# Supplementary material for: Graph pangenome captures missing heritability and empowers tomato breeding
Source: Nature. 2022 Jun 8;606(7914):527–34. doi: 10.1038/s41586-022-04808-9 (PMC9200638; doi:10.1038/s41586-022-04808-9)
Supplement: Supplementary file 4 — Supplementary Tables 1–16. [file 41586_2022_4808_MOESM4_ESM.xlsx]

## Sheet: Content
Table	Title
Table S1	Comparation analysis between SL4.0 and SL5.0
Table S2	Information of 32 samples for HiFi sequencing in this study
Table S3	Assembly statistics for the 46 genome assemblies
Table S4	Repeat annotation of 46 tomatoes
Table S5	Protein coding genes annotation statistics of all assemblies
Table S6	Benchmark of variant calling based on simulation under different coverages
Table S7	Heritability of all traits
Table S8	Gene list of each module
Table S9	Heritability of flavonoids using module/non-module variants
Table S10	Significant variants uisng MLM and LASSO
Table S11	Significant variants detected by LASSO using all SVs from 17 gene sets
Table S12	Functiontional annotation of genes associated with flavonoid metabolites
Table S13	Coordinate of anchor dots
Table S14	RNA-seq dataset from 83 tissuses used for gene annotation
Table S15	RNA-Seq dataset from 332 tomato accessions
Table S16	List of 20 accessions to present the diversity of tomatoes

## Sheet: Table S1
Table S1. Comparation analysis between SL4.0 and SL5.0.
Statistics	SL4.0	SL5.0
Sequence platform	PacBio CLR	PacBio HiFi
Sequencing depth	80x	43x
Number of contigs	448	73
ContigL50	37	9
Mean contig (bp)	1746596	10983316
ContigN50 (bp)	6007830	41697488
Largest contig (bp)	26291688	55415110
Mean scaffold length (bp)	60193848	61677853
ScaffoldN50 (bp)	65269487	67567563
Largest scaffold (bp)	90863682	93364382
Assembly size (Mb)	782.52	801.81
Repeat_percentage (%)	62.46	61.27
Annotation BUSCO (%)	92.9	94.8
Genome BUSCO (%)	97.1	97.6
Kmer completeness (%)	98.71	99.83
BACs identity (%)	99.96	99.99
BACs resolved (%)	85.78 (2,371)	88.02 (2,438)
Quality value	39.01	49.04

## Sheet: Table S2
Table S2. Information of 32 samples for HiFi sequencing in this study.
Sample	Name	TGRC	PI CGN #	EA #	Group	Species	Heterozygosity	Reads number (bp)	Total bases (bp)	Mean read length (kb)	Reads N50 (kb)	Reads N90 (kb)	Kmer completeness
TS9	Ailsa Craig	LA2838A	-	-	BIG	Solanum lycopersicum	0.000630483	2092183	34448051998	16465.1	16433	14861	99.7675
TS80	-	-	-	EA01020	BIG	Solanum lycopersicum	0.0117182	1731108	29306349499	16929.2	16920	15165	99.837
TS692	Wheatleys Frost Resistant	-	PI203232	EA04939	BIG	Solanum lycopersicum	0.00123015	2190160	34591762937	15794.2	15794	14387	99.6846
TS629	Yellow Pear	-	-		BIG	Solanum lycopersicum	0.000816395	2537003	35025572361	13805.9	13823	12772	99.7574
TS60	New Yorker	LA2009	-	-	BIG	Solanum lycopersicum	0.000433652	1929089	31699365902	16432.3	16430	14829	99.8822
TS331	-	-	-	-	BIG	Solanum lycopersicum	0.0179088	2186671	27380750912	12521.7	12531	11733	99.6896
TS3	M-82	LA3475	-	-	BIG	Solanum lycopersicum	0.00387593	1946921	29901866232	15358.5	15369	13887	99.8076
TS204	Florida 7060	LA3840	-	-	BIG	Solanum lycopersicum	0.0017254	2175055	28595862133	13147.2	13127	12249	99.7211
TS2	Moneymaker	LA2706	-	-	BIG	Solanum lycopersicum	0.000768852	1947776	36766694289	18876.2	18772	16735	99.6202
TS185	B-L-35	LA4347	-	-	BIG	Solanum lycopersicum	0.000493623	2057599	33399474354	16232.3	16257	14545	99.8064
TS171	UC-82	LA1706	-	-	BIG	Solanum lycopersicum	0.00486505	1494548	20959973859	14024.3	14037	12800	99.7878
TS166	Piura	LA0404	-	-	BIG	Solanum lycopersicum	0.00159785	1738876	31706434655	18233.9	18215	16270	99.5576
TS12	yoku improvement	-	-	-	BIG	Solanum lycopersicum	0.0106458	1714229	34805608615	20303.9	20271	18182	99.8897
TS117	Scatolone di bolsena	-	-	-	BIG	Solanum lycopersicum	0.0846681	1498140	22663103497	15127.5	15124	13850	99.6035
TS112	-	-	-	EA03083	BIG	Solanum lycopersicum	0.000862174	2229481	37972267595	17031.9	17029	15191	99.7493
SL5.0	Heinz 1706	LA4345	-	-	BIG	Solanum lycopersicum	NA	2072446	34431605563	16614	16596	15042	99.8203
TS96	-	LA1456	-	-	CER	Solanum lycopersicum var. cerasiforme	0.0128915	2156143	32382897976	15018.9	15039	13674	99.8783
TS623	Sugar Lump	-	-	-	CER	Solanum lycopersicum var. cerasiforme	0.00600806	2254235	34730739148	15406.9	15395	13928	99.6376
TS545	Peacevine Cherry	-	-	-	CER	Solanum lycopersicum var. cerasiforme	0.0445204	1925077	32622853880	16946.3	16916	15250	99.705
TS39	Cerise Gold	-	-	-	CER	Solanum lycopersicum var. cerasiforme	0.0126374	1796422	31966403546	17794.5	17747	15694	99.8696
TS281	San Martin de Pangoa	LA1286	PI365920	-	CER	Solanum lycopersicum var. cerasiforme	0.000830799	2330557	39244170568	16839	16908	14976	99.7953
TS280	Cerise du sud ouest N 2	-	-	-	CER	Solanum lycopersicum var. cerasiforme	0.0162533	1923664	37781847748	19640.6	19586	17308	99.895
TS238	Macas	LA1228	PI379047	-	CER	Solanum lycopersicum var. cerasiforme	0.0484563	1510465	28766904333	19045.1	19022	16823	99.2003
TS118	Santa Cruz, Galapagos	LA0292	-	-	CER	Solanum lycopersicum var. cerasiforme	0.0804894	2166940	33914146045	15650.7	15652	14105	99.8681
TS439	-	LA2656	PI503524	-	PIM	Solanum pimpinellifolium	0.0549934	2206559	36761248776	16660	16673	15088	97.5371
TS421	-	LA2187	-	-	PIM	Solanum pimpinellifolium	0.0186831	2106398	35268036956	16743.3	16707	15159	99.6742
TS413	-	LA1242	-	-	PIM	Solanum pimpinellifolium	0.0421066	2200303	39982407427	18171.3	18244	16083	99.0734
TS265	Hacienda Buenos Aires	LA0400	-	-	PIM	Solanum pimpinellifolium	0.161314	2498518	35434503208	14182.2	14191	12957	99.2572
TS222	Wva 700	-	-	-	PIM	Solanum pimpinellifolium	0.00162482	1782403	29971545225	16815.2	17030	15263	99.8381
TS22	Pisiquillo	LA1269	PI365967	-	PIM	Solanum pimpinellifolium	0.0159961	1530078	30145566678	19702	19760	17167	99.4236
TS156	Balsa Huaico	LA2181	-	-	PIM	Solanum pimpinellifolium	0.196759	1681365	24040574975	14298.2	14309	13092	99.83
TS15	-	LA2093	-	-	PIM	Solanum pimpinellifolium	0.30057	1209099	21508662890	17789	17795	15797	99.795

## Sheet: Table S3
Table S3. Assembly statistics for the 46 genome assemblies.
Sample	Name	TGRC	PI CGN #	EA #	Sequence platform	Group	Species	Assembly size (bp)	Largest scaffold (bp)	Mean scaffold length (bp)	scaffoldN50 (bp)	Contig number	Largest contig (bp)	Mean contig (bp)	ContigN50 (bp)	ContigL50 number
TS9	Ailsa Craig	LA2838A	-	-	HiFi	BIG	Solanum lycopersicum	809080659	96218494	62236973	67954876	59	52973432	13713153	24904660	12
TS80	-	-	-	EA01020	HiFi	BIG	Solanum lycopersicum	819172577	97792558	63013275	67305315	69	51859332	11871985	24394162	12
TS692	Wheatleys Frost Resistant	-	PI203232	EA04939	HiFi	BIG	Solanum lycopersicum	805464964	93059431	61958843	67668227	58	52947823	13887249	32221265	10
TS629	Yellow Pear	-	-		HiFi	BIG	Solanum lycopersicum	813285440	96601564	62560418	67970060	46	58701082	17680046	41556490	9
TS60	New Yorker	LA2009	-	-	HiFi	BIG	Solanum lycopersicum	798639309	93076053	61433793	67085095	45	65653300	17747469	46617194	8
TS331	-	-	-	-	HiFi	BIG	Solanum lycopersicum	837872684	96609468	64451744	69321049	74	55239017	11322521	21364740	12
TS3	M-82	LA3475	-	-	HiFi	BIG	Solanum lycopersicum	810255427	93356434	62327340	67580078	54	66580979	15004654	33713263	9
TS204	Florida 7060	LA3840	-	-	HiFi	BIG	Solanum lycopersicum	805382804	96253069	61952523	67116074	76	47189094	10597059	21065777	12
TS185	B-L-35	LA4347	-	-	HiFi	BIG	Solanum lycopersicum	812611745	96782614	62508595	68221063	55	56050510	14774682	40524743	9
TS171	UC-82	LA1706	-	-	HiFi	BIG	Solanum lycopersicum	800354901	93145449	61565761	66957276	113	47828856	7082698	13707717	17
TS166	Piura	LA0404	-	-	HiFi	BIG	Solanum lycopersicum	811719998	96718477	62439999	67928269	53	59896374	15315396	40565688	9
TS12	yoku improvement	-	-	-	HiFi	BIG	Solanum lycopersicum	826022330	93500188	63540179	68145914	50	59573139	16520372	41588029	9
TS117	Scatolone di bolsena	-	-	-	HiFi	BIG	Solanum lycopersicum	827485365	96531609	63652720	68972277	236	55982885	3506199	21182094	12
TS112	-	-	-	EA03083	HiFi	BIG	Solanum lycopersicum	809924563	96391228	62301889	66688223	75	52611696	10798911	19807089	12
SL5.0	Heinz 1706	LA4345	-	-	HiFi	BIG	Solanum lycopersicum	801812098	93364382	61677853	67567563	73	55415110	10983316	41697488	9
PI303721	The Dutchman	-	PI303721		ONT	BIG	Solanum lycopersicum	777705437	92350946	59823495	65300751	1750	6356976	444303	1080325	214
PI169588	S. lycopersicum Dolmalik	-	PI169588	EA04861	ONT	BIG	Solanum lycopersicum	780732590	92954790	60056353	65282827	1553	5965014	502626	1186403	194
TS2	Moneymaker	LA2706	-	-	HiFi	BIG	Solanum lycopersicum	813245138	96598455	62557318	67522661	58	52999512	14021390	30611711	10
LYC1410	ES 58 Heinz	-	-	LYC1410/EA02655	ONT	BIG	Solanum lycopersicum	779656776	93259877	59973598	64983143	1912	4524391	407670	908093	244
Floradade	Floradade	LA3242	-	-	ONT	BIG	Solanum lycopersicum	786229032	93148338	60479156	65340414	1236	8255467	636008	1780264	128
Fla8924	-	-	-	-	ONT	BIG	Solanum lycopersicum	788615359	94873254	60662719	65603643	953	13360760	827409	2550954	92
TS681	Jersey devil	LA0118	-	EA00990	ONT	BIG	Solanum lycopersicum	774732677	93044685	59594821	64697440	1844	4586691	420037	956096	234
EA00371	John's big orange	-	-	EA00371	ONT	BIG	Solanum lycopersicum	780921513	94009986	60070885	64783883	2043	6897202	382143	880967	257
Brandywine	-	-	-	-	ONT	BIG	Solanum lycopersicum	784536279	90796898	60348944	65655783	684	29502276	1146884	4879305	46
TS96	-	LA1456	-	-	HiFi	CER	Solanum lycopersicum var. cerasiforme	810814970	97059497	67567914	68251070	55	60798783	14742012	28646139	10
TS623	Sugar Lump	-	-		HiFi	CER	Solanum lycopersicum var. cerasiforme	822379578	95972724	63259967	68447101	94	52970176	8748632	19769893	14
TS545	Peacevine Cherry	-	-		HiFi	CER	Solanum lycopersicum var. cerasiforme	809842904	95929974	62295608	66777430	68	59634406	11909373	30680495	10
TS39	Cerise Gold	-	-	-	HiFi	CER	Solanum lycopersicum var. cerasiforme	832152064	96970835	64011697	69616158	85	60964813	9789939	24157695	11
TS281	San Martin de Pangoa	LA1286	PI365920	-	HiFi	CER	Solanum lycopersicum var. cerasiforme	813275389	94939403	62559645	68291377	49	52984478	16597383	31210300	10
TS280	Cerise du sud ouest N 2	-	-	-	HiFi	CER	Solanum lycopersicum var. cerasiforme	815769677	103103975	62751513	67608578	52	64250209	15687803	38573349	9
TS238	Macas	LA1228	PI379047	-	HiFi	CER	Solanum lycopersicum var. cerasiforme	809261765	102503048	62250905	68029353	59	53012764	13716223	25992526	11
TS118	Santa Cruz, Galapagos	LA0292	-	-	HiFi	CER	Solanum lycopersicum var. cerasiforme	812510902	95777967	62500838	67143398	51	52473887	15931511	28148398	11
BGV007989	-	-	-	-	ONT	CER	Solanum lycopersicum var. cerasiforme	792097694	93527822	60930591	65857682	1561	5836584	507330	1233100	185
BGV007931	-	-	-	-	ONT	CER	Solanum lycopersicum var. cerasiforme	782273899	93626588	60174915	65243564	1338	9661897	584560	1471921	149
BGV006865	-	-	-	-	ONT	CER	Solanum lycopersicum var. cerasiforme	786963609	93558097	60535662	65569680	1501	14253520	524193	1315039	174
TS439	-	LA2656	PI503524	-	HiFi	PIM	Solanum pimpinellifolium	805526346	96556057	67127195	67412555	40	68998039	20138088	39124665	8
TS421	-	LA2187	-	-	HiFi	PIM	Solanum pimpinellifolium	823421257	93406641	63340096	68240392	56	71806055	14703874	52167297	7
TS413	-	LA1242	-	-	HiFi	PIM	Solanum pimpinellifolium	838902547	97360997	64530965	69834487	93	50508617	9020371	16886615	13
TS265	Hacienda Buenos Aires	LA0400	-	-	HiFi	PIM	Solanum pimpinellifolium	840304406	97477068	64638800	68504438	218	34175547	3854513	15526370	20
TS222	Wva 700	-	-	-	HiFi	PIM	Solanum pimpinellifolium	810948649	96100242	62380665	68346911	72	68731895	11263093	30450026	10
TS156	Balsa Huaico	LA2181	-	-	HiFi	PIM	Solanum pimpinellifolium	814836982	95678780	62679767	67196564	93	52641276	8761601	18163484	15
TS15	-	LA2093	-	-	HiFi	PIM	Solanum pimpinellifolium	803427828	106736933	61802140	66419203	85	64862957	9452007	19105400	14
TS22	Pisiquillo	LA1269	PI365957	-	HiFi	PIM	Solanum pimpinellifolium	827342236	95661314	63641710	68997464	118	58366805	7011285	14349952	16
PAS014479	-	-	-	-	ONT	PIM	Solanum pimpinellifolium	791364198	93940317	60874169	66199712	1344	9821009	588713	1476733	155
LA2093	-	LA2093	-	-	CLR	PIM	Solanum pimpinellifolium	810507733	95499177	62346748	67155387	500	35406112	1615225	10561219	23
BGV006775	-	-	-	-	ONT	PIM	Solanum pimpinellifolium	791398716	91330991	60876824	66209209	897	16562157	882174	2740212	86

## Sheet: Table S4
Tabble S4. Repeat annotation of 46 tomatoes.
Sample	Name	TGRC	PI CGN #	EA #	Group	Species	DNA/TIR	DNA/Helitron	LTR/Copia	LTR/Gypsy	LTR/unknown	LINE	Low_complexity	Simple_repeat	Unknown	Repeat_percentage	LAI
TS9	Ailsa Craig	LA2838A	-	-	BIG	Solanum lycopersicum	0.187766	0.0806364	0.0631146	0.166694	0.0556765	0.00112922	0.00149363	0.00899695	0.0410901	0.606598	15.75
TS80	-	-	-	EA01020	BIG	Solanum lycopersicum	0.183451	0.0704581	0.064729	0.177428	0.064666	0.00209116	0.00148066	0.00922162	0.0427544	0.61628	17.03
TS692	Wheatleys Frost Resistant	-	PI203232	EA04939	BIG	Solanum lycopersicum	0.185843	0.0737283	0.0615063	0.199717	0.0423165	0.000947565	0.00148968	0.00915817	0.043524	0.618231	11.45
TS629	Yellow Pear	-	-		BIG	Solanum lycopersicum	0.17748	0.0703049	0.0648294	0.189136	0.0499402	0.00229028	0.00151709	0.00975659	0.0416446	0.606899	15.76
TS60	New Yorker	LA2009	-	-	BIG	Solanum lycopersicum	0.191666	0.077929	0.062532	0.186468	0.0427268	0.000744155	0.00148866	0.00965197	0.0438151	0.617022	11.73
TS331	-	-	-	-	BIG	Solanum lycopersicum	0.17051	0.0786624	0.0587822	0.203816	0.0585638	0.0013436	0.00142029	0.00986161	0.0404538	0.623413	12.69
TS3	M-82	LA3475	-	-	BIG	Solanum lycopersicum	0.189769	0.0821887	0.0591188	0.184362	0.0543856	0.00140706	0.00145368	0.00951441	0.0425661	0.624766	13.7
TS204	Florida 7060	LA3840	-	-	BIG	Solanum lycopersicum	0.193277	0.0766201	0.0652983	0.17416	0.0530927	0.00154324	0.00150592	0.00887244	0.0448058	0.619175	15.18
TS185	B-L-35	LA4347	-	-	BIG	Solanum lycopersicum	0.189294	0.0785422	0.0639749	0.176559	0.0463208	0.00121326	0.00144423	0.00906225	0.0406418	0.607052	14.18
TS171	UC-82	LA1706	-	-	BIG	Solanum lycopersicum	0.186005	0.0819459	0.0611544	0.176652	0.0626901	0.000986598	0.0014659	0.00895746	0.0425199	0.622377	12.55
TS166	Piura	LA0404	-	-	BIG	Solanum lycopersicum	0.18489	0.0725365	0.0650328	0.181226	0.0517329	0.00170672	0.00151033	0.00997154	0.0422635	0.61087	13.21
TS12	yoku improvement	-	-	-	BIG	Solanum lycopersicum	0.169925	0.0731089	0.0699468	0.199843	0.0445057	0.00144344	0.00146053	0.00995048	0.0397182	0.609902	13
TS117	Scatolone di bolsena	-	-	-	BIG	Solanum lycopersicum	0.169282	0.0742553	0.0668147	0.188294	0.0768892	0.00211083	0.00140581	0.0092289	0.041001	0.629281	14.54
TS112	-	-	-	EA03083	BIG	Solanum lycopersicum	0.194416	0.0781193	0.0631477	0.171401	0.0529493	0.00154632	0.00146219	0.00898391	0.0425212	0.614548	13.63
SL5.0	Heinz 1706	LA4345	-	-	BIG	Solanum lycopersicum	0.180576	0.0756893	0.0649656	0.193238	0.0444888	0.00113	0.00151817	0.00952293	0.0415253	0.612654	15.25
PI303721	The Dutchman	-	PI303721		BIG	Solanum lycopersicum	0.195442	0.0837764	0.0629607	0.182503	0.0479304	0.000667681	0.00151241	0.00765794	0.0431144	0.625565	13.99
PI169588	S. lycopersicum Dolmalik	-	PI169588	EA04861	BIG	Solanum lycopersicum	0.18308	0.0722904	0.0726075	0.187136	0.0520485	0.00170107	0.0015238	0.00786833	0.0429436	0.6212	13.07
TS2	Moneymaker	LA2706	-	-	BIG	Solanum lycopersicum	0.186298	0.0804162	0.0640004	0.167044	0.0573254	0.00102666	0.00146649	0.00926694	0.0425375	0.609382	13.83
LYC1410	ES 58 Heinz	-	-	LYC1410/EA02655	BIG	Solanum lycopersicum	0.188692	0.0748664	0.0709395	0.186072	0.0518505	0.00101575	0.00151467	0.00777049	0.0419953	0.624716	11.41
Floradade	Flora-Dade	LA3242	-	-	BIG	Solanum lycopersicum	0.2087	0.0924146	0.0687846	0.150934	0.0512911	0.00126756	0.00144745	0.00850688	0.0411607	0.624507	11.94
Fla8924	-	-	-	-	BIG	Solanum lycopersicum	0.193524	0.0782028	0.0701845	0.169069	0.0507534	0.00126597	0.00148214	0.00830373	0.0425426	0.615328	13.12
TS681	Jersey devil	LA0118	-	EA00990	BIG	Solanum lycopersicum	0.185446	0.081254	0.0672726	0.198786	0.0392641	0.00108811	0.00153827	0.00768093	0.0412481	0.623578	10.94
EA00371	John's big orange	-	-	EA00371	BIG	Solanum lycopersicum	0.19103	0.0761015	0.0740005	0.176807	0.0515579	0.00118821	0.00153568	0.00836136	0.0417113	0.622294	12.49
Brandywine	-	-	-	-	BIG	Solanum lycopersicum	0.177087	0.0730382	0.0632273	0.213231	0.0437177	0.00207999	0.00153589	0.00878141	0.0411106	0.623809	14.14
TS96	-	LA1456	-	-	CER	Solanum lycopersicum var. cerasiforme	0.17539	0.0686592	0.0650537	0.194758	0.063903	0.00213788	0.00142898	0.00928306	0.0436604	0.624274	13.65
TS623	Sugar Lump	-	-		CER	Solanum lycopersicum var. cerasiforme	0.176812	0.0763105	0.0592569	0.195878	0.0623704	0.00220761	0.00142446	0.00869996	0.0424246	0.625385	14.01
TS545	Peacevine Cherry	-	-		CER	Solanum lycopersicum var. cerasiforme	0.179782	0.0749779	0.0647388	0.184354	0.0657417	0.00142439	0.00142891	0.00924452	0.0423841	0.624077	15.11
TS39	Cerise Gold	-	-	-	CER	Solanum lycopersicum var. cerasiforme	0.179454	0.0967889	0.0609611	0.17652	0.0659769	0.00236357	0.00141936	0.00883086	0.0405441	0.632858	15.54
TS281	San Martin de Pangoa	LA1286	PI365920	-	CER	Solanum lycopersicum var. cerasiforme	0.191375	0.0813338	0.0598644	0.176839	0.0511533	0.00218936	0.00147248	0.00903787	0.0422315	0.615497	11.25
TS280	Cerise du sud ouest N 2	-	-	-	CER	Solanum lycopersicum var. cerasiforme	0.185298	0.0824211	0.0687775	0.168385	0.0530106	0.00127575	0.00150921	0.00969552	0.0422674	0.61264	12.81
TS238	Macas	LA1228	PI379047	-	CER	Solanum lycopersicum var. cerasiforme	0.174184	0.0760299	0.0641318	0.196025	0.0508318	0.00206231	0.00148016	0.00974666	0.0421416	0.616634	13.48
TS118	Santa Cruz, Galapagos	LA0292	-	-	CER	Solanum lycopersicum var. cerasiforme	0.202426	0.0775255	0.0596316	0.18648	0.0581649	0.00243213	0.0014842	0.00900114	0.0431962	0.640342	15.62
BGV007989	-	-	-	-	CER	Solanum lycopersicum var. cerasiforme	0.188629	0.0867763	0.0660738	0.181469	0.0459727	0.00220577	0.00148665	0.00783372	0.0438149	0.624262	13.84
BGV007931	-	-	-	-	CER	Solanum lycopersicum var. cerasiforme	0.180496	0.080077	0.0651038	0.183502	0.0615416	0.00118056	0.00151867	0.00803848	0.0416987	0.623157	11.33
BGV006865	-	-	-	-	CER	Solanum lycopersicum var. cerasiforme	0.197055	0.068375	0.0711038	0.170864	0.062376	0.00247419	0.00144199	0.00812222	0.0413772	0.623189	11.04
TS439	-	LA2656	PI503524	-	PIM	Solanum pimpinellifolium	0.196534	0.0809104	0.0699771	0.166292	0.0539317	0.00178831	0.00150495	0.00928155	0.0413156	0.621535	13.57
TS421	-	LA2187	-	-	PIM	Solanum pimpinellifolium	0.182309	0.0681527	0.0608149	0.190141	0.0600364	0.00331063	0.00142146	0.00993941	0.0437796	0.619905	16.56
TS413	-	LA1242	-	-	PIM	Solanum pimpinellifolium	0.189939	0.0847262	0.0633764	0.181425	0.0609357	0.00208342	0.00138857	0.00843991	0.0419469	0.634262	13.7
TS265	Hacienda Buenos Aires	LA0400	-	-	PIM	Solanum pimpinellifolium	0.168377	0.0746755	0.0671674	0.19642	0.0729925	0.00188186	0.00140055	0.00863281	0.0432704	0.634818	12.8
TS222	Wva 700	-	-	-	PIM	Solanum pimpinellifolium	0.20563	0.0756688	0.059568	0.180196	0.0512525	0.00217461	0.00148908	0.00931591	0.0411699	0.626464	13.32
TS156	Balsa Huaico	LA2181	-	-	PIM	Solanum pimpinellifolium	0.184396	0.0825424	0.0710838	0.186219	0.0484203	0.00184724	0.00146233	0.00895036	0.0417231	0.626645	11.85
TS15	-	LA2093	-	-	PIM	Solanum pimpinellifolium	0.175697	0.0687034	0.0709269	0.180069	0.063886	0.00170182	0.00147174	0.00921764	0.0461202	0.617794	13.15
TS22	Pisiquillo	LA1269	PI365957	-	PIM	Solanum pimpinellifolium	0.169885	0.0788337	0.0582262	0.208306	0.0565774	0.00124403	0.00144981	0.00948882	0.044375	0.628386	15.74
PAS014479	-	-	-	-	PIM	Solanum pimpinellifolium	0.185776	0.0621237	0.0641883	0.206561	0.0654942	0.00250813	0.00142073	0.00893692	0.0424922	0.639501	10.58
LA2093	-	LA2093	-	-	PIM	Solanum pimpinellifolium	0.180972	0.0655903	0.0660663	0.180749	0.0754952	0.00249165	0.00142883	0.00841988	0.0457831	0.626996	12.96
BGV006775	-	-	-	-	PIM	Solanum pimpinellifolium	0.191327	0.0806194	0.0638482	0.180334	0.0625534	0.00184706	0.00144974	0.00889102	0.042347	0.633217	13.33

## Sheet: Table S5
Tabble S5. Protein coding genes annotation statistics of all assemblies.
Sample	Name	TGRC	PI CGN #	EA #	Group	Species	Max number of transcripts per gene	Mean exon size (bp)	Mean gene locus size (bp)	Mean number of distinct exons per gene	Mean number of transcripts per gene	Mean transcript size (bp)	Number of distinct exons	Number of genes	Number of genes with alternative transcript variants	Number of multi-exon genes	Number of predicted transcripts	Number of single-exon genes	Annotation BUSCO (%)	Genome BUSCO (%)
TS9	Ailsa Craig	LA2838A	-	-	BIG	Solanum lycopersicum	12	248.1	4426	5.4	1	1345.8	195182	36165	721 (2.0%)	31145 (86.1%)	37013	5020 (13.9%)	95.1	97.7
TS80	-	-	-	EA01020	BIG	Solanum lycopersicum	6	270	3877.8	4.9	1	1342.1	171358	34694	797 (2.3%)	27618 (79.6%)	35640	7076 (20.4%)	94.8	97.6
TS692	Wheatleys Frost Resistant	-	PI203232	EA04939	BIG	Solanum lycopersicum	12	249.6	4491.1	5.4	1	1351.3	193027	35830	623 (1.7%)	30994 (86.5%)	36578	4836 (13.5%)	94.5	97.2
TS629	Yellow Pear	-	-		BIG	Solanum lycopersicum	12	248	4500.2	5.4	1	1350.8	194161	35864	583 (1.6%)	30884 (86.1%)	36569	4980 (13.9%)	93.7	97.7
TS60	New Yorker	LA2009	-	-	BIG	Solanum lycopersicum	5	248.7	4389.2	5.3	1	1327.8	194308	36574	571 (1.6%)	31352 (85.7%)	37245	5222 (14.3%)	94.1	97.6
TS331	-	-	-	-	BIG	Solanum lycopersicum	7	245.8	4497.6	5.4	1	1337.1	197691	36507	622 (1.7%)	31816 (87.2%)	37234	4691 (12.8%)	94.2	97.2
TS3	M-82	LA3475	-	-	BIG	Solanum lycopersicum	12	240.7	4960.1	5.9	1	1431.4	202707	34228	752 (2.2%)	29231 (85.4%)	35130	4997 (14.6%)	93	97.2
TS204	Florida 7060	LA3840	-	-	BIG	Solanum lycopersicum	7	270.8	3779.6	4.9	1	1326	171630	35266	707 (2.0%)	27790 (78.8%)	36096	7476 (21.2%)	94.5	97.6
TS185	B-L-35	LA4347	-	-	BIG	Solanum lycopersicum	13	265.4	3889.6	5	1	1336	175188	35037	812 (2.3%)	28475 (81.3%)	36002	6562 (18.7%)	93.7	97.7
TS171	UC-82	LA1706	-	-	BIG	Solanum lycopersicum	12	248	4498.6	5.4	1	1344.9	195979	36347	749 (2.1%)	31385 (86.3%)	37228	4962 (13.7%)	94.6	97.6
TS166	Piura	LA0404	-	-	BIG	Solanum lycopersicum	7	268.1	3914	5	1	1352.2	173898	34694	948 (2.7%)	28089 (81.0%)	35811	6605 (19.0%)	94	97.5
TS12	yoku improvement	-	-	-	BIG	Solanum lycopersicum	7	268.5	3937.4	5	1	1350.9	172964	34597	914 (2.6%)	27993 (80.9%)	35661	6604 (19.1%)	93.7	97.7
TS117	Scatolone di bolsena	-	-	-	BIG	Solanum lycopersicum	6	268	3881.1	5	1	1337.7	176718	35643	861 (2.4%)	28188 (79.1%)	36670	7455 (20.9%)	94.7	97.4
TS112	-	-	-	EA03083	BIG	Solanum lycopersicum	12	248.2	4459.2	5.4	1	1347.1	195547	36227	625 (1.7%)	31517 (87.0%)	36980	4710 (13.0%)	93.8	97.7
SL5.0	Heinz 1706	LA4345	-	-	BIG	Solanum lycopersicum	18	251.9	4363.2	5.5	1.2	1422.6	202757	36648	3808 (10.4%)	31382 (85.6%)	43752	5266 (14.4%)	94.8	97.6
PI303721	The Dutchman	-	PI303721		BIG	Solanum lycopersicum	5	243.1	4911.4	5.9	1	1430.3	198640	33863	701 (2.1%)	28881 (85.3%)	34687	4982 (14.7%)	94	97.8
PI169588	S. lycopersicum Dolmalik	-	PI169588	EA04861	BIG	Solanum lycopersicum	7	242.3	4904.1	5.8	1	1417.4	198137	34029	604 (1.8%)	28904 (84.9%)	34742	5125 (15.1%)	95	97.7
TS2	Moneymaker	LA2706	-	-	BIG	Solanum lycopersicum	7	248.7	4486.3	5.4	1	1349.1	193708	35887	565 (1.6%)	30932 (86.2%)	36554	4955 (13.8%)	94.7	97.6
LYC1410	ES 58 Heinz	-	-	LYC1410/EA02655	BIG	Solanum lycopersicum	7	243.1	4891.7	5.9	1	1432.4	198745	33869	751 (2.2%)	29103 (85.9%)	34756	4766 (14.1%)	94.6	97.7
Floradade	Flora-Dade	LA3242	-	-	BIG	Solanum lycopersicum	7	243	4928.5	5.8	1	1422.9	198501	33997	648 (1.9%)	28915 (85.1%)	34762	5082 (14.9%)	94.7	97.6
Fla8924	-	-	-	-	BIG	Solanum lycopersicum	7	268.3	3892.4	5	1	1345.6	173384	34784	981 (2.8%)	27701 (79.6%)	35928	7083 (20.4%)	94.5	97.7
TS681	Jersey devil	LA0118	-	EA00990	BIG	Solanum lycopersicum	7	248.3	4447.7	5.4	1	1344	192494	35746	572 (1.6%)	30893 (86.4%)	36424	4853 (13.6%)	93.9	97.7
EA00371	John's big orange	-	-	EA00371	BIG	Solanum lycopersicum	7	267.3	3874.3	5	1	1342.9	173148	34687	812 (2.3%)	27696 (79.8%)	35644	6991 (20.2%)	93.8	97.6
Brandywine	-	-	-	-	BIG	Solanum lycopersicum	12	263.9	3771.8	5	1	1317.4	175157	35318	944 (2.7%)	28142 (79.7%)	36423	7176 (20.3%)	94.6	97.7
TS96	-	LA1456	-	-	CER	Solanum lycopersicum var. cerasiforme	7	242.8	4983.1	5.9	1	1426.5	200776	34290	647 (1.9%)	29415 (85.8%)	35040	4875 (14.2%)	94.3	97.2
TS623	Sugar Lump	-	-		CER	Solanum lycopersicum var. cerasiforme	6	269.8	3848.6	4.9	1	1338.6	173594	35174	876 (2.5%)	27816 (79.1%)	36207	7358 (20.9%)	94	97.5
TS545	Peacevine Cherry	-	-		CER	Solanum lycopersicum var. cerasiforme	6	246.1	4498.8	5.4	1	1340.5	197796	36453	733 (2.0%)	31370 (86.1%)	37305	5083 (13.9%)	94.6	97.4
TS39	Cerise Gold	-	-	-	CER	Solanum lycopersicum var. cerasiforme	12	271	3874.2	5	1	1359.9	172553	34614	841 (2.4%)	27609 (79.8%)	35608	7005 (20.2%)	94.3	97.6
TS281	San Martin de Pangoa	LA1286	PI365920	-	CER	Solanum lycopersicum var. cerasiforme	12	248.4	4443.2	5.4	1	1340.2	195290	36394	727 (2.0%)	31142 (85.6%)	37254	5252 (14.4%)	94.3	97.7
TS280	Cerise du sud ouest N 2	-	-	-	CER	Solanum lycopersicum var. cerasiforme	5	268.5	3878.5	5	1	1344.4	173004	34768	769 (2.2%)	27691 (79.6%)	35672	7077 (20.4%)	94.1	97.1
TS238	Macas	LA1228	PI379047	-	CER	Solanum lycopersicum var. cerasiforme	5	269.5	3899.1	5	1	1356.6	171796	34360	762 (2.2%)	27710 (80.6%)	35258	6650 (19.4%)	95	97.6
TS118	Santa Cruz, Galapagos	LA0292	-	-	CER	Solanum lycopersicum var. cerasiforme	7	247.4	4545.1	5.4	1	1348.4	195967	36124	693 (1.9%)	31185 (86.3%)	36955	4939 (13.7%)	94.8	97.5
BGV007989	-	-	-	-	CER	Solanum lycopersicum var. cerasiforme	5	268.9	3958.9	5	1	1362.5	172885	34333	803 (2.3%)	27773 (80.9%)	35283	6560 (19.1%)	94.5	97.6
BGV007931	-	-	-	-	CER	Solanum lycopersicum var. cerasiforme	6	240.2	4870.2	5.9	1	1411.8	200144	34200	677 (2.0%)	29070 (85.0%)	34990	5130 (15.0%)	94.7	97.5
BGV006865	-	-	-	-	CER	Solanum lycopersicum var. cerasiforme	7	253.6	4308.6	5.3	1	1354.6	182105	34292	776 (2.3%)	28044 (81.8%)	35197	6248 (18.2%)	94	97.7
TS439	-	LA2656	PI503524	-	PIM	Solanum pimpinellifolium	13	265.4	3841.2	5	1	1332	176036	35305	987 (2.8%)	28348 (80.3%)	36456	6957 (19.7%)	94.9	97.7
TS421	-	LA2187	-	-	PIM	Solanum pimpinellifolium	7	249.5	4196.7	5.2	1	1313.6	192245	36754	803 (2.2%)	31001 (84.3%)	37694	5753 (15.7%)	93.9	97.6
TS413	-	LA1242	-	-	PIM	Solanum pimpinellifolium	6	245.7	4559.6	5.5	1	1352.7	199346	36378	663 (1.8%)	30977 (85.2%)	37158	5401 (14.8%)	94	97.7
TS265	Hacienda Buenos Aires	LA0400	-	-	PIM	Solanum pimpinellifolium	6	246.5	4423.9	5.4	1	1333.4	200352	37237	631 (1.7%)	31995 (85.9%)	37994	5242 (14.1%)	94.1	97.6
TS222	Wva 700	-	-	-	PIM	Solanum pimpinellifolium	12	264.6	3837.4	5	1	1335.9	177220	35398	823 (2.3%)	28411 (80.3%)	36385	6987 (19.7%)	94.4	97.7
TS156	Balsa Huaico	LA2181	-	-	PIM	Solanum pimpinellifolium	12	246.9	4523	5.5	1	1355.7	197101	36113	635 (1.8%)	30746 (85.1%)	36879	5367 (14.9%)	94.1	97.5
TS15	-	LA2093	-	-	PIM	Solanum pimpinellifolium	7	247.7	4526.8	5.4	1	1350.4	194990	35948	614 (1.7%)	31238 (86.9%)	36675	4710 (13.1%)	94	97.3
TS22	Pisiquillo	LA1269	PI365957	-	PIM	Solanum pimpinellifolium	6	242.6	5016.4	5.9	1	1435.7	204132	34602	636 (1.8%)	29420 (85.0%)	35360	5182 (15.0%)	95.2	97.5
PAS014479	-	-	-	-	PIM	Solanum pimpinellifolium	7	247	4594.7	5.6	1	1379.1	190948	34350	620 (1.8%)	28601 (83.3%)	35083	5749 (16.7%)	93.7	97.5
LA2093	-	LA2093	-	-	PIM	Solanum pimpinellifolium	7	259.9	4106.5	5	1	1317.1	182649	36325	685 (1.9%)	29902 (82.3%)	37135	6423 (17.7%)	94.5	97.7
BGV006775	-	-	-	-	PIM	Solanum pimpinellifolium	11	267.1	3853.3	4.9	1	1326.9	173543	35145	939 (2.7%)	27692 (78.8%)	36246	7453 (21.2%)	93.6	97.6

## Sheet: Table S6
Table S6. Benchmark of variant calling based on simulation under different coverages. p values were derived from Wilcoxon tests (two-sided).
Types	Variants	Reference genome	5x	10x	15x	20x	25x
Recall	SNP	Linear	0.829	0.903	0.914	0.919	0.922
		Graph	0.875	0.946	0.94	0.943	0.944
		p value	6.86217e-11	1.11434e-12	1.69996e-07	8.95421e-07	2.29825e-06
	InDel	Linear	0.739	0.856	0.873	0.878	0.879
		Graph	0.829	0.922	0.922	0.923	0.921
		p value	4.29712e-18	4.29712e-18	4.1682e-16	1.50657e-14	2.47643e-14
	SV	Linear	0.196	0.324	0.379	0.408	0.427
		Graph	0.753	0.776	0.775	0.772	0.768
		p value	4.29712e-18	1.69112e-17	2.46044e-13	1.69112e-17	4.29712e-18
Precision	SNP	Linear	0.966	0.963	0.966	0.969	0.971
		Graph	0.986	0.986	0.99	0.993	0.994
		p value	2.49751e-06	3.00973e-07	9.24819e-10	2.76155e-12	7.63727e-13
	InDel	Linear	0.951	0.944	0.941	0.939	0.938
		Graph	0.966	0.962	0.962	0.962	0.962
		p value	6.6139e-09	1.07239e-11	2.37938e-11	6.52896e-12	9.10328e-12
	SV	Linear	0.886	0.881	0.873	0.868	0.863
		Graph	0.931	0.917	0.913	0.908	0.906
		p value	9.24819e-10	2.6697e-06	5.25697e-07	9.91713e-07	1.54282e-07
F1	SNP	Linear	0.892	0.931	0.939	0.943	0.945
		Graph	0.927	0.966	0.964	0.967	0.968
		p value	2.14506e-10	6.30108e-13	4.33595e-09	1.62379e-10	2.82208e-10
	InDel	Linear	0.832	0.897	0.905	0.907	0.907
		Graph	0.892	0.941	0.942	0.942	0.941
		p value	4.29712e-18	5.04138e-14	9.89411e-14	9.89411e-14	1.52423e-13
	SV	Linear	0.321	0.474	0.528	0.555	0.571
		Graph	0.832	0.84	0.838	0.834	0.831
		p value	4.29712e-18	1.69112e-17	1.54282e-07	1.69112e-17	4.29712e-18

## Sheet: Table S7
Table S7. Heritability of all traits.
Traits	SNPs		InDels		SVs		SNPs + InDels				SNPs + InDels+SVs
							SL5.0		TGG1.1		SL5.0			TGG1.1
	SL5.0	TGG1.1	SL5.0	TGG1.1	SL5.0	TGG1.1	SNPs	InDels	SNPs	InDels	SNPs	InDels	SVs	SNPs	InDels	SVs
Sopim_BGV006775_00T000134.1	0.0252659	0.0236463	0	0	0	0	0.0286691	0	0.0231381	0	0.0250477	0	0	0.0589259	9.67276e-05	0
Sopim_BGV006775_02T000759.1	0.377005	0.389917	0.165634	0.153499	0.0302558	0.153499	0.424413	0	0.3899	0	0.377	0	0	0.39278	0	9.56543e-05
Sopim_BGV006775_03T001176.1	0	0	0	0	0	0	0	0	0	9.94879e-05	9.89064e-05	0	0	0	9.956e-05	0
Sopim_BGV006775_03T001977.1	0.635213	0.687911	0.641857	0.81283	0.656186	0.81283	0	0.690668	0	0.830885	0	0	0.656191	0	0	0.812828
Sopim_BGV006775_03T002919.1	0.621908	0.685349	0.433985	0.544908	0.361159	0.544908	0.607585	0	0.685427	0	0.622822	0	0	0.597822	0	9.33662e-05
Sopim_BGV006775_04T000903.1	0	0	0	0	0	0	0	0	0	0	0	0	0	0	0	0
Sopim_BGV006775_04T002136.1	0.345534	0.370395	0.355721	0.5004	0.264696	0.5004	0	0.366699	0	0.413923	0	0.213335	0.161301	0	0	0.500425
Sopim_BGV006775_04T002264.1	0.683602	0.712721	0.476411	0.414756	0.226613	0.414756	0.712822	0	0.712737	0	0.615462	0	0.0484411	0.671859	0	0.0426576
Sopim_BGV006775_05T000062.1	0.13018	0.129705	0	0	0	0	0.115786	0	0.129872	0	0.129823	0	0	0.129455	0	0
Sopim_BGV006775_07T000923.1	0	0	0	0.0578377	0.0480032	0.0578377	0	0	0	0.00840116	0	0	0.0481287	0	0	0.0581315
Sopim_BGV006775_07T001464.1	0.0660409	0.0697963	0.0381237	0.0958504	0.0336402	0.0958504	0.0484368	0	0.0693834	0.00205687	0.0581919	0	0.0135196	0.040167	0	0.0735131
Sopim_BGV006775_08T002170.1	0.0427807	0.0441605	0	0.018246	0.0138226	0.018246	0.0597933	0	0.0439633	0	0.0433993	0	0	0.0441856	0	0
Sopim_BGV006775_09T000564.1	0.111436	0.0861692	0.123631	0.164945	0.0959549	0.164945	0.0437738	0.0150249	0.0341848	0.125	0.0346287	0	0.0894948	0.0117925	0	0.158681
Sopim_BGV006775_10T001514.1	0	0	0	0.155592	0.0829907	0.155592	0	9.69061e-05	0	9.84189e-05	0	0	0.0821549	0	0	0.155592
Sopim_BGV006775_11T001106.1	0.548874	0.619179	0.438633	0.514728	0.386953	0.514728	0.0106017	0.46804	0.164654	0.46022	0.0449331	0	0.361893	0.132912	0	0.449027
Sopim_BGV006775_11T001259.1	0	0	0	0	0	0	0	0	0	0	0	0	0	0	0	0
Sopim_BGV006775_11T001313.1	0.187685	0.167782	0.0424875	0.10492	0.0550866	0.10492	0.14573	0	0.168013	0	0.186809	0	0	0.167983	0	0
Sopim_BGV006775_11T001317.1	0.0779437	0.0756113	0	0	0	0	0.073375	0	0.0756158	0	0.0779451	0	0	0.0754564	0	0
Sopim_BGV006775_11T001593.1	0.250536	0.275426	0.255386	0.28041	0.193573	0.28041	0.082155	0.190832	0.168769	0.158671	0.095197	0.179326	0	0.153618	0	0.167578
Sopim_BGV006775_11T001683.1	0.0972108	0.0923467	0.148343	0.228138	0.0872927	0.228138	0	0.113946	0.0921018	0	0.0509626	0	0.067641	0	0	0.228001
Sopim_BGV006775_11T001946.1	0.309513	0.324123	0.407705	0.493266	0.330733	0.493266	0	0.414801	0	0.526706	0	0.35739	0.0445597	0	0	0.493271
Sopim_BGV006775_12T001232.1	0.621086	0.680406	0.502452	0.772717	0.569539	0.772717	0.614789	0.0464243	0.680377	0	0.557893	0	0.100593	0.634395	0	0.081069
Sopim_BGV006775_12T001288.1	0	0	0.0488192	0.107278	0.149615	0.107278	0	0	0	0.0732553	0	0	0.149567	0	9.20382e-05	0.169949
Sopim_BGV006775_12T001712.1	0.483209	0.297941	0.0653189	0	0	0	0.321127	0	0.300064	0	0.480899	0	0	0.362835	0	9.07875e-05
Sopim_BGV006775_12T001853.1	0.255899	0.265854	0.0463446	0.061284	0	0.061284	0.283128	0	0.26584	0	0.255843	0	0	0.265851	0	0
Solyc_cer_BGV006865_01T000294.1	0	0	0	0	0	0	0	0	9.55165e-05	0	0	0	0	0	0	0
Solyc_cer_BGV006865_01T000861.1	0.29089	0.308349	0.199924	0.179897	0.128508	0.179897	0.173613	0.09284	0.237295	0.0775089	0.225941	0.0576854	0	0.236945	0.0777327	0
Solyc_cer_BGV006865_01T001583.1	0.0405667	0.0425833	0.115146	0.195541	0.0548608	0.195541	0	0.098878	0	0.173602	0	0.115183	0	0	9.46536e-05	0.213572
Solyc_cer_BGV006865_01T001825.1	0.279253	0.271231	0.34552	0.566997	0.377944	0.566997	0	0.342783	0.0227318	0.322891	0.00274741	0	0.376063	8.61882e-05	0	0.546348
Solyc_cer_BGV006865_01T002048.1	0.255887	0.248186	0.36865	0.603366	0.439741	0.603366	0	0.337612	0	0.476323	0	0	0.439881	0	0	0.603355
Solyc_cer_BGV006865_02T000294.1	0.30281	0.307677	0.143078	0.290943	0.0647926	0.290943	0.334278	0	0.307734	0	0.302201	0	0	0.249933	0	0.0718301
Solyc_cer_BGV006865_02T000886.1	0.0444546	0.0615766	0.0212974	0.0225666	0.0818304	0.0225666	0	0.0315009	0	0.209228	0.00478543	0	0.080372	0	0.209883	0
Solyc_cer_BGV006865_02T000902.1	0	0	0.0906346	0.297515	0.185333	0.297515	0	0.0452047	0	0.0894271	0	0.0228687	0.181726	0	8.82049e-05	0.365452
Solyc_cer_BGV006865_02T000946.1	0	0	0	0.0350134	0.0286852	0.0350134	0	0	0	9.57197e-05	0	0	0.0285543	0	0	0.16096
Solyc_cer_BGV006865_02T002620.1	0	0	0.0474343	0.110935	0.0673231	0.110935	0	0.0558032	0	0.051627	0	0	0.0751012	0	0	0.110941
Solyc_cer_BGV006865_03T001152.1	0	0.034194	0.0638515	0.194036	0.090406	0.194036	0	0.0619676	0	0.13072	0	0	0.0946361	0	0.0105711	0.185444
Solyc_cer_BGV006865_03T002574.1	0.122388	0.123548	0.140977	0.183325	0.138206	0.183325	0	0.129466	0	0.15813	0.0722058	0	0.117051	0.0622603	0	0.143675
Solyc_cer_BGV006865_04T001727.1	0.712935	0.742563	0.628709	0.695483	0.43438	0.695483	0.132002	0.567242	0.31116	0.462608	0.251877	0.137271	0.252206	0.263047	0	0.509724
Solyc_cer_BGV006865_04T001964.1	0.501962	0.548008	0.39221	0.640609	0.373351	0.640609	0.461056	0.0247618	0.547464	0	0.235998	0	0.23655	0.237012	0	0.432337
Solyc_cer_BGV006865_04T002025.1	0	0	0	0	0	0	0	0	0	0	0	0	0	0	0	0
Solyc_cer_BGV006865_04T002971.1	0.202619	0.230047	0.239401	0.274268	0.176057	0.274268	0	0.235254	0	0.419015	0	0.16793	0.0654102	0	0.441037	9.19686e-05
Solyc_cer_BGV006865_05T000131.1	0.399964	0.414261	0.442147	0.565238	0.354825	0.565238	0	0.46219	0	0.501021	0	0.395832	0.0403147	0	0.0562478	0.51292
Solyc_cer_BGV006865_05T001517.1	0	0	0	0	0	0	0	0	0	0	0	0	0	0	0	0
Solyc_cer_BGV006865_06T000064.1	0.566835	0.603743	0.503768	0.630363	0.382772	0.630363	0.0565214	0.474506	0.271419	0.407883	0.155033	0.075569	0.304067	0.155244	0	0.562818
Solyc_cer_BGV006865_06T000475.1	0	0	0.13235	0.187554	0.132374	0.187554	0	0.114446	0	0.208928	0	0.0963695	0.0356551	0	0.119521	0.0820575
Solyc_cer_BGV006865_06T000546.1	0.801699	0.91447	0.713846	0.912998	0.4698	0.912998	0.210199	0.615904	0.914396	0	0.275042	0.499645	0	0.911873	0	8.52365e-05
Solyc_cer_BGV006865_06T000988.1	0.302374	0.321805	0.376572	0.556534	0.408916	0.556534	0	0.336186	0	0.327111	0	0.018324	0.397863	8.71622e-05	0	0.530336
Solyc_cer_BGV006865_06T001129.1	0.152973	0.17488	0.121139	0.34993	0.111035	0.34993	0.156747	0.00703588	0.170731	0.00654296	0.107376	0	0.0687734	0.00781595	0	0.342721
Solyc_cer_BGV006865_07T001355.1	0	0	0	0	0	0	0	0	0	0	0	0	0	9.10239e-05	0	0
Solyc_cer_BGV006865_08T001399.1	0	0	0	0	0	0	0	0	0	0	0	0	0	0	0	0
Solyc_cer_BGV006865_08T001656.1	0.015268	0.0179865	0	0.00232674	0	0.00232674	0.0154545	0	0.0179635	0	0.0152479	0	0	0.0179917	0	0
Solyc_cer_BGV006865_09T001283.1	0	0	0	0.0490784	0.0666847	0.0490784	0	0	0	0	0	0	0.0668097	0	0	0.0491159
Solyc_cer_BGV006865_09T002345.1	0.114855	0.104551	0.0492309	0.00225554	0.0322994	0.00225554	0.102704	0	0.104355	0	0.107691	0	0.0179664	0.104438	0	0
Solyc_cer_BGV006865_09T002446.1	0.0929057	0.0870136	0.0554215	0.052173	0	0.052173	0.0669531	0.00156522	0.00801744	0.136295	0.0841957	0.00906822	0	0.00822545	0.136325	0
Solyc_cer_BGV006865_10T001713.1	0.582359	0.627146	0.571188	0.625842	0.367142	0.625842	0.58445	0	0.629986	0	0.585144	0.000108468	0	0.572143	0.000105331	0
Solyc_cer_BGV006865_10T001960.1	0.61634	0.634256	0.477001	0.719932	0.295601	0.719932	0.0813095	0.448141	0.375844	0.227348	0.148608	0.38119	0	0.0997445	0	0.643194
Solyc_cer_BGV006865_11T000146.1	0.746379	0.796442	0.749159	0.805514	0.506994	0.805514	0	0.782938	0	0.931319	0	0.453141	0.255191	0	0	0.805775
Solyc_cer_BGV006865_11T000691.1	0.163559	0.155498	0.20024	0.291474	0.231821	0.291474	0.0110033	0.17178	0.0464648	0.174225	0	0	0.231639	0	0	0.297509
Solyc_cer_BGV006865_11T000820.1	0.293311	0.305015	0.264142	0.360691	0.26002	0.360691	0.0307584	0.256829	0.10775	0.220657	0.0963618	0	0.20758	0.067648	0.0149829	0.29393
Solyc_cer_BGV006865_11T001655.1	0	0	0	0	0	0	0	0	9.95423e-05	0	0	0	0	0	0	0
Solyc_cer_BGV006865_11T001661.1	0.168037	0.191768	0.0987617	0.161036	0.0249968	0.161036	0.140499	0.0219944	0.0249923	0.408728	0.160134	0	0.013305	0.0236013	0.409804	0
Solyc_cer_BGV006865_11T001789.1	0.0958418	0.0831305	0	0	0	0	0.0586787	0	0.0521308	0.0731671	0.095966	0	0	0.0524206	0.0725599	0
Solyc_cer_BGV006865_11T001793.1	0	0	0	0	0	0	0	0	0	0	0	0	0	0	0	0
Solyc_cer_BGV006865_11T002262.1	0.295341	0.29102	0.452222	0.602244	0.388473	0.602244	0	0.462115	0	0.542601	0	0.148683	0.270777	0	0	0.602381
Solyc_cer_BGV006865_12T000397.1	0.0199876	0.0237251	0.00266021	0	0.0129988	0	0.0248796	0	0	0.0393166	0.0158624	0	0.00897332	0	0.0392818	0
Solyc_cer_BGV006865_12T001360.1	0.351027	0.380433	0.284958	0.278748	0.13072	0.278748	0.164655	0.186346	0.380444	0	0.149502	0.177407	0	0.380207	9.83839e-05	0
Solyc_cer_BGV007931_00T000022.1	0.0636172	0.0691636	0	0	0	0	0.072189	0	0.0381299	0.103046	0.0635902	0	0	0.0387062	0.102843	0
Solyc_cer_BGV007931_00T000091.1	0.0499553	0.0461265	0.241058	0.276972	0.227374	0.276972	0	0.196323	0	0.342449	0	0.0931737	0.134705	0	9.46334e-05	0.284095
Solyc_cer_BGV007931_01T000519.1	0.529765	0.559304	0.42438	0.499231	0.394538	0.499231	0	0.426453	0.0497235	0.576721	0.0299763	0.405355	0	0.0495185	0.576852	0
Solyc_cer_BGV007931_01T001082.1	0.26404	0.310036	0.23321	0.198488	0.155216	0.198488	0.0790251	0.192455	0.29854	0.014455	0.161921	0.0195131	0.0903614	0.267573	0	0.0548827
Solyc_cer_BGV007931_01T002323.1	0.119957	0.118826	0.134114	0.220367	0.15013	0.220367	0	0.118879	0	0.170114	0.030903	0	0.150899	0.0131486	0	0.211024
Solyc_cer_BGV007931_01T002482.1	0.134296	0.135929	0.045216	0.00522286	0	0.00522286	0.142959	0	0.135952	0	0.134532	0	0	0.135784	0	0
Solyc_cer_BGV007931_01T003797.1	0.159806	0.178066	0.203533	0.335845	0.333013	0.335845	0.0862598	0.0611786	0.121095	0.129542	0	0	0.332271	0.0236556	0	0.311785
Solyc_cer_BGV007931_02T002754.1	0	0	0.0461375	0.187486	0.124607	0.187486	0	0	0	0	0	0	0.124541	0	0	0.18764
Solyc_cer_BGV007931_03T002983.1	0.139172	0.162593	0.186908	0.260938	0.188071	0.260938	0	0.184014	0	0.225322	0	0.0141789	0.172935	0	0	0.260809
Solyc_cer_BGV007931_04T000426.1	0.0456362	0.0519385	0.0510721	0.016771	0.0019628	0.016771	0.0127923	0.0476093	0	0.121057	0	0.0508256	0	0	0.121068	0
Solyc_cer_BGV007931_04T001267.1	0.621967	0.629252	0.67901	0.766544	0.478809	0.766544	0	0.696578	0	0.849326	0	0.200099	0.389878	0	0.0445098	0.733697
Solyc_cer_BGV007931_04T001975.1	0.555202	0.527475	0.488343	0.58675	0.514079	0.58675	0.322369	0.204507	0.284182	0.265989	0.232661	0	0.354865	0.170969	0	0.433921
Solyc_cer_BGV007931_04T002498.1	0	0	0	0.104078	0.0567894	0.104078	0	0	0	0	0	0	0.0522539	0	0	0.103449
Solyc_cer_BGV007931_05T000936.1	0.207466	0.172879	0.387027	0.710981	0.384535	0.710981	0	0.39487	0	0.409786	0	0.0740874	0.330204	0	0	0.711192
Solyc_cer_BGV007931_06T001001.1	0.499963	0.488292	0.538163	0.629993	0.543473	0.629993	0	0.590468	0	0.633229	0	0.103109	0.461946	0	0.248529	0.429841
Solyc_cer_BGV007931_06T001041.1	0.519554	0.545318	0.449329	0.453316	0.311221	0.453316	0.0340731	0.46241	0.178346	0.404245	0.0956683	0.382061	0	0.177999	0.383214	0.020245
Solyc_cer_BGV007931_06T001218.1	0	0	0	0	0	0	0	0	0	0	0	0	0	0	0	0
Solyc_cer_BGV007931_07T001901.1	0	0	0	0	0	0	0	0	0	0	0	0	0	0	9.38276e-05	0
Solyc_cer_BGV007931_07T002477.1	0.134615	0.148017	0	0	0	0	0.171055	0	0.148026	0	0.134582	0	0	0.284279	0	0
Solyc_cer_BGV007931_08T000563.1	0.0553052	0.0759133	0.0478757	0.0529473	0	0.0529473	0	0.0843148	0	0.0931705	0	0.0478768	0	0	0.093553	0
Solyc_cer_BGV007931_08T000791.1	0.594821	0.566965	0.539145	0.712353	0.441897	0.712353	0	0.547403	0.0312488	0.558762	0.00619275	0.197767	0.319439	0	0	0.712364
Solyc_cer_BGV007931_08T000914.1	0.0937465	0.108195	0.0271109	0.0130239	0.0188329	0.0130239	0.125928	0	0.108098	0	0.0936549	0	0	0.10805	0	0
Solyc_cer_BGV007931_08T001325.1	0.328474	0.382979	0.167037	0.0478452	0	0.0478452	0.375318	0	0.383079	0	0.328391	0	0	0.409131	0	9.08649e-05
Solyc_cer_BGV007931_08T001525.1	0.34859	0.357689	0.32358	0.276416	0.101959	0.276416	0.323287	0	0.35743	0	0.348603	0	0	0.381105	0	9.28702e-05
Solyc_cer_BGV007931_09T001061.1	0.222561	0.23295	0.126281	0.224568	0.104297	0.224568	0.224976	0	0.232822	0	0.20766	0	0.0187665	0.175916	0	0.101704
Solyc_cer_BGV007931_10T000610.1	0.226264	0.23806	0.095889	0.101855	0.0637342	0.101855	0.242714	0	0.237999	0	0.226308	0	0	0.255594	0	0
Solyc_cer_BGV007931_10T000723.1	0.0533198	0.0528215	0.186407	0.221495	0.17255	0.221495	0	0.174656	0	0.205958	0	0.0784857	0.10672	0	9.18941e-05	0.261529
Solyc_cer_BGV007931_10T000919.1	0.474307	0.508851	0.459047	0.585603	0.400452	0.585603	0.0955968	0.391697	0.279149	0.286958	0.120044	0.27226	0.0854801	0.238967	0	0.351243
Solyc_cer_BGV007931_11T000146.1	0	0	0	0	0.000429831	0	0	9.79948e-05	0	0	0	0	0.000430728	9.95752e-05	0	0
Solyc_cer_BGV007931_11T000161.1	0.0733045	0.0791855	0	0	0	0	0.103372	0	0.0785998	0	0.0730619	0	0	0.0785766	0	0
Solyc_cer_BGV007931_11T001535.1	0.232514	0.214995	0.0888789	0	0.0399387	0	0.204114	0	0.215136	0	0.232776	0	0	0.299943	9.59975e-05	0
Solyc_cer_BGV007931_12T001315.1	0.00922415	0.0118826	0	0.0312708	0.0380754	0.0312708	0	0	0.0118331	0	0	0	0.0402125	0.00339259	0	0.0298197
Solyc_cer_BGV007989_01T001071.1	0.617907	0.696109	0.598464	0.474892	0.328911	0.474892	0.33069	0.358412	0.697568	0	0.444024	0.196842	0	0.69617	0	0
Solyc_cer_BGV007989_01T003573.1	0.490003	0.492645	0.590824	0.638043	0.462034	0.638043	0	0.62193	0	0.753609	0	0.304246	0.282887	0	0.212421	0.505506
Solyc_cer_BGV007989_02T000232.1	0.276046	0.318338	0.191758	0.23872	0.136603	0.23872	0.160589	0.1367	0.255918	0.0727251	0.179338	0	0.0821097	0.243927	0	0.0844162
Solyc_cer_BGV007989_02T002727.1	0.430284	0.433804	0.43837	0.424077	0.253268	0.424077	0.181227	0.294938	0.280915	0.225059	0.191643	0.236451	0.0449073	0.262701	0	0.254549
Solyc_cer_BGV007989_03T000763.1	0.448877	0.491808	0.357705	0.419316	0.35013	0.419316	0.182074	0.267805	0.441903	0.0533718	0.125014	0.0173797	0.296717	0.127834	0	0.357748
Solyc_cer_BGV007989_03T001110.1	0	0	0	0	0	0	0	0	0	0	0	0	0	0	0	0
Solyc_cer_BGV007989_03T002885.1	0.675686	0.68752	0.610375	0.682805	0.43572	0.682805	0.269883	0.432247	0.455852	0.268487	0.278638	0.389541	0	0.325415	0.0078672	0.395997
Solyc_cer_BGV007989_03T003066.1	0	0	0	0	0	0	0	0	0	0	0	0	9.76335e-05	0	0	0
Solyc_cer_BGV007989_04T001581.1	0.150612	0.160012	0.108054	0.0873685	0.0854252	0.0873685	0.160142	0	0.160236	0	0.1235	0	0.0307348	0.160578	0	0
Solyc_cer_BGV007989_04T001898.1	0.080491	0.081466	0.0180691	0	0.0267499	0	0.0779034	0	0.0814565	0	0.0804784	0	0	0.0814907	0	0
Solyc_cer_BGV007989_05T000475.1	0.372179	0.392245	0.378272	0.591215	0.218213	0.591215	0	0.393603	0.131237	0.293875	0	0.299167	0.0964947	0	0	0.590866
Solyc_cer_BGV007989_06T001767.1	0.991753	1	0.611508	0.44293	0.309826	0.44293	0.969968	0.0192384	0.999921	0	0.991419	0	0	1	0	0
Solyc_cer_BGV007989_06T001922.1	0	0	0	0.151111	0.0902345	0.151111	0	0	0	0.000840944	0	0	0.0901513	0	0	0.15096
Solyc_cer_BGV007989_07T000868.1	0.204861	0.184488	0.172488	0.200727	0.0799719	0.200727	0.0174638	0.146152	0.0234691	0.200088	0.0496664	0.139424	0	0.0270906	0.165992	0.0357615
Solyc_cer_BGV007989_08T001893.1	0.22299	0.216029	0.327454	0.488446	0.300584	0.488446	0	0.315412	0.104532	0.172397	0	0.172117	0.214819	0.0346229	0	0.456163
Solyc_cer_BGV007989_09T000461.1	0.633972	0.684785	0.540884	0.697164	0.413913	0.697164	0.0925137	0.507224	0.427701	0.266615	0.168165	0.337736	0.0780364	0.139187	0	0.591486
Solyc_cer_BGV007989_09T001801.1	0	0	0.0483633	0.096655	0.0845356	0.096655	0	0.00539106	0	0.0806434	0	0	0.0845348	0	0	0.138517
Solyc_cer_BGV007989_09T001954.1	0.0710237	0.0752879	0.093758	0.180664	0.173004	0.180664	0.0224342	0.0562891	0.0289869	0.100801	0	0	0.176352	0	0	0.180187
Solyc_cer_BGV007989_09T002434.1	0.434096	0.474179	0.395592	0.370981	0.275085	0.370981	0.317798	0.175339	0.474045	0	0.386736	0	0.0587795	0.397665	0	0.117144
Solyc_cer_BGV007989_10T000056.1	0	0	0.0520464	0.181004	0.0868003	0.181004	0	0	0	0.0155865	0	0	0.0865461	0	0	0.180627
Solyc_cer_BGV007989_10T001886.1	0	0	0.346021	0.500301	0.309352	0.500301	0	0.327465	0	0.375205	0	0.104361	0.253884	0	8.40924e-05	0.467566
Solyc_cer_BGV007989_11T000670.1	0.0974517	0.099477	0.151103	0.209457	0.160521	0.209457	0	0.114014	0.0240712	0.13458	0	0.00574072	0.154071	0	0	0.209388
Solyc_cer_BGV007989_11T001283.1	0.601481	0.620782	0.367189	0.447654	0.275484	0.447654	0.665367	0	0.620786	0	0.55574	0	0.0421935	0.56418	0	0.0623024
Solyc_cer_BGV007989_11T001654.1	0.0936793	0.0918172	0.044494	0.0844791	0	0.0844791	0.0910211	0	0.078577	0.023203	0.0935345	0	0	0.0787737	0.0250121	0
Solyc_cer_BGV007989_11T001740.1	0.0597205	0.066009	0.0498514	0.073099	0.0455929	0.073099	0.00613951	0.0165971	0.0434461	0.0278365	0.000909811	0.00689521	0.0412919	0.00808133	0	0.0686237
Solyc_cer_BGV007989_12T000346.1	0.197177	0.196719	0.577806	0.714637	0.566127	0.714637	0	0.573976	0	0.72305	0	0.0443272	0.537627	0	0	0.714672
Solyc_cer_BGV007989_12T002069.1	0.215132	0.166223	0.468708	0.562957	0.373456	0.562957	0	0.458677	0	0.619582	0	0.109131	0.31087	0	0	0.562992
Solyc_Brandywine_00T000023.1	0.134479	0.142895	0.0190637	0	0	0	0.133453	0	0.142928	0	0.134426	0	0	0.142827	0	0
Solyc_Brandywine_00T000028.1	0.0558875	0.04243	0.139232	0.215778	0.1245	0.215778	0	0.124367	0	0.169283	0	0.0149103	0.118172	0	0	0.23706
Solyc_Brandywine_00T000048.1	0.608879	0.673283	0.453684	0.56891	0.259552	0.56891	0.640085	0.00460552	0.672752	0	0.559338	0.0426546	0	0.676375	0	0
Solyc_Brandywine_01T000017.1	0.169804	0.16454	0.16594	0.269044	0.257755	0.269044	0	0.159373	0.0201645	0.156056	0.00715681	0	0.255862	9.17447e-05	0	0.286942
Solyc_Brandywine_01T000030.1	0	0	0.0436207	0.140611	0.16867	0.140611	0	0.0117386	0	0.00551178	0	0	0.168658	0	0	0.141793
Solyc_Brandywine_01T000061.1	0.381429	0.389398	0.438865	0.554289	0.394849	0.554289	0.0492206	0.403211	0.233817	0.269768	0.19128	0	0.269291	0.157436	0	0.401287
Solyc_Brandywine_01T000080.1	0.213454	0.208728	0.146832	0.541136	0.250457	0.541136	0.179805	0.00441313	0.208978	0	0.0520401	0	0.222893	0.000668885	0	0.540099
Solyc_Brandywine_01T000095.1	0	0	0	0.00667977	0	0.00667977	0	0.00093577	0	0.0905716	0	0	0	0	0.0902737	0
Solyc_Brandywine_01T000327.1	0.314718	0.319846	0.22435	0.217925	0.108545	0.217925	0.177424	0.0962556	0.320105	0	0.27582	0.0392114	0	0.286397	0	0.0432898
Solyc_Brandywine_01T000490.1	0.26988	0.262218	0.249127	0.266265	0.194993	0.266265	0	0.212717	0.0107512	0.255658	0.00466361	0	0.194159	0.0228266	0	0.260629
Solyc_Brandywine_01T000493.1	0.240551	0.253982	0.289704	0.441526	0.348024	0.441526	0	0.275842	0	0.305697	0	0.000190294	0.35797	8.70996e-05	0	0.45334
Solyc_Brandywine_01T000511.1	0.340062	0.369397	0.202253	0.180519	0.0598857	0.180519	0.330784	0	0.369368	0	0.339952	0	0	0.384483	0	9.56962e-05
Solyc_Brandywine_01T000543.1	0	0	0.0483227	0.228733	0.112101	0.228733	0	0.0452956	0	0.019065	0	0	0.112068	0	0	0.228682
Solyc_Brandywine_01T000685.1	0.671169	0.723842	0.679655	0.764013	0.648183	0.764013	0	0.685629	0.0558759	0.697462	0	0.0649181	0.599643	0	0	0.764385
Solyc_Brandywine_01T000795.1	0.554281	0.619064	0.461589	0.689398	0.380724	0.689398	0.12293	0.381359	0.406741	0.209526	0.126405	0.373762	0	0.401752	0.193551	0.0327265
Solyc_Brandywine_01T001022.1	0.0973323	0.10802	0.235504	0.312187	0.172387	0.312187	0	0.221026	0	0.365138	0	0.189823	0.0573441	0	0.0866096	0.2522
Solyc_Brandywine_01T001024.1	0	0	0.181124	0.369184	0.196119	0.369184	0	9.97049e-05	0	0.0358111	0	0.0869869	0.174216	0	0	0.374547
Solyc_Brandywine_01T001072.1	0.419358	0.434759	0.417785	0.553684	0.278828	0.553684	0	0.43283	0.00593442	0.567086	0	0.417678	0	0	0.208627	0.372367
Solyc_Brandywine_01T001089.1	0.0519912	0.0642843	0.181837	0.271726	0.146318	0.271726	0	0.162667	0	0.232293	0	0.0575788	0.121419	0	0	0.271592
Solyc_Brandywine_01T001480.1	0.23493	0.233458	0.221569	0.32493	0.124282	0.32493	0.167208	0.0719248	0.233414	0	0.230653	0.00480519	0	0.161681	0	0.131552
Solyc_Brandywine_01T001482.1	0	0	0	0	0	0	0	0	0	0	0	0	0	0	0	0
Solyc_Brandywine_01T001484.1	0.271734	0.26494	0.177217	0.182696	0.0797932	0.182696	0.257789	0.0058544	0.264931	0	0.271974	0	0	0.265163	0	0
Solyc_Brandywine_01T001525.1	0	0	0	0.0220206	0.0408028	0.0220206	0	0	0	0	0	0	0.0406763	0	0	0
Solyc_Brandywine_01T001620.1	0.442369	0.467658	0.397699	0.4692	0.294442	0.4692	0.0214382	0.389074	0.015662	0.583045	0.128146	0.138028	0.158788	0.0558274	0.281612	0.261678
Solyc_Brandywine_01T001778.1	0.557237	0.593024	0.372407	0.268481	0.225585	0.268481	0.517899	0.0458406	0.592743	0	0.523301	0	0.0343357	0.5927	0	0
Solyc_Brandywine_01T001817.1	0.170966	0.179678	0.23208	0.254881	0.0883998	0.254881	0	0.222945	0	0.340268	0	0.23208	0	0	0.340298	0
Solyc_Brandywine_01T001845.1	0	0	0.0510662	0.221553	0.0794109	0.221553	0	0.0134027	0	0.0305147	0	0.00204819	0.0775454	0	0	0.235176
Solyc_Brandywine_01T001893.1	0.102802	0.0983961	0.0914635	0.0960549	0.0530649	0.0960549	0	0.0927862	0.098308	0	0.0437731	0.0622563	0	0.0643851	0	0.0560881
Solyc_Brandywine_01T001958.1	0.129745	0.116808	0.0625297	0.0549817	0.0794365	0.0549817	0.107569	0	0.11678	0	0.104397	0	0.0231819	0.116806	0	0
Solyc_Brandywine_01T002020.1	0.0254187	0.029142	0.0120282	0.0848629	0.0104052	0.0848629	0.040219	0	0.0231738	0.00728039	0.025497	0	0	0.00149025	0	0.0833873
Solyc_Brandywine_01T002041.1	0.390188	0.383429	0.324469	0.485356	0.503759	0.485356	0.344942	0	0.383491	0	0.0375797	0	0.46451	0.184393	0	0.304557
Solyc_Brandywine_01T002116.1	0.0834496	0.0844376	0.229071	0.301947	0.283118	0.301947	0	0.227549	0	0.315961	0	8.88498e-05	0.309659	0	9.40366e-05	0.323442
Solyc_Brandywine_01T002137.1	0.134115	0.152656	0.00464675	0.00650882	0	0.00650882	0.173062	0	0.152832	0	0.133968	0	0	0.152735	0	0
Solyc_Brandywine_01T002166.1	0.111205	0.128665	0.323227	0.378914	0.222136	0.378914	0	0.277744	0	0.296992	0	0.00952819	0.219384	8.92138e-05	0	0.405846
Solyc_Brandywine_01T002168.1	0.65164	0.700501	0.635837	0.591532	0.019329	0.591532	0.11383	0.581278	0.478081	0.256982	0.153777	0.519515	0	0.415609	0	0.319292
Solyc_Brandywine_01T002176.1	0.0908146	0.100176	0.153338	0.219987	0.17842	0.219987	0	0.146556	0	0.239023	0	0	0.178417	0	0.016048	0.208707
Solyc_Brandywine_01T002248.1	0.486758	0.478852	0.528992	0.584015	0.590309	0.584015	0	0.528834	0.0861854	0.563294	0.00343471	0	0.587093	0.12454	0	0.497633
Solyc_Brandywine_01T002263.1	0.16143	0.155309	0.159227	0.222597	0.169526	0.222597	0.0499575	0.101851	0.0428337	0.122171	0.0883039	0	0.146918	0.06255	0.0156159	0.16541
Solyc_Brandywine_01T002269.1	0.654778	0.686824	0.595817	0.650921	0.465141	0.650921	0.044109	0.575786	0.284246	0.448709	0.0762308	0.154989	0.333429	0.0523025	0	0.610446
Solyc_Brandywine_01T002302.1	0.420883	0.434394	0.415501	0.582779	0.382811	0.582779	0	0.434617	0.00887975	0.509781	0	0.140261	0.269985	8.58253e-05	0	0.572234
Solyc_Brandywine_01T002306.1	0	0	0.0184888	0.0206097	0	0.0206097	0	0.0223278	0	0.00703286	0	0.0183447	0	0	0	0.02078
Solyc_Brandywine_01T002325.1	0.25747	0.279448	0.306331	0.414654	0.280833	0.414654	0	0.282813	0	0.326625	0	0.307755	9.43391e-05	0	0	0.414628
Solyc_Brandywine_01T002493.1	0	0	0.0905738	0.253983	0.15848	0.253983	0	0.0531834	0	0.0785789	0	0	0.158445	9.06555e-05	0	0.373847
Solyc_Brandywine_01T002495.1	0	0	0	0	0	0	0	0	9.48217e-05	0	0.000283469	0	0	9.45254e-05	0	0
Solyc_Brandywine_01T002589.1	0.311408	0.325324	0.431125	0.51881	0.266141	0.51881	0	0.430027	0	0.553825	0	0.268018	0.16777	0	0	0.518709
Solyc_Brandywine_01T002616.1	0	0	0	0	0	0	0.00828014	0	0	0	0	0	0	0.0251682	9.80895e-05	0
Solyc_Brandywine_01T002620.1	0.123055	0.102324	0.207741	0.418399	0.214075	0.418399	0	0.173099	0	0.165334	0	0	0.214222	8.59102e-05	0	0.440093
Solyc_Brandywine_01T002689.1	0	0	0	0	0.0205438	0	0	0	0	0	0	0	0.0205401	0	0	0
Solyc_Brandywine_01T002791.1	0	0	0	0	0.0358098	0	0	0	0	0	0	0	0.0358962	0	0	0
Solyc_Brandywine_01T002811.1	0.185117	0.184323	0.239344	0.325523	0.190993	0.325523	0	0.226731	0.00402953	0.200646	0	0.10103	0.133357	0	0	0.325732
Solyc_Brandywine_01T002814.1	0	0	0.1427	0.232752	0.195544	0.232752	0	0.0993838	0	0.161609	0	0	0.197392	0	0	0.232731
Solyc_Brandywine_01T002856.1	0.736479	0.786921	0.689999	0.707784	0.454033	0.707784	0.0280002	0.691118	0.428781	0.383991	0.194932	0.311611	0.194696	0.388048	0	0.405436
Solyc_Brandywine_01T002964.1	0.373871	0.407389	0.157899	0.118318	0.0246488	0.118318	0.41932	0	0.407142	0	0.373801	0	0	0.428364	0	8.83357e-05
Solyc_Brandywine_01T002982.1	0.514797	0.56493	0.546292	0.688578	0.483288	0.688578	0	0.591591	0	0.689083	0	0.549856	0	0	0	0.68874
Solyc_Brandywine_01T002984.1	0.803106	0.848413	0.818739	0.906523	0.644318	0.906523	0	0.844481	0.0657943	0.875722	0	0.572819	0.232658	0.112722	0	0.807091
Solyc_Brandywine_01T003099.1	0.290414	0.278309	0.41195	0.432821	0.359988	0.432821	0	0.418167	0	0.459625	0	9.00313e-05	0.361153	0	9.09756e-05	0.440073
Solyc_Brandywine_01T003102.1	0.323873	0.348768	0.415059	0.557743	0.361586	0.557743	0	0.433117	0	0.460043	0	0.148509	0.275881	8.90145e-05	0	0.528358
Solyc_Brandywine_01T003112.1	0.173994	0.187311	0.0842254	0.0727092	0.0746599	0.0727092	0.173902	0	0.187219	0	0.173975	0	0	0.187209	0	0
Solyc_Brandywine_01T003132.1	0.176347	0.173483	0.204524	0.435567	0.326151	0.435567	0.029565	0.16624	0.0860597	0.144913	0	0	0.326254	8.95079e-05	0	0.437965
Solyc_Brandywine_01T003182.1	0.163873	0.183354	0.270978	0.444569	0.318064	0.444569	0	0.24852	0	0.354995	0	0	0.319596	0	0	0.452827
Solyc_Brandywine_01T003284.1	0.762057	0.804363	0.68077	0.683562	0.420305	0.683562	0	0.721657	0.444505	0.372175	0.058626	0.568461	0.0627607	0.462778	0	0.371373
Solyc_Brandywine_01T003287.1	0.479117	0.462718	0.422098	0.530601	0.34805	0.530601	0.437884	0.0130575	0.395522	0.080217	0.415015	0	0.0629872	0.317797	0	0.235148
Solyc_Brandywine_01T003511.1	0.29811	0.296238	0.339611	0.307007	0.305968	0.307007	0	0.350249	0	0.390109	0.0151314	0	0.297354	0	0.390087	0
Solyc_Brandywine_01T003515.1	0.117537	0.112222	0.264999	0.277829	0.201197	0.277829	0	0.250597	0	0.260744	0	0.140621	0.10791	0	0.0592935	0.227305
Solyc_Brandywine_01T003517.1	0.317184	0.327605	0.267909	0.348777	0.233817	0.348777	0.0489642	0.215034	0.124186	0.237034	0.102143	0.0790628	0.143671	0.109095	0	0.283493
Solyc_Brandywine_01T003543.1	0.211535	0.22823	0.223804	0.231711	0.207178	0.231711	0.0812365	0.149454	0.0857156	0.255182	0.103707	0	0.157866	0.0919018	0.182999	0.0656915
Solyc_Brandywine_01T003553.1	0.422106	0.429229	0.326774	0.308453	0.227885	0.308453	0.244945	0.151851	0.429194	0	0.319176	0	0.0971537	0.315191	0	0.119796
Solyc_Brandywine_01T003654.1	0.666102	0.60869	0.666336	0.803341	0.648658	0.803341	0	0.688621	0	0.70968	0	0	0.648718	0	0	0.801839
Solyc_Brandywine_01T003763.1	0.236718	0.266463	0.310084	0.224965	0	0.224965	0	0.307535	0	0.442124	0	0.309803	0	0	0.442113	0
Solyc_Brandywine_01T003770.1	0	0	0	0	0.0263912	0	0	0	0	0	0	0	0.0262927	0	0	0
Solyc_Brandywine_01T003771.1	0.234804	0.276825	0.355617	0.428034	0.280606	0.428034	0	0.36756	0	0.537475	0	0.271176	0.0710688	0.00533842	0	0.427917
Solyc_Brandywine_01T003786.1	0.00164822	0.00323601	0.0801777	0.0867024	0.0806495	0.0867024	0	0.0503762	0	0.104413	0	0.0465245	0.0473395	0	0.104321	0
Solyc_Brandywine_01T003838.1	0.154208	0.195137	0.414077	0.603881	0.370971	0.603881	0	0.401147	0	0.517947	0	0	0.370984	0	0	0.603834
Solyc_Brandywine_01T004168.1	0.281219	0.26647	0.378295	0.469805	0.384874	0.469805	0	0.335435	0	0.475087	0	0	0.386962	0	0.00593805	0.464458
Solyc_Brandywine_01T004302.1	0.611883	0.633578	0.622867	0.644461	0.366704	0.644461	0	0.649134	0	0.859239	0	0.62334	0	0	0.374851	0.381864
Solyc_Brandywine_02T000049.1	0.144898	0.165451	0.252973	0.363876	0.240504	0.363876	0	0.236092	0	0.303365	0	0.00740882	0.235525	0	0	0.363621
Solyc_Brandywine_02T000078.1	0.0364826	0.0317998	0	0	0	0	0.0557466	0	0.0316715	0	0.0365665	0	0	0.0310298	0	0
Solyc_Brandywine_02T000100.1	0.0232804	0.0249494	0.0773111	0.0995871	0.0627749	0.0995871	0	0.0601947	0	0.0910683	0	0.0771904	0	0	0	0.0995051
Solyc_Brandywine_02T000102.1	0.202214	0.217229	0.247951	0.305377	0.283649	0.305377	0	0.240396	0	0.410008	0	0.0107068	0.276073	0	0.285564	0.123113
Solyc_Brandywine_02T000140.1	0.0684643	0.0731252	0.0112938	0.027127	0.0174054	0.027127	0.0557423	0	0.073095	0	0.0756982	0	0	0.0730714	0	0
Solyc_Brandywine_02T000256.1	0.355731	0.395086	0.32034	0.40677	0.299952	0.40677	0.102236	0.274668	0.294281	0.116676	0.110589	0	0.274855	0.12701	0	0.343244
Solyc_Brandywine_02T000302.1	0.211065	0.197267	0.163091	0.1954	0.100943	0.1954	0.0173169	0.141952	0.0999378	0.116413	0.0842614	0.109571	0	0.0775496	0	0.140375
Solyc_Brandywine_02T000316.1	0.145282	0.123841	0.154355	0.28382	0.257644	0.28382	0	0.135567	0	0.176798	0	0	0.257674	9.01887e-05	0	0.361907
Solyc_Brandywine_02T000333.1	0	0	0.311265	0.504349	0.320054	0.504349	0	0.277572	0	0.235103	0	0	0.317203	0	8.45773e-05	0.479447
Solyc_Brandywine_02T000344.1	0.0860878	0.0957723	0	0	0	0	0.115054	0	0.0958118	0	0.0859099	0	0	0.0956248	0	0
Solyc_Brandywine_02T000372.1	0.9696	1	0.849363	0.893228	0.708412	0.893228	0	0.890808	0	0.935891	0	0.20938	0.59036	0	0.000101072	0.863602
Solyc_Brandywine_02T000460.1	0	0	0	0	0.048142	0	0	0	0	9.69302e-05	0	0	0.0479245	0	0	9.94295e-05
Solyc_Brandywine_02T000557.1	0.0878623	0.0860941	0.0289607	0.113307	0.0942916	0.113307	0.0554467	0	0.0856411	0	0.0571267	0	0.0715369	0.041948	0	0.0830462
Solyc_Brandywine_02T000558.1	0.130837	0.125862	0.0565528	0.109959	0.0996827	0.109959	0.136451	0	0.125855	0	0.0957451	0	0.0566939	0.117145	0	0.0185383
Solyc_Brandywine_02T000569.1	0.818939	0.885382	0.728234	0.906867	0.268727	0.906867	0.310255	0.504402	0.885491	0	0.342424	0.374408	0.103336	0.556807	0	0.385601
Solyc_Brandywine_02T000616.1	0.306869	0.336315	0.221108	0.239562	0.267262	0.239562	0.261571	0.035948	0.308475	0.0388725	0.202067	0	0.138804	0.308817	0.0383615	0.000101159
Solyc_Brandywine_02T000638.1	0.266845	0.260781	0.405496	0.535238	0.356392	0.535238	0	0.414281	0	0.461489	0	0.144563	0.2648	0	0	0.53514
Solyc_Brandywine_02T000648.1	0.499838	0.510181	0.650163	0.434743	0.465688	0.434743	0	0.679933	0.024845	0.606066	0	0.314122	0.293492	0.157331	0	0.396653
Solyc_Brandywine_02T000689.1	0.0961487	0.0804912	0.167464	0.21355	0.131658	0.21355	0	0.14623	0	0.155	0	0.167499	0	0	0	0.215397
Solyc_Brandywine_02T000739.1	0.252708	0.265838	0.197299	0.201423	0.109048	0.201423	0.0899764	0.142121	0.184542	0.0981681	0.144151	0.105281	0	0.192672	0.0455244	0.0440889
Solyc_Brandywine_02T000740.1	0.513996	0.500078	0.595885	0.649985	0.482677	0.649985	0	0.611254	0	0.696945	0	0.156089	0.39687	0	0	0.64975
Solyc_Brandywine_02T000742.1	0.06606	0.0775962	0.0720297	0	0.10824	0	0	0.0915884	0.0230511	0.0768253	0.033019	0	0.0926521	0.0229707	0.0770002	0
Solyc_Brandywine_02T000817.1	0.299429	0.300924	0.336656	0.317892	0.06998	0.317892	0	0.331593	0	0.324705	0	0.336604	0	0	0.298206	0.0336997
Solyc_Brandywine_02T000901.1	0.482353	0.519383	0.479533	0.407699	0.379115	0.407699	0.181761	0.334537	0.354724	0.225043	0.228826	0.268501	0.00704305	0.352591	0.228778	0
Solyc_Brandywine_02T000902.1	0.227968	0.235206	0.20104	0.204419	0.140435	0.204419	0.202029	0.0332916	0.235203	0	0.229856	0	0	0.235352	0	0
Solyc_Brandywine_02T000906.1	0.312895	0.32417	0.278553	0.318318	0.322982	0.318318	0.318035	0	0.324164	0	0.313046	0	0	0.345389	0	9.84296e-05
Solyc_Brandywine_02T000991.1	0.194932	0.20295	0.213733	0.339269	0.300675	0.339269	0	0.19811	0	0.257342	0	0	0.300142	9.19567e-05	0	0.365828
Solyc_Brandywine_02T001029.1	0.200007	0.212814	0.129304	0.241167	0.120087	0.241167	0.197531	0	0.212604	0	0.168871	0	0.0446035	0.156591	0	0.123915
Solyc_Brandywine_02T001069.1	0.238645	0.25203	0.264215	0.313973	0.227678	0.313973	0.0136417	0.292859	0.212312	0.062955	0.149042	0	0.161486	0.139788	0	0.215992
Solyc_Brandywine_02T001071.1	0	0	0.0300003	0.124659	0.108856	0.124659	0	0.0103352	0	0.00838453	0	0	0.108655	0	0	0.124403
Solyc_Brandywine_02T001072.1	0.343188	0.354765	0.422598	0.48949	0.462608	0.48949	0	0.442964	0	0.574794	0	0	0.462476	0	0	0.489418
Solyc_Brandywine_02T001080.1	0.358858	0.38754	0.285462	0.29632	0.264256	0.29632	0.212198	0.119001	0.377786	0.0116391	0.203245	0	0.164589	0.294703	0	0.102149
Solyc_Brandywine_02T001081.1	0.276557	0.297816	0.218668	0.223047	0.243775	0.223047	0.187251	0.089443	0.273337	0.0394133	0.119347	0	0.190879	0.260105	0	0.0486288
Solyc_Brandywine_02T001213.1	0.183304	0.19008	0.194311	0.172225	0.203992	0.172225	0.12664	0.0417598	0.189972	0	0.0813692	0	0.158572	0.16377	0	0.0474186
Solyc_Brandywine_02T001214.1	0.260745	0.277883	0.125504	0.0460941	0.0994381	0.0460941	0.11613	0.0605557	0.250551	0.0331	0.233292	0	0.0268066	0.251031	0.0330572	0
Solyc_Brandywine_02T001219.1	0.0180432	0.0180061	0	0	0	0	0.0142799	0	0.0182496	0	0.0178373	0	0	0.0179982	0	0
Solyc_Brandywine_02T001225.1	0.418335	0.416768	0.359706	0.534826	0.443712	0.534826	0	0.347399	0.00978703	0.39117	7.99664e-05	0	0.445904	8.90542e-05	0	0.503551
Solyc_Brandywine_02T001226.1	0.402504	0.392271	0.497779	0.639523	0.499945	0.639523	0	0.513641	0	0.621305	0	0.00965365	0.493113	0	0	0.639487
Solyc_Brandywine_02T001229.1	0.155766	0.132757	0.400021	0.562055	0.420419	0.562055	0	0.378437	0	0.517489	0	0	0.420404	0	0	0.504283
Solyc_Brandywine_02T001230.1	0.0470633	0.0508768	0.0742915	0.265143	0.248335	0.265143	0	0.0620835	0.0217221	0.0345797	0	0	0.250922	0	0	0.30556
Solyc_Brandywine_02T001309.1	0.186464	0.167358	0.453288	0.531957	0.396934	0.531957	0	0.438939	0	0.522701	0	8.62512e-05	0.398864	8.50335e-05	0	0.502218
Solyc_Brandywine_02T001310.1	0	0	0	0.0248118	0.0295936	0.0248118	0	0	9.70976e-05	0	0	0	0.0295179	0	0	0.0515317
Solyc_Brandywine_02T001327.1	0.0688289	0.0706646	0.138613	0.275879	0.20568	0.275879	0	0.121093	0	0.209199	0	0	0.205754	0	0	0.275908
Solyc_Brandywine_02T001330.1	0.385561	0.382209	0.349095	0.453013	0.311618	0.453013	0.0642722	0.325059	0.172621	0.226422	0.130976	0	0.268066	0.0502094	0	0.42234
Solyc_Brandywine_02T001387.1	0.536473	0.55983	0.527675	0.652392	0.467221	0.652392	0	0.576695	0	0.645412	0	0.170543	0.359573	0	0	0.652391
Solyc_Brandywine_02T001394.1	0.999729	0.999923	0.936597	1	0.160302	1	0	0.968836	0.0778058	0.922114	0	0.911176	0.0329874	0	7.67807e-05	0.999923
Solyc_Brandywine_02T001471.1	0.168006	0.189821	0.099995	0.0734431	0.0909365	0.0734431	0.0909344	0.0671893	0.189154	0	0.112059	0	0.0586581	0.18912	0	0
Solyc_Brandywine_02T001601.1	0.141427	0.126123	0.0372532	0.138243	0.0981356	0.138243	0.149709	0	0.125536	0	0.0743032	0	0.0686903	0.0648244	0	0.10786
Solyc_Brandywine_02T001708.1	0	0	0	0	0	0	0	0	0	0	0	0	0	0	0	0
Solyc_Brandywine_02T001709.1	0.0152288	0.00855908	0.0812141	0.239047	0.250497	0.239047	0	0.064296	0	0.120167	8.57152e-05	0	0.312578	0	0.0242971	0.227951
Solyc_Brandywine_02T001723.1	0.039009	0.0393122	0	0	0	0	0.0398017	0	0.0393023	0	0.0389799	0	0	0.0373772	0	0
Solyc_Brandywine_02T001729.1	0.665077	0.685977	0.49866	0.423209	0.298778	0.423209	0.676035	0.0124463	0.681916	0.00516912	0.66511	0	0	0.681972	0.00529403	0
Solyc_Brandywine_02T001730.1	0.557299	0.568444	0.445379	0.427215	0.307826	0.427215	0.48846	0.0717901	0.413188	0.244191	0.537706	0	0.0205456	0.41259	0.244988	0
Solyc_Brandywine_02T001733.1	0	0	0	0	0	0	0	0	0	0	0	0	0	0	0	0
Solyc_Brandywine_02T001747.1	0.134523	0.116753	0.166783	0.203134	0.0864558	0.203134	0.0244441	0.130796	0.0914941	0.0399722	0.0319759	0.0963385	0.0476206	0.029605	0	0.184614
Solyc_Brandywine_02T001755.1	0.595724	0.629391	0.527307	0.544662	0.362824	0.544662	0.114708	0.472942	0.343339	0.332796	0.210462	0.298316	0.0702994	0.331875	0.169139	0.173862
Solyc_Brandywine_02T001767.1	0.293682	0.29261	0.39715	0.410906	0.38816	0.410906	0.00186388	0.396514	0.0315379	0.471247	0.0608664	0	0.358185	0.11428	0	0.359256
Solyc_Brandywine_02T001786.1	0.115237	0.118883	0.0890705	0.0862704	0.0599473	0.0862704	0.153344	0	0.109383	0.0185616	0.10488	0	0.0154069	0.10271	0	0.0455511
Solyc_Brandywine_02T001793.1	0.725326	0.771571	0.711718	0.84013	0.648938	0.84013	0	0.750472	0	0.942503	0	0.0320128	0.625689	0	0	0.840129
Solyc_Brandywine_02T001803.1	0.910083	0.958742	0.875203	0.92885	0.729518	0.92885	0	0.900815	0	1	0	0.401892	0.418492	0	0.202438	0.784302
Solyc_Brandywine_02T001808.1	0.0389519	0.0412153	0.0699738	0.156216	0.117594	0.156216	0	0.068633	0	0.101715	0	0.0012179	0.116032	0	9.23573e-05	0.204361
Solyc_Brandywine_02T001818.1	0.0527193	0.0661767	0.00387026	0	0.00940773	0	0.0547157	0	0.0662029	0	0.0527208	0	0	0.0661899	0	0
Solyc_Brandywine_02T001832.1	0	0	0	0	0	0	0	0	0	0	0	0	0	0	0	0
Solyc_Brandywine_02T001845.1	0.653524	0.718329	0.611484	0.6349	0.168925	0.6349	0	0.62847	0	0.78179	0	0.611548	0	0	0.651195	0.128391
Solyc_Brandywine_02T001848.1	0.0844959	0.0851957	0.175351	0.293236	0.217323	0.293236	0	0.163343	0	0.178237	0	0.0182583	0.204012	8.99264e-05	0	0.355142
Solyc_Brandywine_02T001914.1	0.602565	0.624651	0.497799	0.57482	0.405856	0.57482	0.217825	0.359285	0.447192	0.178513	0.291791	0	0.277182	0.296348	0	0.369884
Solyc_Brandywine_02T001918.1	0	0	0.126171	0.422961	0.180456	0.422961	0	0.0574531	0	0.0980298	0	0	0.180918	8.48253e-05	0	0.444751
Solyc_Brandywine_02T001921.1	0.531747	0.494302	0.604862	0.772549	0.516385	0.772549	0	0.626058	0	0.778735	0	0.184494	0.413447	0	0	0.772545
Solyc_Brandywine_02T001983.1	0.314365	0.306825	0.533595	0.796432	0.275305	0.796432	0	0.521381	0	0.586442	0	0.349048	0.19618	0	0	0.796453
Solyc_Brandywine_02T001986.1	0.419918	0.438804	0.440576	0.471436	0.382042	0.471436	0	0.465105	0	0.566046	0	0.367218	0.0668386	0	0.030499	0.450349
Solyc_Brandywine_02T001987.1	0.358042	0.35327	0.361285	0.124156	0.257628	0.124156	0.307328	0	0.352401	0	0.306018	0	0.143541	0.342048	0	0.0725824
Solyc_Brandywine_02T001988.1	0.0790599	0.0749971	0.0133155	0	0.00892555	0	0.0609349	0	0.0754268	0	0.081942	0	0	0.0750525	0	0
Solyc_Brandywine_02T002027.1	0.123405	0.132867	0	0	0	0	0.131684	0	0.132847	0	0.12334	0	0	0.13286	0	0
Solyc_Brandywine_02T002191.1	0.280116	0.296289	0.256391	0.323414	0.132636	0.323414	0.0795764	0.199855	0.137366	0.211901	0.0922215	0.169201	0.0301921	0.125473	0	0.255674
Solyc_Brandywine_02T002199.1	0.00899203	0.00258113	0.119134	0.258196	0.203672	0.258196	0	0.091515	0	0.182585	0	0	0.203776	9.03379e-05	0	0.327292
Solyc_Brandywine_02T002201.1	0.0796123	0.0346533	0.00863512	0.11134	0.00828633	0.11134	0.0284642	0	0.0345542	0	0.0795882	0	0	0.00102723	0	0.111421
Solyc_Brandywine_02T002210.1	0.098711	0.105042	0.113264	0.117392	0.068298	0.117392	0.0223153	0.0933626	0.0536248	0.0629002	0.0175263	0.106316	0	0.0553529	0.0392253	0.0287094
Solyc_Brandywine_02T002211.1	0.102683	0.0948265	0.314733	0.419774	0.296631	0.419774	0	0.309677	0	0.370925	0	8.89527e-05	0.309054	8.57226e-05	0	0.441193
Solyc_Brandywine_02T002224.1	0.492994	0.473121	0.339176	0.43443	0.280905	0.43443	0.293271	0.0948344	0.468041	0	0.281731	0	0.183331	0.207174	0	0.283128
Solyc_Brandywine_02T002299.1	0.769845	0.819968	0.800065	0.898882	0.651323	0.898882	0	0.833133	0	0.886536	0	0.290116	0.487028	0	0	0.898949
Solyc_Brandywine_02T002307.1	0.321995	0.31538	0.2993	0.310792	0.359672	0.310792	0	0.305883	0.131462	0.199019	0	0	0.372831	0.0319707	0	0.288701
Solyc_Brandywine_02T002311.1	0.281406	0.296786	0.261868	0.304422	0.253142	0.304422	0	0.237357	0.0809543	0.260886	0.0696526	0.202001	0	0.0778361	0.264698	0
Solyc_Brandywine_02T002315.1	0.0150833	0.0151597	0.00700369	0	0.023645	0	0.0271154	0	0	0.0370429	0	0	0.025392	0	0.0358722	0
Solyc_Brandywine_02T002408.1	0.855029	0.813281	0.878172	0.969867	0.811637	0.969867	0	0.904914	0	0.943038	0	0.0788509	0.758924	0	0	0.969701
Solyc_Brandywine_02T002415.1	0.193972	0.203071	0.184483	0.219544	0.0215157	0.219544	0.118051	0.0329611	0	0.416484	0.139026	0.0681922	0	0	0.403811	0
Solyc_Brandywine_02T002421.1	0.259794	0.278319	0.23663	0.26478	0.147634	0.26478	0.0154608	0.239705	0.0317324	0.273421	0.00861401	0.205249	0.0243625	0.0284839	0.256758	0.025384
Solyc_Brandywine_02T002456.1	0.355087	0.353959	0.221209	0.230961	0.154699	0.230961	0.22369	0.0886964	0.353487	0	0.25544	0	0.0903096	0.291184	0	0.0616926
Solyc_Brandywine_02T002473.1	0	0	0.0220201	0.118556	0.0707282	0.118556	0	0	0	0	0	0	0.0706606	0	0	0.117471
Solyc_Brandywine_02T002523.1	0.217073	0.232373	0.0654396	0	0.00273309	0	0.216389	0	0.232384	0	0.216847	0	0	0.229871	0	0
Solyc_Brandywine_02T002538.1	0.468495	0.480403	0.4245	0.648686	0.304242	0.648686	0	0.416416	0.162999	0.322937	0	0.281772	0.171123	0	0	0.651065
Solyc_Brandywine_02T002557.1	0.169231	0.176593	0.152618	0.077443	0.100058	0.077443	0.130706	0.0343193	0.113278	0.0753014	0.150669	0	0.0269317	0.112584	0.0761805	0
Solyc_Brandywine_02T002562.1	0.238622	0.197728	0.25745	0.271162	0.0513819	0.271162	0	0.228729	0	0.340458	0	0.257169	0	0	0.340724	0
Solyc_Brandywine_02T002563.1	0.478029	0.456472	0.595664	0.863842	0.402003	0.863842	0	0.586058	0	0.675631	0	0.487006	0.116458	0	0.00509781	0.859321
Solyc_Brandywine_02T002589.1	0.378748	0.380132	0.448758	0.500798	0.393561	0.500798	0	0.474793	0	0.571592	0	0	0.393561	0	0	0.499984
Solyc_Brandywine_02T002593.1	0.358771	0.354814	0.435518	0.580737	0.494498	0.580737	0.00378165	0.412336	0.0299402	0.524908	0.0206167	0	0.483195	0	0	0.5816
Solyc_Brandywine_02T002640.1	0.287707	0.278903	0.221106	0.348388	0.237791	0.348388	0.143688	0.100314	0.206015	0.108095	0.153298	0	0.182131	0.0625431	0	0.315364
Solyc_Brandywine_02T002763.1	0.461302	0.443924	0.633151	0.661184	0.0162404	0.661184	0	0.655122	0.231675	0.335464	0.00835996	0.627465	0	0.118743	0	0.565047
Solyc_Brandywine_02T002789.1	0.891713	0.925703	0.80537	0.898993	0.633708	0.898993	0	0.834769	0.388383	0.569619	0.10732	0.525582	0.185216	0.192925	0	0.761502
Solyc_Brandywine_02T002799.1	0.141229	0.14844	0.201659	0.282377	0.190933	0.282377	0.0597887	0.154268	0.00203574	0.374175	0.0437089	0	0.168555	0.00228378	0.371015	0
Solyc_Brandywine_02T002802.1	0.036402	0.038322	0	0	0	0	0.0372645	0	0.0380735	0	0.0363583	0	0	0.0379452	0	0
Solyc_Brandywine_02T002805.1	0.242892	0.259875	0.190989	0.121788	0.0305661	0.121788	0.0367947	0.1595	0.159585	0.103646	0.141566	0.091363	0	0.156507	0.105169	0
Solyc_Brandywine_02T002836.1	0.60388	0.650207	0.49506	0.656244	0.355285	0.656244	0.0615426	0.482619	0.10005	0.585462	0.0889227	0.393072	0.0354056	0.0540695	0	0.613172
Solyc_Brandywine_02T002885.1	0	0	0	0	0	0	0	9.43965e-05	0	9.6004e-05	0	0	0	0	9.41376e-05	0
Solyc_Brandywine_02T002894.1	0.479396	0.51009	0.529446	0.658481	0.473576	0.658481	0	0.566307	0.00270865	0.588717	0	0.285473	0.224884	0	0.122789	0.566009
Solyc_Brandywine_02T002911.1	0.334944	0.339271	0.265391	0.290568	0.169358	0.290568	0.244154	0.106548	0.33909	0	0.238499	0.0324128	0.0803913	0.155887	0	0.201469
Solyc_Brandywine_02T002915.1	0.45409	0.493363	0.327314	0.410523	0.337251	0.410523	0.471341	0	0.492852	0	0.441651	0	0.0214015	0.493345	0	0
Solyc_Brandywine_02T002925.1	0.820554	0.851149	0.72989	0.925526	0.669492	0.925526	0	0.755749	0.850758	0	0.169237	0.085632	0.53034	0.0397144	0	0.894511
Solyc_Brandywine_02T002931.1	0.160437	0.144692	0.135556	0.283747	0.159587	0.283747	0.138973	0.0159329	0.0802389	0.0697545	0.105432	0	0.102788	0.0298842	0.0315613	0.216771
Solyc_Brandywine_02T002936.1	0.00635336	0.0136762	0.0134245	0.0914987	0.0368061	0.0914987	0.00271528	0.0164893	0	0.108057	0	0	0.036624	0	0.0871237	0.0363405
Solyc_Brandywine_02T002966.1	0.190426	0.201603	0.312911	0.386492	0.302209	0.386492	0	0.328036	0	0.355836	0	0.0507275	0.266768	0.00148384	0	0.385535
Solyc_Brandywine_02T003005.1	0.318074	0.332612	0.364892	0.426228	0.299016	0.426228	0	0.358	0	0.466021	0	0.067963	0.253382	0	0	0.433931
Solyc_Brandywine_02T003073.1	0.0139303	0.0149207	0.0508771	0.240184	0.0767813	0.240184	0	0.00513495	0	0.425579	0	0	0.0762324	0	0.253558	0.189555
Solyc_Brandywine_02T003101.1	0	0	0.0327137	0.0238483	0	0.0238483	0	0.0356229	0	0.0437617	0	0.0327137	0	0	0.0437213	0
Solyc_Brandywine_02T003134.1	0	0	0	0	0	0	0	0	0	0	0	0	0	0	0	0
Solyc_Brandywine_02T003182.1	0.436032	0.395383	0.558764	0.637474	0.196296	0.637474	0	0.557809	0.0220993	0.678512	0	0.558542	0	0.0410532	0.429566	0.230781
Solyc_Brandywine_02T003203.1	0.552628	0.536951	0.548647	0.588926	0.493122	0.588926	0	0.583944	0	0.578422	0	0.116757	0.408747	0	0	0.590421
Solyc_Brandywine_02T003299.1	0.12009	0.169707	0.134557	0.0118785	0.0112625	0.0118785	0	0.133968	0	0.290523	0	0.134444	0	0	0.290597	0
Solyc_Brandywine_03T000321.1	0.0737698	0.0443289	0.0468006	0	0.171475	0	0.0583244	0	0.0438324	0	0	0	0.170787	0.0498968	9.91413e-05	0
Solyc_Brandywine_03T000513.1	0.30797	0.319741	0.351588	0.358343	0.203134	0.358343	0	0.334294	0	0.423066	0	0.366089	0	0	0.378167	0.040266
Solyc_Brandywine_03T000624.1	0	0	0	0	0	0	0	9.94866e-05	0	0	0	0	0	0	0	0
Solyc_Brandywine_03T000803.1	0	0	0	0.0150967	0	0.0150967	0	0	0	9.51072e-05	0	0	0	0	0	0.0150726
Solyc_Brandywine_03T000861.1	0	0	0	0.0236662	0.0819848	0.0236662	0	0	0	0	0	0	0.0819494	0	0	0.0237048
Solyc_Brandywine_03T000922.1	0	0	0.104821	0.111849	0.120187	0.111849	0	0.0961251	0	0.0734235	0	0.025009	0.113769	0	9.27579e-05	0.187605
Solyc_Brandywine_03T000951.1	0.568113	0.621885	0.61841	0.799307	0.512078	0.799307	0	0.635345	0	0.796115	0	0.338245	0.254017	0	0.142728	0.67389
Solyc_Brandywine_03T000953.1	0.00823816	0	0	0.00653617	0	0.00653617	0	0	0	0	0.00842643	0	0	0	0	0.00661454
Solyc_Brandywine_03T000999.1	0	0	0	0	0	0	0.0094903	0	0	0	0	0	0	0	0	0
Solyc_Brandywine_03T001085.1	0.176078	0.220629	0.323944	0.363313	0.28426	0.363313	0	0.354437	0	0.430648	0	0.0376449	0.265061	0	0.14265	0.252443
Solyc_Brandywine_03T001475.1	0.167143	0.172568	0.142726	0.155724	0.00448901	0.155724	0.154495	0	0.172455	0	0.167047	0	0	0.169349	0	0.00705995
Solyc_Brandywine_03T001490.1	0.349395	0.354679	0.44247	0.466606	0.316219	0.466606	0	0.443798	0	0.547245	0	0.244973	0.197178	0	0.228648	0.34622
Solyc_Brandywine_03T001845.1	0	0	0	0.00462511	0.029529	0.00462511	0	0	0	0.0142497	0	0	0.0295253	0	0.0142772	0
Solyc_Brandywine_03T002104.1	0	0	0	0	0	0	0	0	0	9.72334e-05	0	0	0	0	0	0
Solyc_Brandywine_03T002234.1	0.243555	0.224947	0.301636	0.378065	0.355109	0.378065	0.0533723	0.258548	0.191201	0.0529878	0.0746419	0	0.322693	0.0649055	0	0.339805
Solyc_Brandywine_03T002252.1	0.379256	0.396387	0.456487	0.725035	0.488588	0.725035	0	0.428742	0.0636279	0.373842	0.0438478	0.087179	0.400882	0.0114144	0.0486136	0.669549
Solyc_Brandywine_03T002321.1	0.63531	0.649292	0.579484	0.632885	0.482309	0.632885	0	0.606971	0.211395	0.455225	0	0.209004	0.354224	0.172373	0	0.503644
Solyc_Brandywine_03T002460.1	0.108169	0.0936226	0.216408	0.209234	0.173431	0.209234	0	0.165605	0	0.346604	0	0.15624	0.0678096	0	0.347026	0
Solyc_Brandywine_03T002658.1	0.271173	0.279742	0.438118	0.592851	0.544793	0.592851	0	0.407612	0	0.550259	0	0.00406017	0.541369	0	0.0512599	0.55939
Solyc_Brandywine_03T002900.1	0.0537446	0.0569019	0.0545467	0.0551039	0.0354081	0.0551039	0	0.0554819	0.056955	0	0.0137739	0.0468197	0	0.0372909	0	0.0327811
Solyc_Brandywine_03T003085.1	0.0569486	0.0744669	0.0388148	0.119752	0.131017	0.119752	0.0421545	0.00521703	0.0749264	0	0	0	0.131316	0.00488003	0	0.118337
Solyc_Brandywine_03T003183.1	0.667133	0.696562	0.586093	0.779714	0.486381	0.779714	0.0750994	0.560272	0.0721367	0.628247	0.0754769	0.378478	0.140036	0.009391	0	0.773968
Solyc_Brandywine_03T003216.1	0.164721	0.191276	0.258639	0.35095	0.277905	0.35095	0	0.249593	0	0.413529	0	0	0.277894	0	9.33434e-05	0.361734
Solyc_Brandywine_03T003379.1	0.540347	0.568244	0.53767	0.723592	0.299826	0.723592	0.0706005	0.504817	0.296208	0.357357	0.166778	0.385249	0	0.252369	0.0153576	0.438831
Solyc_Brandywine_04T000110.1	0.238722	0.262879	0.254195	0.271891	0.193955	0.271891	0	0.272341	0	0.345724	0	0.127971	0.103606	0	0.311394	0.0342033
Solyc_Brandywine_04T000210.1	0	0	0.13613	0.153685	0.147616	0.153685	0	0.0973596	0	0.152693	0	0	0.147378	0	0.00156647	0.15278
Solyc_Brandywine_04T000225.1	0	0	0.0211315	0.0421407	0.0647489	0.0421407	0	9.94501e-05	0	0	0	0	0.0636912	9.58876e-05	0	0.0767937
Solyc_Brandywine_04T000236.1	0.860685	0.890765	0.842393	0.984954	0.660167	0.984954	0	0.878759	0	0.999783	0	0.410576	0.378558	0	0.0560177	0.939417
Solyc_Brandywine_04T000240.1	0.162552	0.168838	0.115198	0.250563	0.108777	0.250563	0.148255	0	0.14431	0.0522077	0.12065	0	0.0682371	0.084185	0	0.204223
Solyc_Brandywine_04T000244.1	0.455654	0.447113	0.20617	0.191595	0.152765	0.191595	0.41533	0	0.44579	0	0.413592	0	0.042387	0.438094	0	9.19717e-05
Solyc_Brandywine_04T000247.1	0.217044	0.241031	0.196125	0.31594	0.0990503	0.31594	0.205634	0.0429357	0.240976	0	0.225463	0	0	0.2043	0	0.0919213
Solyc_Brandywine_04T000251.1	0.270321	0.274731	0.293842	0.367816	0.339627	0.367816	0	0.292271	0	0.466989	0.00120097	0	0.338811	0.00695225	0	0.364199
Solyc_Brandywine_04T000353.1	0.69662	0.761603	0.672403	0.785297	0.234742	0.785297	0.0207181	0.673146	0.265961	0.603204	0.0587505	0.616427	0	0.265201	0.604031	0
Solyc_Brandywine_04T000359.1	0.500171	0.539943	0.509631	0.569049	0.408591	0.569049	0	0.521878	0	0.71034	0	0.131735	0.319087	0	0.256351	0.389297
Solyc_Brandywine_04T000360.1	0.350327	0.392657	0.392674	0.554411	0.386285	0.554411	0	0.403776	0	0.543252	0	0.420578	9.00155e-05	0	0.14531	0.423808
Solyc_Brandywine_04T000361.1	0.402988	0.414466	0.420108	0.504855	0.327518	0.504855	0.0449625	0.426249	0.230131	0.282884	0.152058	0.151627	0.134312	0.138656	0	0.417773
Solyc_Brandywine_04T000363.1	0.207046	0.196297	0.193512	0.262306	0.202046	0.262306	0.0828035	0.142066	0.101139	0.129436	0.0773431	0	0.162977	0.0846751	0	0.208517
Solyc_Brandywine_04T000367.1	0.00847672	0.00308268	0.0274061	0.0487437	0.0690359	0.0487437	0	0.0134398	0	0.0239667	0	0.0076311	0.0632398	0	0.014208	0.0400916
Solyc_Brandywine_04T000370.1	0.477091	0.499764	0.449954	0.414332	0.297483	0.414332	0.10355	0.375104	0.155773	0.494593	0.158176	0.324262	0	0.155045	0.496912	0
Solyc_Brandywine_04T000423.1	0.090196	0.0871841	0.102748	0.156993	0.12885	0.156993	0	0.081141	0.0787606	0.0130878	0.0064046	0	0.12485	0.00232715	0	0.154611
Solyc_Brandywine_04T000553.1	0.143395	0.136309	0.242187	0.411576	0.187077	0.411576	0	0.21197	0	0.224719	0	0.156672	0.0823832	8.79317e-05	0	0.447447
Solyc_Brandywine_04T000603.1	0.529932	0.560981	0.447819	0.545581	0.424022	0.545581	0	0.460155	0.197348	0.349235	0.132774	0.0460813	0.324527	0.141247	0	0.432926
Solyc_Brandywine_04T000713.1	0	0	0.00060576	0.128081	0.0195646	0.128081	0	0	0	0	0	0	0.0194113	0	0	0.271596
Solyc_Brandywine_04T000948.1	0.00175235	0.00433987	0.000161474	0.133313	0.0499003	0.133313	0.0130268	0	0.00424901	0	0	0	0.0592861	0	0	0.133313
Solyc_Brandywine_04T001414.1	0	0	0.141485	0.309574	0.147426	0.309574	0	0.117098	0	0.225257	0	0	0.147424	8.70198e-05	0	0.377233
Solyc_Brandywine_04T001537.1	0.178493	0.15671	0.204077	0.264329	0.174595	0.264329	0	0.196244	0	0.171879	0	0.0173529	0.166752	0.0219802	0	0.250573
Solyc_Brandywine_04T001653.1	0.0102673	0.0152326	0.0503554	0.0799154	0	0.0799154	0	0.026784	0	0.0638235	0	0.0503208	0	0	0	0.0798774
Solyc_Brandywine_04T001708.1	0	0	0.0346806	0.196452	0.0605012	0.196452	0	0.0146453	0	0.0210776	0	0	0.0604471	0	8.45976e-05	0.351144
Solyc_Brandywine_04T001737.1	0	0	0	0.00917738	0.0289259	0.00917738	0	0	0	0	0	0	0.0286207	0	0	0.00856789
Solyc_Brandywine_04T001741.1	0.129133	0.12732	0.12734	0.143177	0.144273	0.143177	0.0916067	0.0537023	0.0732044	0.0956192	0.0234134	0	0.135371	0.0679259	0.037805	0.0814352
Solyc_Brandywine_04T001743.1	0.0677487	0.0559031	0.154672	0.214216	0.0543335	0.214216	0	0.0991543	0	0.178801	0	0.146238	0.00812284	0	0	0.213548
Solyc_Brandywine_04T001770.1	0	0	0	0	0	0	0	9.67088e-05	0	0	0	0	0	0	0	0
Solyc_Brandywine_04T001771.1	0.128565	0.107553	0.308491	0.458919	0.279734	0.458919	0	0.28962	0	0.375225	0	0.152773	0.162075	0	8.91705e-05	0.457169
Solyc_Brandywine_04T001772.1	0.110236	0.0868647	0.10572	0.252653	0.168262	0.252653	0.0319095	0.0985242	0.0589806	0.0478453	0	0	0.168262	9.31827e-05	0	0.292538
Solyc_Brandywine_04T001773.1	0.00645467	0	0	0	0	0	0.0277657	0	0	0	0.00640797	0	0	9.91202e-05	0	0
Solyc_Brandywine_04T001954.1	0.38031	0.410878	0.283269	0.309011	0.13743	0.309011	0.147132	0.179355	0.110067	0.332646	0.215137	0.141415	0	0.110924	0.332454	0
Solyc_Brandywine_04T002070.1	0.0273766	0.0364803	0.0558173	0.141945	0.106181	0.141945	0	0.0376844	0.0470332	0	0	0	0.106849	0	0	0.141968
Solyc_Brandywine_04T002106.1	0	0	0	0	0	0	0	0	9.75386e-05	0	0	0	0	0	0	9.28485e-05
Solyc_Brandywine_04T002145.1	0.455109	0.490821	0.294542	0.279277	0.274629	0.279277	0.304601	0.109545	0.270424	0.307551	0.206635	0	0.197974	0.274656	0.190205	0.0827134
Solyc_Brandywine_04T002154.1	0	0	0.0777357	0.161579	0.0956968	0.161579	0	0.0499152	0	0.109249	0	0	0.0956893	0	0	0.161827
Solyc_Brandywine_04T002263.1	0.118815	0.118254	0.22678	0.364276	0.246073	0.364276	0	0.199643	0	0.199295	0.0110108	0	0.243426	9.04507e-05	0	0.389355
Solyc_Brandywine_04T002292.1	0.0942885	0.0987518	0.22291	0.257592	0.250622	0.257592	0	0.220959	0	0.218696	0	0	0.253511	0	0	0.257519
Solyc_Brandywine_04T002387.1	0	0	0	0.00743608	0.0122448	0.00743608	0	0	0	0	0	0	0.0122655	0	0	0.00741519
Solyc_Brandywine_04T002429.1	0.230442	0.191788	0.288789	0.627813	0.306277	0.627813	0	0.242205	0.137956	0.0907515	0.0528008	0	0.291854	0	0	0.628575
Solyc_Brandywine_04T002469.1	0.528852	0.565688	0.451264	0.311319	0.33976	0.311319	0.370299	0.144023	0.565759	0	0.528019	0	0.000982826	0.543162	0	0
Solyc_Brandywine_04T002471.1	0.453484	0.467453	0.410781	0.277279	0.188594	0.277279	0.170765	0.273868	0.226399	0.307477	0.241588	0.210117	0	0.223454	0.310917	0
Solyc_Brandywine_04T002534.1	0.606381	0.608475	0.409741	0.75209	0.355865	0.75209	0.32728	0.235145	0.609645	0	0.333269	0	0.245708	0.0109144	0	0.745337
Solyc_Brandywine_04T002722.1	0.463554	0.497017	0.403471	0.326023	0.281065	0.326023	0.187962	0.274637	0.34542	0.214792	0.285446	0.183105	0	0.345389	0.21572	0
Solyc_Brandywine_04T002740.1	0.752234	0.769441	0.711268	0.91473	0.679952	0.91473	0	0.721878	0.444568	0.297915	0	0.150101	0.586281	0	0	0.914785
Solyc_Brandywine_04T002758.1	0.155917	0.143316	0.12709	0.152524	0.0273669	0.152524	0.0844732	0.0601781	0.112961	0.0622074	0.11104	0.0574516	0	0.0839708	0	0.114517
Solyc_Brandywine_04T002839.1	0.370437	0.374305	0.340694	0.425239	0.193286	0.425239	0.111928	0.23949	0.310371	0.0666638	0.0978155	0.186623	0.141915	0.212077	0	0.323715
Solyc_Brandywine_05T000030.1	0.154833	0.169447	0.0288749	0	0.0117316	0	0.188615	0	0.169391	0	0.154936	0	0	0.169367	0	0
Solyc_Brandywine_05T000138.1	0.129939	0.11174	0.134391	0.376988	0.234491	0.376988	0.0393935	0.0410692	0.0957135	0.0212088	0.0605302	0	0.235343	0.00805125	0	0.372823
Solyc_Brandywine_05T000408.1	0.262161	0.250944	0.444429	0.516398	0.391453	0.516398	0	0.447495	0	0.575058	0	0.0682666	0.335324	0	0	0.517319
Solyc_Brandywine_05T000759.1	0.39575	0.4059	0.381465	0.469759	0.430042	0.469759	0.0752408	0.342786	0.145962	0.309636	0.109422	0	0.386005	0.116174	0	0.420807
Solyc_Brandywine_05T000762.1	0.0857184	0.0988434	0.230487	0.469896	0.262954	0.469896	0	0.216129	0	0.243826	0	0	0.263062	0	0	0.469383
Solyc_Brandywine_05T000807.1	0.128527	0.125608	0.112594	0.0972868	0.0276827	0.0972868	0.060193	0.0602005	0.125593	0	0.0446641	0.0775147	0	0.115192	0	0.0115401
Solyc_Brandywine_05T000830.1	0.427779	0.470317	0.12223	0.067974	0.0903027	0.067974	0.403508	0	0.469428	0	0.427556	0	0	0.451461	0	8.99337e-05
Solyc_Brandywine_05T000845.1	0.0281901	0.0331853	0.0302245	0.0155583	0.0236673	0.0155583	0.0345734	0	0	0.0997611	0.0244124	0	0.0201325	0	0.0996475	0
Solyc_Brandywine_05T000878.1	0.21758	0.211726	0.34647	0.507006	0.272573	0.507006	0	0.337516	0	0.459629	0	0.188007	0.15699	0	0.0640806	0.454245
Solyc_Brandywine_05T000985.1	0.270653	0.306083	0.157382	0.175881	0.0472973	0.175881	0.295974	0	0.306031	0	0.270621	0	0	0.312848	0	0
Solyc_Brandywine_05T001051.1	0.0757627	0.0748807	0.0226843	0.132121	0.0636919	0.132121	0.0919555	0	0.0748919	0	0	0	0.0637913	0	0	0.131958
Solyc_Brandywine_05T001062.1	0	0	0	0	0	0	0.0261263	0	0	0	0	0	0	0	0	0
Solyc_Brandywine_05T001083.1	0.241603	0.243779	0.35828	0.451699	0.342229	0.451699	0	0.35576	0	0.493165	0	0.165911	0.189682	0	0.265914	0.223574
Solyc_Brandywine_05T001171.1	0.196784	0.217704	0.20267	0.270358	0.146513	0.270358	0	0.201914	0.128507	0.103801	0	0.15515	0.0660161	0.0812448	0	0.214671
Solyc_Brandywine_05T001554.1	0.3096	0.342435	0.314251	0.198256	0.18657	0.198256	0.0257719	0.301899	0.104746	0.331904	0.04885	0.271302	0	0.104179	0.332146	0
Solyc_Brandywine_05T001870.1	0.533598	0.539323	0.298851	0.180339	0.0525482	0.180339	0.545798	0	0.539417	0	0.533849	0	0	0.511575	0	9.03298e-05
Solyc_Brandywine_05T002241.1	0.456876	0.496058	0.350276	0.474366	0.330773	0.474366	0.0869777	0.296575	0.160528	0.369019	0.104954	0.287531	0	0.157516	0.359809	0.0138138
Solyc_Brandywine_05T002533.1	0.400473	0.464908	0.451907	0.519459	0.236274	0.519459	0	0.470178	0	0.547001	0	0.394989	0.0487739	0	0.177532	0.393415
Solyc_Brandywine_05T002571.1	0.174361	0.186468	0.0462326	0.293023	0.0717775	0.293023	0.196329	0	0.186195	0	0.158833	0	0.0224663	0.0921846	0	0.226723
Solyc_Brandywine_06T000065.1	0.0381527	0.0366198	0.00121673	0	0	0	0.0453656	0	0.0365036	0	0.0381866	0	0	0.0365837	0	0
Solyc_Brandywine_06T000075.1	0.0112804	0.0206271	0.00437248	0.0735534	0.0481874	0.0735534	0.0108776	0	0.0242552	0	0	0	0.0487326	0	0	0.0748283
Solyc_Brandywine_06T000200.1	0.0437129	0.0356507	0	0.0544115	0.131156	0.0544115	0.0471914	0	0.0161618	0.0487859	0	0	0.131383	0	0.0507938	0.0470184
Solyc_Brandywine_06T000219.1	0.456553	0.467247	0.547277	0.705049	0.391659	0.705049	0	0.557771	0	0.751809	0	0.306638	0.246251	0	0.0799207	0.649639
Solyc_Brandywine_06T000279.1	0.0999216	0.102618	0.0251052	0.0429039	0.043544	0.0429039	0.109315	0	0.102216	0	0.0971118	0	0.00229432	0.102279	0	0
Solyc_Brandywine_06T000280.1	0.527425	0.540652	0.460416	0.68607	0.352865	0.68607	0.551767	0	0.480102	0.0772577	0.522339	0	0.00836194	0.372676	0.0257681	0.265207
Solyc_Brandywine_06T000374.1	0.124615	0.140929	0	0	0.0249255	0	0.130448	0	0.141426	0	0.124517	0	0	0.140835	0	0
Solyc_Brandywine_06T000426.1	0.278675	0.289568	0.3599	0.406349	0.293458	0.406349	0	0.353834	0	0.471679	0	0.288338	0.066245	0	0.300094	0.158893
Solyc_Brandywine_06T000676.1	0.240916	0.248469	0.207702	0.299132	0.257394	0.299132	0	0.209928	0.0981636	0.165185	0	0	0.257391	0	0	0.298914
Solyc_Brandywine_06T000767.1	0.137755	0.139652	0.153183	0.234173	0.2082	0.234173	0.0633517	0.0822853	0.139653	0	0.0102729	0	0.200492	0.0512623	0	0.187516
Solyc_Brandywine_06T000783.1	0	0	0	0	0	0	0	0	0	0	0	0	0	0	0	0
Solyc_Brandywine_06T000853.1	0.252897	0.260536	0.235602	0.439389	0.369189	0.439389	0.064349	0.18296	0.036607	0.311965	0.0690146	0	0.305452	0.0508037	0.0309955	0.367357
Solyc_Brandywine_06T000896.1	0.821947	0.864975	0.703659	0.767516	0.517141	0.767516	0	0.732387	0.0386996	0.787005	0	0.703765	0	0.0457675	0.455752	0.340128
Solyc_Brandywine_06T001008.1	0.541605	0.588069	0.528213	0.530715	0.334022	0.530715	0	0.543052	0.145713	0.505257	0	0.528298	0	0.153669	0.417442	0.0827658
Solyc_Brandywine_06T001291.1	0.154303	0.17956	0.234141	0.430265	0.253325	0.430265	0	0.190906	0	0.324508	0	0	0.253236	0	0.000389162	0.426502
Solyc_Brandywine_06T001313.1	0.611361	0.643473	0.502634	0.507955	0.323631	0.507955	0.621007	0.00886771	0.643494	0	0.545358	0	0.0825491	0.595932	0	0.0715935
Solyc_Brandywine_06T001413.1	0.35031	0.373119	0.275177	0.243181	0.100373	0.243181	0.166112	0.201347	0.304428	0.0730478	0.106847	0.212913	0	0.253989	0	0.119318
Solyc_Brandywine_06T001414.1	0.137617	0.147466	0.115338	0.24239	0.114731	0.24239	0.0976584	0.0514569	0.0982775	0.0598809	0.033636	0	0.0990581	0	0	0.243053
Solyc_Brandywine_06T001420.1	0.786058	0.810742	0.72786	0.856908	0.674135	0.856908	0	0.770604	0	0.838082	0	0.0519278	0.644372	0	0	0.857143
Solyc_Brandywine_06T001459.1	0.100009	0.0989294	0.0735002	0.124594	0.111549	0.124594	0.0950095	0	0.0985845	0	0.0657099	0	0.0773183	0.0653079	0	0.0851652
Solyc_Brandywine_06T001764.1	0.0996877	0.098364	0.0166393	0.0198855	0.00895521	0.0198855	0.10244	0	0.098203	0	0.0996053	0	0	0.0983519	0	0
Solyc_Brandywine_06T001809.1	0.260339	0.259191	0.109121	0.0605681	0.0403295	0.0605681	0.244619	0	0.259146	0	0.260319	0	0	0.25914	0	0
Solyc_Brandywine_06T001982.1	0.600252	0.607922	0.622268	0.725368	0.434769	0.725368	0	0.657796	0	0.765098	0	0.386815	0.193577	0	0	0.725572
Solyc_Brandywine_06T001987.1	0.217643	0.226067	0.265727	0.29727	0.210754	0.29727	0.0352746	0.24596	0.0855504	0.237841	0.0800105	0.0620697	0.126246	0.0389829	0	0.271715
Solyc_Brandywine_06T002020.1	0.667757	0.623595	0.684434	0.860339	0.582855	0.860339	0	0.712269	0	0.801023	0	0.0738228	0.533189	0	0	0.860394
Solyc_Brandywine_06T002063.1	0.24876	0.261976	0.20668	0.214546	0.104836	0.214546	0.195459	0.0344044	0.176763	0.137045	0.233144	0	0.0187935	0.177298	0.136876	0
Solyc_Brandywine_06T002064.1	0.649066	0.712007	0.572668	0.786688	0.519966	0.786688	0	0.605036	0.0413918	0.628689	0	0.150434	0.402744	0	0	0.786705
Solyc_Brandywine_06T002294.1	0.761631	0.821311	0.664422	0.827551	0.56926	0.827551	0	0.707042	0.00264001	0.782729	0	0.124684	0.479143	0	0	0.827553
Solyc_Brandywine_06T002384.1	0.0699874	0.0710886	0.0747878	0.137224	0.0651657	0.137224	0.056891	0.00408353	0.065861	0.00898126	0.0196884	0.0591936	0	0.00692102	0	0.13078
Solyc_Brandywine_06T002506.1	0.648852	0.716419	0.533876	0.705038	0.492886	0.705038	0	0.567506	0.132281	0.589331	0.0556068	0.138411	0.382306	0.0454287	0	0.680944
Solyc_Brandywine_06T002574.1	0.140621	0.152744	0.179988	0.235596	0.169178	0.235596	0.0275047	0.136049	0.0486571	0.174074	0.0382538	0	0.142091	0.0315765	0	0.206384
Solyc_Brandywine_07T000186.1	0.0225354	0.0011901	0.0653691	0.210203	0.103405	0.210203	0	0	0.000901626	0	0	0	0.105579	0	0	0.209175
Solyc_Brandywine_07T000266.1	0.126004	0.125717	0.139047	0.236317	0.0560334	0.236317	0	0.114084	0.085888	0.0469321	0	0.139058	0	0.00564284	0	0.231517
Solyc_Brandywine_07T000270.1	0.313297	0.315789	0.354443	0.483087	0.300522	0.483087	0.052674	0.27496	0.150294	0.219308	0.0726268	0.125695	0.168067	0.113994	0	0.336734
Solyc_Brandywine_07T000279.1	0.387199	0.418166	0.467221	0.550396	0.363298	0.550396	0	0.487389	0	0.642603	0	0.0223155	0.349071	0.00928354	0	0.544662
Solyc_Brandywine_07T000373.1	0.362621	0.334522	0.315786	0.430137	0.068844	0.430137	0.0774805	0.282811	0.120359	0.253265	0.0917305	0.229384	0.0545563	0.0474274	0	0.388666
Solyc_Brandywine_07T000596.1	0	0	0	0	0	0	0	0	9.79911e-05	0	0	0	0	9.61596e-05	0	0
Solyc_Brandywine_07T000805.1	0.281335	0.285904	0.263384	0.273724	0.12057	0.273724	0	0.295494	0.285875	0	0.110218	0.1769	0	0.168778	0	0.15612
Solyc_Brandywine_07T000845.1	0.124594	0.0895437	0.384761	0.426684	0.324809	0.426684	0	0.384068	0	0.518882	0	8.83797e-05	0.328944	9.09021e-05	0	0.425477
Solyc_Brandywine_07T000914.1	0.7119	0.732755	0.380088	0.38162	0.283095	0.38162	0.772653	0	0.733372	0	0.647504	0	0.0539486	0.611408	0	0.131067
Solyc_Brandywine_07T001169.1	0.262782	0.281653	0.259591	0.37641	0.177466	0.37641	0.101343	0.176469	0.19281	0.138579	0.171923	0	0.125202	0.110034	0	0.31187
Solyc_Brandywine_07T001393.1	0	0	0	0.0833609	0.0610354	0.0833609	0	0	0	9.87639e-05	0	0	0.0609588	0	0	0.0831429
Solyc_Brandywine_07T001496.1	0	0	0.113806	0.357918	0.162345	0.357918	0	0.0522983	0	0.222095	0	0	0.1623	0	0	0.363119
Solyc_Brandywine_07T001568.1	0.258157	0.264675	0.100745	0.122728	0.0959765	0.122728	0.269368	0	0.26468	0	0.231814	0	0.0228103	0.312602	0	9.58419e-05
Solyc_Brandywine_07T001689.1	0.502787	0.508656	0.418705	0.371504	0.280479	0.371504	0.251885	0.260519	0.437433	0.0885083	0.253772	0.0283898	0.18415	0.270919	0	0.231379
Solyc_Brandywine_07T001788.1	0	0	0.169232	0.328669	0.21311	0.328669	0	0.0838579	0	0.462475	0	8.78081e-05	0.249482	0	0	0.332346
Solyc_Brandywine_07T001804.1	0.522333	0.555907	0.544316	0.586436	0.376875	0.586436	0	0.543137	0	0.728942	0.00208804	0.266212	0.274446	0	0.45167	0.289318
Solyc_Brandywine_07T001865.1	0	0	0	0.0505337	0.0467182	0.0505337	0	0	0	0.284995	0	0	0.0464482	0	0.285197	0
Solyc_Brandywine_07T001907.1	0	0	0	0.0104608	0.0131059	0.0104608	0	0	0	0	0	0	0.0127922	0	0	0.0102775
Solyc_Brandywine_07T001908.1	0.0648947	0.0568233	0.116861	0.235253	0.149324	0.235253	0	0.0845407	0	0.0960045	0	0	0.149145	0	0	0.254674
Solyc_Brandywine_07T001938.1	0	0	0	0.0385596	0.0161707	0.0385596	0	0	0	0	0	0	0.0162034	0	0	0.0385037
Solyc_Brandywine_07T001940.1	0	0	0.00706321	0.150641	0.0989006	0.150641	0	0	0	0	0	0	0.0986611	0	0	0.150758
Solyc_Brandywine_07T001976.1	0.21935	0.222485	0.186252	0.136506	0.0559742	0.136506	0.19157	0	0.176785	0.0739605	0.219351	0	0	0.176668	0.0744764	0
Solyc_Brandywine_07T001985.1	0.257883	0.273695	0.221879	0.251777	0.188514	0.251777	0.135844	0.130463	0.187552	0.134202	0.146502	0	0.122783	0.187164	0.0999689	0.0325644
Solyc_Brandywine_07T002050.1	0.152543	0.144781	0.167818	0.385924	0.204373	0.385924	0.0867273	0.0728743	0.145951	0	0.0819206	0.0167268	0.147092	0.0248446	0	0.363047
Solyc_Brandywine_07T002054.1	0.375736	0.351262	0.0406962	0.0389579	0.0383483	0.0389579	0.402754	0	0.350893	0	0.375339	0	0	0.386234	0	9.07479e-05
Solyc_Brandywine_07T002149.1	0	0	0	0.0288399	0.0247684	0.0288399	0	0	0	0	0	0	0.0234971	0	0	0.0288399
Solyc_Brandywine_07T002150.1	0	0	0	0.0365532	0.107634	0.0365532	0.0077288	0	0	0	0	0	0.107179	0	0	0.0366215
Solyc_Brandywine_07T002273.1	0.572019	0.598521	0.634936	0.729763	0.40603	0.729763	0	0.627999	0	0.708868	0	0.392038	0.253472	0.0114797	0	0.721355
Solyc_Brandywine_07T002384.1	0	0	0	0.0989519	0.0675082	0.0989519	0	0	0	9.77701e-05	0	0	0.0674311	0	0	0.0989484
Solyc_Brandywine_07T002386.1	0.148543	0.189027	0.309422	0.530343	0.367006	0.530343	0	0.304358	0	0.329403	0	0.00793643	0.361379	0	0	0.532229
Solyc_Brandywine_07T002387.1	0.424834	0.432264	0.379141	0.400693	0.394144	0.400693	0.00887968	0.386054	0.111227	0.407041	0.117841	0	0.33101	0.106365	0	0.353242
Solyc_Brandywine_07T002415.1	0.0861345	0.111406	0.147882	0.556509	0.481356	0.556509	0.013832	0.118277	0.0547569	0.107053	0	0	0.479483	0	0	0.556414
Solyc_Brandywine_07T002486.1	0.53252	0.560589	0.446588	0.510063	0.361743	0.510063	0	0.458265	0	0.567878	0	0.446604	0	0.0780452	0.0354014	0.442144
Solyc_Brandywine_08T000209.1	0	0	0.124115	0.265185	0.15398	0.265185	0	0.0800751	0	0.080286	0	9.11566e-05	0.19717	0	0	0.353048
Solyc_Brandywine_08T000262.1	0.510828	0.505829	0.525848	0.513924	0.404127	0.513924	0	0.548222	0	0.617436	0	0.13118	0.322964	0	0.0996073	0.445146
Solyc_Brandywine_08T000308.1	0.203816	0.21202	0.238726	0.380806	0.0781871	0.380806	0	0.239284	0	0.338122	0	0.240155	0	0.013312	0	0.373477
Solyc_Brandywine_08T000486.1	0	0	0	0	0	0	0	0	0	0	0	0	0	0	0	0
Solyc_Brandywine_08T000603.1	0.614416	0.657003	0.544352	0.538138	0.203323	0.538138	0.153181	0.455727	0.285353	0.452345	0.175277	0.401424	0	0.284953	0.452831	0
Solyc_Brandywine_08T000608.1	0.40095	0.39611	0.270095	0.433564	0.159417	0.433564	0.533623	0	0.396195	0	0.324339	0	0.073096	0.237763	0	0.265917
Solyc_Brandywine_08T000697.1	0	0	0	0	0	0	0	0	0	0	0	0	0	0	0	0
Solyc_Brandywine_08T000707.1	0.314501	0.333368	0.421603	0.36813	0.345392	0.36813	0	0.419302	0	0.587706	0	0.16772	0.221583	0	0.559683	8.88455e-05
Solyc_Brandywine_08T000711.1	0.292685	0.327668	0.139213	0.19896	0.0622326	0.19896	0.324423	0	0.327667	0	0.292791	0	0	0.335905	0	0
Solyc_Brandywine_08T001256.1	0.614336	0.647753	0.589687	0.59786	0.513671	0.59786	0	0.628583	0	0.717049	0	0.501667	0.0886844	0	0.717045	0
Solyc_Brandywine_08T001294.1	0	0	0.0410351	0.229856	0.0664028	0.229856	0	0.03639	0	0.0314078	0	0.0203584	0.0548123	0	8.61732e-05	0.328542
Solyc_Brandywine_08T001336.1	0.678451	0.779008	0.601401	0.602061	0.469204	0.602061	0.0744409	0.582811	0.365462	0.437646	0.240753	0.221409	0.184598	0.453241	0	0.311836
Solyc_Brandywine_08T001426.1	0	0	0.00845317	0.108238	0.0637337	0.108238	0.00703083	0.00274598	0	0.0736988	0	0	0.0636821	0	0.0305927	0.0889647
Solyc_Brandywine_08T001539.2	0.234556	0.24651	0.119911	0	0	0	0.267372	0	0.246493	0	0.234554	0	0	0.24642	0	0
Solyc_Brandywine_08T001564.1	0.331856	0.347014	0.259567	0.370226	0.256556	0.370226	0.328267	0	0.346999	0	0.250589	0	0.0894065	0.219335	0	0.172682
Solyc_Brandywine_08T001605.1	0.466752	0.502083	0.388377	0.455096	0.288918	0.455096	0.36653	0.137604	0.437549	0.0769245	0.335071	0.121447	0	0.437593	0.0768852	0
Solyc_Brandywine_08T001713.1	0.4244	0.417287	0.36328	0.35073	0.277369	0.35073	0.016519	0.353044	0.122563	0.358687	0.100736	0.159122	0.122312	0.169459	0	0.279377
Solyc_Brandywine_08T002067.1	0.0725188	0.0843192	0.250504	0.304278	0.122355	0.304278	0	0.220741	0	0.305049	0	0.201276	0.0482288	0	0.0502201	0.262084
Solyc_Brandywine_08T002113.1	0.417643	0.447562	0.347401	0.260235	0.279059	0.260235	0.191029	0.199314	0.24165	0.289141	0.248724	0	0.194218	0.246739	0.239863	0.0465107
Solyc_Brandywine_08T002448.1	0.121012	0.123916	0.139324	0.207185	0.140989	0.207185	0	0.130527	0	0.161448	0	0.0585954	0.09799	0	0.0679037	0.140305
Solyc_Brandywine_09T000021.1	0.00233371	0.000139518	0.0118267	0	0	0	0	0.000784332	0	0.00503271	0	0.0127156	0	0	0.00550565	0
Solyc_Brandywine_09T000063.1	0	0	0.127819	0.14067	0.197821	0.14067	0	0.0912933	0	0.126674	0	0	0.197609	0	0	0.146916
Solyc_Brandywine_09T000182.1	0.57344	0.598823	0.623232	0.795363	0.535368	0.795363	0	0.651513	0	0.793566	0	0.248408	0.391009	0	0	0.795361
Solyc_Brandywine_09T000201.1	0.356526	0.345554	0.34501	0.311301	0.244298	0.311301	0	0.374242	0.136822	0.273378	0.0741563	0.225518	0.0601607	0.179757	0	0.217203
Solyc_Brandywine_09T000345.1	0.774137	0.806804	0.705151	0.859443	0.611127	0.859443	0	0.76306	0.0182161	0.821223	0	0.464999	0.242081	8.9845e-05	0	0.868031
Solyc_Brandywine_09T000349.1	0.263015	0.277965	0.288558	0.523255	0.35128	0.523255	0	0.254592	0.00638012	0.282073	0.00771337	0.0316567	0.320534	0	0	0.52327
Solyc_Brandywine_09T000733.1	0.198147	0.214016	0.209469	0.346398	0.207117	0.346398	0.0535592	0.142948	0.142688	0.109282	0.096326	0	0.137891	0.0205281	0	0.328478
Solyc_Brandywine_09T000824.1	0	0	0	0	0	0	0	0	0	0	0	0	0	0	0	0
Solyc_Brandywine_09T000830.1	0.0598954	0.0586974	0	0	0	0	0.0627676	0	0.0587012	0	0.0597974	0	0	0.108187	0	9.21131e-05
Solyc_Brandywine_09T000940.1	0.157272	0.155047	0	0.0432947	0	0.0432947	0.195322	0	0.154966	0	0.156932	0	0	0.154305	0	0
Solyc_Brandywine_09T000954.1	0.290958	0.288378	0.39516	0.459205	0.347306	0.459205	0	0.398545	0	0.476999	0	0.261874	0.132781	0.0573328	0	0.428156
Solyc_Brandywine_09T001044.1	0.145049	0.161455	0.23094	0.269974	0.135665	0.269974	0	0.2261	0	0.29599	0	0.23087	0	0	0.13299	0.157841
Solyc_Brandywine_09T001103.1	0.314032	0.339357	0.334834	0.356051	0.267613	0.356051	0	0.333749	0	0.511094	0	0.33492	0	0	0.511137	0
Solyc_Brandywine_09T001145.1	0.0430677	0.0485548	0.0690779	0.0844007	0.0949679	0.0844007	0	0.0606936	0	0.113065	0	0	0.0996179	0	0.124052	9.66486e-05
Solyc_Brandywine_09T001176.1	0.188604	0.227677	0.136067	0.136472	0.0420511	0.136472	0.174809	0	0.0930228	0.259003	0.204377	0	0	0.0925735	0.261055	0
Solyc_Brandywine_09T001180.1	0.0804803	0.0738089	0.14603	0.276216	0.195863	0.276216	0	0.130951	0	0.142241	0	0	0.195846	0	0	0.295123
Solyc_Brandywine_09T001207.1	0	0	0	0.0501708	0.0254897	0.0501708	0	0	0	0	0	0	0.0253758	0	0	0.0501674
Solyc_Brandywine_09T001209.1	0.148483	0.168599	0.0466484	0.0735093	0.0434846	0.0735093	0.157818	0	0.168538	0	0.145242	0	0.00643085	0.168529	0	0
Solyc_Brandywine_09T001263.1	0	0	0	0	0	0	0	0	0	9.79691e-05	0	0	0	0	0	9.57315e-05
Solyc_Brandywine_09T001403.1	0.128367	0.117674	0.137413	0.18824	0.128874	0.18824	0.042252	0.119708	0.0259052	0.136426	0.0354293	0	0.11583	0	0	0.190583
Solyc_Brandywine_09T001486.1	0	0	0	0	0	0	0	0	0	0	0	0	0	0	0	0
Solyc_Brandywine_09T001521.1	0.15985	0.19596	0.14576	0.104993	0.0459734	0.104993	0.168257	0.0133006	0.182878	0.023179	0.153178	0.0079361	0	0.183318	0.0219021	0
Solyc_Brandywine_09T001534.1	0.142129	0.118222	0.286155	0.427091	0.234614	0.427091	0	0.298516	0	0.288887	0	0	0.234671	9.0569e-05	0	0.433458
Solyc_Brandywine_09T001707.1	0.258972	0.27827	0.00234892	0	0	0	0.214554	0	0.277488	0	0.258993	0	0	0.339232	0	9.22976e-05
Solyc_Brandywine_09T002084.1	0.20839	0.191085	0.241419	0.207395	0.241815	0.207395	0	0.230459	0	0.236072	0	0.110464	0.14831	0	0.19252	0.0409487
Solyc_Brandywine_09T002093.1	0.125728	0.127669	0.0658933	0.112778	0.0541034	0.112778	0.128885	0	0.12778	0	0.125802	0	0	0.0967109	0	0.0450647
Solyc_Brandywine_09T002111.1	0	0	0	0	0	0	0	0	0	0	0	0	0	0	0	0
Solyc_Brandywine_09T002190.1	0.562187	0.587829	0.478134	0.675904	0.357816	0.675904	0	0.496967	0.0439052	0.48688	0	0.171232	0.247685	0	0	0.675678
Solyc_Brandywine_09T002279.1	0.0603244	0.0699436	0.0467922	0.105	0.0820765	0.105	0.0633979	0	0.0658583	0.00988695	0.0303042	0	0.0652775	0.045673	0	0.0795193
Solyc_Brandywine_09T002298.1	0	0	0.0260797	0.102457	0.112594	0.102457	0	0.015104	0	0.0272448	0	0	0.112567	0	0	0.10209
Solyc_Brandywine_09T002505.1	0	0	0.1117	0.219126	0.118503	0.219126	0	0.0640207	0	0.131219	0	0.013682	0.111351	0	0	0.219198
Solyc_Brandywine_09T002529.1	0	0	0	0.0784476	0.106575	0.0784476	0	0	0	0	0	0	0.106456	0	0	0.0783925
Solyc_Brandywine_09T002573.1	0.127961	0.134452	0.18418	0.248527	0.181212	0.248527	0	0.19142	0.0309607	0.177629	0	0.0360387	0.157725	0	0	0.249099
Solyc_Brandywine_10T000065.1	0	0	0.124111	0.212468	0.119896	0.212468	0	0.0531149	0	0.10247	0	0.124016	0	0	0	0.2122
Solyc_Brandywine_10T000154.1	0.0382304	0.0247657	0.0934572	0.19487	0.174673	0.19487	0	0.0671983	0.0121288	0.0216434	0	0	0.174644	0	0	0.262926
Solyc_Brandywine_10T000360.1	0.559409	0.561707	0.43549	0.401503	0.255783	0.401503	0.630684	0	0.56157	0	0.579255	0	0	0.522335	0	9.14958e-05
Solyc_Brandywine_10T000425.1	0.454304	0.444894	0.478497	0.491334	0.343961	0.491334	0	0.503848	0	0.692086	0	0.478522	0	0	0.68562	0.0047752
Solyc_Brandywine_10T000512.1	0.0858581	0.0768734	0	0	0	0	0.0864421	0	0.0765337	0	0.0856028	0	0	0.0764994	0	0
Solyc_Brandywine_10T000697.1	0.107401	0.110586	0.250024	0.231021	0.210492	0.231021	0	0.245811	0	0.269112	0	0.0178899	0.202766	0	0.0095556	0.227098
Solyc_Brandywine_10T000722.1	0.138733	0.121823	0.0543371	0.280701	0	0.280701	0.115403	0	0.121727	0	0.138626	0	0	0.0557762	0	0.230837
Solyc_Brandywine_10T000806.1	0	0	0	0	0	0	0	0	0	0	0	0	0	0	0	0
Solyc_Brandywine_10T001057.1	0	0	0	0.0337525	0	0.0337525	0	0	0	9.71604e-05	0	0	9.89916e-05	0	0	0.0337815
Solyc_Brandywine_10T001348.1	0.0860416	0.106407	0.0853066	0.041555	0.0248778	0.041555	0	0.0842904	0.0284337	0.100464	0	0.0851153	0	0.0282964	0.100437	0
Solyc_Brandywine_10T001611.1	0.172966	0.180508	0.0983718	0.0710662	0.0753607	0.0710662	0.159389	0	0.180602	0	0.172915	0	0	0.176586	0	0
Solyc_Brandywine_10T001698.1	0.115507	0.125736	0.203211	0.301342	0.268823	0.301342	0	0.187535	0	0.296051	0	0	0.268738	0	0	0.301067
Solyc_Brandywine_10T001748.1	0	0	0	0.0142979	0	0.0142979	0	0	0	0	0	0	0	0	0	0.0941416
Solyc_Brandywine_10T001952.1	0	0	0.168897	0.279288	0.123759	0.279288	0	0.119794	0	0.16274	0	0.066873	0.102988	0	0	0.275663
Solyc_Brandywine_10T002071.1	0.0105693	0.00769528	0.0585034	0.0250596	0.0667656	0.0250596	0	0.0436875	0	0.0439711	0	0.019703	0.0561773	0	0.0441851	0
Solyc_Brandywine_10T002072.1	0.0259721	0.0272772	0.0606942	0.212405	0	0.212405	0	0.0608841	0	0.0854435	0	0.0606958	0	0	0	0.212439
Solyc_Brandywine_10T002207.1	0.301226	0.300476	0.365586	0.558676	0.392235	0.558676	0	0.385678	0	0.428245	0	0.0793223	0.327841	0	0	0.558647
Solyc_Brandywine_10T002298.1	0.571645	0.598037	0.576286	0.715701	0.492414	0.715701	0	0.58439	0	0.808107	0	0.275014	0.288822	0	0.0645672	0.665282
Solyc_Brandywine_10T002383.1	0.461849	0.480026	0.378016	0.359683	0.240293	0.359683	0.477206	0	0.479817	0	0.328987	0	0.094906	0.430328	0	0.0559078
Solyc_Brandywine_11T000001.1	0.537674	0.586212	0.606105	0.753444	0.561842	0.753444	0	0.652768	0	0.767763	0	0	0.561867	0	0	0.753426
Solyc_Brandywine_11T000002.1	0.216582	0.236753	0.250854	0.303896	0.103701	0.303896	0	0.247114	0	0.358363	0	0.250917	0	0	0.0404749	0.272399
Solyc_Brandywine_11T000579.1	0.234256	0.248939	0.252542	0.326157	0.244524	0.326157	0	0.240678	0.0165373	0.264963	0	0	0.245024	0	0	0.326384
Solyc_Brandywine_11T000688.1	0	0	0.00617929	0.0708293	0.0158006	0.0708293	0	0	0	9.85413e-05	0	0.00612618	0	0	0	0.0710344
Solyc_Brandywine_11T001041.1	0	0	0	0	0.00881867	0	9.94348e-05	0	0	0	0	0	0.00882672	0	0	0
Solyc_Brandywine_11T001102.1	0.150108	0.185855	0.156878	0.487014	0.226594	0.487014	0.0968999	0.101104	0.109614	0.112221	0.0012997	0	0.225891	0	0	0.488706
Solyc_Brandywine_11T001280.1	0.43258	0.444228	0.304911	0.330597	0.164574	0.330597	0.450541	0.0275872	0.444073	0	0.429584	0	0.00430913	0.38669	0	0.0892308
Solyc_Brandywine_11T001304.1	0.234345	0.223818	0.364858	0.639638	0.365266	0.639638	0	0.340267	0	0.479147	0	0.262848	0.149412	0	8.22434e-05	0.611057
Solyc_Brandywine_11T001347.1	0	0	0	0	0	0	0	0	0	0	0	0	0	0	0	0
Solyc_Brandywine_11T001686.1	0.246649	0.241476	0.164243	0.207809	0.0931599	0.207809	0.164522	0.0726318	0.123609	0.19655	0.224789	0.00491953	0.0156208	0.105921	0	0.156423
Solyc_Brandywine_11T001733.1	0.0240309	0.0264063	0.0159335	0	0	0	0.0325607	0	0	0.124474	0.0296253	0	0	0	0.12448	0
Solyc_Brandywine_11T001752.1	0.279069	0.333386	0.0434054	0.0299922	0.0305991	0.0299922	0.25729	0	0.332483	0	0.279533	0	0	0.377186	9.27951e-05	0
Solyc_Brandywine_11T001936.1	0.35198	0.382947	0.208415	0.273628	0.18271	0.273628	0.323402	0	0.382619	0	0.331043	0	0.022644	0.397631	0	9.33288e-05
Solyc_Brandywine_11T002219.1	0.322081	0.237215	0.152974	0.305186	0.097716	0.305186	0	0.122601	0.174959	0.0675639	0.276294	0	0.07532	0.0520571	0	0.30078
Solyc_Brandywine_11T002512.1	0.484641	0.549205	0.419401	0.0756514	0.285509	0.0756514	0.465198	0	0.54971	0	0.420292	0	0.0730883	0.516511	0	8.6236e-05
Solyc_Brandywine_12T000093.1	0	0	0	0.00228691	0.0698142	0.00228691	0	0	0	0.0112896	0	0	0.0697994	0	0.0179047	0
Solyc_Brandywine_12T000180.1	0	0.0020735	0.0324793	0.0285483	0.0812862	0.0285483	0	0.0223015	0	0.0478714	0	0	0.0811592	0	0.0477805	0
Solyc_Brandywine_12T000435.1	0	0	0	0	0	0	0	0	0	0	0	0	0	0	9.60879e-05	0
Solyc_Brandywine_12T000705.1	0.0632681	0.0771314	0.223982	0.352135	0.132895	0.352135	0	0.220306	0	0.383984	0	0.136359	0.0982055	0	9.02356e-05	0.368976
Solyc_Brandywine_12T000885.1	0	0	0	0	0	0	0	0	0	0	0	0	0	0	9.51496e-05	0
Solyc_Brandywine_12T001017.1	0.4738	0.502472	0.518598	0.67159	0.331506	0.67159	0	0.526739	0.131853	0.462443	0	0.498988	0.0237976	0	0	0.671933
Solyc_Brandywine_12T001270.1	0	0	0	0	0	0	0	0	0	0	0	0	0	0	0	0
Solyc_Brandywine_12T001279.1	0.0218758	0.02505	0	0	0	0	0.0249714	0	0	0.0817673	0.0214691	0	0	0	0.0817327	0
Solyc_Brandywine_12T001423.1	0.173163	0.147361	0.261534	0.430714	0.167287	0.430714	0	0.264864	0	0.261014	0	0.261537	0	9.02063e-05	0	0.446061
Solyc_Brandywine_12T001438.1	0.277656	0.290142	0.29538	0.411135	0.247534	0.411135	0	0.281426	0	0.3506	0	0.241173	0.0569646	0	0.191674	0.20612
Solyc_Brandywine_12T001443.1	0.0326126	0.0357936	0	0	0	0	0.0359997	0	0.035846	0	0.0323366	0	0	0.0356579	0	0
Solyc_Brandywine_12T001448.1	0.0789352	0.0804889	0.113777	0.133583	0.0376218	0.133583	0	0.116016	0	0.134017	0	0.113275	0	0	0.0452594	0.0900181
Solyc_Brandywine_12T001679.1	0.537929	0.514994	0.637684	0.691148	0.476876	0.691148	0	0.656237	0.0557842	0.631387	0.0169788	0.406786	0.19929	0.0759087	0	0.635608
Solyc_Brandywine_12T001773.1	0.354117	0.345313	0.451032	0.5381	0.435848	0.5381	0	0.451627	0	0.579214	0	0.0231767	0.418502	0	8.96723e-05	0.520829
Solyc_Brandywine_12T001863.1	0.402567	0.404216	0.25067	0.248536	0.312462	0.248536	0.374926	0.023206	0.403978	0	0.253631	0	0.19407	0.358882	0	0.0784297
Solyc_Brandywine_12T001945.1	0.0650451	0.076654	0	0	0	0	0.0527465	0	0.076567	0	0.0649811	0	0	0.0765985	0	0
Solyc_Brandywine_12T002021.1	0	0	0.0329328	0.143116	0.0975505	0.143116	0	0.00781406	0	0	0	0	0.0971412	0	0	0.142881
Solyc_Brandywine_12T002182.1	0.237038	0.257719	0.285088	0.35525	0.224749	0.35525	0	0.272024	0	0.387527	0	0.285021	0	0	0.231296	0.165968
Solyc_Brandywine_12T002468.1	0.161524	0.16912	0.0570823	0.0997661	0	0.0997661	0.176889	0	0.168985	0	0.161516	0	0	0.166479	0	0
Solyc_Brandywine_12T002504.1	0	0	0.0278689	0.10962	0.156324	0.10962	0	0.0103037	0	0.0428207	0	0	0.156267	0	0.00456632	0.107768
Solyc_EA00371_00T000041.1	0	0	0	0	0	0	0	0	0	0	0	0	0	0	0	0
Solyc_EA00371_00T000043.1	0	0	0	0	0	0	0	0	0	0	0	0	0	9.25973e-05	0	9.25973e-05
Solyc_EA00371_00T000101.1	0.387129	0.406352	0.355198	0.338385	0.322142	0.338385	0	0.337721	0.0131754	0.408015	0	0.318415	0.0372073	0.013872	0.407592	0
Solyc_EA00371_00T000118.1	0.259369	0.292946	0.132133	0.131215	0	0.131215	0.219402	0	0.245085	0.0702976	0.259223	0	0	0.244886	0.0698841	0
Solyc_EA00371_00T000121.1	0	0	0.032739	0.0521883	0	0.0521883	0	0.0264901	0	0.0339256	0	0.0327565	0	0	0	0.0676959
Solyc_EA00371_01T001399.1	0.00591672	0.010522	0.0201135	0	0.0326851	0	0.012357	0	0	0.0375478	0	0	0.0334351	0	0.0374627	0
Solyc_EA00371_01T003955.1	0.0496716	0.0541399	0.112734	0.278807	0.134674	0.278807	0	0.08801	0	0.174413	0	0.00580568	0.131247	0	8.69383e-05	0.327705
Solyc_EA00371_02T000694.1	0.33824	0.336924	0.450564	0.54827	0.351827	0.54827	0	0.449789	0	0.562178	0	0	0.351808	0	0	0.548288
Solyc_EA00371_02T002642.1	0.704484	0.695604	0.813496	0.986298	0.659456	0.986298	0	0.826278	0	0.959835	0	0.614589	0.180287	0	0	0.986308
Solyc_EA00371_02T002810.1	0.741805	0.797675	0.631194	0.70385	0.41144	0.70385	0.221912	0.480583	0.367658	0.481625	0.288623	0.401499	0	0.362427	0.487277	0
Solyc_EA00371_03T000372.1	0.380505	0.415534	0.446642	0.55304	0.41702	0.55304	0	0.438389	0.0448399	0.554694	0.0901911	0	0.363231	0.0480847	0.102301	0.430073
Solyc_EA00371_03T001161.1	0	0	0	0	0	0	0	0	0	0	0	0	0	0	0	0
Solyc_EA00371_03T001945.1	0	0	0	0	0	0	0	0	0	0	0	0	9.69723e-05	9.23769e-05	0	9.23769e-05
Solyc_EA00371_03T002658.1	0.468882	0.454316	0.458138	0.550508	0.156951	0.550508	0.147506	0.356483	0.333492	0.180486	0.173931	0.324367	0.0113241	0.155557	0	0.443321
Solyc_EA00371_04T000963.1	0.0269719	0.0351378	0.0474846	0.0665527	0.0604553	0.0665527	0	0.0550944	0	0.3386	0	0	0.0604906	0	0.339092	0
Solyc_EA00371_04T002936.1	0.0307504	0.0332917	0	0	0	0	0.0427305	0	0.0333521	0	0.0308521	0	0	0.0331288	0	0
Solyc_EA00371_05T000779.1	0.0719982	0.0771772	0.0182282	0	0	0	0.120106	0	0.0770517	0	0.0718115	0	0	0.0770765	0	0
Solyc_EA00371_05T001438.1	0.148443	0.139508	0.294796	0.381537	0.186351	0.381537	0	0.277579	0	0.31408	0	0.295092	0	0	0	0.38477
Solyc_EA00371_07T001962.1	0	0	0.151838	0.259195	0.177494	0.259195	0	0.0739981	0	0.202714	0	0	0.177878	0	8.89626e-05	0.332486
Solyc_EA00371_08T000566.1	0.0528393	0.0482216	0.0727197	0.143358	0.0814042	0.143358	0	0.101778	0.0172528	0.0500609	0	0	0.0813788	0	0	0.143406
Solyc_EA00371_08T000601.1	0.363374	0.368082	0.242641	0.621043	0.193614	0.621043	0.254787	0.0880709	0.367128	0	0.305753	0	0.0682762	0.0795149	0	0.561095
Solyc_EA00371_09T001250.1	0.153637	0.157907	0.0690439	0.0877861	0.0736399	0.0877861	0.15212	0.00282433	0.157918	0	0.118421	0	0.0366631	0.174696	0	0
Solyc_EA00371_09T002588.1	0.348417	0.347541	0.209905	0.229582	0.109953	0.229582	0.337211	0	0.347311	0	0.348387	0	0	0.350719	0	0
Solyc_EA00371_10T001129.1	0	0	0	0.140123	0.13444	0.140123	0	0	0	0	0	0	0.134435	0	0	0.139987
Solyc_EA00371_10T002122.1	0	0	0	0	0	0	0	0	0	0	0	0	0	0	0	0
Solyc_EA00371_11T000387.1	0.148872	0.123983	0.320649	0.368349	0.123849	0.368349	0	0.329126	0	0.316673	0	0.320662	0	8.67845e-05	0	0.39527
Solyc_EA00371_11T000622.1	0.164827	0.172244	0.247941	0.28649	0.132132	0.28649	0	0.257855	0	0.311151	0	0.186213	0.0645395	0	0	0.286289
Solyc_EA00371_12T001052.1	0	0	0.0192875	0	0.00858076	0	0	0.0322921	0	0.0590895	0	0.0204995	0	0	0.0913263	0
Solyc_EA00371_12T001272.1	0.0305506	0.0300235	0.0268304	0.0989034	0.071162	0.0989034	0.0135444	0	0.0152867	0.0238585	0	0	0.0711719	0	0	0.0989077
Solyc_EA00990_00T000030.1	0	0	0.0287994	0.0740239	0.0809646	0.0740239	0	0.00543104	0	0.00823974	0	0	0.0807061	0	0	0.0736002
Solyc_EA00990_00T000123.1	0.113871	0.117849	0	0	0	0	0.102896	0	0.117434	0	0.113523	0	0	0.117305	0	0
Solyc_EA00990_01T001249.1	0	0	0	0	0	0	0	0.00449585	0	0	0	0	0	0	0	0
Solyc_EA00990_01T003846.1	0.0393282	0.0364039	0.116121	0.113821	0.0983484	0.113821	0	0.0875112	0	0.147371	0	0.00368232	0.0958305	0	0.147314	0
Solyc_EA00990_01T004089.1	0	0	0	0.0247438	0	0.0247438	0	0	9.68966e-05	0	0	0	0	0	0	0.0246578
Solyc_EA00990_02T000567.1	0	0	0.0261151	0.0204455	0.0220188	0.0204455	0	0.0341747	0	0	0	0.0257907	0	0	0	0.0204347
Solyc_EA00990_02T001116.1	0	0	0	0	0	0	0	0	0	0	0	0	0	0	0	0
Solyc_EA00990_03T001111.1	0	0	0	0.0879853	0.0761706	0.0879853	0	0	0	0	0	0	0.0746685	0	0	0.0878711
Solyc_EA00990_04T001586.1	0.192516	0.180113	0.160758	0.240074	0.209892	0.240074	0.0449995	0.124438	0.00953909	0.206861	9.2029e-05	0	0.219568	9.34275e-05	0	0.254353
Solyc_EA00990_04T001594.1	0	0	0	0	0	0	0	0	9.51343e-05	0	0	0	0	0	0	0
Solyc_EA00990_04T002028.1	0.0560694	0.0611271	0	0	0	0	0.0600741	0	0.0611342	0	0.0560679	0	0	0.0611328	0	0
Solyc_EA00990_05T001232.1	0.205328	0.168725	0.277856	0.472579	0.394993	0.472579	0	0.261035	0	0.347398	8.16603e-05	0	0.409034	0	0	0.472181
Solyc_EA00990_05T001815.1	0	0	0.0209099	0.0142533	0	0.0142533	0	0.00204308	0	0.00788826	0	0.0208801	0	0	0	0.0180859
Solyc_EA00990_06T000561.1	0.451757	0.446342	0.305238	0.386624	0.15265	0.386624	0.44344	0.0315364	0.446067	0	0.414527	0.0325485	0	0.289315	0	0.191744
Solyc_EA00990_06T001625.1	0.270807	0.273288	0.343431	0.43454	0.133087	0.43454	0	0.343165	0	0.432739	0	0.34306	0.000396918	0	0.151935	0.306658
Solyc_EA00990_06T002411.1	0.138765	0.136474	0.172508	0.25349	0.124572	0.25349	0	0.149917	0.0122813	0.168585	0.0258179	0.0827519	0.0947063	0.0206404	0	0.242862
Solyc_EA00990_06T002443.1	0.207796	0.174519	0.325822	0.438617	0.234373	0.438617	0	0.323291	0	0.391552	0	0.138154	0.165189	0	0	0.438542
Solyc_EA00990_06T002608.1	0.0335821	0.0310109	0.0668212	0.104016	0	0.104016	0	0.0560879	0	0.0596321	0	0.0669425	0	0.00171524	0	0.103414
Solyc_EA00990_07T001849.1	0.48535	0.461719	0.291951	0.457013	0.206186	0.457013	0.405789	0.0213325	0.447179	0.0170699	0.449593	0	0.0429422	0.284061	0	0.255493
Solyc_EA00990_08T001174.1	0.179789	0.191473	0.194649	0.2559	0.180155	0.2559	0.0761858	0.142878	0.121037	0.113883	0.0702323	0	0.147213	0.0438917	0	0.226237
Solyc_EA00990_09T001132.1	0	0	0	0	0.00479815	0	9.32022e-05	0	0	0	0	0	0.00474942	0	0	0.0157655
Solyc_EA00990_10T001454.1	0.777608	0.791129	0.645187	0.759805	0.297211	0.759805	0.666886	0.139614	0.790851	0	0.610476	0	0.166525	0.627492	0	0.223369
Solyc_EA00990_11T001085.1	0.727972	0.763865	0.65885	0.707102	0.46179	0.707102	0.229914	0.505998	0.416042	0.438452	0.345435	0.286998	0.0846298	0.412486	0.274235	0.163318
Solyc_EA00990_11T002169.1	0.175376	0.181993	0.0752238	0	0.0499638	0	0.177374	0	0.181696	0	0.175353	0	0	0.181716	0	0
Solyc_EA00990_12T001398.1	0.00959985	0.0151127	0.0321646	0.06396	0.0256255	0.06396	0	0	0	0.0591621	0	0.0141448	0.0190115	0	0	0.0638637
Solyc_Fla8924_00T000018.1	0.0849286	0.0767441	0	0	0	0	0.0538	0	0.0762015	0	0.084857	0	0	0.076277	0	0
Solyc_Fla8924_01T003736.1	0.593115	0.575761	0.659319	0.697068	0.598465	0.697068	0	0.669463	0.0643417	0.750268	0.0948353	0.0556147	0.509008	0.159997	0	0.589232
Solyc_Fla8924_02T000664.1	0.171702	0.177545	0.115409	0.178194	0.0342035	0.178194	0.129758	0.0378488	0.177289	0	0.1421	0.0347861	0	0.107898	0	0.113444
Solyc_Fla8924_03T000892.1	0	0	0	0	0	0	0	0	0	0	0	0	9.96488e-05	0	0	0
Solyc_Fla8924_03T001273.1	0.0955913	0.109027	0.0522716	0.16138	0.011128	0.16138	0.143688	0	0.109016	0	0.095481	0	0.00457111	0.0952296	0	0.0678047
Solyc_Fla8924_03T001750.1	0.3475	0.382146	0.286362	0.235438	0.142584	0.235438	0.239431	0.11989	0.382717	0	0.184983	0.145303	0	0.371805	0	0.0122382
Solyc_Fla8924_04T001195.1	0.0476461	0.0561052	0.0581841	0.128865	0.0543807	0.128865	0	0.0623139	0.0560652	0	0	0.0131803	0.0443373	0	0	0.128866
Solyc_Fla8924_04T001318.1	0.0110454	0.0069652	0.0201186	0	0.0757114	0	0	0.0444788	0	0.0495592	0	0	0.0757791	0	0.0496059	0
Solyc_Fla8924_04T002144.1	0.774695	0.829855	0.718559	0.748008	0.282442	0.748008	0	0.760414	0	0.92142	0	0.709213	0.00940194	0	0.773291	0.189314
Solyc_Fla8924_06T000441.1	0.152189	0.167631	0.0898966	0.112277	0.170111	0.112277	0.165321	0	0.167623	0	0.116975	0	0.0556312	0.192879	0	9.43878e-05
Solyc_Fla8924_06T000442.1	0.159616	0.199697	0.319545	0.368923	0.173109	0.368923	0	0.332296	0.0258803	0.27389	0	0.31924	0	0.0243872	0	0.3581
Solyc_Fla8924_07T002093.1	0.197	0.170673	0.327963	0.33244	0.217041	0.33244	0	0.343083	0	0.471252	0	0.189915	0.112769	0	0.468991	0
Solyc_Fla8924_08T000605.1	0.0250112	0.0289487	0	0.0421441	0	0.0421441	0.0284404	0	0.0289439	0	0.0249677	0	0	0.0215521	0	0.034881
Solyc_Fla8924_08T001293.1	0.587687	0.564644	0.629393	0.6887	0.419004	0.6887	0.00482232	0.627898	0.140239	0.520309	0.101539	0.341057	0.168269	0.138451	0	0.60475
Solyc_Fla8924_09T000096.1	0.0525302	0.0504207	0.0246377	0.0134464	0.0622003	0.0134464	0.0297526	0.00988094	0.0502404	0	0	0	0.0617136	0.0502727	0	0
Solyc_Fla8924_10T001336.1	0.111598	0.120856	0.128054	0.0637316	0.0788781	0.0637316	0	0.133858	0	0.159545	0	0.10239	0.0350338	0	0.166994	0
Solyc_Fla8924_11T000300.1	0.522287	0.519501	0.561887	0.627093	0.386755	0.627093	0.145603	0.446653	0.383289	0.190617	0.294951	0.0242952	0.243869	0.270597	0	0.405725
Solyc_Fla8924_11T000806.1	0.249491	0.232745	0.105404	0.161281	0.11944	0.161281	0.204103	0	0.202644	0.0455782	0.253351	0	0	0.205346	0.0798651	0
Solyc_Fla8924_11T001380.1	0.105171	0.103972	0.154404	0.288825	0.184242	0.288825	0	0.132354	0	0.148108	0	0	0.197042	0	0	0.296015
Solyc_Fla8924_12T000426.1	0	0	0	0	0	0	0	0	0	0	0	0	0	9.30382e-05	0	9.30382e-05
Solyc_Fla8924_12T000746.1	0.333982	0.30411	0.32667	0.410351	0.146585	0.410351	0	0.340482	0.116361	0.217419	0.0248459	0.26051	0.0334308	9.22006e-05	0	0.418114
Solyc_Fla8924_12T001324.1	0.0801333	0.0760813	0.0436446	0	0	0	0.0637879	0	0.0763122	0	0.111219	0	0	0.0763308	0	0
Solyc_Floradade_00T000059.1	0	0	0	0	0	0	0.00463202	0	0	0	0	0	0	0	0	0
Solyc_Floradade_01T000072.1	0.414906	0.422635	0.224627	0.38505	0.20756	0.38505	0.415061	0	0.422671	0	0.325484	0	0.112744	0.360587	0	0.0973708
Solyc_Floradade_01T002109.1	0	0	0.0193755	0.0425178	0.0487731	0.0425178	0	0	0	0.00467388	0	0	0.0487932	0	0	0.0427015
Solyc_Floradade_01T003926.1	0.259893	0.281514	0.180662	0.205838	0	0.205838	0.218991	0.0166228	0.281167	0	0.253268	0.00800968	0	0.271818	0	0.0176621
Solyc_Floradade_02T002470.1	0.0851688	0.0632937	0.0716282	0.189956	0.0727844	0.189956	0.0915767	0.00182321	0.0632215	0	0.0590635	0	0.0586539	0.0252742	0	0.177805
Solyc_Floradade_03T000716.1	0	0	0.0219543	0.106471	0.0201872	0.106471	0	0	0	0	0	0.0146207	0.0105659	0	0	0.10636
Solyc_Floradade_03T000950.1	0.103458	0.117339	0.103732	0.155979	0.155964	0.155979	0.0555459	0.0725567	0.0758206	0.10797	0.0239462	0	0.143918	0.0711246	0	0.135648
Solyc_Floradade_03T001094.1	0.368029	0.394973	0.446282	0.477532	0.344645	0.477532	0	0.465676	0	0.583569	0	0.135164	0.262899	0	9.23187e-05	0.484822
Solyc_Floradade_03T001818.1	0.293273	0.305246	0.152172	0.184693	0.202846	0.184693	0.269411	0	0.305187	0	0.218915	0	0.0918637	0.265162	0	0.0666847
Solyc_Floradade_04T000118.1	0.00282509	0	0	0	0	0	0.00460238	0	0	0	0.00242003	0	0	0	0	0
Solyc_Floradade_04T001006.1	0.47418	0.54496	0.332525	0.389239	0.266869	0.389239	0.296189	0.185849	0.277906	0.298251	0.204702	0	0.205196	0.259169	0.212768	0.104642
Solyc_Floradade_06T002018.1	0.210435	0.235496	0.324776	0.673433	0.379172	0.673433	0	0.328938	0	0.356042	0	0	0.378827	0	0	0.673911
Solyc_Floradade_07T000714.1	0	0	0	0.0548512	0.0324362	0.0548512	0	0	0	0	0	0	0.0333805	0	9.46639e-05	0.138899
Solyc_Floradade_09T001062.1	0.0785983	0.0686895	0.21996	0.297458	0.218129	0.297458	0	0.196194	0	0.284701	0	0	0.218406	0	9.12316e-05	0.342744
Solyc_Floradade_09T002171.1	0.937996	0.932869	0.866539	0.953664	0.790175	0.953664	0	0.898685	0.282521	0.688631	0.0942072	0.141673	0.639091	0.248238	0	0.751762
Solyc_Floradade_10T001709.1	0.262345	0.280948	0.30381	0.410172	0.224114	0.410172	0	0.310634	0.17306	0.131571	0	0.232549	0.0792424	8.91217e-05	0	0.42797
Solyc_Floradade_12T001243.1	0.10557	0.133087	0.116908	0.0718715	0.0268714	0.0718715	0.0558241	0.0737427	0.0190702	0.143136	0.0247885	0.096651	0	0.0193845	0.142649	0
Solyc_Floradade_12T001614.1	0.366417	0.402937	0.373846	0.464566	0.304475	0.464566	0.0104271	0.353917	0	0.656394	0.0642366	0.0759061	0.233179	0	0.382741	0.215255
Sopim_LA2093_01T000401.1	0	0	0	0	0	0	0	0	0	9.66118e-05	0	0	0	0	0	9.69087e-05
Sopim_LA2093_01T000546.1	0.254388	0.242598	0.0737912	0.133272	0.0628352	0.133272	0.205095	0	0.24249	0	0.254141	0	0	0.272768	0	0
Sopim_LA2093_01T001761.1	0.0806018	0.0805895	0.10753	0.0432822	0.0255081	0.0432822	0	0.12331	0.0211224	0.0961245	0	0.107445	0	0	0.120043	0
Sopim_LA2093_01T001905.1	0.150612	0.165624	0.116105	0.168365	0.0488818	0.168365	0	0.10695	0.145272	0.0190707	0.0357632	0.089455	0.00850786	0.0210408	0	0.153324
Sopim_LA2093_01T003188.1	0.108527	0.110616	0.0645576	0.0790813	0.109735	0.0790813	0.113548	0	0.110498	0	0.0412711	0	0.0818019	0.110481	0	0
Sopim_LA2093_01T003282.1	0.724217	0.759164	0.664641	0.750373	0.382496	0.750373	0	0.688839	0.0913881	0.754532	0	0.477722	0.169645	0.0641231	0	0.715055
Sopim_LA2093_01T003352.1	0.116286	0.121353	0.109952	0.159353	0.153693	0.159353	0.119086	0	0.0797475	0.100683	0.0755254	0	0.120599	0.0777352	0	0.126482
Sopim_LA2093_02T000830.1	0.60365	0.640911	0.680706	0.870352	0.462429	0.870352	0	0.707631	0	0.877454	0	0.344488	0.278118	0	0	0.870351
Sopim_LA2093_02T002417.1	0.545171	0.561407	0.503724	0.668334	0.374969	0.668334	0	0.536227	0	0.659171	0	0.254141	0.242295	0	0	0.668294
Sopim_LA2093_02T002581.1	0.358387	0.381863	0.354056	0.497077	0.321215	0.497077	0	0.365997	0.0665379	0.383649	0	0	0.321704	0.0101536	0	0.491281
Sopim_LA2093_03T001776.1	0.00352503	0.00902007	0	0	0.0138923	0	0.0168318	0	0.00900028	0	0	0	0.0156991	0.0274158	0	0
Sopim_LA2093_03T001907.1	0	0	0.00171908	0	0.0111418	0	0	0.0122443	0	0	0	0	0.0175496	0.00324573	0	0
Sopim_LA2093_03T002544.1	0.397735	0.381776	0.557306	0.687863	0.481958	0.687863	0	0.598734	0	0.62985	0	8.18122e-05	0.487726	0	8.41926e-05	0.637749
Sopim_LA2093_04T000960.1	0	0	0	0.0147918	0	0.0147918	0	9.55518e-05	0	0	0	0	0	0	0	0
Sopim_LA2093_04T003111.1	0.0264294	0.0224047	0.169515	0.327417	0.0433466	0.327417	0	0.124352	0	0.197149	0	0.169923	0	0	0	0.327807
Sopim_LA2093_05T001777.1	0.0541034	0.0515876	0.0587759	0.0544008	0.0864734	0.0544008	0	0.02973	0.0457555	0.0101362	0	0	0.0873754	0.0506374	0	0.0389478
Sopim_LA2093_05T002393.1	0.189794	0.193385	0.0771013	0.049808	0.0371076	0.049808	0.191169	0	0.192978	0	0.189237	0	0	0.193281	0	0
Sopim_LA2093_06T000023.1	0.263784	0.259139	0.380593	0.518819	0.423234	0.518819	0	0.37034	0	0.433151	0	0	0.424785	8.84226e-05	0	0.49082
Sopim_LA2093_06T000069.1	0.572162	0.59208	0.488874	0.666687	0.519388	0.666687	0	0.512599	0	0.633637	0	0	0.519386	0	0	0.666626
Sopim_LA2093_06T000361.1	0	0	0.0656649	0.0624215	0.0831737	0.0624215	0	0.0435739	0	0	0	0	0.0830798	0	0	0.0617869
Sopim_LA2093_06T001250.1	0.482149	0.496894	0.494629	0.638894	0.342741	0.638894	0	0.497977	0.0937681	0.528136	0	0.275786	0.212293	0.00694666	0	0.635156
Sopim_LA2093_06T001495.1	0.271581	0.289508	0.12165	0.145845	0.0737208	0.145845	0.272038	0	0.289235	0	0.271198	0	0	0.289146	0	0
Sopim_LA2093_06T001998.1	0	0	0	0	0	0	0	0	0	9.75952e-05	0	0	0	0	0	0
Sopim_LA2093_07T000226.1	0.101337	0.0945112	0.323771	0.427167	0.235394	0.427167	0	0.303043	0	0.416427	0	0.0838758	0.196343	0	0.0260982	0.409713
Sopim_LA2093_08T000623.1	0.279401	0.277419	0.404296	0.529481	0.3773	0.529481	0	0.403789	0	0.471067	0	0.0691104	0.338144	0	0	0.529478
Sopim_LA2093_08T001375.1	0.427086	0.443403	0.156427	0.0273967	0	0.0273967	0.393312	0	0.442711	0	0.426243	0	0	0.436793	0	9.09186e-05
Sopim_LA2093_08T001702.1	0.857734	0.91274	0.716413	0.602765	0.641223	0.602765	0.863139	0	0.912859	0	0.859066	0	0	0.91286	0	0
Sopim_LA2093_08T001726.1	0	0	0	0	0.0509825	0	0	0	0	9.2915e-05	0	0	0.0504423	0	0	0
Sopim_LA2093_08T002251.1	0.491115	0.493658	0.610341	0.627753	0.491041	0.627753	0	0.624214	0	0.726638	0	0.441596	0.151295	0	0.268456	0.429764
Sopim_LA2093_09T000413.1	0.293912	0.297641	0.388513	0.593681	0.149078	0.593681	0	0.379275	0	0.458447	0	0.388562	0	8.72829e-05	0	0.533853
Sopim_LA2093_09T000820.1	0.0533635	0.0518913	0.254019	0.152692	0.0657816	0.152692	0	0.240399	0	0.19292	0	0.253606	0	9.54986e-05	0	0.163421
Sopim_LA2093_09T001161.1	0	0	0	0	0	0	0	0	0	0	0	0	0	0	0	9.92863e-05
Sopim_LA2093_11T000145.1	0.827954	0.887875	0.752885	0.807156	0.643237	0.807156	0	0.779675	0.341692	0.650784	0.262564	0.129878	0.404416	0.348809	0.278656	0.359675
Sopim_LA2093_11T000769.1	0.208784	0.227138	0.129847	0.220342	0.107446	0.220342	0.212985	0	0.227137	0	0.173298	0	0.0452672	0.197114	0	0.0554655
Sopim_LA2093_11T001455.1	0.243297	0.256801	0.149238	0.153662	0.0654692	0.153662	0.224983	0	0.256966	0	0.243188	0	0	0.297353	0	9.30876e-05
Sopim_LA2093_11T001669.1	0.390416	0.431113	0.368934	0.485898	0.347007	0.485898	0	0.387547	0.106662	0.304812	0	0.123157	0.259891	8.73669e-05	0	0.492944
Sopim_LA2093_12T000201.1	0.239175	0.235716	0.1624	0.109323	0.0570274	0.109323	0.241946	0	0.240151	0	0.247915	0	0	0.240136	0	0
Solyc_LYC1410_00T000009.1	0.0948966	0.104181	0.151957	0.23642	0.15607	0.23642	0	0.134848	0	0.241267	0	9.5852e-05	0.155237	0	9.24596e-05	0.26311
Solyc_LYC1410_02T000442.1	0	0	0	0.131092	0.0510747	0.131092	0	0	0	0	0	0	0.046552	0	0	0.204269
Solyc_LYC1410_03T003134.1	0	0	0	0.0713795	0.0284841	0.0713795	0	0	0	0	0	0	0.0279486	0	0	0.0711002
Solyc_LYC1410_05T000406.1	0.504064	0.49821	0.458292	0.553605	0.352617	0.553605	0.0170058	0.465378	0.109011	0.456377	0.0962846	0.0465472	0.310571	0.00771946	0	0.550649
Solyc_LYC1410_05T000849.1	0.156974	0.158494	0.208512	0.350918	0.17913	0.350918	0	0.214859	0	0.255919	0	0.0816074	0.127803	0	0	0.350967
Solyc_LYC1410_05T001674.1	0.183242	0.185664	0.0442021	0.00630443	0	0.00630443	0.183505	0	0.18566	0	0.183242	0	0	0.185611	0	0
Solyc_LYC1410_08T000602.1	0.242231	0.226076	0.216573	0.34268	0.145507	0.34268	0.223247	0.0727326	0.225915	0	0.177133	0.0456432	0.0495982	0.0659092	0	0.305516
Solyc_LYC1410_08T000975.1	0.63707	0.628261	0.417805	0.540861	0.26985	0.540861	0.519104	0.142589	0.562184	0.0875507	0.442596	0	0.183969	0.36139	0	0.346835
Solyc_LYC1410_10T001213.1	0.237098	0.247342	0.0741325	0.0493312	0.00589554	0.0493312	0.242535	0	0.247343	0	0.237125	0	0	0.247328	0	0
Solyc_LYC1410_12T001791.1	0.0475728	0.0477532	0.00161642	0	0	0	0.0603936	0	0.0478007	0	0.0474496	0	0	0.0477549	0	0
Solyc_MM_01T001430.1	0.0692363	0.089911	0.0448643	0.0254984	0	0.0254984	0.0393467	0.0279471	0.0899069	0	0.0536993	0.0115967	0	0.0899112	0	0
Solyc_MM_02T001244.1	0.151704	0.158492	0.25893	0.346278	0.32922	0.346278	0	0.207146	0	0.342459	0	0.0366656	0.29636	0.0173268	0.0129273	0.325717
Solyc_MM_03T000994.1	0	0	0.191479	0.251395	0.16577	0.251395	0	0.166355	0	0.166069	0	0.022969	0.156624	8.9416e-05	0	0.296611
Solyc_MM_03T001000.1	0.453846	0.476492	0.42674	0.634893	0.183442	0.634893	0.0562078	0.412919	0.476492	0	0.0508779	0.384987	0	0.313006	0	0.24419
Solyc_MM_03T002774.1	0.163443	0.177993	0.231731	0.335107	0.23615	0.335107	0	0.22302	0.0556381	0.203705	0.0403135	0	0.221142	0.0394688	0	0.313122
Solyc_MM_04T000496.1	0.0116366	0.022281	0.00020223	0	0	0	0.012797	0	0.000135769	0.0394919	0.0115998	0	0	0.000194777	0.0395513	0
Solyc_MM_07T000441.1	0.0582287	0.0622414	0	0	0	0	0.0617467	0	0.0632909	0	0.0582701	0	0	0.0631363	0	0
Solyc_MM_07T000690.1	0.217336	0.237157	0.242294	0.451032	0.231547	0.451032	0	0.248919	0.103486	0.186493	0.0557855	0	0.199345	0.0338687	0.0179676	0.39766
Solyc_MM_08T000874.1	0.206202	0.224279	0.0150845	0.0551349	0.0593463	0.0551349	0.211433	0	0.224262	0	0.206182	0	0	0.285934	0	9.41772e-05
Solyc_MM_09T001096.1	0.0747366	0.0580194	0.049842	0.279461	0.024575	0.279461	0.0240498	0.0206071	0	0.0922414	0.066138	0	0.017541	0	0	0.278992
Solyc_MM_09T001730.1	0	0	0	0	0.00336835	0	0	9.50273e-05	0	9.34709e-05	0	0	0.00313454	0	9.49226e-05	0
Solyc_MM_10T000702.1	0.169323	0.176518	0.214024	0.259891	0.234076	0.259891	0.00624563	0.198775	0	0.323096	0.0723635	0	0.195365	0.00370558	0.264958	0.0531942
Solyc_MM_10T001032.1	0	0	0	0	0	0	0.000286831	0	0	0	0	0	0	0.0360826	0	0
Solyc_MM_10T001154.1	0.327903	0.355111	0.168064	0.0551841	0	0.0551841	0.368614	0	0.355196	0	0.3279	0	0	0.365974	0	9.72765e-05
Solyc_MM_10T001317.1	0.270001	0.260632	0.266957	0.302455	0.247504	0.302455	0	0.249515	0.0964199	0.218322	0.0511108	0	0.217794	0.134724	0.027806	0.163864
Solyc_MM_11T001730.1	0.303493	0.326385	0.0612437	0	0	0	0.288861	0	0.326402	0	0.303447	0	0	0.326192	0	0
Solyc_MM_12T000945.1	0.00502481	0	0	0	0	0	0.0135963	0	0	0	0.00629449	0	0	0	0	0
Solyc_MM_12T000986.1	0.0150726	0.0120436	0.0667672	0.13103	0.0528484	0.13103	0	0.0283689	0	0.0813657	0	0.0687834	0	0	0	0.130925
Sopim_PAS014479_00T000090.1	0.228576	0.245082	0.273972	0.347539	0.218572	0.347539	0	0.263266	0	0.403844	0	0.206516	0.0722297	0	0.334645	0.0629515
Sopim_PAS014479_00T000117.1	0.215366	0.193035	0.0860806	0.151711	0.0732807	0.151711	0.185024	0	0.192941	0	0.214937	0	0	0.220017	9.63648e-05	0
Sopim_PAS014479_01T002253.1	0.0124887	0.0127156	0.024455	0.00194137	0	0.00194137	0	0.0468185	0.0130446	0	0	0.0245522	0	0.0211614	0	0
Sopim_PAS014479_01T002310.1	0.638872	0.629348	0.735498	0.922519	0.37554	0.922519	0	0.749002	0	0.82386	0	0.624992	0.106579	0	0	0.922601
Sopim_PAS014479_02T002561.1	0.501141	0.482805	0.594608	0.756721	0.455313	0.756721	0	0.589635	0.161431	0.413329	0	0.597134	0	0	0	0.756538
Sopim_PAS014479_02T002650.1	0.0876802	0.067238	0.073916	0.176571	0.124034	0.176571	0	0.0339423	0.02501	0.0559745	0.0147259	0	0.121331	9.44014e-05	0	0.199161
Sopim_PAS014479_02T002861.1	0.518127	0.546419	0.425427	0.538581	0.400738	0.538581	0.265636	0.2539	0.452018	0.0955762	0.257918	0	0.280554	0.170216	0	0.418412
Sopim_PAS014479_03T001467.1	0.376403	0.385773	0.401693	0.561422	0.340098	0.561422	0	0.437916	0.0847213	0.356833	0	0.156357	0.250062	0	0	0.561645
Sopim_PAS014479_04T001303.1	0	0	0	0.137419	0.0687197	0.137419	0	0.000176988	0	0	0	0	0.068714	0	0	0.137458
Sopim_PAS014479_04T001813.1	0.210326	0.208851	0.281941	0.411665	0.179167	0.411665	0	0.267439	0	0.368053	0	0.282147	0	0.00580737	0	0.408137
Sopim_PAS014479_04T001964.1	0.031963	0.0314115	0	0	0	0	0.0275907	0	0.0313042	0	0.0322479	0	0	0.0313467	0	0
Sopim_PAS014479_04T002375.1	0	0	0	0.0883862	0.0423325	0.0883862	0	0.0010665	0	0.0258966	0	0	0.0423173	0	0	0.0883736
Sopim_PAS014479_04T002380.1	0.0553427	0.0573717	0.0254878	0.0158726	0.00567079	0.0158726	0.0541736	0	0.057349	0	0.0554516	0	0	0.0573203	0	0
Sopim_PAS014479_04T002930.1	0.329859	0.344228	0.345597	0.380285	0.310006	0.380285	0	0.334855	0	0.438969	0	0.219837	0.146295	0	0.436306	0.00297263
Sopim_PAS014479_05T000681.1	0.394663	0.330596	0.622198	0.925779	0.679488	0.925779	0	0.607238	0	0.492308	0	0.00981615	0.676177	0	0	0.925782
Sopim_PAS014479_06T000427.1	0	0	0	0.0357808	0.0879122	0.0357808	0	0	0	0	0	0	0.087879	9.43859e-05	0	0.0546102
Sopim_PAS014479_06T000895.1	0.3596	0.396032	0.104352	0	0	0	0.382954	0	0.396125	0	0.359424	0	0	0.395807	0	0
Sopim_PAS014479_06T001173.1	0.65916	0.584589	0.690064	0.822936	0.535796	0.822936	0	0.720272	0	0.872787	0	0.279708	0.350799	0	0	0.816323
Sopim_PAS014479_06T001866.1	0.0922944	0.0981346	0.111922	0.142599	0.121309	0.142599	0	0.106586	0	0.121241	0	0	0.121317	9.57251e-05	0	0.16041
Sopim_PAS014479_08T001896.1	0.356138	0.371549	0.519926	0.789399	0.603156	0.789399	0	0.528741	0	0.598542	0	0.0664043	0.568283	0	0	0.789435
Sopim_PAS014479_09T000202.1	0.805403	0.842031	0.776082	0.947356	0.677879	0.947356	0	0.803935	0	0.947076	0	0.274857	0.490861	0	0.0972134	0.872737
Sopim_PAS014479_10T001312.1	0.46599	0.493393	0.398972	0.412877	0.369534	0.412877	0.0887804	0.348063	0.323659	0.196155	0.105963	0	0.314246	0.271684	0	0.254614
Sopim_PAS014479_10T001664.1	0.0228593	0.030561	0	0	0	0	0.0356599	0	0.0305686	0	0.0228596	0	0	0.124885	9.47688e-05	0
Sopim_PAS014479_11T000066.1	0.237019	0.243868	0.234703	0.243627	0.264855	0.243627	0.071485	0.193829	0.0812991	0.218499	0.0265144	0.0725666	0.183145	0.0675146	0.152171	0.0999037
Sopim_PAS014479_11T000695.1	0.230712	0.215399	0.230234	0.429264	0.324903	0.429264	0.219305	0	0.146189	0.165334	0.0919898	0	0.26186	0.0713743	0	0.37247
Sopim_PAS014479_11T001848.3	0.319847	0.338062	0.445213	0.50635	0.340679	0.50635	0	0.461782	0	0.537273	0	0.0722198	0.298064	8.84674e-05	0	0.498596
Sopim_PAS014479_12T001251.1	0.818363	0.84159	0.676841	0.862827	0.488155	0.862827	0	0.651534	0	0.807646	0	0.676295	0	0	0.806813	0
Solyc_PI169588_00T000021.1	0.00193515	0	0	0	0	0	0	0	0	0	0.00118768	0	0	0	0	0
Solyc_PI169588_00T000116.1	0.402813	0.433479	0.3249	0.428772	0.25881	0.428772	0.369557	0.0354437	0.433501	0	0.399448	0	0.0277772	0.348645	0	0.12287
Solyc_PI169588_01T001229.1	0	0	0	0	0	0	0.00453454	0	0	0	0	0	0	9.86653e-05	0	0
Solyc_PI169588_01T002888.1	0.226757	0.220353	0.303372	0.334328	0.244263	0.334328	0	0.276301	0	0.308107	0	0.29729	0.00505142	0	0	0.334844
Solyc_PI169588_01T003222.1	0.526832	0.491251	0.582084	0.700782	0.560982	0.700782	0	0.61881	0.0593718	0.554452	0	0	0.561086	8.14429e-05	0	0.640794
Solyc_PI169588_01T003657.1	0.19002	0.202814	0.251634	0.350937	0.314565	0.350937	0	0.22625	0	0.373783	0.00402517	0	0.312398	0	0	0.35256
Solyc_PI169588_01T004009.1	0.253534	0.248225	0.240301	0.28802	0.127905	0.28802	0.109181	0.13104	0.19889	0.0749757	0.167353	0	0.0858305	0.115945	0	0.219606
Solyc_PI169588_02T000233.1	0.0204752	0.0232691	0.00410483	0.0454487	0.0165371	0.0454487	0.00195736	0.0237221	0.0232932	0	0.00681123	0	0.013757	0	0	0.0457856
Solyc_PI169588_02T001905.1	0	0	0	0	0	0	0	0	0	0	0	0	0	0	0.0439787	0
Solyc_PI169588_03T000584.1	0	0	0	0	0	0	0	9.54509e-05	0	9.52604e-05	0	0	0	0	0	0
Solyc_PI169588_03T003062.1	0	0	0	0	0	0	0	0	0	9.40907e-05	0	0	9.61652e-05	0	9.44045e-05	0
Solyc_PI169588_03T003220.1	0	0	0	0	0.019559	0	9.66935e-05	0	0	0.0217403	0	0	0.0191299	0	0.0217198	0
Solyc_PI169588_04T001678.1	0	0	0.0205596	0.0957178	0.0382992	0.0957178	0	0.0103113	0	0	0	0	0.0382893	0	0	0.0956531
Solyc_PI169588_04T002170.1	0	0	0.0848693	0.156185	0.000256729	0.156185	0	0	0	0.213858	0	0.0839535	0	0	9.6572e-05	0.164719
Solyc_PI169588_04T002298.1	0.2395	0.227898	0.235141	0.323367	0.235889	0.323367	0.150826	0.11361	0.176353	0.0944166	0.103244	0	0.174618	0.0791407	0	0.275174
Solyc_PI169588_05T000705.1	0.234395	0.20806	0.451635	0.619739	0.51875	0.619739	0	0.460721	0	0.517905	0	0	0.51888	0	0	0.619703
Solyc_PI169588_05T001642.1	0.0485013	0.0460973	0.0603059	0.13905	0.0546648	0.13905	0.050682	0	0	0.140405	0.0285881	0	0.0425921	0	0.0812121	0.102392
Solyc_PI169588_06T000326.1	0.305294	0.300212	0.334582	0.350902	0.28396	0.350902	0.191805	0.131159	0.296458	0.00717044	0.12052	0	0.212852	0.164746	0	0.214829
Solyc_PI169588_06T001055.1	0	0	0.149181	0.275149	0.273956	0.275149	0	0.115162	0	0.181843	0	0	0.27403	9.02788e-05	0	0.340337
Solyc_PI169588_07T000991.1	0.326548	0.31774	0.397332	0.457657	0.330153	0.457657	0	0.399016	0	0.522698	0	0.248914	0.13037	0	9.17157e-05	0.459042
Solyc_PI169588_09T001046.1	0.0433498	0.0456	0.0835852	0.0814517	0.0230726	0.0814517	0	0.0669036	0	0.0960873	0	0.083577	0	0	0.0759165	0.0213063
Solyc_PI169588_10T000409.1	0	0	0.0494849	0.16946	0.132431	0.16946	0	0.0100358	0	0.0448827	0	0	0.132404	0	0	0.271754
Solyc_PI169588_10T000570.1	0.465265	0.508125	0.394746	0.531909	0.263	0.531909	0.413899	0.0681592	0.485015	0.0356868	0.418254	0	0.0532712	0.454962	0	0.0691367
Solyc_PI169588_10T001306.1	0	0	0	0	0	0	0	0	0	0	9.6789e-05	0	9.6789e-05	0	0	0
Solyc_PI169588_12T000880.1	0.328862	0.328815	0.32563	0.471703	0.296045	0.471703	0	0.335585	0.0271027	0.379898	0.03273	0.135021	0.166294	0	0	0.477432
Solyc_PI169588_12T001350.1	0.1228	0.135382	0.090901	0.0170792	0.0266745	0.0170792	0.173689	0	0.135382	0	0.134715	9.79717e-05	0	0.135372	0	0
Solyc_PI169588_12T001453.1	0.32354	0.331776	0.270781	0.376516	0.243209	0.376516	0	0.27384	0.0597404	0.282817	0.00926242	0.264787	0	0.0575382	0.21464	0.0901543
Solyc_PI169588_12T001712.1	0.666185	0.699567	0.576442	0.70789	0.450184	0.70789	0	0.587046	0.0665953	0.634112	0	0.339828	0.238847	0.00539588	0	0.704654
Solyc_PI303721_00T000031.1	0	0	0	0	0	0	0	0	0	0	0	0	0	0	0	0
Solyc_PI303721_00T000044.1	0.351155	0.378222	0.27857	0.516443	0.208256	0.516443	0.167483	0.180949	0.368077	0.00894204	0.0878739	0.218368	0	0.22727	0	0.245612
Solyc_PI303721_01T000482.1	0.30009	0.299743	0.433925	0.509079	0.311204	0.509079	0	0.422064	0	0.52817	0	0.149745	0.239932	0	8.86395e-05	0.504814
Solyc_PI303721_01T000994.1	0.570926	0.600848	0.247823	0.110893	0.0275259	0.110893	0.576761	0	0.60017	0	0.571461	0	0	0.600364	0	0
Solyc_PI303721_01T001208.1	0	0.00286138	0.028151	0.0681884	0.0673853	0.0681884	0	0.0194839	0	0.0863927	0	0	0.0672226	0	0.0912778	0
Solyc_PI303721_01T002391.1	0.847149	0.882121	0.709475	0.773234	0.607446	0.773234	0	0.772263	0.0218038	0.835201	0.0740514	0.0868528	0.505181	0.120411	0	0.709196
Solyc_PI303721_03T000799.1	0	0	0	0	0	0	9.30317e-05	0	9.35124e-05	0	0	0	0	0	0	0
Solyc_PI303721_04T000031.1	0.229497	0.255335	0.246015	0.197301	0.100721	0.197301	0.051406	0.201693	0.109366	0.222443	0.121543	0.127106	0	0.109718	0.222134	0
Solyc_PI303721_04T000116.1	0.0244942	0.00707605	0	0.105964	0	0.105964	0	0	0.0081224	0	0.0242398	0	0	0	0	0.105679
Solyc_PI303721_04T000768.1	0.0674426	0.0609407	0.0259311	0.0491062	0.0373339	0.0491062	0.0687162	0	0.0609299	0	0.0707258	0	0	0.0611651	0	0
Solyc_PI303721_05T001093.1	0.727755	0.745534	0.627926	0.637999	0.438779	0.637999	0	0.683543	0	0.833146	0.240468	0.160777	0.237741	0.0436568	0.462101	0.315928
Solyc_PI303721_06T000284.1	0.434629	0.437357	0.481223	0.713075	0.421948	0.713075	0	0.455302	0	0.54195	0	8.55473e-05	0.410033	0	0	0.713061
Solyc_PI303721_08T001039.1	0.13148	0.118629	0.300372	0.462736	0.308008	0.462736	0	0.260517	0	0.385403	0	0.0802553	0.242613	0	0	0.46271
Solyc_PI303721_08T001314.1	0.80072	0.858613	0.691762	0.601333	0.440928	0.601333	0.461324	0.408579	0.857503	0	0.563219	0.00656604	0.264101	0.656989	0	0.217707
Solyc_PI303721_11T001612.1	0.0361477	0.0336244	0	0	0	0	0.0310437	0	0.0335332	0	0.0360872	0	0	0.0340615	0	0
Solyc_PI303721_11T001620.1	0	0	0	0	0	0	9.63589e-05	0	0	0	0	9.49164e-05	0	0	0	0
Solyc_PI303721_11T001934.1	0.0701727	0.0618019	0.148451	0.401054	0.349269	0.401054	0	0.108788	0.0347123	0.0464534	0	0	0.371524	8.67448e-05	0	0.423433
Solyc_PI303721_12T000848.1	0.195052	0.174093	0.44713	0.639207	0.511574	0.639207	0	0.424098	0	0.509895	0	0	0.51161	0	0	0.639542
Sopim_PP_00T000026.1	0.0822691	0.0907527	0.163723	0.241916	0.153585	0.241916	0	0.145086	0	0.244777	0	0.0672996	0.0919499	0	9.1664e-05	0.274144
Sopim_PP_01T001292.1	0	0	0.12466	0.423689	0	0.423689	0	9.83949e-05	0	0	0	0.124284	0	8.65513e-05	0	0.439835
Sopim_PP_01T003974.1	0.396259	0.397603	0.488157	0.709848	0.388201	0.709848	0	0.492841	0	0.541612	0	0.23252	0.25709	8.36283e-05	0	0.567894
Sopim_PP_02T000317.1	0.186474	0.200262	0.247093	0.304453	0	0.304453	0	0.254172	0	0.323501	0	0.247077	0	0	0	0.304293
Sopim_PP_02T000809.1	0.67868	0.717323	0.672025	0.842047	0.411302	0.842047	0	0.694696	0	0.832276	0	0.384257	0.225479	0	0	0.842126
Sopim_PP_02T001875.1	0.718081	0.640943	0.875399	0.92966	0.702373	0.92966	0	0.889927	0	0.845371	0	0.228755	0.615222	0	0	0.9297
Sopim_PP_03T000390.1	0.237915	0.19455	0.367064	0.637261	0.321845	0.637261	0	0.348264	0	0.410954	0	0.0304129	0.306089	0	0	0.637087
Sopim_PP_03T002097.1	0.324332	0.337223	0.26528	0.295067	0	0.295067	0.237446	0.0637468	0.322005	0.0235696	0.270358	0.061916	0	0.272413	0	0.087158
Sopim_PP_04T000789.1	0.0278023	0.04321	0.0645518	0.130207	0.050719	0.130207	0	0.0423847	0	0.252743	0	0.0626058	0.00184837	0	0.252763	0
Sopim_PP_04T001824.1	0.228485	0.23024	0.24446	0.38101	0.270188	0.38101	0.126786	0.120223	0.197164	0.0563157	0.0505588	0	0.239994	0.0518621	0	0.329255
Sopim_PP_05T000228.1	0.633275	0.690339	0.515851	0.46706	0.350518	0.46706	0.246034	0.344285	0.258753	0.571232	0.329518	0.257099	0.0251872	0.258684	0.570957	0
Sopim_PP_06T000550.1	0.708926	0.816057	0.683808	0.790201	0.53252	0.790201	0	0.72119	0	0.780882	0	0.171234	0.478789	0	0	0.789987
Sopim_PP_06T001168.1	0.489998	0.443653	0.626564	0.769666	0.543536	0.769666	0	0.632492	0	0.823743	0	0.182723	0.443131	0	0.166488	0.638711
Sopim_PP_06T002017.1	0.394762	0.425562	0.361485	0.457677	0.359336	0.457677	0	0.376897	0.0566342	0.418289	0.00689952	0	0.355758	0.000349177	0	0.457556
Sopim_PP_06T002042.1	0.950237	1	0.830519	0.990771	0.0755636	0.990771	0	0.870762	0.99525	7.60292e-05	0	0.80233	0.0452381	0.25587	0.0632631	0.680867
Sopim_PP_07T001278.1	0	0	0	0	0	0	0	0	0	9.35603e-05	0	0	0	0	0	0
Sopim_PP_10T000036.1	0.489621	0.495945	0.48617	0.536453	0.40384	0.536453	0.00315293	0.496928	0.113838	0.430104	0.137468	0	0.350424	0.130258	0	0.436984
Sopim_PP_12T001739.1	0.0297576	0.0284664	0.0656615	0.175776	0.116425	0.175776	0	0.019441	0	0.0641272	0	0	0.116316	0	0	0.175735
Solyc_TS112_01T000289.1	0.231474	0.238007	0.120896	0.127993	0	0.127993	0.205029	0.0102106	0.238006	0	0.231473	0	0	0.238006	0	0
Solyc_TS112_02T000119.1	0.339097	0.338089	0.409223	0.591196	0.234379	0.591196	0	0.418426	0	0.517157	0	0.414287	0	8.61929e-05	0	0.575627
Solyc_TS112_02T000710.1	0	0	0.0364515	0.108516	0.130902	0.108516	0	0.0278454	0	0	0	0	0.130904	0	0	0.108477
Solyc_TS112_02T002427.1	0	0	0	0	0	0	0	0	0	0	0	0	0	0	0	0
Solyc_TS112_03T000555.1	0.0905579	0.0956596	0.0080413	0	0	0	0.104474	0	0.0953719	0	0.0904467	0	0	0.0951414	0	0
Solyc_TS112_04T002956.1	0	0.00120189	0	0	0.0100206	0	0	0	0.00120769	0	0	0	0.014351	0.00110772	0	0
Solyc_TS112_04T002963.1	0.00288704	0.0042111	0	0	0	0	0.0125959	0	0	0.0260234	0	0	0	0	0.0245557	0
Solyc_TS112_05T001459.1	0	0	0.0222138	0.127782	0.115316	0.127782	0	0	0	0.0108843	0	0	0.115288	0	0	0.127774
Solyc_TS112_06T001417.1	0.548805	0.574361	0.384018	0.353313	0.038489	0.353313	0.55219	0.0510994	0.574486	0	0.549836	0	0	0.575796	0	0
Solyc_TS112_06T001525.1	0.73955	0.791003	0.627833	0.792558	0.54154	0.792558	0.072563	0.607662	0.209182	0.609623	0.284513	0.00761565	0.408732	0.196426	0	0.647607
Solyc_TS112_07T002367.1	0.302076	0.321515	0.297446	0.334424	0.0390052	0.334424	0.065543	0.230276	0.279553	0.0558828	0.0661965	0.238044	0	0.245692	0	0.0987117
Solyc_TS112_08T001601.1	0.0441515	0.0411253	0	0	0	0	0.0531588	0	0.0421843	0	0.0441167	0	0	0.0416004	0	0
Solyc_TS112_09T001137.1	0.264215	0.328366	0.225792	0.377359	0.208595	0.377359	0.0798628	0.145943	0	0.535856	0.128469	0.0476666	0.0811841	0	0.466664	0.0916747
Solyc_TS112_11T000067.1	0.244838	0.235619	0.291975	0.427434	0.294959	0.427434	0	0.277275	0.0116256	0.312967	0	8.48668e-05	0.327428	0	0	0.427102
Solyc_TS112_12T000827.1	0.0236952	0.0199231	0.0686037	0.0881859	0.0478671	0.0881859	0	0.063642	0	0.0610347	0	0.0685594	0	0	0.0125141	0.0739035
Solyc_TS117_01T000011.1	0.420156	0.458255	0.429686	0.59324	0.386162	0.59324	0	0.441724	0	0.460487	0	0.380763	0.0468519	0	0	0.594253
Solyc_TS117_01T000292.2	0.452895	0.478458	0.429268	0.489887	0.380891	0.489887	0	0.422795	0.192609	0.323251	0.108588	0.0574921	0.2838	0.149354	0	0.406934
Solyc_TS117_01T000571.1	0	0	0	0	0	0	0	0	0	0.0376138	0	0	0	0	0.0375496	0
Solyc_TS117_01T000943.1	0	0	0	0.137387	0.091019	0.137387	0	0	0	0	0	0	0.0910166	0	0	0.137388
Solyc_TS117_01T001163.1	0	0	0	0	0	0	0	0	0	0	0	0	0	0	0	0
Solyc_TS117_01T001181.1	0.00815047	0.0156485	0.0262807	0.182179	0.0821371	0.182179	0	0.0259223	0	0.170185	0	0	0.0815714	0	0.10358	0.0996329
Solyc_TS117_01T001223.1	0.0434687	0.0276733	0.0171796	0.115414	0.0648251	0.115414	0.0207809	0	0.0163412	0.0175122	0	0	0.064959	0	0	0.115393
Solyc_TS117_01T001361.1	0	0.00186351	0.0267935	0.0364721	0.00334486	0.0364721	0	0.0230111	0	0.0676525	0	0.0264591	0	0	0.0676681	0
Solyc_TS117_01T001532.1	0.487391	0.506249	0.483284	0.710665	0.369985	0.710665	0.0894243	0.433773	0.193072	0.388619	0.165844	0.244319	0.0962766	0.172618	0	0.568882
Solyc_TS117_01T001895.1	0.353775	0.324886	0.169248	0.215332	0.273803	0.215332	0.283185	0.0944037	0.300966	0.025325	0.183148	0	0.198708	0.190451	0	0.158632
Solyc_TS117_01T003787.1	0.209118	0.19407	0.217031	0.204694	0.140941	0.204694	0	0.210025	0	0.318824	0	0.154748	0.069479	0	0.300838	0
Solyc_TS117_02T000547.1	0.160615	0.17576	0.166052	0.226331	0.107754	0.226331	0	0.152689	0.0123837	0.231086	0.00341501	0.150289	0.0110099	0.0181716	0.107854	0.140008
Solyc_TS117_02T000905.1	0.457626	0.459467	0.601798	0.718569	0.627903	0.718569	0	0.623435	0	0.640749	0	0.0179783	0.617689	0	0	0.71859
Solyc_TS117_02T000963.1	0.269151	0.293737	0.20528	0.347025	0.214065	0.347025	0.0951056	0.117435	0.0703899	0.323929	0.0723599	0	0.166462	0.0599172	0.282639	0.0575673
Solyc_TS117_02T001814.1	0	0	0.173421	0.46851	0.266644	0.46851	0	0.0601564	0	0.178385	0	0	0.265954	0	0	0.467801
Solyc_TS117_02T002289.1	0.211433	0.203934	0.264723	0.35738	0.232571	0.35738	0	0.277096	0	0.287482	0	0.121863	0.153036	0	0	0.357391
Solyc_TS117_02T003083.1	0.26671	0.106445	0.519418	0.694052	0.396912	0.694052	0	0.536333	0	0.613863	0	0.123649	0.317099	0	0	0.694751
Solyc_TS117_03T000324.1	0.656524	0.696062	0.619953	0.534353	0.313151	0.534353	0.0620148	0.594389	0.247688	0.587831	0.197315	0.458472	0	0.183363	0.569676	0
Solyc_TS117_03T000432.1	0.669854	0.690555	0.601422	0.730894	0.504524	0.730894	0	0.647732	0.0378383	0.683256	0.0753293	0.0804573	0.414291	0.0616893	0	0.688585
Solyc_TS117_03T000526.1	0.0884777	0.0873938	0	0	0.00309115	0	0.094652	0	0.0870352	0	0.0881885	0	0	0.0870276	0	0
Solyc_TS117_03T000621.1	0	0	0	0	0	0	0	0	0	0	0	0	9.60281e-05	0	0	9.07851e-05
Solyc_TS117_03T001103.1	0.109066	0.118743	0.110676	0.185954	0.0861105	0.185954	0.0288338	0.0724272	0.118744	0	0.0585131	0.0439128	0.0217415	0.0581055	0	0.136928
Solyc_TS117_03T001327.1	0.675387	0.728729	0.566748	0.592268	0.500126	0.592268	0.163982	0.467188	0.431904	0.289047	0.252426	0.120841	0.266157	0.378829	0.128567	0.224131
Solyc_TS117_03T001451.1	0.32743	0.391072	0.238771	0.376272	0.226932	0.376272	0.175856	0.186022	0.393777	0	0.156232	0	0.18876	0.111715	0	0.304007
Solyc_TS117_03T002402.1	0.093849	0.098395	0.119064	0.155072	0.0706724	0.155072	0	0.124734	0	0.125287	0	0.119096	0	0.0162372	0	0.143303
Solyc_TS117_03T002832.1	0.781442	0.802042	0.718816	0.822362	0.542378	0.822362	0.0200458	0.731914	0.157551	0.719257	0.148288	0.253669	0.311046	0.100488	0	0.736943
Solyc_TS117_04T000767.1	0.232729	0.256656	0.233055	0.284632	0.095421	0.284632	0.0168703	0.24316	0.0456795	0.270616	0.0225892	0.218513	0	0.0417178	0	0.261123
Solyc_TS117_05T001627.1	0.219595	0.227557	0.12271	0.120135	0.0745409	0.120135	0.205413	0	0.227683	0	0.22606	0	0	0.226955	0	0.00111922
Solyc_TS117_05T001880.1	0	0	0	0.085231	0.0375335	0.085231	0	0	9.71714e-05	0	0	0	0.0369757	0	0	0.0707083
Solyc_TS117_06T000305.1	0.29559	0.304803	0.314846	0.395952	0.380168	0.395952	0.0466037	0.248205	0.0467968	0.407499	0.0730788	0	0.332844	0.0550476	0.174427	0.243427
Solyc_TS117_06T000944.1	0.196877	0.182523	0.079193	0.144934	0.0773194	0.144934	0.159108	0	0.182365	0	0.19693	0	0	0.184003	0	0
Solyc_TS117_06T002178.1	0.421634	0.459255	0.471828	0.694086	0.480003	0.694086	0	0.485114	0	0.546126	0	0.0395739	0.451094	0	0	0.694076
Solyc_TS117_06T002446.1	0.0613555	0.0516086	0.272398	0.344334	0.293209	0.344334	0	0.237797	0	0.347605	0.0152901	0.0150687	0.284464	0	0.00965637	0.339075
Solyc_TS117_07T000364.1	0	0	0	0	0	0	0	0	0	9.8025e-05	0	0	0	0	9.43834e-05	0
Solyc_TS117_07T000636.1	0.444013	0.474362	0.44394	0.654116	0.368528	0.654116	0	0.459693	0.401153	0.0887485	0.0443118	0.397807	0.00680517	0.23368	0	0.383001
Solyc_TS117_07T001356.1	0.296226	0.308934	0.308162	0.357215	0.224084	0.357215	0	0.310895	0	0.422213	0	0.148039	0.13829	0	0	0.365073
Solyc_TS117_07T001457.1	0.0569712	0.0603895	0.119868	0.181488	0.0771083	0.181488	0	0.090583	0	0.166161	0	0.119918	0	0	0	0.181286
Solyc_TS117_07T001683.1	0.0207658	0.0258272	0	0	0	0	0.0324366	0	0.0143769	0.0226867	0.0208943	0	0	0.0142325	0.0227603	0
Solyc_TS117_07T001891.1	0.179776	0.162468	0.426286	0.474677	0.410386	0.474677	0	0.455638	0	0.414516	0	0	0.410348	8.82579e-05	0	0.466898
Solyc_TS117_08T000767.1	0.0847372	0.0732595	0.289715	0.403185	0.226101	0.403185	0	0.227657	0	0.239886	0	0.0732366	0.189265	8.7551e-05	0	0.431238
Solyc_TS117_09T001580.1	0.256377	0.275713	0.122979	0.0838183	0.0351168	0.0838183	0.269341	0	0.275619	0	0.255998	0	0	0.27562	0	0
Solyc_TS117_09T001701.1	0	0	0	0	0	0	0	0	0	0	0	0	0	9.35893e-05	0	0
Solyc_TS117_09T002009.1	0	0	0	0.150689	0.00344835	0.150689	0	0	0	0	0	0	0.00326703	0	0	0.158986
Solyc_TS117_10T001400.1	0.347624	0.37443	0.368194	0.395323	0.262341	0.395323	0.1382	0.266836	0.194294	0.281147	0.185238	0.125164	0.0702982	0.213666	0.133921	0.124571
Solyc_TS117_11T001411.1	0.517566	0.512358	0.567115	0.638987	0.520785	0.638987	0	0.563143	0	0.603775	0	0.0582563	0.487946	0	0	0.639011
Solyc_TS117_12T001470.1	0.779742	0.825431	0.696398	0.967921	0.548495	0.967921	0	0.684941	0	0.894214	0	0.696227	0	0	0.46583	0.494802
Solyc_TS117_12T002052.1	0.318264	0.303273	0.291796	0.38492	0.208659	0.38492	0.150742	0.18061	0.0910834	0.310526	0.183561	0	0.128467	0.125966	0	0.289237
Solyc_cer_TS118_01T000072.1	0.315168	0.329303	0.118201	0.175372	0.0587977	0.175372	0.330145	0	0.329582	0	0.31512	0	0	0.336849	0	0
Solyc_cer_TS118_01T000544.1	0.0106793	0.00744386	0.0486692	0.126599	0.0967867	0.126599	0	0.0359522	0	0.0600878	0	0	0.0967555	0	0	0.126581
Solyc_cer_TS118_01T000555.1	0	0	0	0.016481	0.0273729	0.016481	0	0.0142449	0	0	0	0	0.0268702	0	0	0.0164777
Solyc_cer_TS118_01T002350.1	0.426022	0.459076	0.337278	0.449488	0.237952	0.449488	0.451943	0	0.45887	0	0.43322	0	0	0.456672	0	9.6161e-05
Solyc_cer_TS118_01T002634.1	0.182011	0.169584	0.237773	0.330355	0.190645	0.330355	0	0.239013	0	0.297679	0	0.187069	0.0479458	0	8.99299e-05	0.359983
Solyc_cer_TS118_01T004409.1	0.101085	0.10598	0.0984817	0.125314	0.06579	0.125314	0	0.0814961	0.0325867	0.11224	0.00628061	0.00875946	0.0586215	0.010482	0	0.118394
Solyc_cer_TS118_01T004462.1	0.416402	0.42532	0.423095	0.526776	0.382152	0.526776	0	0.437654	0	0.512245	0.0385722	0	0.360195	0.0424654	0	0.495194
Solyc_cer_TS118_02T000051.1	0	0	0	0	0	0	0	0	0	0	0	9.89227e-05	0	0	0	0
Solyc_cer_TS118_02T000401.1	0.812006	0.837229	0.78704	0.830974	0.530781	0.830974	0.457776	0.391858	0.728754	0.131663	0.533994	0.266078	0.0120127	0.656562	0	0.226569
Solyc_cer_TS118_02T001351.1	0	0	0	0	0	0	0.0188999	0	0	0	0	0	0	0	0	0
Solyc_cer_TS118_02T003010.1	0	0	0.138075	0.437607	0.123571	0.437607	0	0.0861088	0	0.198053	0	0.0910357	0.0531118	0	8.39375e-05	0.452362
Solyc_cer_TS118_02T003189.1	0	0	0.00855366	0.208832	0.0938733	0.208832	0	0	0	0.0909323	0	0	0.0938853	0	0.026089	0.187449
Solyc_cer_TS118_02T003200.1	0.129894	0.135548	0.293599	0.3834	0.240753	0.3834	0	0.298306	0	0.324213	0	0.16036	0.153477	0.0108841	0	0.376041
Solyc_cer_TS118_03T001016.1	0	0	0	0	0	0	0	0	0	0	0	0	0	0	0	0
Solyc_cer_TS118_03T002390.1	0.117392	0.131669	0.030148	0.0131535	0	0.0131535	0.113238	0	0.131675	0	0.117419	0	0	0.131763	0	0
Solyc_cer_TS118_03T002778.1	0.0397397	0.0551939	0.0257923	0.0659031	0.0199911	0.0659031	0.0601544	0	0.0549608	0	0.0262276	0	0.0107093	0	0	0.065965
Solyc_cer_TS118_03T003374.1	0.508737	0.54757	0.543663	0.634337	0.466063	0.634337	0	0.572614	0	0.798387	0	0.229486	0.288133	0	0.562623	0.246023
Solyc_cer_TS118_04T000912.1	0.62094	0.624225	0.610363	0.695932	0.416066	0.695932	0	0.630134	0	0.76876	0	0.284397	0.265233	0	0.00453559	0.693298
Solyc_cer_TS118_06T000689.1	0.345217	0.37078	0.395452	0.46167	0.358921	0.46167	0.135372	0.259641	0.33366	0.0544878	0.208214	0.0369585	0.147117	0.179214	0	0.291402
Solyc_cer_TS118_06T000793.1	0	0	0	0	0	0	0	0	0	0	0	0	0	0	0	0
Solyc_cer_TS118_06T001419.1	0.337328	0.358525	0.339678	0.530068	0.380657	0.530068	0	0.358149	0	0.394618	0.0386271	0	0.365864	0.0286535	0.0165537	0.496649
Solyc_cer_TS118_06T001630.1	0	0	0.0303489	0.0394777	0.0306487	0.0394777	0	0.0425463	0	0.11624	0	0	0.0306777	0	0.116147	0
Solyc_cer_TS118_07T000042.1	0.338907	0.373808	0.357913	0.415309	0.192264	0.415309	0	0.377525	0.0220075	0.437866	0	0.35767	0	9.19727e-05	0	0.422161
Solyc_cer_TS118_07T000291.1	0	0	0	0	0	0	0	0	0	0	0	0	0	0	0	0
Solyc_cer_TS118_07T000949.1	0.302508	0.311004	0.354263	0.467966	0.307736	0.467966	0	0.346024	0.0686103	0.346738	0	0.354242	0	0.0933511	0	0.368192
Solyc_cer_TS118_07T001116.1	0	0	0	0	0.0553414	0	0	0	0	0	0	0	0.055272	9.79658e-05	0	0
Solyc_cer_TS118_07T001234.1	0.866884	0.93223	0.724714	0.579393	0.558539	0.579393	0.865674	0	0.932249	0	0.869965	0	0	0.932229	0	0
Solyc_cer_TS118_07T002042.1	0	0	0.0134366	0.196204	0.123087	0.196204	0	0	0	0	0	0	0.123061	0	0	0.205967
Solyc_cer_TS118_08T000249.1	0.669063	0.733634	0.625038	0.757868	0.586969	0.757868	0	0.669941	0	0.756664	0.0116469	0	0.579531	0	0	0.758432
Solyc_cer_TS118_08T000690.1	0	0	0	0	0	0	0	0	0	0	0	0	0	0	0	0.0826007
Solyc_cer_TS118_09T000075.1	0.315948	0.36273	0.357838	0.440154	0.173085	0.440154	0	0.365239	0	0.47433	0	0.357529	0	0	0.417858	0.0682497
Solyc_cer_TS118_09T000100.1	0.442628	0.465003	0.373875	0.481098	0.319061	0.481098	0.436551	0	0.464405	0	0.427883	0	0.0300873	0.45774	0	9.55169e-05
Solyc_cer_TS118_09T002066.1	0.335016	0.336462	0.295348	0.331575	0.236653	0.331575	0.0497186	0.267477	0.208922	0.148761	0.172287	0	0.190897	0.141252	0	0.256985
Solyc_cer_TS118_10T000745.1	0.477206	0.545489	0.449729	0.522094	0.33045	0.522094	0	0.47448	0.178192	0.382743	0.0143144	0.394556	0.050375	0.186421	0.237237	0.166353
Solyc_cer_TS118_10T000840.1	0	0	0	0	0	0	0	0	0	0	0	0	0	0.146069	0	0
Solyc_cer_TS118_10T000842.1	0	0	0	0.0772578	0.0666089	0.0772578	0	0	0	0	0	0	0.0664682	0	0	0.077183
Solyc_cer_TS118_10T001287.1	0.768418	0.781592	0.766471	0.887849	0.715751	0.887849	0	0.805765	0	0.975392	0	0	0.715801	0	0	0.887953
Solyc_cer_TS118_11T001802.1	0.0472029	0.0412708	0.107031	0.267436	0.219609	0.267436	0	0.0894833	0	0.198524	0	0	0.219507	0	0	0.267556
Solyc_cer_TS118_11T001830.1	0.207832	0.283909	0.0871464	0.242333	0	0.242333	0.177208	0	0	0.52978	0.207881	0	0	0	0.529801	0
Solyc_cer_TS118_11T002049.1	0	0	0	0	0	0	0	0	0	0.00328758	0	0	0	0	0.0032998	0
Solyc_cer_TS118_12T001306.1	0.279065	0.232755	0.365675	0.458142	0.236567	0.458142	0	0.386011	0	0.4192	0	0.36892	0	0	0	0.444542
Solyc_cer_TS118_12T001582.1	0	0	0	0.00882765	0.0434074	0.00882765	0	0	0	0	0	0	0.0434016	0	0	0.00855627
Solyc_cer_TS118_12T001854.1	0.236075	0.245143	0.396429	0.330511	0.279233	0.330511	0	0.454353	0	0.408344	0	0.21203	0.153185	0	0.232404	0.168086
Solyc_cer_TS118_12T001862.1	0.381966	0.405414	0.29698	0.442412	0.28031	0.442412	0.0758263	0.271478	0.19335	0.238957	0.127269	0.0051765	0.223852	0.0456573	0	0.421024
Solyc_TS12_01T001476.1	0.781727	0.839582	0.534663	0.592366	0.364166	0.592366	0.605291	0.167652	0.763497	0.0895724	0.658401	0.107466	0	0.755509	0	0.0846723
Solyc_TS12_01T001647.1	0.461895	0.474613	0.500912	0.483882	0.207534	0.483882	0.0830793	0.423073	0.386146	0.10337	0.184282	0.246934	0.0684948	0.219193	0	0.35854
Solyc_TS12_01T004195.1	0	0	0	0	0	0	0	0	0	0	0	0	0	0	0	0
Solyc_TS12_02T000121.1	0.607394	0.643815	0.611346	0.638714	0.434333	0.638714	0	0.645877	0	0.699814	0.00682775	0.10904	0.391083	0	0	0.638402
Solyc_TS12_02T000165.1	0	0	0	0	0	0	0	0	0	0	0	0	0	0	0	0
Solyc_TS12_02T001203.1	0.429457	0.468375	0.535246	0.659232	0.331017	0.659232	0	0.555445	0	0.67544	0	0.392678	0.114413	0	0	0.621982
Solyc_TS12_02T001374.1	0.0204424	0.0132934	0	0	0	0	0.0252077	0	0.0135926	0	0.0204281	0	0	0.013007	0	0
Solyc_TS12_02T002331.1	0.456482	0.476239	0.364764	0.43899	0.229087	0.43899	0.199158	0.2612	0.28565	0.206868	0.228192	0.152512	0.0700476	0.249961	0	0.302039
Solyc_TS12_03T001187.1	0.221324	0.241908	0.160426	0.201725	0.137571	0.201725	0.0326497	0.131815	0.0260639	0.361439	0.0951634	0	0.113166	0.0263308	0.361775	0
Solyc_TS12_04T000029.1	0.129936	0.126965	0.0702344	0.0355936	0.0167106	0.0355936	0.134883	0	0.126949	0	0.129936	0	0	0.194734	0	0
Solyc_TS12_04T000668.1	0.243052	0.241271	0.353434	0.716332	0.469087	0.716332	0	0.298402	0	0.544529	0	0	0.47058	0	0	0.716324
Solyc_TS12_05T001569.1	0.706501	0.760871	0.726494	0.537209	0.515851	0.537209	0.550491	0.178282	0.759934	0	0.703873	0	0	0.69862	9.47243e-05	0
Solyc_TS12_06T000163.1	0.178264	0.169192	0.217756	0.229631	0.153928	0.229631	0	0.189373	0.0044568	0.241683	0	0.217699	0	0.0180708	0.0572045	0.162299
Solyc_TS12_06T000964.1	0.00657081	0.0123444	0.237536	0.423747	0.178289	0.423747	0	0.178051	0	0.302558	0	0.0593702	0.148741	0	0	0.423249
Solyc_TS12_06T002805.1	0	0	0	0	0	0	0	0	0	0	0	0	0	9.62052e-05	0	0
Solyc_TS12_07T000609.1	0.463408	0.489332	0.387151	0.465104	0.256942	0.465104	0.235648	0.232346	0.195868	0.355898	0.265012	0.188308	0	0.198225	0.337957	0.0134941
Solyc_TS12_08T000884.1	0.703939	0.734203	0.717936	0.879062	0.586204	0.879062	0	0.72512	0	0.935844	0	0.396687	0.315602	0	0.495308	0.475249
Solyc_TS12_08T000943.1	0.586102	0.661652	0.613474	0.682755	0.471662	0.682755	0	0.647449	0	0.73809	0	0.00373925	0.469537	0	0.0414322	0.656697
Solyc_TS12_09T001321.1	0.592433	0.644695	0.534883	0.582137	0.401672	0.582137	0	0.573766	0	0.683126	0	0.242068	0.250878	0	0.0902326	0.512911
Solyc_TS12_11T000820.1	0.512878	0.523173	0.535339	0.800287	0.610508	0.800287	0.095167	0.46915	0.319279	0.264649	0.0527388	0	0.577843	0.0164097	0	0.784101
Solyc_TS12_11T001697.1	0.132455	0.162448	0.0379843	0.0748053	0	0.0748053	0.145654	0	0.074083	0.20553	0.131972	0	0	0.0739756	0.205634	0
Solyc_TS12_11T001711.1	0	0	0	0	0	0	0	0	0	9.81073e-05	0	9.15659e-05	0.0871035	0	9.79444e-05	0
Solyc_TS12_12T001278.1	0.146086	0.121332	0.190247	0.278854	0.205929	0.278854	0	0.195647	0	0.168436	0.0256186	0	0.199296	0	0	0.278968
Solyc_TS12_12T002184.1	0.526941	0.539184	0.517107	0.536036	0.391871	0.536036	0	0.54352	0	0.647109	0	0.394964	0.102735	0	0	0.536091
Sopim_TS156_01T002777.1	0.417976	0.438689	0.465622	0.514938	0.302738	0.514938	0.095512	0.407533	0.150093	0.458071	0.136678	0.255639	0.080298	0.168444	0.0685638	0.345303
Sopim_TS156_03T000924.1	0.286567	0.304093	0.281585	0.314777	0.208501	0.314777	0.00464264	0.281392	0.00349675	0.376971	0	0.281574	0	0.00584283	0.346561	0.0267172
Sopim_TS156_03T001141.1	0	0	0	0	0	0	0	0	0	0	0	0	0	0	0	0
Sopim_TS156_04T001520.1	0.140272	0.131594	0.264883	0.35892	0.231315	0.35892	0	0.249828	0	0.359127	0	0.0623253	0.197302	0	0	0.359636
Sopim_TS156_04T001655.1	0.310413	0.320033	0.25249	0.25778	0.210295	0.25778	0.0888708	0.202217	0.100697	0.243434	0.111836	0	0.170088	0.100709	0.243512	0
Sopim_TS156_04T002195.1	0.393968	0.400431	0.504885	0.500748	0.399589	0.500748	0	0.466569	0.400413	0	0.0504186	0.165595	0.374004	0.160194	0	0.413121
Sopim_TS156_05T000244.1	0	0	0	0.0670438	0.040104	0.0670438	0	0	0	0	0	0	0.0399243	0	0	0.0670075
Sopim_TS156_07T000473.1	0.338534	0.348389	0.170073	0.295834	0.163342	0.295834	0.360256	0	0.348676	0	0.330403	0	0.00891638	0.24904	0	0.141513
Sopim_TS156_07T000725.1	0.0812935	0.0706802	0.0284326	0.0194764	0.0103161	0.0194764	0.066362	0	0.0703379	0	0.0809626	0	0	0.0715828	0	0
Sopim_TS156_07T000794.1	0	0	0	0	0	0	0	0	0	0.0243362	0.00092228	0	0	0	0.0244164	0
Sopim_TS156_07T001241.1	0.540867	0.583647	0.222306	0.00846486	0.0235836	0.00846486	0.5877	0	0.583571	0	0.541116	0	0	0.58347	0	0
Sopim_TS156_08T001689.1	0	0	0.129335	0.234358	0.127502	0.234358	0	0.0785034	0	0.134696	0	0	0.127457	0	0	0.247661
Sopim_TS156_09T001195.1	0.188139	0.198428	0.168397	0.208358	0.141647	0.208358	0.0212532	0.158494	0.157723	0.0480386	0.0679772	0.120297	0	0.129658	0	0.105386
Sopim_TS156_10T002526.1	0.120788	0.117456	0.447771	0.637213	0.301187	0.637213	0	0.432596	0	0.600559	0	0.446998	0	0	0.0548246	0.60493
Sopim_TS156_10T002586.1	0.445794	0.456292	0.329819	0.458452	0.153103	0.458452	0.440743	0.0144037	0.456329	0	0.433293	0	0.0115463	0.325213	0	0.198468
Sopim_TS156_12T002508.1	0.0259993	0.0318336	0	0	0	0	0.0427164	0	0.0317657	0	0.0259713	0	0	0.0317471	0	0
Sopim_TS15_01T000365.1	0.28997	0.274292	0.193926	0.210644	0.0446308	0.210644	0.0756394	0.157673	0.274701	0	0.14071	0.108068	0	0.175218	0	0.0899747
Sopim_TS15_01T000407.1	0.535855	0.560564	0.507595	0.69923	0.444183	0.69923	0.526937	0	0.560422	0	0.371363	0	0.249585	0.35892	0	0.367666
Sopim_TS15_01T003477.1	0	0	0	0	0	0	0	0	0	0	0	0	0	0.01748	0	9.4816e-05
Sopim_TS15_02T002192.1	0.182077	0.212984	0.204904	0.184368	0.161005	0.184368	0	0.201982	0.0375351	0.29731	0	0.205867	0	0.0904401	0	0.157957
Sopim_TS15_03T001851.1	0.479516	0.497486	0.307659	0.333491	0.226649	0.333491	0.475985	0	0.48563	0.0203042	0.475119	0	0.00455672	0.485658	0.0203337	0
Sopim_TS15_03T002824.1	0.413301	0.429719	0.33552	0.39361	0.189529	0.39361	0.258503	0.148414	0.344604	0.114751	0.294644	0.124276	0	0.316539	0	0.173275
Sopim_TS15_04T002386.1	0.557342	0.570085	0.586466	0.681696	0.498824	0.681696	0	0.619069	0	0.727325	0	0.100777	0.424045	0.000906695	0	0.681343
Sopim_TS15_05T000758.1	0.546451	0.558355	0.543225	0.524984	0.37628	0.524984	0.298595	0.279829	0.414106	0.212614	0.35974	0	0.171128	0.376317	0	0.267509
Sopim_TS15_05T001807.1	0.308043	0.291694	0.139825	0.217873	0.0971683	0.217873	0.328415	0	0.292409	0	0.276883	0	0.0569048	0.217964	0	0.13052
Sopim_TS15_08T001970.1	0.344924	0.380012	0.279446	0.286685	0.151758	0.286685	0.258028	0.0765107	0.306476	0.111134	0.346515	0	0	0.307035	0.109928	0
Sopim_TS15_09T002350.1	0	0	0.284894	0.519374	0.295268	0.519374	0	0.249752	0	0.264365	0	0	0.295254	0	0	0.519376
Sopim_TS15_10T000928.1	0.117338	0.119911	0	0	0.014283	0	0.107665	0	0.119864	0	0.117864	0	0	0.119825	0	0
Sopim_TS15_12T000056.1	0.288714	0.243443	0.326555	0.624924	0.262676	0.624924	0	0.285704	0	0.311847	0	0	0.265518	0	0	0.603044
Sopim_TS15_12T001478.1	0	0	0	0	0	0	0	0	0	0	0	0	0	0	0	0
Solyc_TS166_01T000243.1	0.0325759	0.0263174	0.106256	0.202362	0.0723274	0.202362	0	0.0949464	0	0.166217	0	0.0479617	0.0504232	0	0	0.202371
Solyc_TS166_01T000277.1	0.0674611	0.0656855	0.106505	0.209355	0.105926	0.209355	0.0172889	0.102718	0	0.141534	0	0.0348468	0.089112	0	0.0177785	0.194732
Solyc_TS166_01T000563.1	0.137076	0.1332	0.0133902	0.0589519	0.0331183	0.0589519	0.14452	0	0.133185	0	0.13699	0	0	0.132068	0	0.00472598
Solyc_TS166_01T000806.1	0.382734	0.415902	0.342308	0.455482	0.305234	0.455482	0	0.337341	0	0.433626	0	0.342148	0	9.80162e-05	0.439333	0
Solyc_TS166_01T001235.1	0.189957	0.197005	0.122837	0.0902969	0.00479845	0.0902969	0.1464	0.0438075	0.196471	0	0.19335	0	0	0.196818	0	0
Solyc_TS166_01T003168.1	0.117651	0.117069	0.217487	0.342323	0.228425	0.342323	0	0.195225	0	0.160231	0	0.0142575	0.215312	0	0	0.403725
Solyc_TS166_02T000906.1	0.2277	0.250828	0.176079	0.181138	0.0417115	0.181138	0.223182	0	0.250756	0	0.227615	0	0	0.264514	0	0
Solyc_TS166_03T001570.1	0.0733842	0.0867239	0.0860129	0.0907869	0	0.0907869	0	0.0879974	0	0.143412	0	0.085963	0	0	0.143189	0
Solyc_TS166_04T000858.1	0.590299	0.61972	0.567214	0.737045	0.315418	0.737045	0.0411594	0.557976	0.184131	0.5362	0.112997	0.257334	0.184499	0.134082	0	0.627594
Solyc_TS166_04T001044.1	0.506004	0.530991	0.538978	0.614542	0.429247	0.614542	0	0.553958	0	0.824509	0.0617684	0.00328498	0.402479	0	0.420051	0.354438
Solyc_TS166_04T001309.1	0.310661	0.328059	0.271107	0.428391	0.213085	0.428391	0	0.270035	0.0213412	0.342103	0.0356294	0.0895381	0.152115	9.00909e-05	0	0.440097
Solyc_TS166_05T001195.1	0.879532	0.929162	0.807418	0.935218	0.463283	0.935218	0.10934	0.752911	0.636519	0.310086	0.202068	0.481838	0.151737	0.458854	0	0.526105
Solyc_TS166_06T001633.1	0.0157295	0.0210508	0	0	0	0	0.0358825	0	0.0209492	0	0.0155983	0	0	0.0208835	0	0
Solyc_TS166_08T001142.1	0.264373	0.27547	0.0588644	0.248723	0.210194	0.248723	0.319665	0	0.275381	0	0.221811	0	0.12587	0.239879	0	0.110761
Solyc_TS166_09T002279.1	0.246844	0.251795	0.268899	0.305296	0.153617	0.305296	0	0.276395	0.0207804	0.332771	0.0273471	0.246716	0	0.047605	0.180533	0.133143
Solyc_TS166_10T000862.1	0.447045	0.410964	0.488606	0.58827	0.253293	0.58827	0	0.486494	0.123482	0.398114	0.00474739	0.484673	0	0.120097	0	0.4716
Solyc_TS171_00T000034.2	0.454429	0.492077	0.320539	0.343743	0.0697024	0.343743	0.316691	0.128466	0.362201	0.141893	0.256223	0.157453	0	0.361501	0.142576	0
Solyc_TS171_01T000882.1	0.0822453	0.098529	0.0906793	0.12206	0.0307522	0.12206	0	0.129523	0	0.148471	0.024555	0.0700326	0	0	0.113854	0.0315533
Solyc_TS171_01T003341.1	0	0	0	0	0.0187465	0	9.76909e-05	0	0	0	0	0	0.0186545	0	0	9.98085e-05
Solyc_TS171_02T001814.1	0.324169	0.298859	0.497148	0.520326	0.341314	0.520326	0	0.51387	0.152493	0.238806	0.113238	0.0124562	0.287688	0.0956402	0	0.465232
Solyc_TS171_03T001041.1	0.31858	0.347223	0.386179	0.472377	0.303792	0.472377	0	0.408139	0	0.464998	0	0.241404	0.168684	9.02142e-05	0	0.473585
Solyc_TS171_04T001570.1	0.264347	0.218957	0.1801	0.169464	0.0465513	0.169464	0.245756	0	0.217982	0.00147501	0.298273	0	0	0.218044	0.00155933	0
Solyc_TS171_04T001574.1	0.514518	0.496399	0.573999	0.6963	0.550589	0.6963	0	0.583137	0	0.709409	0	0	0.550599	0	8.82231e-05	0.588105
Solyc_TS171_04T001605.1	0.156502	0.166945	0.228532	0.285523	0.188639	0.285523	0	0.219536	0	0.348956	0	0.177512	0.0478376	0	0.288065	0.0555856
Solyc_TS171_04T001624.1	0.356229	0.341832	0.403868	0.49883	0.298589	0.49883	0	0.41463	0	0.480599	0	0.178734	0.183291	0	0	0.498884
Solyc_TS171_05T000125.1	0.421604	0.454157	0.349381	0.606175	0.222554	0.606175	0.432696	0	0.454167	0	0.411997	0	0.011409	0.282213	0	0.279895
Solyc_TS171_05T000972.1	0.296365	0.285086	0.378942	0.563613	0.40474	0.563613	0	0.37094	0.0177513	0.360748	0	0	0.420693	8.5828e-05	0	0.56036
Solyc_TS171_05T001402.1	0.489983	0.480717	0.487118	0.632848	0.405368	0.632848	0.0381384	0.472135	0.0742635	0.542375	0.0767414	0.17342	0.233915	0.0347665	0	0.604507
Solyc_TS171_05T001776.1	0.342554	0.374998	0.248166	0.227607	0.149661	0.227607	0.399265	0	0.374848	0	0.317202	0	0.0258329	0.396798	0	9.47264e-05
Solyc_TS171_06T000212.1	0.50992	0.439537	0.343121	0.122254	0.0571461	0.122254	0.494889	0	0.439746	0	0.512274	0	0	0.437977	0	0
Solyc_TS171_07T000971.1	0.186871	0.200098	0.220703	0.25777	0.174797	0.25777	0	0.189003	0.0889593	0.1654	0	0.220627	0	0.0815033	0	0.177668
Solyc_TS171_07T001045.1	0.032522	0.0393409	0	0	0	0	0.0362142	0	0.0393658	0	0.0324924	0	0	0.0387847	0	0
Solyc_TS171_07T002155.1	0.372945	0.409511	0.205036	0.0995542	0.0547891	0.0995542	0.415734	0	0.409527	0	0.372882	0	0	0.409462	0	0
Solyc_TS171_08T000663.1	0.161609	0.157921	0.271671	0.452051	0.271356	0.452051	0	0.265985	0	0.313369	0.0191281	0	0.26506	8.88778e-05	0	0.4609
Solyc_TS171_08T000666.1	0.401417	0.437143	0.385637	0.439484	0.349363	0.439484	0.214788	0.293558	0.310267	0.22673	0.190779	0	0.290747	0.180155	0	0.373882
Solyc_TS171_08T001083.1	0.179668	0.197948	0.0660675	0	0	0	0.19482	0	0.197379	0	0.179412	0	0	0.318479	0	0
Solyc_TS171_09T001251.1	0.0997749	0.107029	0.14123	0.202767	0.185632	0.202767	0	0.147113	0.00909724	0.168096	0.00428836	0	0.183249	0.0331642	0	0.178664
Solyc_TS171_12T001089.1	0	0	0	0	0	0	0	0	0	0	0	0	0	0	0	0
Solyc_TS171_12T001536.1	0.747939	0.777272	0.712031	0.915891	0.623692	0.915891	0	0.685963	0	0.873054	0	0.670484	0.0424308	0	0.528062	0.433634
Solyc_TS185_01T000869.1	0.641336	0.680215	0.578261	0.612552	0.560007	0.612552	0.491951	0.165172	0.680264	0	0.542678	0.0964845	0	0.677219	0	8.95301e-05
Solyc_TS185_01T001341.1	0	0	0	0	0	0	0	0	0	0	0	0	0	0	0	0
Solyc_TS185_01T001407.1	0	0	0	0	0	0	0	0	9.885e-05	0	9.64286e-05	0	0	0	0	0
Solyc_TS185_01T001537.1	0.0360466	0.0219538	0.173762	0.285048	0.181063	0.285048	0	0.124504	0	0.143395	0	0	0.183015	0	0	0.285273
Solyc_TS185_01T003966.1	0	0	0.140205	0.312624	0.175277	0.312624	0	0.0738016	0	0.141655	0	0	0.179554	0	9.19704e-05	0.350728
Solyc_TS185_02T000580.1	0.488708	0.516561	0.494968	0.541939	0.168017	0.541939	0	0.507403	0	0.596979	0	0.464185	0.0406022	0	0.311864	0.277251
Solyc_TS185_02T001346.1	0.0138184	0.0190148	0.412092	0.577288	0.454005	0.577288	0	0.410879	0	0.50851	0	0	0.452998	0	0.0351168	0.564835
Solyc_TS185_02T001547.1	0.0223194	0.0271399	0.0570361	0.105861	0.0428422	0.105861	0	0.0488267	0	0.0946365	0	0.0675871	9.64221e-05	0	9.68e-05	0.118679
Solyc_TS185_02T002037.1	0.795491	0.752942	0.687194	0.895613	0.636111	0.895613	0.15153	0.598231	0.542524	0.202783	0.255699	0	0.467441	0.0485637	0	0.861606
Solyc_TS185_02T002242.1	0.858681	0.886256	0.801293	0.779028	0.659849	0.779028	0.0393136	0.788468	0.136637	0.863363	0.183492	0.163761	0.43449	0.175946	0.517543	0.300894
Solyc_TS185_02T002287.1	0.548469	0.616062	0.539655	0.684747	0.442505	0.684747	0	0.561628	0.127469	0.568241	0.0596163	0.165189	0.332087	8.55162e-05	0	0.675625
Solyc_TS185_02T002349.1	0.29457	0.294757	0.32095	0.390151	0.242998	0.390151	0	0.327481	0	0.376572	0	0.320411	0	0	9.0632e-05	0.398048
Solyc_TS185_02T002597.1	0.0119649	0.0125144	0	0.111577	0.042233	0.111577	0.0202858	0	0.0124458	0	0.00489045	0	0.0408368	0	0	0.111356
Solyc_TS185_02T002976.1	0.00213486	0.00214591	0	0	0	0	0.03205	0	0.00160966	0	0.00188386	0	0	0.0019359	0	0
Solyc_TS185_03T000435.1	0.2159	0.202499	0.308363	0.409826	0.330276	0.409826	0	0.263375	0	0.555765	0	0.00209442	0.328739	0	0.35239	0.204376
Solyc_TS185_03T000751.1	0	0	0	0.0964113	0.0575222	0.0964113	0	0	0	9.45713e-05	0	0	0.0555507	0	0	0.0958523
Solyc_TS185_03T001566.1	0.320825	0.331425	0.319986	0.292323	0.107089	0.292323	0.0527037	0.262626	0.054223	0.383063	0.0534992	0.271397	0	0.0497207	0.395165	0
Solyc_TS185_03T001710.1	0	0	0	0.062058	0.0585973	0.062058	0	0	0	0.00206762	0	0	0.0584095	0	0	0.06201
Solyc_TS185_03T002239.1	0.395098	0.433814	0.350745	0.311059	0.189091	0.311059	0.342737	0.0625426	0.433798	0	0.341459	0	0.0637518	0.367834	0	0.102481
Solyc_TS185_03T002355.1	0.120435	0.109381	0.175389	0.24687	0.196351	0.24687	0	0.171034	0	0.231894	0	0	0.196396	0	0.00062304	0.246409
Solyc_TS185_04T000361.1	0.781898	0.79287	0.634518	0.66154	0.533279	0.66154	0.803693	0	0.792401	0	0.555527	0	0.208867	0.648837	0	0.179482
Solyc_TS185_04T000625.1	0.0556787	0.0569262	0.00809654	0.0603609	0.151499	0.0603609	0.0691465	0.0476528	0.0578056	0	0	0	0.151453	0.0362895	0	0.0576697
Solyc_TS185_04T002827.1	0.273425	0.276218	0.436188	0.452372	0.274245	0.452372	0	0.436893	0	0.548517	0	0.327331	0.10423	0	0.132631	0.373948
Solyc_TS185_05T000482.1	0.0818907	0.0781308	0.148502	0.284661	0.0865093	0.284661	0	0.126823	0	0.210577	0	0.150933	0	0	0	0.284495
Solyc_TS185_06T001044.1	0.581402	0.564927	0.455674	0.613892	0.482744	0.613892	0.672279	0	0.564622	0	0.474242	0	0.148048	0.419934	0	0.241527
Solyc_TS185_06T002252.1	0.686606	0.726198	0.619255	0.757797	0.527196	0.757797	0	0.649714	0	0.708151	0	0.43399	0.184146	0	0.125333	0.65873
Solyc_TS185_06T002344.1	0.352528	0.358364	0.282664	0.31089	0.179753	0.31089	0.291337	0.0587465	0.358643	0	0.289901	0.0664927	0	0.334131	0	0.0286949
Solyc_TS185_08T000912.1	0.0492576	0.0587294	0.0577249	0.051966	0.0944315	0.051966	0.00534467	0.06923	0.0592844	0	0	0	0.0944313	0.0628506	0	0
Solyc_TS185_08T001115.1	0.501063	0.521494	0.479854	0.239444	0.192331	0.239444	0.396799	0.126116	0.522216	0	0.467015	0.0362252	0	0.526343	0	0
Solyc_TS185_08T001533.1	0.00813322	0	0	0	0	0	0	0	0	0	0.00948732	0	0	0	0	0
Solyc_TS185_08T002394.1	0.651068	0.685968	0.628957	0.707883	0.499719	0.707883	0	0.676772	0	0.700447	0	0.0686971	0.458517	0	0	0.707817
Solyc_TS185_09T001403.1	0.120383	0.128365	0.198138	0.298959	0.117827	0.298959	0	0.175441	0	0.204141	0	0.177361	0.0159991	9.05235e-05	0	0.359163
Solyc_TS185_09T001620.1	0.0472685	0.0549827	0.00684495	0.0935508	0.0659613	0.0935508	0.0611389	0	0.0550122	0	0.0223988	0	0.0525466	0.0203287	0	0.081156
Solyc_TS185_09T002646.1	0.213783	0.214132	0.184173	0.15891	0.0961978	0.15891	0.0647103	0.142741	0.172405	0.0569648	0.112163	0.106869	0	0.167976	0	0.0728031
Solyc_TS185_10T000605.1	0.0424959	0.0590089	0.0847967	0.306057	0.157229	0.306057	0.0328517	0.028635	0.0334753	0.108666	0	0	0.157247	0	0	0.311045
Solyc_TS185_10T001400.1	0.799499	0.85423	0.720244	0.839976	0.68343	0.839976	0	0.763853	0	0.8778	0	0	0.683451	0	0	0.840215
Solyc_TS185_11T001529.1	0	0	0	0	0	0	0	0	0	0	0	0	0	0	0	9.27733e-05
Solyc_TS185_11T001637.1	0.0447934	0.0401501	0	0	0	0	0.0391779	0	0.039919	0	0.0446688	0	0	0.0399264	0	0
Solyc_TS185_11T001648.1	0	0	0	0.0205416	0.0161667	0.0205416	0.00594747	0	0	0	0	0	0.0161647	0	0	0.0204523
Solyc_TS185_12T000132.1	0.171545	0.17311	0.142963	0.185875	0	0.185875	0.152294	0	0.172706	0	0.171775	0	0	0.144493	0	0.0643
Solyc_TS185_12T002046.1	0.365336	0.377004	0.436506	0.493278	0.397377	0.493278	0	0.461663	0	0.562582	0	0.436433	0	0.0202113	0	0.481733
Solyc_TS204_01T001673.1	0	0	0	0.0413056	0.00407715	0.0413056	0.000308119	0	0	0	0	0	0.00405269	0	0	0.0412687
Solyc_TS204_01T003046.1	0.0159086	0.017545	0.0141833	0.184103	0.0760704	0.184103	0.0303192	0	0	0.0310008	0	0	0.0792974	0	0	0.183336
Solyc_TS204_02T002627.1	0.23146	0.26899	0.260669	0.416881	0.356943	0.416881	0	0.283599	0.0354391	0.275546	0	0	0.365511	0	0	0.416793
Solyc_TS204_03T000982.1	0.056299	0.0449922	0.0334503	0.0504645	0.072871	0.0504645	0.0415625	0	0.0254556	0.0467057	0.027131	0	0.0578447	0.0252729	0.0461433	0
Solyc_TS204_03T002225.1	0.20915	0.210375	0.236153	0.346104	0.187555	0.346104	0	0.230068	0	0.321648	0	0.0386648	0.165631	0	0	0.346033
Solyc_TS204_05T002160.1	0.123853	0.133487	0.0546515	0.052695	0.0402755	0.052695	0.116286	0	0.127564	0.00936712	0.117637	0	0.00657595	0.127691	0.00916333	0
Solyc_TS204_06T000315.1	0.111718	0.0852511	0.206671	0.249548	0.189796	0.249548	0	0.18735	0	0.199397	0	0.0589647	0.147624	9.03253e-05	0	0.277552
Solyc_TS204_09T000473.1	0.346898	0.36199	0.26531	0.285513	0.101022	0.285513	0.381159	0	0.361663	0	0.335065	0	0	0.372388	0	0
Solyc_TS204_10T000865.1	0.256409	0.257464	0.291943	0.273837	0.142028	0.273837	0.104661	0.157323	0.257176	0	0.155835	0.0771269	0.0441119	0.201796	0	0.127413
Solyc_TS204_10T001459.1	0.339729	0.379634	0.306153	0.264699	0.0645901	0.264699	0	0.30098	0.0367143	0.363469	0	0.307506	0	0.0376175	0.363275	0
Solyc_TS204_10T002408.1	0.356386	0.340355	0.279677	0.435401	0.217471	0.435401	0.215731	0.136789	0.269438	0.109178	0.296687	0	0.0824868	0.215575	0	0.234219
Solyc_TS204_11T002230.1	0.485344	0.474377	0.474	0.740316	0.21644	0.740316	0.0575587	0.438703	0.146843	0.409004	0.113837	0.383574	0	0.024385	0	0.718077
Sopim_TS222_01T001961.1	0.514305	0.556718	0.451131	0.510611	0.158276	0.510611	0	0.478455	0.0259721	0.540525	0	0.451201	0	0.0248008	0.161915	0.361957
Sopim_TS222_02T002317.1	0	0	0	0	0	0	0	0	0	0	0	0	0	0	0	0
Sopim_TS222_03T000340.1	0.760452	0.809866	0.798472	0.887993	0.587061	0.887993	0	0.829436	0	0.951167	0	0.340674	0.402784	0.000622475	0	0.887601
Sopim_TS222_03T000908.1	0.415847	0.459426	0.40741	0.49872	0.343204	0.49872	0	0.420342	0.144733	0.385597	0.11495	0.177334	0.132391	0.139573	0	0.401225
Sopim_TS222_06T000236.1	0.226948	0.213359	0.0678535	0.0975073	0.059854	0.0975073	0.216549	0	0.213345	0	0.226945	0	0	0.2133	0	0
Sopim_TS222_06T000568.1	0.144668	0.165112	0.103621	0.0810768	0.062566	0.0810768	0.0702435	0.0584237	0.0841202	0.106459	0.11786	0.0236605	0	0.0832994	0.107412	0
Sopim_TS222_08T000598.1	0.00617181	0.00385648	0	0	0.0263848	0	0.00984983	0	0.00391586	0	0	0	0.0269445	0.00378662	0	0
Sopim_TS222_10T001819.1	0.29511	0.319861	0.309479	0.380172	0.145062	0.380172	0	0.31288	0	0.428943	0	0.30948	0	0	0.314966	0.116134
Sopim_TS222_11T001811.1	0.798256	0.845215	0.741039	0.855585	0.684727	0.855585	0	0.764146	0.0828838	0.806533	0	0.16874	0.546044	0.0967379	0.102768	0.686605
Solyc_cer_TS238_01T002467.1	0.0739296	0.0833549	0.0373394	0	0	0	0.0948224	0	0.0832894	0	0.0738825	0	0	0.0774546	0	0
Solyc_cer_TS238_02T001582.1	0	0	0	0.0836753	0.035099	0.0836753	0	0	0	0	0	0	0.035065	0	0	0.083641
Solyc_cer_TS238_04T001688.1	0	0	0.000234661	0.0287835	0.0457579	0.0287835	0	0	0	0	0	0	0.0456682	0	0	0.0287874
Solyc_cer_TS238_04T002748.1	0.0386835	0.0470599	0.0510996	0.129241	0.0174471	0.129241	0	0.0581942	0.0142301	0.0464538	0	0.0510931	0	0	0	0.129245
Solyc_cer_TS238_05T001685.1	0.77152	0.754197	0.762628	0.908815	0.598591	0.908815	0	0.788873	0	0.779969	0	0.328336	0.373697	0	0	0.908816
Solyc_cer_TS238_06T000269.1	0.0528839	0.0628723	0	0	0	0	0.0760823	0	0.0628293	0	0.0527109	0	0	0.0628645	0	0
Solyc_cer_TS238_06T001049.1	0.402147	0.44088	0.430073	0.541411	0.311273	0.541411	0.0280988	0.407569	0.0882066	0.538931	0.151051	0	0.248681	0.0693598	0	0.501197
Solyc_cer_TS238_06T001108.1	0.367228	0.393568	0.375276	0.460366	0.298233	0.460366	0	0.385036	0.123148	0.335317	0.0853221	0.081848	0.204808	0.0290375	0	0.43613
Solyc_cer_TS238_07T001019.1	0.623635	0.702482	0.331266	0.127486	0.0804205	0.127486	0.665649	0	0.70213	0	0.62345	0	0	0.701923	0	0
Solyc_cer_TS238_07T001661.1	0.0263652	0.0210155	0.0494209	0.0567743	0.122836	0.0567743	0.0130468	0	0.0110883	0.0286791	0	0	0.122692	0.0145345	0	0.0506306
Solyc_cer_TS238_07T001853.1	0.441861	0.47559	0.421138	0.572928	0.337057	0.572928	0	0.45757	0	0.495643	0	0.271646	0.173117	8.54781e-05	0	0.553499
Solyc_cer_TS238_09T000221.1	0.543451	0.552716	0.481142	0.601809	0.295537	0.601809	0	0.496557	0.0435064	0.568344	0.221118	0	0.260785	0.0379443	0.107129	0.506377
Solyc_cer_TS238_11T000781.1	0.183572	0.171124	0.0661838	0	0	0	0.196696	0	0.152653	0.0477114	0.183513	0	0	0.153745	0.0475804	0
Solyc_cer_TS238_11T001418.1	0.390342	0.402111	0.412312	0.432777	0.311452	0.432777	0	0.438205	0.0623498	0.44281	0	0.412289	0	0.0571255	0	0.39488
Solyc_cer_TS238_12T000008.1	0.434258	0.445944	0.396052	0.505797	0.190368	0.505797	0.117248	0.266928	0.391647	0.0647712	0.233185	0.207254	0	0.105753	0	0.409459
Solyc_cer_TS238_12T001128.1	0.0574763	0.0648316	0.0593266	0.120223	0.0403981	0.120223	0.00465133	0.0621368	0	0.0992241	0.0130907	0.0312238	0.0179679	0	0	0.130095
Sopim_TS265_00T000287.1	0	0	0	0	0	0	0	0	0	0.12356	0	0	0	0	0.123458	0
Sopim_TS265_01T000167.1	0	0	0	0.207639	0.105698	0.207639	0	0	0	0	0	0	0.105229	0	0	0.207498
Sopim_TS265_01T000547.1	0.12957	0.125223	0.0687011	0.111759	0.039689	0.111759	0.160412	0	0.125044	0	0.129523	0	0	0.0766057	0	0.0712543
Sopim_TS265_02T000816.1	0.799586	0.852373	0.745807	0.775437	0.636714	0.775437	0	0.791952	0	0.93915	0	0.422756	0.282756	0	0.263891	0.579875
Sopim_TS265_02T003145.1	0.718597	0.698245	0.740207	0.879922	0.595654	0.879922	0	0.763214	0	0.799534	0	0.318988	0.41053	0.0739045	0.0586738	0.790935
Sopim_TS265_03T000618.1	0.915259	0.965628	0.835816	0.958489	0.603295	0.958489	0.0339509	0.854914	0.343083	0.656917	0.184336	0.248703	0.376521	0.164259	0	0.830259
Sopim_TS265_04T000646.1	0.266246	0.301107	0.41785	0.482547	0.394057	0.482547	0	0.429701	0	0.527101	0	0.137142	0.284205	0	8.9531e-05	0.485593
Sopim_TS265_05T002619.1	0	0	0	0.19077	0.213003	0.19077	0	0	0	0	0	0	0.215571	0	0	0.205687
Sopim_TS265_07T001842.1	0.746183	0.788389	0.662304	0.647318	0.240797	0.647318	0.4845	0.279392	0.788403	0	0.59555	0	0.147999	0.586638	0	0.244157
Sopim_TS265_07T002229.1	0.151585	0.165795	0.0424393	0	0	0	0.155935	0	0.167637	0	0.151544	0	0	0.167708	0	0
Sopim_TS265_07T002641.1	0.138275	0.157669	0.126938	0.0957163	0.0478953	0.0957163	0.0386743	0.118037	0.0938584	0.0776785	0.0410006	0.0984765	0	0.093666	0.0778562	0
Sopim_TS265_08T000889.1	0.657535	0.699158	0.506711	0.387676	0.340818	0.387676	0.545652	0.121394	0.699062	0	0.559045	0	0.090327	0.68589	9.00888e-05	0
Sopim_TS265_08T001129.1	0.0537879	0.0690778	0.0425056	0	0	0	0	0.0708562	0.0691766	0	0.0189401	0.0291583	0	0.0691633	0	0
Sopim_TS265_08T001648.1	0.564844	0.609182	0.680881	0.94225	0.159457	0.94225	0	0.686383	0.566733	0.063929	0	0.646273	0.0433643	0.215514	0	0.72351
Sopim_TS265_09T001819.1	0.0781633	0.0599379	0	0	0	0	0.0607521	0	0.0602475	0	0.152703	0	0	0.0597203	0	0
Sopim_TS265_10T000368.1	0.606679	0.661995	0.489549	0.4785	0.368763	0.4785	0	0.53231	0.167401	0.45382	0	0.489966	0	0.158935	0.460193	0
Sopim_TS265_10T001824.1	0.26784	0.271155	0.319865	0.454335	0.304089	0.454335	0	0.309425	0	0.388411	0	0	0.304194	8.85341e-05	0	0.460171
Sopim_TS265_11T002493.1	0.0665688	0.0616376	0.0631015	0.119137	0.0305721	0.119137	0	0.0658975	0.0628262	0	0.0219478	0.0460171	0	0	0	0.123152
Sopim_TS265_12T001302.1	0.0832254	0.072611	0.18589	0.311587	0.200564	0.311587	0	0.204404	0	0.233194	0	0	0.184714	0	0	0.311469
Sopim_TS265_12T002759.1	0.330888	0.365847	0.310737	0.367569	0.253102	0.367569	0	0.291617	0.109026	0.2697	0	0.246763	0.0516083	0.0918163	0	0.317252
Solyc_cer_TS280_01T000814.1	0.774507	0.810897	0.676063	0.482951	0.481015	0.482951	0.78576	0	0.810918	0	0.774519	0	0	0.810921	0	0
Solyc_cer_TS280_01T002344.1	0	0	0	0	0	0	0	0	0	0	0	0	0.00653259	9.75384e-05	0	0
Solyc_cer_TS280_02T001834.1	0.0280422	0.0239822	0.160978	0.231255	0.114095	0.231255	0	0.123282	0	0.166002	0	0.0898602	0.0779906	0	0.00120049	0.230251
Solyc_cer_TS280_03T001343.1	0.0920883	0.119481	0.0919424	0.15007	0.0740109	0.15007	0.012216	0.0687575	0.0552088	0.0963814	0.00179705	0.090472	0	0	0	0.152182
Solyc_cer_TS280_04T001577.1	0.256589	0.223031	0.449148	0.599801	0.303136	0.599801	0	0.447793	0	0.463198	0	0.271252	0.165367	0	0.0242892	0.579059
Solyc_cer_TS280_06T000228.1	0.479414	0.51005	0.377701	0.330673	0.293501	0.330673	0.487504	0	0.510069	0	0.47936	0	0	0.477421	9.40953e-05	0
Solyc_cer_TS280_06T000807.1	0.0282463	0.0304616	0.111043	0.288255	0.148857	0.288255	0	0.085688	0	0.107479	0	0.00244309	0.148204	0	0	0.303454
Solyc_cer_TS280_07T000033.1	0.072488	0.0658001	0.166973	0.376566	0.0900046	0.376566	0	0.155199	0	0.167822	0	0.162215	0.00671357	0	0.0134853	0.364107
Solyc_cer_TS280_07T000843.1	0.467877	0.485279	0.20302	0.0900343	0.00724487	0.0900343	0.417474	0	0.482898	0	0.468326	0	0	0.465671	0	9.11966e-05
Solyc_cer_TS280_07T001097.1	0.209999	0.212708	0.254978	0.307015	0.176047	0.307015	0	0.218086	0	0.357072	0	0.254728	0	9.14034e-05	0	0.321804
Solyc_cer_TS280_07T001236.1	0.312252	0.297057	0.432303	0.529415	0.380695	0.529415	0	0.431809	0	0.539602	0	8.57243e-05	0.38754	0	0	0.529428
Solyc_cer_TS280_07T001818.1	0	0	0.0936756	0.205009	0.130831	0.205009	0	0.048421	0	0.082792	0	0	0.130853	0	0	0.234967
Solyc_cer_TS281_01T001450.1	0.15684	0.156983	0.125067	0.14907	0.084519	0.14907	0.0721301	0.057189	0.149237	0.0104163	0.107309	0.0370429	0.0180847	0.081958	0	0.10677
Solyc_cer_TS281_01T001850.1	0.180366	0.181113	0.123023	0.116357	0	0.116357	0.158554	0	0.181078	0	0.180321	0	0	0.181083	0	0
Solyc_cer_TS281_01T001919.1	0.269027	0.275678	0.027794	0	0	0	0.263748	0	0.275628	0	0.268935	0	0	0.323303	0	0
Solyc_cer_TS281_01T003378.1	0.401666	0.451425	0.33765	0.32872	0	0.32872	0.194867	0.176551	0.450611	0	0.401319	0	0	0.375009	0	0.0875435
Solyc_cer_TS281_02T000312.1	0.142679	0.143184	0.177464	0.220962	0.0645045	0.220962	0.0200091	0.147387	0.0499818	0.150376	0.0154599	0.164248	0	0.0453387	0.000843699	0.186118
Solyc_cer_TS281_02T001800.1	0.376972	0.446196	0.574808	0.412689	0.563929	0.412689	0	0.579732	0	0.507589	0	7.67481e-05	0.544654	0.104082	0	0.385038
Solyc_cer_TS281_02T001837.1	0.025289	0.0288538	0	0	0.0246524	0	0	0.0197749	0.0288113	0	0.0123848	0	0.0209621	0.0287747	0	0
Solyc_cer_TS281_02T002447.1	0.269025	0.290902	0.130044	0.114472	0.0645226	0.114472	0.274934	0	0.290424	0	0.27173	0	0	0.282571	0	0.0136075
Solyc_cer_TS281_02T002907.1	0.331535	0.36883	0.331732	0.306074	0.137412	0.306074	0	0.316274	0	0.460082	0	0.331509	0	0	0.411142	0.0408544
Solyc_cer_TS281_03T001507.1	0	0	0	0.00359239	0.0231196	0.00359239	0	0	0	9.85411e-05	0	0	0.023026	0	9.72779e-05	0.0505386
Solyc_cer_TS281_03T002066.1	0.195109	0.204552	0.249173	0.350721	0.212323	0.350721	0	0.226532	0	0.309942	0	0.084722	0.165707	9.21016e-05	0	0.356803
Solyc_cer_TS281_04T000492.1	0.0289589	0.0367453	0.00804191	0	0	0	0.0417225	0	0.0368419	0	0.0288945	0	0	0.170959	0	0
Solyc_cer_TS281_04T001122.1	0.583331	0.651917	0.684041	0.797555	0.589154	0.797555	0	0.697678	0	0.728802	0	0.347495	0.31091	0	0.0802659	0.724225
Solyc_cer_TS281_04T001602.1	0	0	0	0	0	0	0.0142161	0	0	0	0	0	0	0	0	0
Solyc_cer_TS281_04T001871.1	0	0	0	0	0	0	0	0	0	0	0	0	9.79645e-05	0	0	0
Solyc_cer_TS281_04T002029.1	0.0476716	0.050984	0.057092	0.0820712	0.095824	0.0820712	0	0.0620285	0.0509547	0.00029759	0	0	0.0960889	0.0199836	0	0.0707766
Solyc_cer_TS281_05T001058.1	0.269314	0.24237	0.508103	0.659529	0.483557	0.659529	0	0.50453	0	0.553144	0	0	0.483445	0	0	0.660074
Solyc_cer_TS281_06T001117.1	0.205187	0.215777	0.24097	0.332778	0.170788	0.332778	0.00341394	0.244968	0.127288	0.115286	0.0599372	0.123921	0.0606272	0.089743	0	0.251641
Solyc_cer_TS281_06T001830.1	0	0.00685972	0.0980829	0.123339	0.0853671	0.123339	0	0.089608	0	0.113408	0	0.0220014	0.0716559	0	9.59482e-05	0.148675
Solyc_cer_TS281_06T001965.1	0.224304	0.206465	0.300715	0.435782	0.318689	0.435782	0	0.300459	0	0.310155	0	0	0.320542	0	9.02178e-05	0.439896
Solyc_cer_TS281_06T002851.1	0.0184485	0.0149191	0	0.0320857	0.0346647	0.0320857	0.0169459	0	0.0149059	0	0	0	0.0358517	0	0	0.0327733
Solyc_cer_TS281_07T001007.1	0.0847123	0.0807971	0.156808	0.224419	0.10841	0.224419	0	0.151608	0	0.266185	0	0.105801	0.056396	0.00924629	0	0.220282
Solyc_cer_TS281_08T000973.1	0.163913	0.183705	0.266155	0.324556	0.249557	0.324556	0	0.274638	0	0.331065	0	0.151448	0.148094	0.0250628	0.0541965	0.258176
Solyc_cer_TS281_08T001265.1	0.304228	0.311017	0.241186	0.334391	0.23462	0.334391	0.0241062	0.238526	0.103183	0.211979	0	0.106775	0.160245	0	0	0.334416
Solyc_cer_TS281_08T001525.1	0.251203	0.270176	0.343949	0.489688	0.394213	0.489688	0	0.365259	0	0.465544	0.0271253	0	0.379146	0.0221653	0	0.473028
Solyc_cer_TS281_08T001991.1	0.346154	0.352117	0.398152	0.16202	0.0926965	0.16202	0	0.410271	0.195796	0.222155	0	0.398332	0	0.195723	0.221601	0
Solyc_cer_TS281_09T000013.1	0	0	0.00274379	0	0	0	0	0.012565	0	0	0	0.00274302	0	0	0	0
Solyc_cer_TS281_09T000318.1	0.323614	0.34937	0.351226	0.198143	0.0782851	0.198143	0	0.325487	0	0.470972	0	0.351155	0.000369108	0	0.471839	0
Solyc_cer_TS281_09T001062.1	0.0157749	0.0191572	0.0385661	0.0930226	0.0655422	0.0930226	0	0.0253762	0	0.0928322	0	0	0.0655322	0	0	0.0926841
Solyc_cer_TS281_09T001149.1	0.265367	0.292713	0.242419	0.360464	0.229401	0.360464	0.15107	0.0797635	0.0654407	0.37855	0.118107	0	0.178951	0.031417	0.150673	0.243652
Solyc_cer_TS281_09T001160.1	0.202332	0.21706	0.173764	0.184754	0.0337558	0.184754	0.100957	0.100608	0.115094	0.175748	0.116523	0.105042	0	0.115545	0.174905	0
Solyc_cer_TS281_10T000750.1	0.00162401	0	0.0394612	0.115459	0.0863429	0.115459	0	0	0	0.0546281	0	0	0.0951025	9.34623e-05	0	0.128358
Solyc_cer_TS281_10T001062.1	0.83732	0.866168	0.79133	0.912719	0.421273	0.912719	0.454224	0.393649	0.699735	0.217577	0.614513	0.0834963	0.135978	0.659076	0	0.277981
Solyc_cer_TS281_10T001200.1	0.234431	0.23844	0.132065	0.154368	0.0851966	0.154368	0.221914	0.0191811	0.238438	0	0.214048	0	0.0252652	0.209266	0	0.0435939
Solyc_cer_TS281_10T001440.1	0	0	0.0135288	0.100327	0.119564	0.100327	0	0	0	0	0	0	0.119445	0	0	0.100375
Solyc_cer_TS281_10T002569.1	0.261923	0.237986	0.284763	0.331548	0.266148	0.331548	0	0.27208	0	0.283494	0	0.0992439	0.197869	0	0.00377896	0.32881
Solyc_cer_TS281_11T000236.1	0.25499	0.267989	0.14694	0.0981472	0.148279	0.0981472	0.257279	0	0.268488	0	0.248822	0	0.00651717	0.268502	0	0
Solyc_cer_TS281_11T001749.1	0	0	0	0	0	0	0	0	0	0	0	0	0	0	0	0
Solyc_cer_TS281_11T001773.1	0.0718791	0.0834893	0.142093	0.186056	0.0932384	0.186056	0	0.117909	0	0.364089	0	0.141873	0	0	0.363868	0
Solyc_cer_TS281_11T001920.1	0.440861	0.492999	0.396624	0.51359	0.332044	0.51359	0	0.422092	0.0692829	0.408942	0.0864766	0	0.296606	0.0118893	0	0.507782
Solyc_cer_TS281_12T000805.1	0.413575	0.422844	0.393479	0.46383	0.250214	0.46383	0.044737	0.372071	0.14075	0.319792	0.119578	0.205774	0.0988623	0.13493	0	0.370658
Solyc_cer_TS281_12T001438.1	0.0856939	0.0897472	0.0900351	0.109773	0.0791203	0.109773	0	0.114564	0.0291137	0.0815631	0.0392647	0	0.067451	0.0323837	0	0.0920826
Solyc_cer_TS281_12T001529.1	0.547343	0.590489	0.476923	0.607716	0.354493	0.607716	0	0.458734	0	0.716059	0	0.476783	0	0	0.7162	0
Solyc_cer_TS281_12T002270.1	0.0488056	0.0502224	0.0656918	0	0	0	0	0.0673473	0	0.0697795	0	0.0662614	0	0	0.0701666	0
Solyc_TS331_01T001134.1	0	0	0	0	0	0	0	0	9.79505e-05	0	0	0	0	9.65616e-05	0	0
Solyc_TS331_01T001475.1	0.207154	0.224257	0.0994882	0.0843935	0.0502362	0.0843935	0.228672	0	0.22435	0	0.206581	0	0	0.310305	9.16815e-05	0
Solyc_TS331_01T004365.1	0.275668	0.28738	0.321545	0.446048	0.275564	0.446048	0	0.328094	0	0.342066	0	0.161847	0.186913	8.79097e-05	0	0.458087
Solyc_TS331_02T000380.1	0.2054	0.203614	0	0	0	0	0.234258	0	0.204126	0	0.206531	0	0	0.291657	0	9.31798e-05
Solyc_TS331_02T002032.1	0.78574	0.73865	0.866538	0.965682	0.708728	0.965682	0	0.879797	0.0733195	0.871761	0	0.234665	0.58565	0	0	0.965682
Solyc_TS331_02T002491.1	0.742332	0.784767	0.673694	0.810231	0.56095	0.810231	0	0.709447	0	0.840617	0	0.214758	0.402595	0	0	0.810184
Solyc_TS331_03T002801.1	0.158221	0.153464	0.129413	0.16698	0.0422813	0.16698	0.136118	0	0.153449	0	0.159822	0	0	0.133697	0	0.0485826
Solyc_TS331_04T000344.1	0	0	0	0	0	0	0.00170578	0	0.108824	0	0	0	0	0	0	0
Solyc_TS331_04T000702.1	0.874143	0.888796	0.839144	0.951176	0.735606	0.951176	0	0.864146	0	0.931266	0	0.177611	0.651223	0	0	0.950893
Solyc_TS331_04T001955.1	0.544517	0.547851	0.479447	0.353412	0.343052	0.353412	0.218903	0.334242	0.237293	0.401358	0.269246	0	0.213396	0.236096	0.402509	0
Solyc_TS331_04T002104.1	0.625606	0.587179	0.646417	0.831758	0.67261	0.831758	0	0.649428	0	0.676913	0	0.0346924	0.656628	0	0	0.831807
Solyc_TS331_04T002580.1	0	0	0.077534	0.241611	0.0465709	0.241611	0	0.0291952	0	0.0995227	0	0.0774413	0	0	0	0.242408
Solyc_TS331_04T002882.1	0	0	0.161719	0.407132	0.332774	0.407132	0	9.87819e-05	0	0.0214004	0	0	0.33878	8.80287e-05	0	0.424045
Solyc_TS331_06T000288.1	0.131048	0.0775335	0.114491	0.552225	0.0570436	0.552225	0	0.0277383	0.042183	0.0443472	0.0232016	0.102676	0	0	0	0.505001
Solyc_TS331_06T000618.1	0.0302502	0.0264617	0.0809316	0.119508	0.125729	0.119508	0	0.0724366	0	0.087579	0	0	0.12767	0	0.0310405	0.093925
Solyc_TS331_06T000918.1	0.315874	0.326275	0.377257	0.503392	0.472844	0.503392	0	0.341749	0.0356236	0.403551	0.0181649	0	0.460682	0.0601758	0	0.462209
Solyc_TS331_07T001155.1	0.11263	0.120284	0.0616312	0.0725937	0.0515158	0.0725937	0.12217	0	0.119953	0	0.103767	0	0.00791877	0.109592	0	0.0142607
Solyc_TS331_07T001791.1	0.177014	0.162961	0.297429	0.394705	0.273745	0.394705	0	0.275242	0	0.382336	0.0589198	0.036328	0.227711	0	0.0649944	0.349734
Solyc_TS331_08T001739.1	0.169968	0.16058	0.131645	0.189458	0.106108	0.189458	0.0214619	0.101353	0.161188	0	0.103656	0.0111394	0.0645583	0.0145076	0	0.17968
Solyc_TS331_09T000574.1	0	0	0	0	0.00645313	0	0	0.00381051	0	0	0	0	0.00670118	0	0	0
Solyc_TS331_10T000704.1	0.0156781	0.0171126	0	0	0.00525257	0	0.024031	0	0.0169923	0	0.0199551	0	0	0.0169931	0	0
Solyc_TS331_10T000738.1	0.125751	0.11951	0.1967	0.309317	0.162076	0.309317	0	0.169639	0	0.256946	0	0.0491816	0.140358	9.09039e-05	0	0.353331
Solyc_TS331_10T001103.2	0.283818	0.301441	0.258234	0.270431	0.134952	0.270431	0.179982	0.106106	0.223854	0.115706	0.270911	0	0.0123099	0.222354	0.11836	0
Solyc_TS331_10T001560.1	0.196552	0.211199	0.213803	0.226326	0.235932	0.226326	0.0136807	0.190844	0.0963882	0.171638	0.0219997	0	0.227899	0.0940441	0	0.180022
Solyc_TS331_11T002580.1	0.0202808	0.0168685	0	0.00696957	0.0324852	0.00696957	0.0241114	0	0.0168529	0	0	0	0.0337215	0.0168343	0	0
Solyc_TS331_12T001052.1	0.0983553	0.116617	0.0295277	0.0742295	0.0680439	0.0742295	0.123166	0	0.116584	0	0.0630276	0	0.0536093	0.0972335	0	0.0413439
Solyc_TS331_12T001102.1	0.746536	0.780999	0.799103	1	0.680831	1	0	0.791174	0	1	0	0.731566	0.0652541	0	0.359047	0.640953
Solyc_TS331_12T001281.1	0	0	0	0	0.0126013	0	0	0.00746727	0	0	0	0	0.0125904	0	0	0
Solyc_TS331_12T002113.1	0.0485889	0.0401741	0	0	0	0	0.0591912	0	0.0399363	0	0.0484524	0	0	0.0417338	0	0
Solyc_cer_TS39_01T001222.1	0	0	0	0	0	0	0	0	0	0	0	0	9.95664e-05	0	0	0
Solyc_cer_TS39_01T002224.2	0.10988	0.108874	0.0329561	0.0471221	0.0477072	0.0471221	0.102062	0	0.108768	0	0.0959715	0	0.0176509	0.122609	0	0
Solyc_cer_TS39_03T001627.1	0.566658	0.564115	0.616149	0.725435	0.500025	0.725435	0	0.611534	0.176348	0.537125	0.0828978	0.170168	0.391619	0.0975461	0	0.65028
Solyc_cer_TS39_03T001706.1	0.0264514	0.0212202	0.127631	0.297343	0.181381	0.297343	0	0.0951018	0	0.207695	0	0	0.181338	0	0	0.297345
Solyc_cer_TS39_03T002819.1	0.0623919	0.0578409	0.10506	0.140022	0.0395975	0.140022	0	0.0865377	0	0.138052	0	0.0888115	0.0187158	0	0	0.14591
Solyc_cer_TS39_04T002365.1	0.74124	0.745871	0.700116	0.756534	0.638242	0.756534	0.080918	0.680233	0.387825	0.3655	0.182818	0	0.543603	0.268515	0	0.570325
Solyc_cer_TS39_05T001551.1	0.236867	0.212577	0.407097	0.568591	0.347814	0.568591	0	0.412841	0	0.463168	0	0.0242402	0.337534	0	0	0.568628
Solyc_cer_TS39_06T001686.1	0	0	0.246354	0.398764	0.3409	0.398764	0	0.142272	0	0.196082	0	0	0.371535	0	8.97298e-05	0.408782
Solyc_cer_TS39_07T000503.1	0.284476	0.296241	0.159474	0.286169	0.174485	0.286169	0.296236	0	0.295939	0	0.234035	0	0.0600005	0.181358	0	0.176352
Solyc_cer_TS39_07T000725.1	0	0	0	0	0	0	0.00876852	0	0	0	0	0	0	0	0	0
Solyc_cer_TS39_07T002105.1	0.141796	0.146575	0.239647	0.269282	0.154313	0.269282	0	0.23396	0	0.237262	0	0.196791	0.0380729	0	0	0.269259
Solyc_cer_TS39_07T002303.1	0	0	0	0	0	0	0	0	0	0.00564641	0	0	0	0	0.00573568	0
Solyc_cer_TS39_08T001807.1	0	0	0	0.105621	0	0.105621	0	0	0	0	0	0	0	0	0	0.105202
Solyc_cer_TS39_08T001883.1	0.366235	0.379611	0.322363	0.375422	0.189632	0.375422	0.0559911	0.284458	0.27647	0.107712	0.183219	0.12157	0.0504996	0.245958	0	0.184397
Solyc_cer_TS39_09T002095.1	0.391219	0.414129	0.26507	0.233722	0.0385275	0.233722	0.40772	0	0.413189	0	0.391634	0	0	0.413359	0	0
Solyc_cer_TS39_10T000781.1	0.291204	0.336278	0.293813	0.407459	0.275976	0.407459	0.0252196	0.297791	0	0.47366	0.0382264	0.254711	0.0174904	0.00136057	0.29065	0.19552
Solyc_cer_TS39_10T001197.1	0.15336	0.177572	0.118666	0.0653919	0.0624207	0.0653919	0.0906702	0.0720956	0.0953129	0.120931	0.118162	0.0339904	0	0.0954861	0.120828	0
Solyc_cer_TS39_10T001311.1	0	0	0	0	0	0	0.0129052	0	0	0	0	0	0	0	0	0
Solyc_cer_TS39_11T001582.1	0.369455	0.418847	0.413549	0.498174	0.247463	0.498174	0	0.424234	0	0.566002	0	0.413413	0	0.0118542	0.0204323	0.472737
Solyc_cer_TS39_11T001744.1	0.112367	0.117824	0	0	0	0	0.10816	0	0.117228	0	0.112611	0	0	0.126195	0	0
Solyc_cer_TS39_12T000711.1	0.743587	0.763661	0.667585	0.830078	0.387875	0.830078	0.302202	0.444133	0.45426	0.372855	0.334395	0.23941	0.165062	0.354426	0	0.51779
Solyc_cer_TS39_12T001892.1	0.0378223	0.0345213	0.0134566	0.0784659	0.0742299	0.0784659	0.0367264	0	0.0348364	0	0.0121135	0	0.0668844	0.0104542	0	0.0686205
Solyc_TS3_01T002082.1	0.159042	0.173734	0.0628873	0.038727	0	0.038727	0.182785	0	0.17349	0	0.158935	0	0	0.289333	0	9.19005e-05
Solyc_TS3_02T002273.1	0.0110895	0.00870276	0.114329	0.155308	0.0541882	0.155308	0	0.107456	0	0.145776	0	0.0904249	0.0222421	0	0.0274972	0.134224
Solyc_TS3_04T000818.1	0.377697	0.377936	0.411494	0.562022	0.352427	0.562022	0	0.438047	0.0441025	0.381884	0	0.0470047	0.322763	0	0	0.561619
Solyc_TS3_04T001063.1	0.635501	0.655475	0.500383	0.564332	0.32545	0.564332	0.159071	0.427142	0.246554	0.436693	0.340186	0.0747121	0.171256	0.257754	0	0.397853
Solyc_TS3_04T001166.1	0.577986	0.59375	0.615163	0.696503	0.489146	0.696503	0	0.625364	0.168807	0.515765	0	0.384802	0.201408	0.157459	0	0.542616
Solyc_TS3_05T001450.1	0.00258487	0	0.020841	0.0741167	0.0577697	0.0741167	0	0.0143801	0	0.000815725	0	0	0.0578045	0	0	0.074122
Solyc_TS3_05T001479.1	0.0206927	0.0237555	0.0556044	0.0870456	0.108084	0.0870456	0	0.0514706	0	0.0386949	0	0	0.107994	0	0	0.0870398
Solyc_TS3_05T001783.1	0.45334	0.422168	0.489141	0.595193	0.364415	0.595193	0	0.505448	0	0.642072	0	0.0680993	0.337226	0	8.85978e-05	0.56392
Solyc_TS3_05T001913.1	0.127201	0.108639	0.102119	0.185195	0.113408	0.185195	0.071979	0.0301356	0.0640969	0.0624685	0.0337804	0	0.103408	0	0	0.185074
Solyc_TS3_06T000128.1	0.00582551	0.00108725	0.00381334	0.00243162	0.0228247	0.00243162	0	0	0.00102165	0	0	0	0.0226723	0	0	0.0035575
Solyc_TS3_06T000682.1	0	0	0	0	0	0	0	0	0	0	0	0	0	9.52144e-05	0	0
Solyc_TS3_07T001565.1	0.116182	0.125878	0.0893944	0.109981	0.0572697	0.109981	0	0.0866101	0.086563	0.0509363	0.0913421	0.0214698	0	0.0867771	0.0506052	0
Solyc_TS3_10T001717.1	0	0	0	0	0	0	0	0	0	0	0	0	0	9.50825e-05	9.50825e-05	0
Solyc_TS3_10T002134.1	0	0.00533448	0.0675165	0.0815031	0.113206	0.0815031	0	0.0614553	0	0.164395	0	0	0.113088	0	0.16368	0
Solyc_TS3_12T000496.1	0	0	0	0	0	0	0	0	0	0	0	0	9.89835e-05	0	0	0
Sopim_TS413_01T000030.1	0.513816	0.525003	0.547709	0.692909	0.490814	0.692909	0	0.569713	0	0.644119	0	0.359404	0.199391	0	0	0.695465
Sopim_TS413_01T003290.1	0.847671	0.885615	0.77757	0.897669	0.628231	0.897669	0.0971786	0.747312	0.355535	0.521183	0.127518	0.0648909	0.554687	0.0530992	0	0.856046
Sopim_TS413_01T003351.1	0.420246	0.426471	0.532314	0.678788	0.43913	0.678788	0	0.533235	0	0.62072	0	0.157433	0.342786	0	0.0352684	0.652727
Sopim_TS413_01T003469.1	0.123188	0.121163	0.185722	0.252108	0.147653	0.252108	0	0.163019	0	0.204233	0	0.0953424	0.0821186	9.20396e-05	0	0.301133
Sopim_TS413_01T003508.1	0.556033	0.580023	0.568452	0.68031	0.540029	0.68031	0	0.585263	0	0.699869	0	0.368358	0.205907	0	0.179154	0.524338
Sopim_TS413_02T001941.1	0	0	0	0.0373532	0.0219176	0.0373532	0	0	0	0	0	0	0.021806	0	0	0.0372785
Sopim_TS413_02T002527.1	0.605777	0.640014	0.435847	0.506407	0.312451	0.506407	0.207812	0.369756	0.278125	0.343011	0.169354	0.181484	0.137521	0	0	0.50726
Sopim_TS413_02T002864.1	0.204054	0.210683	0.0902876	0.0935089	0.0573291	0.0935089	0.189612	0	0.210662	0	0.185508	0	0.0202671	0.213372	0	0
Sopim_TS413_03T000562.1	0.446624	0.484524	0.318035	0.297025	0.267383	0.297025	0.240344	0.171566	0.341544	0.15515	0.299457	0	0.136561	0.341805	0.155039	0
Sopim_TS413_03T001419.1	0	0	0	0	0	0	0	0	9.47296e-05	0	0	0	0	0	0	0
Sopim_TS413_03T001981.1	0.832452	0.907611	0.706703	0.759117	0.616231	0.759117	0	0.764121	0	0.912206	0	0.706878	0	0	0.498757	0.366587
Sopim_TS413_03T002026.1	0.278062	0.275654	0.243425	0.346136	0.171632	0.346136	0.213361	0.0485439	0.253665	0.0513111	0.187542	0	0.131707	0.161829	0	0.233653
Sopim_TS413_04T000023.1	0.319304	0.326011	0.362702	0.459926	0.268751	0.459926	0	0.388354	0	0.479497	0	0.262181	0.0900215	0	9.24735e-05	0.45635
Sopim_TS413_04T000972.1	0.0282853	0.0025176	0.198628	0.264069	0.133486	0.264069	0	0.194528	0	0.185683	0	0.0581626	0.113533	0	0	0.263863
Sopim_TS413_05T000061.1	0.363281	0.333343	0.268031	0.296799	0.235933	0.296799	0.276766	0.067602	0.217352	0.14747	0.248345	0	0.0929382	0.217056	0.147785	0
Sopim_TS413_05T001058.1	0.584542	0.622582	0.634648	0.75935	0.388945	0.75935	0	0.641211	0	0.878654	0	0.39554	0.195941	0	0.556425	0.388971
Sopim_TS413_05T001942.1	0	0.00093312	0.254509	0.335973	0.214261	0.335973	0	0.219183	0	0.29836	0	0.0121641	0.208161	0	0	0.367301
Sopim_TS413_06T000777.1	0.706956	0.685021	0.74767	0.907645	0.619411	0.907645	0.0513153	0.668518	0	0.980486	0	0.0767471	0.583349	0	0	0.907689
Sopim_TS413_06T001594.1	0.40763	0.437426	0.320119	0.371207	0.208756	0.371207	0.424941	0	0.437422	0	0.401459	0	0.00690838	0.437406	0	0
Sopim_TS413_06T002243.1	0	0	0	0	0	0	0	0	0	0.0727056	0	0	0	0	0.0727165	0
Sopim_TS413_07T001961.1	0.476396	0.476638	0.527691	0.633097	0.452475	0.633097	0	0.5566	0	0.661916	0	0.224052	0.295897	0	0	0.636488
Sopim_TS413_07T002291.1	0.438174	0.414819	0.528219	0.705644	0.552379	0.705644	0	0.501921	0.198659	0.2666	0	0.0921834	0.50471	0	0	0.705607
Sopim_TS413_07T002422.1	0	0	0.150538	0.327085	0.0979852	0.327085	0	0.117516	0	0.221978	0	0.0889758	0.0492289	0	8.76212e-05	0.38216
Sopim_TS413_08T001602.1	0.336433	0.336097	0.381711	0.419863	0.356663	0.419863	0	0.370966	0	0.477107	0.0672167	0	0.326279	0.0423658	0	0.392898
Sopim_TS413_09T000207.1	0.622213	0.663945	0.58889	0.656812	0.555892	0.656812	0.189883	0.452339	0.5258	0.166512	0.238742	0	0.393778	0.370547	0	0.354822
Sopim_TS413_09T002066.1	0	0	0.0348414	0.25967	0.0536431	0.25967	0	0.021666	0	0	0	0	0.0532653	0	0	0.259309
Sopim_TS413_10T001248.1	0.278284	0.26907	0.346117	0.432665	0.24682	0.432665	0	0.350713	0.0707848	0.340567	0.029032	0.103291	0.17174	0.0573469	0	0.40434
Sopim_TS413_10T001433.1	0.530693	0.559193	0.470723	0.468125	0.385147	0.468125	0	0.477339	0.15038	0.432311	0.0373815	0.322199	0.112202	0.188597	0.221179	0.169778
Sopim_TS413_10T001434.1	0.0935279	0.0925666	0.159938	0.203437	0.11558	0.203437	0	0.125759	0	0.243891	0	0.159958	0	0	0.310765	8.89439e-05
Sopim_TS413_11T001742.1	0.375439	0.356193	0.188013	0.326359	0.194835	0.326359	0.345796	0	0.35701	0	0.243826	0	0.115953	0.0276932	0	0.310164
Sopim_TS413_12T001942.1	0	0	0	0	0	0	0.0116518	0	0	0	0	0	0	0	0	0
Sopim_TS413_12T002434.1	0.157543	0.185913	0.217371	0.222934	0.217101	0.222934	0	0.235198	0	0.258024	0	0	0.217184	0.0161564	0	0.216797
Sopim_TS421_01T004048.1	0.00996197	0.0120314	0.00419467	0	0.00594525	0	0.0143459	0	0	0.0262723	0.0104958	0	0.00524291	0	0.0263124	0
Sopim_TS421_02T001964.1	0.50324	0.554236	0.423724	0.494953	0.238287	0.494953	0	0.465902	0.216716	0.307513	0	0.424078	0	0.185925	0	0.36556
Sopim_TS421_04T000177.1	0	0	0	0	0	0	0	0	0	0	0	0	0	0	0	0
Sopim_TS421_05T000288.1	0.340419	0.343948	0.347954	0.36821	0.215885	0.36821	0.0490549	0.299609	0.273928	0.0908201	0.134515	0.202339	0.0124704	0.241115	0	0.128419
Sopim_TS421_05T002234.1	0.161073	0.151459	0	0	0	0	0.146057	0	0.15079	0	0.160662	0	0	0.162424	0	0
Sopim_TS421_06T000296.1	0.333378	0.345598	0.410796	0.469894	0.196492	0.469894	0.0914795	0.334168	0.182742	0.285924	0.106139	0.291554	0.0327814	0.122223	0	0.393625
Sopim_TS421_06T002062.1	0.0360957	0.0313584	0.00584245	0.0563019	0.0432843	0.0563019	0.0299056	0	0.0313153	0	0.0233482	0	0.0351538	0.0208544	0	0.042454
Sopim_TS421_06T002586.1	0	0	0.231558	0.351747	0.239265	0.351747	0	0.182739	0	0.293846	0	0	0.239158	0	9.21121e-05	0.373095
Sopim_TS421_07T000538.1	0	0	0	0.0854809	0	0.0854809	0	0	0	0	0	0	0	0	0	0.0853103
Sopim_TS421_07T001319.1	0.0127317	0.0129988	0	0.0316454	0.00112406	0.0316454	0.0191426	0	0.0130019	0	0.0127914	0	0	0.0046377	0	0.0299532
Sopim_TS421_08T002182.1	0	0	0.015582	0.0902653	0.0544179	0.0902653	0	0	0	0	9.55105e-05	0	0.0632122	0	0	0.0902404
Sopim_TS421_09T000484.1	0.506947	0.495727	0.422771	0.246926	0.128452	0.246926	0.288213	0.217212	0.495637	0	0.384089	0.130089	0	0.496026	0	0
Sopim_TS421_10T000805.1	0.130463	0.132961	0.187593	0.245904	0.16971	0.245904	0	0.162211	0	0.247866	0	0.0553711	0.136314	0	0	0.245882
Sopim_TS421_11T000313.1	0.878582	0.947796	0.772493	0.847089	0.549108	0.847089	0	0.82	0	0.911429	0	0.772552	0	0	9.46768e-05	0.820616
Sopim_TS421_11T001649.1	0	0	0	0.0656058	0.0203393	0.0656058	0	0	0	0	0	0	0.0160366	0	0	0.065496
Sopim_TS421_11T001650.1	0.123397	0.060803	0.151381	0.188106	0.0720622	0.188106	0	0.129349	0	0.107122	0	0.152088	0	0	0	0.188677
Sopim_TS421_11T001698.1	0.0640812	0.0605302	0.0245025	0.0184902	0.0386304	0.0184902	0.0578933	0	0.0605221	0	0.0353898	0	0.0225907	0.0488685	0	0
Sopim_TS421_11T001757.1	0.128895	0.1281	0.120117	0.182544	0.0602165	0.182544	0.0535526	0.0976291	0.128073	0	0.0770162	0.0583701	0.0185252	0.0501641	0	0.159235
Sopim_TS421_12T001046.1	0.731795	0.763761	0.685101	0.724297	0.405353	0.724297	0.481805	0.294355	0.763758	0	0.600542	0.140642	0	0.689712	0	0.109129
Sopim_TS439_01T000583.1	0.298991	0.284465	0.0807072	0.119906	0.0752797	0.119906	0.251704	0	0.284484	0	0.299401	0	0	0.321095	9.52358e-05	0
Sopim_TS439_03T003089.1	0.00673167	0.00763428	0.111244	0.156047	0.130869	0.156047	0	0.0832411	0	0.160765	0	0.0241608	0.112218	0	0.0483258	0.126279
Sopim_TS439_04T001305.1	0.415445	0.451309	0.368595	0.437868	0.190247	0.437868	0.275213	0.150038	0.318281	0.195335	0.31665	0.105767	0	0.317792	0.196446	0
Sopim_TS439_08T002109.1	0.556193	0.593627	0.21078	0.167733	0.0404786	0.167733	0.614396	0	0.593679	0	0.556166	0	0	0.545963	0	0
Sopim_TS439_12T000215.1	0.259736	0.25817	0.235583	0.255569	0.142584	0.255569	0	0.22876	0.0699724	0.239944	0.0144374	0.168596	0.0498965	0.0755308	0.214446	0.0211824
Solyc_cer_TS545_00T000005.1	0.382635	0.422512	0.25386	0.235231	0.223981	0.235231	0.127764	0.197594	0.241939	0.172224	0.183741	0.15699	0	0.240373	0.17252	0
Solyc_cer_TS545_01T000141.1	0.755365	0.772782	0.65878	0.699778	0.572591	0.699778	0.513765	0.248024	0.710967	0.0697113	0.545654	0.118318	0.0833268	0.423873	0	0.394554
Solyc_cer_TS545_01T000387.1	0.104095	0.104076	0.0321879	0	0	0	0.0761269	0	0.104152	0	0.103612	0	0	0.198949	9.39749e-05	0
Solyc_cer_TS545_01T000943.1	0.717169	0.761318	0.629196	0.646751	0.423937	0.646751	0.126266	0.56126	0.367171	0.432645	0.256535	0.202494	0.196849	0.390518	0	0.377686
Solyc_cer_TS545_01T001310.1	0.255109	0.271195	0.190724	0.300399	0.143632	0.300399	0.216102	0.0276045	0.271103	0	0.200731	0	0.0789265	0.181046	0	0.169166
Solyc_cer_TS545_01T001599.1	0.204006	0.214023	0.0779631	0.0382445	0.0723886	0.0382445	0.226724	0	0.214208	0	0.203964	0	0	0.21391	0	0
Solyc_cer_TS545_02T002585.1	0.0447398	0.0482212	0.0307325	0.020596	0	0.020596	0.0383993	0	0.0386214	0.011202	0.0446974	0	0	0.0385622	0.0111539	0
Solyc_cer_TS545_02T002893.1	0.763584	0.775306	0.747172	0.992859	0.628568	0.992859	0	0.762496	0.214565	0.562638	0	0.29755	0.496167	0	0	0.992962
Solyc_cer_TS545_02T003033.1	0.0645194	0.0718514	0	0	0.0150172	0	0.0549889	0	0.0718459	0	0.0616817	0	0.00785793	0.0716284	0	0
Solyc_cer_TS545_03T000208.2	0	0	0	0	0	0	0	0	0	0	9.93221e-05	0	0	0	0	0
Solyc_cer_TS545_03T000377.1	0	0	0	0.0353828	0	0.0353828	0	0	0	0	0	0	0	0	0	0.035341
Solyc_cer_TS545_03T001819.1	0.454728	0.451123	0.518127	0.619166	0.423665	0.619166	0	0.513895	0.0675445	0.523193	0	0.423624	0.0875486	0	0	0.61932
Solyc_cer_TS545_04T001062.1	0.238265	0.225049	0.218224	0.237486	0.182799	0.237486	0	0.232767	0.124943	0.115768	0.065181	0	0.155718	0.080241	0	0.17963
Solyc_cer_TS545_04T001606.1	0	0	0	0.307306	0.206363	0.307306	0	0.0177538	0	0	0	0	0.20627	0	0	0.370615
Solyc_cer_TS545_05T000849.1	0.668945	0.702423	0.56918	0.601579	0.232627	0.601579	0.211976	0.434987	0.299485	0.453983	0.273856	0.349563	0.0116432	0.291786	0.294178	0.15503
Solyc_cer_TS545_05T002361.1	0.587706	0.641339	0.385014	0.40092	0.19738	0.40092	0.595234	0	0.641217	0	0.568356	0	0.0369518	0.619099	0	0.0518799
Solyc_cer_TS545_09T000966.1	0.519865	0.537	0.49896	0.429638	0.229802	0.429638	0.361543	0.185728	0.485089	0.0744144	0.41429	0	0.101072	0.403238	0	0.156609
Solyc_cer_TS545_09T001512.1	0.336274	0.362119	0.393951	0.560046	0.280017	0.560046	0	0.413127	0	0.458361	0	0.374626	0.0239137	0	0	0.560502
Solyc_cer_TS545_11T000840.1	0.244698	0.263438	0.0808814	0.16282	0.0858887	0.16282	0.268212	0	0.263214	0	0.244693	0	0	0.263413	0	0
Solyc_cer_TS545_12T000338.1	0	0	0	0	0	0	0	0	9.68313e-05	0	0	0	0	0	0	0
Solyc_cer_TS545_12T001359.1	0.575351	0.618825	0.462708	0.594501	0.218933	0.594501	0.379213	0.200756	0.51496	0.120441	0.344174	0.208973	0	0.5151	0.120612	0
Solyc_cer_TS545_12T001533.1	0.50926	0.540316	0.380063	0.444212	0.318027	0.444212	0.255225	0.213275	0.448408	0.0995909	0.345967	0	0.153755	0.364265	0	0.197762
Solyc_TS60_01T000020.1	0.0467821	0.0600885	0.129977	0.137579	0.0812261	0.137579	0	0.155556	0	0.202515	0	0.0740109	0.0441344	0	0.202635	0
Solyc_TS60_01T001428.1	0	0	0.0311649	0.0583853	0.190922	0.0583853	0	0	0	0	0	0	0.190835	9.23195e-05	0	0.084505
Solyc_TS60_01T001660.1	0.142873	0.169305	0.045884	0.0800368	0.031396	0.0800368	0.151542	0	0.10105	0.175162	0.142874	0	0	0.100904	0.175259	0
Solyc_TS60_01T001661.1	0	0	0	0	0	0	0	0	0	0	0	0	0	0	0	0
Solyc_TS60_01T002362.1	0.0693641	0.0626495	0.11549	0.132491	0.0724436	0.132491	0	0.0840276	0	0.133795	0	0.115273	0	0	9.57868e-05	0.144736
Solyc_TS60_01T003931.1	0.193963	0.215552	0.143313	0.0560983	0.00438016	0.0560983	0	0.121973	0.0864093	0.135064	0.0348135	0.125341	0	0.0862479	0.135264	0
Solyc_TS60_02T000323.1	0	0	0	0.0337371	0.0138784	0.0337371	0	0.000414298	0	0.0789214	0	0	0.0138916	0	0.0789124	0
Solyc_TS60_02T002450.1	0.57019	0.595681	0.420838	0.501481	0.328889	0.501481	0.609793	0	0.595719	0	0.476288	0	0.100543	0.543636	0	0.081176
Solyc_TS60_02T002694.1	0.0587295	0.0635523	0.0385804	0.0406469	0.0622034	0.0406469	0.0726081	0	0.056107	0.00757418	0.0321559	0	0.0547168	0.0646245	0	0
Solyc_TS60_03T000902.1	0.104476	0.104853	0.336982	0.449187	0.346004	0.449187	0	0.337374	0	0.350816	0	0	0.346177	0	0	0.449057
Solyc_TS60_03T001194.1	0	0	0.0651095	0.119709	0.0707115	0.119709	0	0.0298775	0	0.0970578	0	0.00351717	0.0690492	0	9.3719e-05	0.193923
Solyc_TS60_03T001317.1	0.0565076	0.063302	0	0	0	0	0.00220908	0	0.0633495	0	0.0563289	0	0	0.0633755	0	0
Solyc_TS60_03T001873.1	0.25613	0.274118	0.0227849	0	0.0643064	0	0.310777	0	0.274481	0	0.257631	0	0	0.274162	0	0
Solyc_TS60_03T002728.1	0.16918	0.155814	0.145849	0.0394775	0.100256	0.0394775	0.146261	0	0.105226	0.0915392	0.138774	0	0.0438651	0.105503	0.0906806	0
Solyc_TS60_04T000031.1	0.356772	0.388354	0.371199	0.414325	0.15093	0.414325	0.0784424	0.292607	0.243665	0.146206	0.0428069	0.232367	0.124684	0.0392766	0	0.38603
Solyc_TS60_04T000032.1	0.139379	0.128585	0.278489	0.454046	0.341792	0.454046	0	0.235319	0	0.423586	0.017871	0	0.335168	0.00835826	0	0.448868
Solyc_TS60_04T000267.1	0.04957	0.049797	0.174598	0.272574	0.120327	0.272574	0	0.153234	0	0.253065	0	0.0771626	0.0874544	0	0.0195192	0.258928
Solyc_TS60_04T000961.1	0	0	0	0	0	0	0	0	0	0	0	0	0	0	0	0
Solyc_TS60_05T000620.1	0.442019	0.469884	0.349866	0.416368	0.322951	0.416368	0.000634542	0.374337	0.10521	0.334494	0.0469888	0	0.30381	0.00282921	0	0.415334
Solyc_TS60_05T001400.1	0.483217	0.451457	0.448149	0.538136	0.199703	0.538136	0.207088	0.295183	0.265828	0.289666	0.28831	0.135586	0.0711456	0.151248	0	0.449678
Solyc_TS60_05T001998.1	0	0	0	0	0	0	0	0	0	0	0	0	0	0	0	0
Solyc_TS60_06T000136.1	0	0	0.0470155	0.126092	0.0726569	0.126092	0	0.0279339	0	0.0286123	0	9.3495e-05	0.106904	0	0	0.125997
Solyc_TS60_06T001250.1	0.201923	0.194045	0.19845	0.291585	0.224022	0.291585	0.0779364	0.130234	0.116204	0.102421	0	0	0.225142	0.0161694	0	0.282557
Solyc_TS60_06T002165.1	0	0	0	0	0	0	0	0	0	0	0	0	0	9.61721e-05	0	9.61721e-05
Solyc_TS60_07T000032.1	0.40584	0.413468	0.447197	0.625269	0.375163	0.625269	0.108775	0.336107	0.413443	0	0.232019	0.0680112	0.193847	0.152237	0	0.47616
Solyc_TS60_07T000611.1	0.0086327	0.0156958	0	0	0	0	0.0151689	0	0.015656	0	0.00821335	0	0	0.0156179	0	0
Solyc_TS60_07T001008.1	0.0877347	0.0928067	0.131104	0	0.00585168	0	0	0.123373	0.0291174	0.128278	0	0.130197	0	0.0290652	0.128608	0
Solyc_TS60_07T002385.1	0.548911	0.560266	0.509245	0.656937	0.3898	0.656937	0.289034	0.300533	0.447593	0.154535	0.332439	0	0.246587	0.225103	0	0.479337
Solyc_TS60_08T000613.1	0.701182	0.744792	0.641588	0.58994	0.315663	0.58994	0.0309977	0.646345	0.110482	0.806008	0.0689829	0.581587	0	0.110487	0.805999	0
Solyc_TS60_08T001117.1	0.381007	0.41653	0.237678	0.196584	0.246117	0.196584	0.331979	0	0.375563	0.0578147	0.372491	0	0.00956495	0.374837	0.0575133	0
Solyc_TS60_09T000755.1	0.379783	0.393189	0.403565	0.411089	0.166099	0.411089	0.116433	0.295395	0.237499	0.250389	0.182655	0.194165	0.0369946	0.17813	0	0.300048
Solyc_TS60_09T001173.1	0.280154	0.308997	0.326005	0.32847	0.297506	0.32847	0	0.330402	0	0.415358	0	0.202695	0.116647	0	0.415357	0
Solyc_TS60_10T000491.1	0.300741	0.318682	0.288203	0.360876	0.213538	0.360876	0.207094	0.121683	0.289229	0.0494009	0.200078	0	0.131852	0.190317	0	0.229651
Solyc_TS60_11T000498.1	0.0737593	0.0674909	0.136653	0.259609	0.148943	0.259609	0	0.114436	0	0.143487	0	0.0188637	0.135239	8.60385e-05	0	0.375905
Solyc_TS60_11T001038.1	0	0	0	0	0	0	9.95754e-05	0	0	0	0	0	0	0	0	0
Solyc_TS60_11T001328.1	0	0	0	0	0	0	0	0	0	0	0	0	0	0	0	9.74573e-05
Solyc_TS60_11T001705.1	0.0247106	0.0316483	0.0304956	0.0718791	0	0.0718791	0	0.0471244	0.0316472	0	0	0.0303823	0	0	0	0.0719017
Solyc_TS60_11T002296.1	0	0	0	0	0	0	0	0	0	0.00537758	0	0	0	0	0.00562105	0
Solyc_TS60_12T001239.1	0.572384	0.616996	0.390645	0.52901	0.288014	0.52901	0.533566	0.0375244	0.61704	0	0.49588	0.064845	0	0.617501	0	0
Solyc_TS60_12T002206.1	0	0	0	0.0764579	0.00349752	0.0764579	0	0	0	0	0	0	0	0	0	0.0764454
Solyc_cer_TS623_01T000237.1	0.0682849	0.0603642	0.302306	0.393007	0.316514	0.393007	0	0.252163	0	0.289464	0	0.027326	0.298926	0	0	0.407685
Solyc_cer_TS623_01T000610.1	0.110197	0.111395	0.065494	0.12191	0.0621713	0.12191	0.121801	0	0.031399	0.0661278	0.0802755	0	0.0582772	0.033005	0.0374947	0.0839644
Solyc_cer_TS623_01T000848.1	0	0	0	0	0	0	0.0107574	0	0	0	0	0	0	0	0	0
Solyc_cer_TS623_01T003206.2	0.43077	0.420227	0.495295	0.631594	0.308746	0.631594	0	0.491768	0	0.558167	0	0.340246	0.166896	0	0.127258	0.55171
Solyc_cer_TS623_01T003207.1	0.307929	0.285409	0.422485	0.50948	0.263809	0.50948	0	0.425791	0	0.509119	0	0.422183	0	0	0	0.509479
Solyc_cer_TS623_01T004113.1	0.101367	0.103236	0.0186744	0.347204	0.110305	0.347204	0.0726047	0	0.103933	0	0.066099	0	0.107948	0.0512745	0	0.334952
Solyc_cer_TS623_02T001461.1	0	0	0	0	0	0	0	0	0	0	9.84345e-05	0	0	0	0	0
Solyc_cer_TS623_02T003015.1	0.193712	0.200482	0.27892	0.361243	0.173648	0.361243	0	0.274099	0	0.333047	0	0.278914	0	0	0	0.361241
Solyc_cer_TS623_04T000445.1	0	0	0	0	0.00769485	0	0	9.73096e-05	0	0	0	0	0.00763941	0	0	0
Solyc_cer_TS623_04T000887.1	0.364756	0.413509	0.34173	0.427808	0.308801	0.427808	0	0.384054	0	0.411293	0	0.230916	0.118755	0	0.169073	0.258213
Solyc_cer_TS623_04T001466.1	0.0446489	0.05103	0.16248	0.248101	0.140514	0.248101	0	0.149154	0	0.290337	0	0.162621	0	0	0.174587	0.107413
Solyc_cer_TS623_05T001561.1	0.368961	0.383796	0.378159	0.409615	0.29797	0.409615	0.209293	0.206177	0.216245	0.298173	0.191604	0	0.200759	0.212284	0.0714786	0.214709
Solyc_cer_TS623_06T000225.1	0.0143087	0.0233006	0	0.0310561	0.0426503	0.0310561	0.0536943	0	0.0231321	0	0	0	0.0426513	0.0123712	0	0.0225978
Solyc_cer_TS623_06T000920.1	0.112754	0.120867	0.097781	0.0841805	0.0447246	0.0841805	0.0471006	0.0769506	0.0635661	0.0878596	0.0442979	0.0695349	0	0.063528	0.0875606	0
Solyc_cer_TS623_06T001203.1	0	0	0.0389341	0.236485	0.00403509	0.236485	0	0	0	0.0612318	0	0.0388311	0	0	0	0.236439
Solyc_cer_TS623_06T001976.1	0	0	0	0	0	0	0	0	0	0	0	9.39464e-05	0	0	0	9.43231e-05
Solyc_cer_TS623_06T002271.1	0	0	0.000732362	0.0979601	0.087272	0.0979601	0	0	0	9.8592e-05	0	0	0.0872257	0	0	0.149109
Solyc_cer_TS623_08T000441.1	0.0942036	0.0864028	0.244316	0.425083	0.194015	0.425083	0	0.210355	0	0.207091	0	0.0562202	0.154502	8.88913e-05	0	0.436049
Solyc_cer_TS623_08T000622.1	0.138275	0.14809	0.0934424	0.0580798	0	0.0580798	0.147798	0.0216976	0.147985	0	0.126478	0.0150095	0	0.154075	0	0
Solyc_cer_TS623_08T001695.1	0.369442	0.317085	0.514579	0.704955	0.447219	0.704955	0	0.512702	0	0.61646	0	0.0867711	0.389915	0	0	0.625854
Solyc_cer_TS623_09T000471.1	0.756995	0.800592	0.767072	0.819155	0.290226	0.819155	0	0.789018	0.22714	0.727714	0	0.764327	0.00236178	0.138677	0	0.72536
Solyc_cer_TS623_09T000475.2	0.716069	0.741014	0.721941	0.772203	0.258269	0.772203	0.0513585	0.677494	0.318605	0.556973	0.119996	0.623025	0	0.150535	0	0.669405
Solyc_cer_TS623_09T000822.1	0.124112	0.145557	0.0854827	0.0517508	0.0314089	0.0517508	0.058057	0.0385583	0.096855	0.0633434	0.087421	0.0338683	0	0.097107	0.0622752	0
Solyc_cer_TS623_11T000511.1	0.36265	0.376249	0.33573	0.501522	0.26162	0.501522	0.255412	0.13306	0.35152	0.0363468	0.248112	0	0.126957	0.124767	0	0.395574
Solyc_TS629_01T001100.1	0.0586689	0.0680734	0.00311298	0	0	0	0.0814754	0	0.0681772	0	0.0592063	0	0	0.0681312	0	0
Solyc_TS629_01T002609.1	0.215467	0.182179	0.426796	0.645932	0.357354	0.645932	0	0.382626	0	0.397411	0	0.068481	0.317704	0	0	0.645137
Solyc_TS629_01T003044.1	0	0	0	0	0	0	0	0	0	0	9.40498e-05	0	0	0	0	0
Solyc_TS629_01T003681.1	0.11676	0.121119	0.143871	0.183575	0.189317	0.183575	0	0.125843	0	0.208146	0	0	0.189479	0	0.122633	0.0832847
Solyc_TS629_02T001028.1	0.308915	0.331531	0.199306	0.104363	0.0232335	0.104363	0.268781	0	0.330973	0	0.307987	0	0	0.355019	9.51075e-05	0
Solyc_TS629_02T001405.1	0	0	0	0.0164924	0	0.0164924	0	0	0	0	0	0	0	0	0	0.0229829
Solyc_TS629_02T002073.1	0.0709201	0.0837116	0.00528722	0.0482261	0.0166486	0.0482261	0.0795108	0	0.0836113	0	0.0682663	0	0.00464549	0.0748686	0	0.018742
Solyc_TS629_02T002941.1	0.187023	0.169213	0.142411	0.15843	0.0764359	0.15843	0	0.138126	0.0902061	0.0675662	0	0.142396	0	0	0	0.160758
Solyc_TS629_02T003384.1	0.10879	0.105834	0.306223	0.488352	0.301996	0.488352	0	0.284896	0	0.353823	0	0.0324821	0.28886	8.57258e-05	0	0.481983
Solyc_TS629_04T000448.1	0.574821	0.632076	0.50405	0.440235	0.493045	0.440235	0.583185	0	0.632095	0	0.524203	0	0.0645316	0.632094	0	0
Solyc_TS629_05T001182.1	0.277436	0.277918	0.412743	0.536671	0.320074	0.536671	0	0.406857	0	0.501989	0	0.192981	0.19559	0	0	0.536677
Solyc_TS629_06T000045.1	0.0585907	0.0627105	0.131357	0.280119	0.235536	0.280119	0	0.115907	0	0.155024	0	0	0.23544	0	0	0.280118
Solyc_TS629_06T000930.1	0.493991	0.519733	0.0656277	0	0	0	0.537596	0	0.51974	0	0.493991	0	0	0.521345	0	0
Solyc_TS629_06T002722.1	0.399287	0.404747	0.262264	0.32411	0.201102	0.32411	0.423866	0	0.404759	0	0.399166	0	0	0.404699	0	0
Solyc_TS629_09T000107.1	0.0911035	0.0970591	0.0338662	0.0608263	0.0314756	0.0608263	0.0697847	0	0.0968593	0	0.0837106	0	0.0178822	0.0829353	0	0.025422
Solyc_TS629_09T000330.1	0.666507	0.718327	0.641569	0.739232	0.676447	0.739232	0	0.66802	0	0.777864	0	0.0616834	0.623022	0	0.186411	0.601213
Solyc_TS629_10T001120.1	0.0719062	0.0817185	0.0484804	0.0915187	0.00854802	0.0915187	0.0258831	0.0337545	0.0812042	0	0.0657695	0.0057564	0	0.0597292	0	0.0553747
Solyc_TS629_10T001313.1	0.578987	0.613515	0.551614	0.676233	0.480409	0.676233	0	0.540156	0.252976	0.375258	0.0167039	0.165619	0.371847	0.150208	0	0.559
Solyc_TS629_12T001221.1	0.692828	0.721931	0.579707	0.772805	0.510122	0.772805	0.0721253	0.554023	0.140271	0.606759	0.0468825	0.546476	0	0.171349	0.219797	0.399027
Solyc_TS629_12T001222.1	0.596412	0.636455	0.459297	0.572559	0.274856	0.572559	0.446203	0.14612	0.612405	0.0269437	0.45518	0.122478	0	0.612693	0.0268173	0
Solyc_TS692_01T000815.1	0.135906	0.151207	0.055926	0.0309765	0.0169636	0.0309765	0.172543	0	0.150883	0	0.135895	0	0	0.191705	0	9.25701e-05
Solyc_TS692_01T002000.1	0.530963	0.551733	0.505461	0.511924	0.310449	0.511924	0	0.529456	0.152769	0.49059	0.0424803	0.473075	0	0.228507	0.122552	0.270686
Solyc_TS692_01T002389.2	0.27654	0.163143	0.587473	0.690141	0.425938	0.690141	0	0.584455	0	0.506778	0	0.166106	0.355018	0	0	0.69044
Solyc_TS692_02T001096.1	0.033914	0.0322299	0.0167315	0.0203026	0	0.0203026	0.0216856	0	0.0361115	0	0.0346834	0	0	0.0314554	0	0
Solyc_TS692_03T001358.1	0.115123	0.123822	0.0584722	0.0753012	0.00527536	0.0753012	0.108603	0	0.123822	0	0.115121	0	0	0.115723	0	0.0132975
Solyc_TS692_03T001654.1	0	0	0	0.0738834	0.0264261	0.0738834	0	0	0	0	0	0	0.026264	0	0	0.0738058
Solyc_TS692_03T001711.1	0.163854	0.178411	0.0545444	0.0858393	0.05787	0.0858393	0.162671	0	0.178383	0	0.156286	0	0.0169628	0.190444	0	0
Solyc_TS692_04T001012.1	0.404475	0.429506	0.397042	0.493155	0.290087	0.493155	0.140168	0.321975	0.161267	0.38306	0.168261	0.0173441	0.198353	0.120016	0	0.38759
Solyc_TS692_04T001459.1	0	0	0	0	0	0	0	0	0	0	0	0	0	0	0	0
Solyc_TS692_04T002091.1	0.257586	0.296027	0.278508	0.450205	0.251725	0.450205	0	0.287396	0	0.382329	0	0.278451	0	0	0	0.450175
Solyc_TS692_04T002295.1	0	0	0	0	0	0	0	0	0	0	0	0	0	0	0	0
Solyc_TS692_05T000758.1	0.61688	0.64656	0.540031	0.583727	0.385854	0.583727	0.204711	0.402424	0.520467	0.144448	0.361622	0.025544	0.21903	0.379506	0	0.332321
Solyc_TS692_05T001337.1	0.301493	0.287512	0.204799	0.217408	0.198706	0.217408	0.32169	0	0.287395	0	0.170698	0	0.13657	0.226324	0	0.092706
Solyc_TS692_07T000515.1	0	0	0	0	0	0	0	0	9.92575e-05	0	0	0	0	0	0	0
Solyc_TS692_07T000702.1	0.2405	0.253596	0.0737918	0	0	0	0.291946	0	0.253574	0	0.240495	0	0	0.253714	0	0
Solyc_TS692_07T002066.1	0	0	0.0403175	0.129687	0.0895895	0.129687	0	0.00761365	0	0.0644595	0	0	0.0729328	0	0	0.129663
Solyc_TS692_09T001153.1	0.172453	0.162089	0.203977	0.308474	0.17314	0.308474	0	0.18152	0	0.320697	0	0.207885	0	0	0.191926	0.154262
Solyc_TS692_09T001320.1	0.39232	0.400376	0.330105	0.285692	0.151995	0.285692	0.12357	0.256515	0.201341	0.245382	0.198863	0.0990651	0.0858464	0.200654	0.246411	0
Solyc_TS692_09T002408.1	0.378049	0.423615	0.155101	0.142251	0.11337	0.142251	0.390377	0	0.42345	0	0.372448	0	0.00676631	0.417842	0	9.27416e-05
Solyc_TS692_11T000148.1	0.900367	0.945845	0.897439	0.979983	0.583782	0.979983	0	0.930402	0.147813	0.852187	0	0.897489	0	0.131826	0.850947	0.0172268
Solyc_TS692_11T000276.1	0.339854	0.342867	0.286427	0.464533	0.501257	0.464533	0.0754115	0.222304	0.289697	0.0523988	0	0	0.501325	0	0	0.464439
Solyc_TS80_01T001530.1	0.403841	0.45346	0.4442	0.511082	0.376767	0.511082	0	0.466361	0	0.556306	0.0204559	0.0477642	0.332059	0.00092632	0	0.510427
Solyc_TS80_01T002577.1	0.11813	0.122819	0.12509	0.187545	0.132981	0.187545	0	0.137748	0	0.174672	0	0	0.132954	0	0	0.187081
Solyc_TS80_01T003114.1	0.261296	0.288269	0.173594	0.190769	0.157016	0.190769	0.273998	0.0185531	0.122097	0.209841	0.162323	0	0.0777518	0.12221	0.209683	0
Solyc_TS80_03T001514.1	0	0	0	0.0151161	0.0133573	0.0151161	0	0	0	9.55233e-05	0	0	0.0133096	0	0	0.0150765
Solyc_TS80_03T002295.1	0.0262399	0.0359586	0.072234	0.338267	0.136002	0.338267	0	0.0457102	0.0263017	0.0161998	0	0	0.135662	0	0	0.342546
Solyc_TS80_04T000344.2	0.612114	0.669065	0.601794	0.721364	0.488163	0.721364	0	0.616647	0	0.697451	0	0.311432	0.315441	0	0	0.721378
Solyc_TS80_04T000914.1	0.525804	0.483309	0.681462	0.90527	0.655289	0.90527	0	0.684202	0	0.668098	0.00688659	0.102995	0.61381	0	0	0.905563
Solyc_TS80_05T001029.1	0	0	0	0	0	0	0	0	0	0	0	0	0	0	0	0
Solyc_TS80_05T002434.1	0	0	0	0	0	0	0	0	0	0	0	0	0	0	0	0
Solyc_TS80_07T000624.1	0	0	0	0	0.00905364	0	0	0	0	0	0	0	0.00891753	0	0	0
Solyc_TS80_08T001425.1	0	0	0.0752415	0.20269	0.134463	0.20269	0	0.0214639	0	0.0720723	0	0	0.134356	0	0	0.202739
Solyc_TS80_08T002040.1	0.37436	0.450577	0.247872	0.360259	0.15606	0.360259	0.410356	0.00663347	0.45011	0	0.374022	0	0	0.379573	0	0.100109
Solyc_TS80_09T001617.1	0	0	0	0	0	0	0.0289169	0	0	0	0	0	0	9.91234e-05	0	0
Solyc_TS80_11T000148.1	0.0459025	0.058238	0.140328	0.123508	0.0624132	0.123508	0	0.0629347	0	0.36047	0	0.120697	0.0187103	0	0.360388	0
Solyc_TS80_11T000812.1	0.100451	0.112392	0	0	0	0	0.10291	0	0.112355	0	0.100004	0	0	0.112363	0	0
Solyc_TS80_11T001225.1	0.226841	0.239535	0	0.00246783	0	0.00246783	0.175734	0	0.240241	0	0.22721	0	0	0.240582	0	0
Solyc_TS80_11T002200.1	0.380649	0.385027	0.450961	0.581283	0.379828	0.581283	0.0436787	0.393115	0.114696	0.422422	0.0207578	0.0296151	0.349479	8.56608e-05	0	0.571273
Solyc_TS80_11T002260.1	0.349787	0.378517	0.365994	0.502912	0.364141	0.502912	0	0.365587	0	0.416353	0	0	0.36417	8.91355e-05	0	0.46418
Solyc_TS80_11T002303.1	0.5476	0.541381	0.594771	0.716702	0.594125	0.716702	0	0.61376	0	0.755813	0	0.0338651	0.566699	0	0	0.681225
Solyc_cer_TS96_01T001055.1	0	0	0	0	0	0	0	0	0	0	0	0	0	0	0	0
Solyc_cer_TS96_01T001256.1	0.110322	0.114026	0.196377	0.241306	0.204304	0.241306	0	0.194457	0	0.190831	0	0.097856	0.109535	0	9.30978e-05	0.26045
Solyc_cer_TS96_01T002775.1	0.157504	0.156781	0.280671	0.380819	0.202582	0.380819	0	0.282791	0	0.333655	0	0.224484	0.0641953	0	8.94095e-05	0.402982
Solyc_cer_TS96_02T000027.1	0.179265	0.214049	0.0516128	0.107657	0.0969576	0.107657	0.110721	0	0.153289	0.11581	0.133989	0	0.0644147	0.15378	0.115312	0
Solyc_cer_TS96_02T000348.1	0.607241	0.64377	0.584269	0.567696	0.463182	0.567696	0.142798	0.486631	0.378004	0.343921	0.221354	0.396563	0	0.391023	0.213985	0.106134
Solyc_cer_TS96_02T002511.1	0	0	0	0	0	0	0	0	0	0	0	0	0	0	0	0
Solyc_cer_TS96_02T002850.1	0.316988	0.298802	0.369105	0.496492	0.219837	0.496492	0	0.349674	0	0.453602	0	0.281316	0.0804202	0	0	0.496502
Solyc_cer_TS96_02T002985.1	0.156107	0.166221	0.127827	0.148357	0.0921617	0.148357	0.0723056	0.0903446	0.0485155	0.136455	0.027198	0.0588818	0.0512309	0.0350555	0	0.131762
Solyc_cer_TS96_03T000783.1	0.0442135	0.0495336	0	0	0	0	0.0564215	0	0.0495179	0	0.0442201	0	0	0.0839267	0	0
Solyc_cer_TS96_03T001503.1	0.452504	0.491511	0.538852	0.591229	0.387932	0.591229	0	0.549312	0.0713287	0.63447	0.099187	0.196219	0.201206	0.0917779	0.168502	0.404948
Solyc_cer_TS96_03T001751.1	0.226867	0.228825	0.170115	0.192349	0.0921149	0.192349	0.0658145	0.038922	0.197065	0.0430777	0.163511	0	0.0627354	0.118681	0	0.139867
Solyc_cer_TS96_03T001753.1	0.704241	0.752549	0.665793	0.815675	0.592622	0.815675	0	0.698599	0	0.800978	0	0.172466	0.460944	0	0	0.815191
Solyc_cer_TS96_04T002778.1	0	0	0	0	0.0246542	0	0	0	0	9.41819e-05	0	0	0.0248362	0	0	9.97078e-05
Solyc_cer_TS96_05T000653.1	0.496836	0.520973	0.416124	0.55816	0.29426	0.55816	0	0.448775	0.121612	0.378535	0	0.416121	0	0	0	0.55816
Solyc_cer_TS96_05T000660.1	0.358273	0.366755	0.431183	0.553934	0.396431	0.553934	0	0.429865	0.000326041	0.455457	0.0642145	0.06732	0.337897	0.0551214	0	0.517868
Solyc_cer_TS96_05T001343.1	0	0	0	0	0	0	0	0	0	0	0	0	0	0	0	0
Solyc_cer_TS96_05T001495.1	0.339652	0.389131	0.317741	0.338356	0.136094	0.338356	0.0890721	0.270598	0.339537	0.0686103	0.209027	0.0629269	0.0728313	0.259947	0	0.181961
Solyc_cer_TS96_05T002344.1	0.42234	0.449598	0.357827	0.459904	0.278106	0.459904	0	0.364016	0.153266	0.318692	0	0.3257	0.0395934	0.122898	0	0.371937
Solyc_cer_TS96_06T002498.1	0.142129	0.153604	0.240136	0.296017	0.171994	0.296017	0	0.227629	0	0.33357	0	0.17212	0.0768224	0	0.224286	0.148908
Solyc_cer_TS96_07T001649.1	0.0436554	0.0443678	0.0107174	0.0102025	0	0.0102025	0.0549416	0	0.0443679	0	0.0436564	0	0	0.0443673	0	0
Solyc_cer_TS96_08T000861.1	0.420786	0.437357	0.58682	0.726494	0.311059	0.726494	0	0.620236	0	0.79201	0	0.473405	0.0917386	0	0	0.72645
Solyc_cer_TS96_10T000141.1	0.293821	0.355214	0.292365	0.396234	0.26004	0.396234	0	0.310029	0.00465679	0.418388	0.0132754	0	0.255356	0	0	0.397103
Solyc_cer_TS96_10T000781.1	0.0106127	0.0187564	0	0	0	0	0.0097753	0	0.0184257	0	0.0104159	0	0	0.0310903	0	0
Solyc_cer_TS96_10T001126.1	0.0536311	0.0591888	0.0212028	0	0	0	0.0526471	0	0.0594515	0	0.053735	0	0	0.0591541	0	0
Solyc_cer_TS96_10T001357.1	0.103496	0.123295	0.0841819	0.121362	0.0847519	0.121362	0.0492643	0.036751	0.105202	0.033711	0.0781267	0	0.049055	0.0910026	0	0.0675354
Solyc_cer_TS96_10T001358.1	0	0	0	0.0650541	0.0508171	0.0650541	0	9.79346e-05	0	0	0	0	0.0503115	0	0	0.0866034
Solyc_cer_TS96_10T001359.1	0.320213	0.351453	0.251887	0.216988	0.200142	0.216988	0.0369983	0.235234	0.23401	0.122798	0.136055	0.112233	0.0579653	0.233219	0.123114	0
Solyc_cer_TS96_12T000223.1	0.177474	0.170335	0.173748	0.17862	0.172189	0.17862	0	0.180202	0.0661136	0.145466	0.0763218	0.0162559	0.122864	0.0800225	0.067047	0.0663694
Solyc_TS9_01T000020.1	0.000786035	0.00768227	0	0.00948694	0.0348843	0.00948694	0.0253396	0	0.00747962	0	0	0	0.0348684	0.00615596	0	0.00721316
Solyc_TS9_01T000881.1	0.440642	0.449756	0.440804	0.47139	0.425954	0.47139	0.0392508	0.398649	0.237948	0.261674	0.106134	0	0.350914	0.138549	0	0.367125
Solyc_TS9_01T001720.1	0.0131871	0.0155716	0.033339	0.0544026	0	0.0544026	0	0.0357079	0	0.0215432	0	0.0330326	0	0	0	0.0544042
Solyc_TS9_01T002544.1	0.605848	0.611451	0.542474	0.511038	0.415019	0.511038	0.384676	0.203966	0.570265	0.0509925	0.418114	0	0.199255	0.44474	0	0.201726
Solyc_TS9_01T003137.1	0.526634	0.562882	0.418381	0.343579	0.206436	0.343579	0.406783	0.240737	0.563239	0	0.463335	0	0.0700769	0.54576	0	0.028455
Solyc_TS9_01T004126.1	0.217442	0.269573	0.251394	0.232137	0.026239	0.232137	0	0.268628	0	0.328949	0	0.251392	0	9.20308e-05	0.373383	0
Solyc_TS9_02T000224.1	0.51564	0.518161	0.559993	0.698142	0.469148	0.698142	0	0.565317	0	0.735774	0	0.0325891	0.449503	0	0	0.698291
Solyc_TS9_02T001661.1	0	0	0	0.072697	0.0626729	0.072697	0	0	0	0	0	0	0.0626936	0	0	0.0727508
Solyc_TS9_03T000569.1	0.0283051	0.0353224	0	0	0	0	0.0521283	0	0.0353081	0	0.0282486	0	0	0.0345195	0	0
Solyc_TS9_03T001688.1	0.0588566	0.0637853	0.0646637	0.0477243	0.0343699	0.0477243	0.00281156	0.077309	0.0508493	0.0212897	0.00852302	0.0596318	0	0.0507456	0.0211274	0
Solyc_TS9_03T002470.1	0.233565	0.24779	0.373871	0.523669	0.361365	0.523669	0	0.382211	0	0.496075	0	0.15398	0.245895	0	9.13189e-05	0.499446
Solyc_TS9_03T002694.1	0	0	0.0654172	0.160483	0.0513481	0.160483	0	0	0	0.0420919	0	0.0643834	0	9.18715e-05	0	0.192649
Solyc_TS9_04T001001.1	0.10019	0.102232	0.090285	0.0879924	0.0717047	0.0879924	0.0907168	0.00245624	0.103745	0	0.0829059	0	0.0239189	0.0997416	9.85198e-05	0.0276764
Solyc_TS9_04T001244.1	0.171467	0.137796	0.247336	0.313475	0.220075	0.313475	0	0.276332	0	0.288796	0	0	0.220556	9.06946e-05	0	0.372804
Solyc_TS9_04T001629.1	0.664961	0.653242	0.661279	0.78371	0.613081	0.78371	0.0130044	0.662196	0.133495	0.736732	0.100742	0	0.544977	0.132383	0	0.672218
Solyc_TS9_04T002436.1	0.213226	0.212689	0.166948	0.212101	0.109536	0.212101	0.210371	0	0.212722	0	0.189927	0	0.0321925	0.15555	0	0.123939
Solyc_TS9_06T000783.1	0.375766	0.441772	0.511488	0.595611	0.532887	0.595611	0	0.497898	0	0.727692	0	0	0.537444	8.86298e-05	0	0.54971
Solyc_TS9_08T000128.1	0.459319	0.483169	0.196351	0.0719041	0.0149397	0.0719041	0.535884	0	0.482621	0	0.458986	0	0	0.482944	0	0
Solyc_TS9_08T000581.1	0.190953	0.20265	0.124144	0.165809	0.103149	0.165809	0.151453	0.0180579	0.0807839	0.289398	0.149509	0	0.0823816	0.0807314	0.289557	0
Solyc_TS9_08T000590.1	0.249385	0.257018	0.152389	0.178139	0.104848	0.178139	0.265846	0	0.256969	0	0.219068	0	0.0287336	0.246227	0	0.0147589
Solyc_TS9_09T002400.1	0.3745	0.376181	0.396764	0.389997	0.346805	0.389997	0	0.430808	0.00746256	0.476749	8.7096e-05	0	0.360221	8.93958e-05	0	0.401581
Solyc_TS9_10T000198.1	0	0	0.106692	0.186164	0.209672	0.186164	0	0.0499545	0	0.096473	0	0	0.209546	0	0	0.185906
Solyc_TS9_10T000363.1	0.618776	0.629322	0.533411	0.509705	0.319732	0.509705	0.682669	0	0.629399	0	0.619015	0	0	0.631844	0	0
Solyc_TS9_10T000579.1	0.558758	0.591131	0.543176	0.5833	0.46875	0.5833	0	0.571903	0	0.652683	0	0.153072	0.352245	0	9.0218e-05	0.582051
Solyc_TS9_10T002443.1	0	0	0	0	0	0	0	0	0	0	0	0	0	0	0	0
TomatoPan000190.1	0	0	0.0115385	0	0.0188974	0	0	0.0159271	0	0.00208954	0	0	0.0206544	0	0.0020894	0
TomatoPan002730.1	0	0	0	0	0	0	0	0	0	0	0	0	0	0	0	0
TomatoPan002860.1	0.369386	0.367695	0.336431	0.336912	0.194196	0.336912	0.0546095	0.306583	0.216389	0.175126	0.085242	0.179062	0.0705062	0.0329632	0	0.319411
TomatoPan002900.1	0.0536712	0.059886	0.0811333	0.227606	0.156516	0.227606	0.0345729	0.0510007	0.0295823	0.1007	0.017757	0	0.155687	0.0138632	0	0.222886
TomatoPan005510.1	0	0	0	0	0	0	0	0	0	0	0	0	0	0	0	0
TomatoPan005910.1	0.0206885	0.0356533	0.0258855	0	0	0	0.0116569	0.0390107	0.0351369	0	0	0.0258842	0	0.0351337	0	0
TomatoPan006030.1	0.573807	0.614071	0.434831	0.71607	0.564901	0.71607	0.582463	0.0330791	0.614459	0	0.453671	0	0.173631	0.581372	0	0.0598884
TomatoPan006180.1	0.0631286	0.0637303	0.160404	0.170756	0.0680659	0.170756	0	0.120535	0	0.154752	0	0.119524	0.0329863	0	0	0.170417
TomatoPan008000.1	0.0302963	0.041546	0	0	0	0	0.000311072	0	0.0417099	0	0.0309956	0	0	0.107221	0	0
TomatoPan013490.1	0.119499	0.132437	0.0622756	0.0296403	0	0.0296403	0.0985621	0	0	0.305123	0.119489	0	0	0	0.305129	0
TomatoPan042230.1	0.499749	0.528625	0.383669	0.575316	0.17106	0.575316	0.414663	0.11673	0.371391	0.225121	0.371897	0.10932	0.0157448	0.234676	0	0.356799
TomatoPan043150.1	0	0	0.0371454	0.148821	0.0791449	0.148821	0	0.0115929	0	0.0474432	0	0	0.0791524	0	0	0.148812
TomatoPan044170.1	0.500122	0.528206	0.369064	0.384192	0.218873	0.384192	0.492641	0.0441098	0.528374	0	0.457822	0.00216395	0.0507509	0.451674	0	0.0977641
TomatoPan045110.1	0	0	0	0.0223276	0.004886	0.0223276	0	0	0	0	0	0	0.00563138	0	0	0.0224052
TomatoPan046570.1	0.152694	0.156764	0.0841253	0.077357	0.00698028	0.077357	0.160364	0	0.156763	0	0.152684	0	0	0.156758	0	0
TomatoPan046690.1	0.312093	0.289851	0.415041	0.514855	0.318741	0.514855	0	0.438416	0	0.491827	0	0.146423	0.22299	0	0	0.520993
TomatoPan048290.1	0.764753	0.790864	0.710746	0.792779	0.583289	0.792779	0	0.746528	0.11712	0.816824	0	0.651195	0.0549559	0.126708	0	0.701214
TomatoPan049340.1	0.132045	0.160193	0.124155	0.180364	0.138891	0.180364	0.0687608	0.0970867	0.0297793	0.184169	0.0125807	0	0.131165	0.0348811	0.125427	0.0569211
TomatoPan052280.1	0.0622003	0.0486923	0.164872	0.350537	0.304445	0.350537	0	0.132182	0	0.276994	0	0	0.304167	8.73465e-05	0	0.406958
TomatoPan015700.1	0.466506	0.520527	0.306911	0.193328	0.224665	0.193328	0.465263	0.0192493	0.520792	0	0.349113	0	0.0983258	0.507458	9.33824e-05	0
TomatoPan015740.1	0	0	0.194965	0.368635	0.185169	0.368635	0	0.15211	0	0.278559	0	9.23769e-05	0.208505	0	0	0.368489
TomatoPan017220.1	0.352819	0.366552	0.365574	0.459716	0.309569	0.459716	0	0.37795	0	0.486316	0	0.372154	0	0	9.23919e-05	0.463606
TomatoPan017670.1	0.617403	0.634801	0.628365	0.691199	0.373453	0.691199	0	0.636692	0	0.746848	0	0.618297	0.00877648	0.00203203	0	0.690165
TomatoPan018620.1	0.0300701	0.000724676	0.0745499	0.692404	0.39231	0.692404	0	0.0162111	0	0.00493791	8.21958e-05	0	0.391342	0	0	0.666173
TomatoPan018720.1	0.633635	0.663708	0.54834	0.663293	0.466352	0.663293	0	0.564683	0.0140209	0.650664	0.0248851	0.202602	0.309157	0.0194362	0	0.649655
TomatoPan019320.1	0.261463	0.291286	0.251456	0.414479	0.257181	0.414479	0.00924421	0.241327	0.145482	0.180485	0	0	0.257005	0	0	0.414312
TomatoPan020920.1	0.052086	0.0564476	0.122352	0.185839	0.108293	0.185839	0	0.123576	0	0.146585	0	0.0862089	0.0701037	0	0.114758	0.0627133
TomatoPan023830.1	0	0	0	0	0	0	0	0	0	0	0	0	0	0	0	0
TomatoPan023980.1	0	0	0	0.0102616	0	0.0102616	0	0	0	0	0	0	0	0	0	0.0101639
TomatoPan056890.1	0	0	0	0	0	0	0	0	0	0	0	0	0	0	0	0
TomatoPan057170.1	0.0480902	0.053063	0.0981908	0.147842	0.102478	0.147842	0	0.0919871	0	0.0916932	0	0.0369385	0.0716995	0	0	0.147834
TomatoPan057310.1	0.420459	0.440933	0.324549	0.36602	0.250709	0.36602	0.405683	0.0705815	0.440928	0	0.308056	0	0.119581	0.441948	0	0
TomatoPan057370.1	0	0	0.0166509	0.0679633	0	0.0679633	0	0.00257542	0	0.0265144	0	0.0166442	0	0	0	0.0678266
TomatoPan058080.1	0.0360818	0.0331934	0.0451375	0.0791962	0.0463814	0.0791962	0	0.0405077	0.0241459	0.0185335	0.0177803	0	0.042311	0.00304372	0	0.0772154
TomatoPan059000.1	0.0402194	0.0506363	0.0292003	0	0	0	0.0367533	0.00314087	0	0.129981	0.0428995	0	0	0	0.130011	0
TomatoPan059840.1	0.0118919	0.00958706	0.112309	0.139145	0.100398	0.139145	0	0.10038	0	0.13594	0	9.61644e-05	0.109168	0	9.03246e-05	0.184647
TomatoPan059940.1	0.187778	0.170835	0.217734	0.234763	0.157378	0.234763	0	0.199173	0.0241771	0.274237	0.092198	0	0.130763	0.0242093	0.273657	0
TomatoPan060130.1	0.274928	0.281336	0.066275	0.0354575	0.00213845	0.0354575	0.272953	0	0.300692	0	0.299512	0	0	0.30058	0	0
TomatoPan060200.1	0.57736	0.600014	0.398514	0.264782	0.0980909	0.264782	0.654254	0	0.599991	0	0.592297	0	0	0.599958	0	0
TomatoPan061410.1	0.229132	0.25859	0.245158	0.292125	0	0.292125	0.0854078	0.143789	0.15751	0.177532	0.0918426	0.171192	0	0.13301	0.119368	0.0951767
TomatoPan062880.1	0.518298	0.544513	0.50489	0.662546	0.408176	0.662546	0.102648	0.458483	0.283027	0.35513	0.180229	0.199768	0.159279	0.235987	0	0.449416
TomatoPan024620.1	0.0498028	0.0515525	0.0584474	0.0706365	0.0667527	0.0706365	0.00641165	0.0464483	0	0.0898832	0.0209614	0	0.0556274	0	0.0747572	0
TomatoPan024720.1	0.615676	0.686006	0.446687	0.569312	0.34258	0.569312	0.566479	0.0534721	0.686025	0	0.459959	0.130636	0	0.686028	0	0
TomatoPan027920.1	0.298028	0.274988	0.12217	0.165645	0.109379	0.165645	0.247513	0	0.275036	0	0.298149	0	0	0.274796	0	0
TomatoPan028290.1	0.368955	0.40416	0.280348	0.302039	0.286314	0.302039	0.0972298	0.226938	0.201986	0.234521	0.183488	0	0.176783	0.201437	0.234558	0
TomatoPan028960.1	0.259016	0.255813	0.19455	0.272923	0.199696	0.272923	0.0452137	0.174499	0.122232	0.130422	0.0680397	0	0.17999	0.0349915	0	0.254552
TomatoPan029850.1	0.138821	0.118585	0.325827	0.378888	0.220467	0.378888	0	0.300185	0	0.312259	0	0.165198	0.152029	0	0	0.378877
TomatoPan030100.1	0.290761	0.211125	0.453533	0.70177	0.572715	0.70177	0	0.428103	0	0.412447	0	0	0.572505	0	0	0.652207
TomatoPan030130.1	0.00923825	0.00643177	0.076098	0.0952508	0.0848011	0.0952508	0	0.0558762	0	0.0935952	0	0.015183	0.0719785	0	0	0.0952323
TomatoPan030150.1	0.339309	0.339812	0.36662	0.432971	0.27176	0.432971	0	0.364178	0	0.470936	0	0.277546	0.0878639	0	0.364329	0.103049
TomatoPan030200.1	0.126574	0.13939	0.200157	0.340478	0.261799	0.340478	0	0.153007	0	0.291394	0	0.0434191	0.242004	0	9.14397e-05	0.372022
TomatoPan030500.1	0.0368686	0.0409585	0.030511	0.109462	0.0214815	0.109462	0.0422811	0	0	0.0570051	0.0337688	0	0.00629666	0.00854206	0	0.102523
TomatoPan064840.1	0	0	0	0	0.0143073	0	0	0	0	0.0858249	0	0	0.0144678	0	0.0857735	0
TomatoPan064970.1	0.0466344	0.0673624	0.00598219	0.0187986	0	0.0187986	0.0335711	0	0	0.204093	0.0469259	0	0	0	0.204526	0
TomatoPan064980.1	0.363714	0.382826	0.465101	0.482987	0.277567	0.482987	0	0.489283	0	0.612737	0	0.416518	0.037337	0	0.154947	0.387675
TomatoPan065240.1	0	0	0	0	0	0	0	0	0	0	0	0	0	0	0	0
TomatoPan065510.1	0	0	0	0	0	0	0	0	0	0	0	0	0	0	0	9.61942e-05
TomatoPan066280.1	0.202895	0.210506	0.00148107	0	0	0	0.174611	0	0.210112	0	0.20209	0	0	0.210779	0	0
TomatoPan066560.1	0	0	0	0.0612699	0.0208221	0.0612699	0	0	0	0.0241042	0	0	0.0450196	0	0	0.0612718
TomatoPan067000.1	0.0499314	0.0588654	0.0291746	0	0	0	0	0.028659	0	0.104096	0.04997	0	0	0	0.104471	0
TomatoPan067710.1	0	0	0.0847011	0.181544	0.00538251	0.181544	0	0.0558028	0	0.0976004	0	0.0844865	0	0	0	0.181188
TomatoPan067720.1	0	0	0.0409313	0.0344233	0.052998	0.0344233	0	0	0	0.0204718	0	0	0.0530304	0	9.84414e-05	0.0406377
TomatoPan067900.1	0.0348404	0.0351591	0.0150162	0	0	0	0.026721	0	0.00107553	0.0404413	0.0348367	0	0	0.000381907	0.0408678	0
TomatoPan030590.1	0.171621	0.181978	0.0700991	0	0	0	0.178387	0	0.181891	0	0.171616	0	0	0.1819	0	0
TomatoPan031420.1	0.0658866	0.0740781	0.0103607	0	0	0	0.0744586	0	0.0740552	0	0.0659537	0	0	0.0740364	0	0
TomatoPan068570.1	0	0	0	0	0	0	0	0	0	0	0	0	0	0	0	0
Solyc00T000002.1	0.122578	0.136323	0.0621672	0.152713	0.0419981	0.152713	0.11165	0	0.136086	0	0.122588	0	0	0.0870053	0	0.0911961
Solyc00T000003.1	0.325414	0.361317	0.321422	0.401436	0.291317	0.401436	0	0.318607	0	0.453743	0	0.266365	0.0570036	0.00292475	0.157104	0.278182
Solyc00T000004.1	0.347214	0.382894	0.391635	0.473167	0.393641	0.473167	0	0.388446	0	0.508612	0	0.391578	0	0	0.274175	0.23487
Solyc00T000005.1	0	0	0	0	0	0	0	0	0	9.51042e-05	0	0	0	0	9.69089e-05	0
Solyc00T000006.1	0.169213	0.174227	0.118356	0.245003	0.168534	0.245003	0	0.0552922	0.0876821	0.103337	0	0	0.168458	0	0	0.245008
Solyc00T000007.1	0.101141	0.120338	0.124575	0.0634289	0.0822701	0.0634289	0	0.110129	0	0.195622	0	0.124615	0	0	0.195622	0
Solyc00T000013.1	0.108224	0.11829	0.163305	0.252627	0.144408	0.252627	0	0.148103	0	0.263669	0	0.112998	0.0492492	0	9.3492e-05	0.272837
Solyc00T000012.2	0.0779583	0.0872635	0.16171	0.253911	0.169401	0.253911	0	0.144696	0	0.25631	0	0	0.169326	0	9.32499e-05	0.276989
Solyc00T000014.1	0.139695	0.138944	0	0	0	0	0.15123	0	0.138942	0	0.139695	0	0	0.138944	0	0
Solyc00T000016.1	0.151286	0.158782	0.179275	0.265631	0.169724	0.265631	0	0.169632	0	0.254441	0	0.131335	0.0450681	9.23451e-05	0	0.295705
Solyc00T000019.1	0.19218	0.183973	0.165251	0.459111	0.240709	0.459111	0.0747909	0	0	0.755876	0.0646474	0	0.196452	0	0.76165	0
Solyc00T000020.1	0	0	0.0862105	0.255485	0.173513	0.255485	0	9.90386e-05	0	0.101014	0	0	0.173274	0	0	0.255352
Solyc00T000021.1	0.138467	0.207477	0.139812	0.189245	0.126432	0.189245	0	0.130003	0	0.479423	0	0.0667722	0.0805278	0	0.479918	0
Solyc00T000022.1	0.256869	0.257884	0.282023	0.333217	0.22575	0.333217	0	0.284876	0	0.331907	0	0.0817438	0.162405	0	0	0.332975
Solyc00T000023.1	0.405616	0.432863	0.375374	0.382633	0.325148	0.382633	0	0.381788	0.0878603	0.411636	0.0681132	0.177135	0.149221	0.0936256	0.357504	0.0412229
Solyc00T000024.1	0.224115	0.264179	0.0873371	0.231072	0.0542409	0.231072	0.183155	0	0.0871409	0.30987	0.210355	0	0.0155269	0.0869551	0.309937	0
Solyc00T000025.1	0.353105	0.322633	0.455457	0.497149	0.356799	0.497149	0	0.450559	0.0351457	0.542285	0.0169279	0.0280377	0.330463	0.0160533	0	0.490006
Solyc00T000026.1	0.121654	0.15477	0.146994	0.152177	0.0349969	0.152177	0	0.136814	0	0.21594	0	0.146976	0	0	0.215905	0
Solyc00T000027.1	0.308444	0.3146	0.249599	0.355673	0.267442	0.355673	0.152925	0.134161	0.241677	0.105214	0.133779	0	0.209676	0.132659	0	0.278788
Solyc00T000028.1	0.394337	0.439892	0.398059	0.457242	0.317522	0.457242	0.00458313	0.390343	0	0.676906	0.0675701	0.0678202	0.259514	0	0.489113	0.145878
Solyc00T000029.1	0.529388	0.556213	0.509264	0.531851	0.387454	0.531851	0	0.530659	0.0992347	0.547383	0.0637051	0.381592	0.0697409	0.128327	0.376555	0.137252
Solyc00T000030.1	0.320865	0.341523	0.408722	0.402215	0.343747	0.402215	0	0.411127	0	0.547585	0	0.272309	0.123578	0	0.514913	0.0252271
Solyc00T000032.1	0.174609	0.160479	0.177393	0.172449	0.0704839	0.172449	0.0154253	0.139467	0.0760239	0.130636	0.0706743	0.090308	0.0383112	0.0760517	0	0.149312
Solyc00T000033.1	0	0	0.0576331	0.19697	0.158041	0.19697	0	0.0461979	0	0.0597421	0	0	0.158016	0	0	0.196689
Solyc00T000035.1	0.351054	0.358454	0.301414	0.382151	0.246706	0.382151	0	0.318032	0.0518034	0.335345	0.0702489	0.0983352	0.151193	0.0679601	0	0.348194
Solyc00T000034.1	0.136526	0.156485	0.0625511	0.0868065	0.00657144	0.0868065	0.119244	0	0	0.304872	0.136527	0	0	0	0.302635	0
Solyc00T000036.1	0.0744316	0.065611	0	0.0146213	0	0.0146213	0.0663212	0	0.0194366	0.128824	0.0743982	0	0	0.0194429	0.12879	0
Solyc00T000037.3	0.2202	0.251351	0.191828	0.367006	0.100948	0.367006	0.112684	0.0506546	0	0.65433	0.166731	0.0217372	0.0372562	0	0.653823	0
Solyc00T000038.1	0.0594295	0.0698434	0.187177	0.224421	0.16724	0.224421	0	0.157085	0	0.2738	0	0.166655	0.0219596	0	0.27371	0
Solyc00T000039.1	0.0757793	0.0916535	0.12368	0.179097	0.134144	0.179097	0	0.117075	0	0.127951	0	0	0.143942	9.40016e-05	0	0.202622
Solyc00T000041.1	0.378804	0.380584	0.427753	0.547875	0.312713	0.547875	0	0.433423	0	0.697347	0.00817347	0	0.30971	0	0.40763	0.260047
Solyc00T000045.1	0.0518094	0.0574977	0.0560124	0.109235	0.0284743	0.109235	0	0.0587727	0	0.0777431	0	0.0560035	0	0	0.0169516	0.0943148
Solyc00T000046.1	0.0949518	0.113793	0.237276	0.466847	0.0734136	0.466847	0	0.190863	0	0.212957	0	0.222181	0.0162098	0	0	0.456391
Solyc00T000047.1	0	0	0	0.0515674	0.0150404	0.0515674	0	0	0	0.01167	0	0	0.0150349	0	9.31087e-05	0.118347
Solyc00T000048.1	0.155201	0.162561	0.0716802	0.0679751	0.0198336	0.0679751	0.124263	0	0.162648	0	0.155107	0	0	0.162614	0	0
Solyc00T000049.1	0.161678	0.177387	0.0989836	0.0328018	0.0912452	0.0328018	0.139472	0	0.177343	0	0.151598	0	0.0110961	0.177337	0	0
Solyc00T000050.1	0.275043	0.280504	0.157734	0.122944	0	0.122944	0.255081	0	0.280464	0	0.342549	9.59844e-05	0	0.280501	0	0
Solyc00T000051.1	0	0	0	0	0	0	0	0	0	0	0	0	0	0	0	0
Solyc00T000053.1	0.312591	0.3205	0.121119	0.0451446	0.0434598	0.0451446	0.31354	0	0.320458	0	0.362004	0	0	0.321169	0	0
Solyc01T000001.1	0	0	0.0394105	0.180157	0.172983	0.180157	0	0	0	0.0819392	0	0	0.17244	0	0	0.179748
Solyc01T000002.1	0.154721	0.16285	0.0811946	0.0204931	0.0431329	0.0204931	0.174273	0.00657416	0.162847	0	0.154804	0	0	0.187809	0	0
Solyc01T000003.2	0.165001	0.178063	0.174673	0.173752	0.111327	0.173752	0.0284023	0.151751	0.149726	0.0367171	0.124525	0	0.0761069	0.154184	0.0116412	0.0340572
Solyc01T000004.1	0.755438	0.826602	0.750765	0.832936	0.577539	0.832936	0	0.769025	0.0865511	0.724467	0	0.476298	0.252086	0	0	0.782626
Solyc01T000005.1	0.784244	0.871831	0.725702	0.849199	0.547735	0.849199	0	0.75115	0.639129	0.234638	0	0.670341	0.0597673	0.239556	0	0.667743
Solyc01T000008.1	0.688658	0.728851	0.637363	0.759753	0.614597	0.759753	0	0.680702	0	0.804074	0	0.0611808	0.555332	0	0	0.759859
Solyc01T000009.3	0.78077	0.838526	0.735725	0.840829	0.652672	0.840829	0	0.782597	0	0.948966	0	0.118784	0.571138	0	0	0.840619
Solyc01T000011.1	0.241164	0.258674	0.239435	0.363967	0.252027	0.363967	0	0.215711	0.075945	0.222578	0	0.0981438	0.179609	0.0542334	0	0.328096
Solyc01T000012.1	0.0442167	0.0432839	0.12729	0.214049	0.224446	0.214049	0	0.113934	0	0.142283	0	0	0.224368	0	0	0.223492
Solyc01T000013.1	0.573602	0.602031	0.528674	0.554705	0.439084	0.554705	0.0962908	0.486207	0.299199	0.358024	0.148459	0.229853	0.176365	0.198323	0	0.421593
Solyc01T000014.1	0.0657799	0.0733691	0.0565433	0.0382434	0.0239833	0.0382434	0	0.0599162	0.0586256	0.0206606	0.0321543	0.0339341	0	0.0585763	0.0207333	0
Solyc01T000015.1	0.295219	0.211049	0.429512	0.509133	0.321447	0.509133	0	0.380621	0.0072347	0.413969	0.0379799	0.0771236	0.262658	8.73275e-05	0	0.501826
Solyc01T000017.1	0.320237	0.347044	0.314112	0.445854	0.265724	0.445854	0.141282	0.210586	0.277816	0.0984162	0.182566	0.0455657	0.155507	0.168532	0	0.302801
Solyc01T000018.1	0.161961	0.161563	0.0411762	0.036658	0.0602055	0.036658	0.134649	0	0.161757	0	0.163967	0	0	0.165415	0	0
Solyc01T000020.1	0.085934	0.0985958	0.0156258	0	0	0	0.0783637	0	0.0984666	0	0.0859249	0	0	0.0984772	0	0
Solyc01T000021.1	0	0	0	0	0.0119336	0	0	0	0	0.0224723	0	0	0.0119441	0	0.022121	0
Solyc01T000022.2	0.227642	0.234669	0.372226	0.585568	0.38333	0.585568	0	0.374814	0	0.45363	8.62234e-05	0	0.390071	8.32455e-05	0	0.544244
Solyc01T000023.3	0.217859	0.237943	0.160474	0.234077	0.140506	0.234077	0.154542	0.0642151	0.237965	0	0.155742	0	0.0616422	0.14356	0	0.158504
Solyc01T000024.1	0.0952942	0.0816964	0.182763	0.277505	0.25552	0.277505	0	0.11311	0	0.276114	8.33425e-05	0	0.308631	0	0	0.279668
Solyc01T000028.1	0.197263	0.205708	0.228291	0.38788	0.3365	0.38788	0	0.201343	0	0.26545	8.65682e-05	0	0.371503	0	0	0.387689
Solyc01T000029.1	0.270454	0.3095	0.1508	0.166817	0.208211	0.166817	0.253334	0	0.309499	0	0.217839	0	0.0715096	0.334295	0	9.43194e-05
Solyc01T000032.1	0.420377	0.436816	0.342679	0.424701	0.270169	0.424701	0.114307	0.277914	0.226526	0.244536	0.191284	0.185946	0.0248185	0.180352	0	0.303402
Solyc01T000033.1	0.798711	0.787624	0.807153	0.929642	0.650809	0.929642	0	0.847952	0	0.95856	0	0.433214	0.325242	0	0.0152622	0.918657
Solyc01T000034.1	0.33613	0.331831	0.301502	0.430141	0.248611	0.430141	0.0181989	0.285323	0.178429	0.164375	0.140236	0.0398276	0.159397	0.0405602	0	0.393382
Solyc01T000035.1	0.0531204	0.0590768	0	0	0	0	0.0799678	0	0.0590791	0	0.0531179	0	0	0.0591321	0	0
Solyc01T000036.1	0	0	0.0969042	0.286452	0.147563	0.286452	0	0.00848146	0	0.0944031	0	0	0.14757	0	0	0.286365
Solyc01T000037.1	0.227259	0.231529	0.293541	0.377179	0.233886	0.377179	0	0.280894	0	0.385044	0	0.193383	0.100675	0	0.0113872	0.367255
Solyc01T000038.1	0.241627	0.229755	0.249835	0.306469	0.233307	0.306469	0.0308008	0.220198	0.0308785	0.285309	0.0722413	0.0236409	0.188268	0.0409042	0	0.286116
Solyc01T000039.1	0	0	0	0	0	0	0	0	0	0	0	0	0	0	0	0
Solyc01T000040.1	0.12045	0.110389	0.267864	0.333056	0.196581	0.333056	0	0.238936	0	0.317309	0	0.267864	0	0	0	0.353759
Solyc01T000042.1	0.424391	0.436847	0.361228	0.415763	0.225801	0.415763	0.28679	0.141252	0.415401	0.0257393	0.309204	0.113142	0.00275691	0.326466	0	0.147632
Solyc01T000043.1	0.263155	0.270785	0.396891	0.425307	0.411025	0.425307	0	0.391715	0	0.399996	0	0.0795536	0.35602	0.081347	0	0.347517
Solyc01T000044.1	0.0997982	0.120154	0.207692	0.586935	0.441478	0.586935	0	0.208334	0	0.209028	0.0208419	0	0.433673	0	0	0.587435
Solyc01T000045.1	0.0205511	0.0196899	0	0	0	0	0.0232602	0	0.0196031	0	0.0205082	0	0	0.0196673	0	0
Solyc01T000046.1	0.653288	0.653697	0.622095	0.629977	0.530546	0.629977	0	0.645355	0	0.708407	0	0.160581	0.410026	0	0	0.630054
Solyc01T000047.1	0.241371	0.22651	0.0860695	0.109851	0.0356793	0.109851	0.231545	0	0.226802	0	0.236827	0	0.0139978	0.219858	0	0.0250022
Solyc01T000048.1	0.0544471	0.0588417	0.23528	0.310894	0.275185	0.310894	0	0.251895	0	0.291807	0	0	0.275169	0	0	0.314555
Solyc01T000049.1	0	0	0.00896984	0.114496	0.138408	0.114496	0	0.00018369	0	0	0	0	0.139741	0	9.01994e-05	0.274968
Solyc01T000050.1	0.850586	0.876374	0.657855	0.649531	0.542684	0.649531	0.477323	0.382345	0.590768	0.289865	0.4805	0.225878	0.093122	0.594809	0.0829569	0.182694
Solyc01T000051.1	0.01184	0.00820889	0.114325	0.332177	0.259448	0.332177	0	0.0597926	0	0.0865334	0	0	0.259036	9.09184e-05	0	0.358946
Solyc01T000052.1	0.458297	0.490643	0.427488	0.439791	0.219277	0.439791	0.109115	0.379269	0.135254	0.419477	0.110177	0.289334	0.0554936	0.134625	0.301746	0.116447
Solyc01T000054.1	0.111303	0.115125	0.0537671	0.146824	0.181298	0.146824	0.136343	0	0.1156	0	0	0	0.181285	0.0330091	0	0.130359
Solyc01T000056.1	0.772732	0.832546	0.603923	0.727835	0.584922	0.727835	0.00967612	0.63305	0.145011	0.575793	0	0.132903	0.505376	0	0	0.731561
Solyc01T000060.1	0.3815	0.400435	0.321444	0.479444	0.316784	0.479444	0.235578	0.150667	0.400425	0	0.230556	0	0.165633	0.144029	0	0.34893
Solyc01T000062.1	0.39344	0.387329	0.435562	0.515456	0.415739	0.515456	0	0.430257	0	0.53576	0	0.297464	0.15511	0.0205994	0	0.499069
Solyc01T000063.1	0.488391	0.534491	0.278422	0.432185	0.427917	0.432185	0.510891	0	0.534544	0	0.230822	0	0.35305	0.430641	0	0.155121
Solyc01T000066.1	0.269413	0.226894	0.383879	0.346169	0.306645	0.346169	0	0.326288	0.0971821	0.194345	0.119162	0	0.29885	0.0637737	0	0.330406
PRAM_267.1.p1	0.497277	0.53801	0.555474	0.59892	0.210666	0.59892	0	0.549167	0.250077	0.409376	0.114329	0.447595	0	0.256494	0	0.372454
PRAM_272.1.p1	0	0	0.0424445	0.166558	0.252711	0.166558	0	0.0229329	0	0.0280429	0	0	0.257506	8.72546e-05	0	0.267344
PRAM_274.1.p1	0.292151	0.305663	0.325727	0.412766	0.287782	0.412766	0	0.337025	0.0977822	0.291643	0.0482765	0.183307	0.109999	0.124408	0	0.317249
PRAM_281.1.p1	0	0	0	0	0	0	0	0	0	0	0	0	0	0	0	0
PRAM_283.1.p2	0.412762	0.454524	0.404895	0.428738	0.0384459	0.428738	0.0834798	0.337208	0.257094	0.265855	0.117843	0.314826	0	0.180555	0	0.317981
Solyc01T000068.1	0.189202	0.202147	0.150929	0.3103	0.225897	0.3103	0.121905	0.0698647	0.14924	0.076664	0.0879434	0	0.189381	0.03309	0	0.292917
Solyc01T000069.1	0	0	0.176914	0.672307	0.52006	0.672307	0	0.150283	0	0.165503	0	0.0327159	0.514683	0	0	0.676707
Solyc01T000070.1	0	0	0.0351371	0.0992436	0.116366	0.0992436	0	0	0	0.0331308	0	0	0.1162	0	0	0.113416
Solyc01T000071.1	0.115245	0.109659	0.121313	0.192495	0.177634	0.192495	0.0398709	0.0859266	0.0120636	0.135113	0	0	0.209531	0	0	0.198676
Solyc01T000072.1	0.26105	0.276915	0.256384	0.331179	0.237751	0.331179	0.241821	0.00129981	0.276732	0	0.207115	0	0.0790375	0.220941	0	0.102297
Solyc01T000073.1	0.733955	0.793571	0.667479	0.968158	0.552988	0.968158	0.305273	0.46615	0.690306	0.123118	0.398397	0.0129124	0.379848	0.119694	0	0.863616
Solyc01T000074.1	0	0	0	0	0.0223992	0	0	0.00149371	0	0	0	0	0.0220969	0	0	9.9699e-05
Solyc01T000075.1	0.437633	0.466294	0.482222	0.542851	0.445227	0.542851	0	0.496057	0	0.627839	0	0.109766	0.360825	0	0.500634	0.12902
Solyc01T000076.1	0.158901	0.146352	0.247402	0.554755	0.240422	0.554755	0	0.211286	0	0.570953	0	0.0387501	0.223535	0	0.0272693	0.537335
Solyc01T000077.1	0.219664	0.214567	0.155573	0.215501	0.248405	0.215501	0.217548	0	0.214622	0	0.0935634	0	0.171153	0.214557	0	0
Solyc01T000080.1	0.103837	0.118357	0.17538	0.305031	0.272087	0.305031	0	0.166788	0	0.221248	0	8.49528e-05	0.316041	0	0	0.304899
Solyc01T000082.1	0.0590175	0.0788624	0.198431	0.335011	0.176394	0.335011	0	0.181998	0	0.245247	0	0.0906782	0.10594	9.17159e-05	0	0.371551
Solyc01T000083.1	0.36004	0.371501	0.370218	0.474108	0.338573	0.474108	0	0.38804	0	0.536315	0	0.276743	0.11445	0	0.445198	0.122338
Solyc01T000084.1	0.45524	0.52197	0.498672	0.587041	0.475488	0.587041	0	0.513191	0	0.674394	0	0.104654	0.382128	0	0.435175	0.219265
Solyc01T000085.1	0.218089	0.222858	0.218465	0.455084	0.235496	0.455084	0.223456	0	0.222858	0	0.185161	0	0.042938	0.0911546	0	0.321575
Solyc01T000087.1	0.234201	0.247663	0.212704	0.211194	0.185918	0.211194	0.130678	0.104441	0.247365	0	0.166864	0	0.0896835	0.188047	0	0.0905297
Solyc01T000088.1	0.0638574	0	0	0.285502	0.288545	0.285502	9.59373e-05	0	9.96409e-05	0	8.74611e-05	0	0.318183	0	0	0.287149
Solyc01T000089.1	0	0	0	0	0.0414273	0	0	0	0	0	0	0	0.0414307	0	0	0
Solyc01T000090.1	0	0	0	0	0	0	0	0	0	0	0	0	0	0	0	0
Solyc01T000091.1	0.224661	0.25658	0.0418633	0.0373869	0.041102	0.0373869	0.254408	0	0.256509	0	0.21808	0	0.0168066	0.245811	0	0
Solyc01T000092.2	0.807912	0.85979	0.747047	0.912322	0.638191	0.912322	0	0.768403	0	0.870511	0	0.559756	0.217271	0	0.369332	0.630668
Solyc01T000093.1	0.373937	0.386884	0.402931	0.433301	0.322956	0.433301	0	0.411245	0.137972	0.318222	0.140841	0	0.2791	0.167595	0	0.350439
Solyc01T000094.1	0.410698	0.383127	0.405055	0.641934	0.24577	0.641934	0.186542	0.252636	0.264797	0.224042	0.242862	0.205867	0	0.0897418	0	0.571616
Solyc01T000095.1	0	0	0.0331183	0.527507	0.151052	0.527507	0	0	0	9.94461e-05	0	0.030164	0.157469	8.58657e-05	0	0.46949
Solyc01T000096.2	0.711959	0.776071	0.620291	0.784614	0.561035	0.784614	0	0.658848	0	0.7515	0	0.265698	0.353297	0	0	0.78483
Solyc01T000098.1	0.253806	0.24551	0.305858	0.499537	0.328616	0.499537	0	0.271942	0	0.369331	0	0.0480818	0.281094	0	0.0548243	0.439938
Solyc01T000099.1	0.0235517	0.00291697	0	0.483812	0.51914	0.483812	0	0	0.00281496	0	0	0	0.519311	0	0	0.482856
Solyc01T000100.1	0.458761	0.495849	0.536398	0.647701	0.312029	0.647701	0	0.536473	0	0.684558	0	0.527253	0.00857624	0	0.109637	0.562276
Solyc01T000104.1	0.0464317	0.0423943	0.12366	0.337936	0.0417298	0.337936	0	0.114883	0	0.15882	0	0.123649	0	0	0	0.339332
Solyc01T000105.1	0.0282694	0.0295295	0.00196832	0	0	0	0.0272783	0	0.0295378	0	0.0283403	0	0	0.0295236	0	0
Solyc01T000107.1	0.272573	0.290441	0.45957	0.579169	0.432985	0.579169	0	0.479541	0	0.625658	0	0.112407	0.34646	0	9.01608e-05	0.538611
Solyc01T000108.1	0	0	0.108537	0.194013	0.101035	0.194013	0	0.0851834	0	0.0791032	0	0.0596596	0.0740118	0	0	0.193758
Solyc01T000109.1	0.0566403	0.0547573	0.0563542	0.133326	0.0674545	0.133326	0	0.0625264	0	0.119952	0.00104469	0	0.0669027	0	0.0349615	0.104192
Solyc01T000111.1	0	0	0.00568126	0.0382017	0	0.0382017	0	0.0153759	0	0.010627	0	0.00561946	0	0	0	0.038204
Solyc01T000115.1	0.567615	0.567755	0.482768	0.853547	0.602466	0.853547	0.0394578	0.477843	0.216846	0.330705	0.0725475	0.196951	0.467827	0	0	0.853654
Solyc01T000117.1	0.470974	0.507909	0.610968	0.799399	0.550697	0.799399	0	0.634536	0	0.726405	0	0.162027	0.459115	0	0	0.79932
Solyc01T000120.1	0.208437	0.208119	0.241555	0.353046	0.269876	0.353046	0	0.242337	0	0.315316	0.0136324	0	0.257449	9.24547e-05	0	0.366555
Solyc01T000121.1	0.104729	0.0853661	0.178067	0.371292	0.289485	0.371292	0	0.113591	0	0.193415	0	0	0.309622	0	0	0.371183
Solyc01T000122.1	0.644806	0.714016	0.622941	0.758889	0.588237	0.758889	0	0.632463	0	0.896988	0.0877179	0	0.537227	0.0266468	0.180549	0.605978
Solyc01T000123.1	0.340717	0.352899	0.244273	0.401053	0.390518	0.401053	0.181318	0.118792	0.31058	0.0513583	0.0967455	0	0.325657	0.180742	0	0.261285
Solyc01T000125.1	0.735049	0.756381	0.60135	0.688828	0.548572	0.688828	0.0966072	0.563963	0.165091	0.627469	0.1213	0	0.480465	0.144341	0.0303353	0.582257
Solyc01T000131.1	0.274139	0.261822	0.257292	0.511466	0.407363	0.511466	0.0611595	0.186443	0.124998	0.14586	0.0159443	0.0800359	0.321781	8.7083e-05	0	0.500974
Solyc01T000133.1	0.224805	0.206134	0.187756	0.260965	0.0923364	0.260965	0.0927464	0.098882	0.181172	0.0318283	0.134402	0.0988452	0	0.0506964	0	0.221741
Solyc01T000135.2	0	0	0	0	0	0	0	0	0	0	9.50336e-05	0	0.000121367	0	0	0
Solyc01T000136.1	0.251875	0.295203	0.169604	0.331087	0.185622	0.331087	0.176709	0.0495167	0.295555	0	0.171637	0	0.137803	0.15412	0	0.226902
Solyc01T000137.1	0.50827	0.553987	0.482628	0.507759	0.245277	0.507759	0	0.495403	0.395984	0.158488	0.0123177	0.471393	0	0.396243	0.158271	0
Solyc01T000138.1	0.477607	0.503099	0.42893	0.40923	0.416405	0.40923	0	0.425749	0	0.42077	0	0	0.420164	9.27687e-05	0	0.422139
Solyc01T000142.1	0.57073	0.61054	0.592935	0.707309	0.544689	0.707309	0	0.630184	0.105084	0.624729	0	0.0432106	0.513307	0	0	0.682489
Solyc01T000146.1	0.24271	0.2336	0.290402	0.319217	0.21245	0.319217	0	0.296089	0	0.382007	0	0	0.212463	0	0	0.319268
Solyc01T000147.2	0.0325333	0.0217632	0	0.264502	0.133176	0.264502	0.0124876	0	0.0220323	0	0	0	0.133079	0	0	0.328511
Solyc01T000148.4	0.232365	0.236036	0.147674	0.0951681	0.0168012	0.0951681	0.221054	0	0.236318	0	0.232815	0	0	0.310188	0	9.22132e-05
Solyc01T000149.1	0.241743	0.257212	0.234816	0.267722	0.000384387	0.267722	0.0509987	0.178827	0.137411	0.163498	0.111425	0.141621	0	0.131478	0.00658231	0.171859
Solyc01T000150.2	0.281207	0.286796	0.436501	0.64684	0.463041	0.64684	0	0.454704	0	0.503322	0	0.0807667	0.406995	0	0	0.646838
Solyc01T000152.1	0.128412	0.130519	0.152681	0.185335	0.126988	0.185335	0	0.181392	0	0.244011	0.0268546	0	0.117959	0.0230701	0	0.172152
Solyc01T000153.1	0.562882	0.550224	0.618782	0.789034	0.623216	0.789034	0	0.631156	0.00732849	0.673348	0.0741235	0	0.587847	0.0577073	0	0.743082
Solyc01T000154.1	0	0.00406097	0.122877	0.141226	0.0201571	0.141226	0	0.0925482	0	0.10292	0	0.123562	0	0	0	0.141179
Solyc01T000155.1	0.11891	0.125927	0.0916239	0.0869625	0.0552312	0.0869625	0.0935286	0	0.125875	0	0.120581	0	0	0.132622	0	0
Solyc01T000156.1	0.191131	0.194253	0.15521	0.383403	0.155202	0.383403	0.198227	0	0.194203	0	0.175555	0	0.036953	0.108888	0	0.257435
Solyc01T000157.1	0.111789	0.116781	0.182535	0.241149	0.136485	0.241149	0	0.173964	0	0.198128	0	0.183125	0	0	0.00649176	0.237835
Solyc01T000159.1	0.0237575	0.0185863	0.0932966	0.101791	0.0860274	0.101791	0	0.0930395	0	0.0874353	0	0	0.0883891	9.58919e-05	0	0.112548
Solyc01T000160.1	0.776304	0.811024	0.656267	0.774503	0.544204	0.774503	0	0.667909	0	0.810711	0.129486	0.0578787	0.456016	0.106852	0.13802	0.618702
Solyc01T000161.1	0	0	0	0	0	0	0	0	0	0	0	0	0	0	0	0
Solyc01T000162.1	0.169186	0.160409	0.175825	0.293512	0.235261	0.293512	0.0387257	0.121912	0.0416882	0.166995	0.0228811	0	0.229196	0.0122696	0	0.287027
Solyc01T000163.1	0.233316	0.238709	0.377172	0.578375	0.437803	0.578375	0	0.358494	0.0249996	0.362095	8.44265e-05	0	0.428109	0	0	0.579184
Solyc01T000164.1	0.633904	0.636268	0.592644	0.74489	0.573504	0.74489	0	0.63861	0	0.639058	0	0.0743515	0.51543	0	0	0.747152
Solyc01T000165.1	0.0976643	0.119043	0.176113	0.344533	0.276069	0.344533	0	0.176189	0.0372379	0.169196	0	0	0.275851	0	0	0.344515
Solyc01T000171.1	0.0304119	0.0331027	0.0755081	0.0870637	0.0452163	0.0870637	0	0.0662294	0	0.160388	0	0.0603335	0.019845	0	0.160417	0
Solyc01T000172.1	0.0109689	0.0180811	0.0126618	0.0368364	0.00029404	0.0368364	0	0.0056165	0	0.0275259	0	0.0124512	0	0	0	0.0368422
Solyc01T000173.1	0.746867	0.756331	0.826417	0.881167	0.582491	0.881167	0	0.878956	0	1	0	0.362503	0.382278	0.00517338	0	0.877223
Solyc01T000174.1	0.69658	0.709634	0.637662	0.788249	0.522685	0.788249	0.112644	0.58979	0.280981	0.454638	0.194097	0.157789	0.377206	0.136253	0	0.68477
Solyc01T000177.1	0.390878	0.423944	0.398649	0.551513	0.312824	0.551513	0.0146506	0.382015	0.224671	0.245612	0.168293	0.0692623	0.210561	0.11995	0	0.464398
Solyc01T000178.1	0.109107	0.0947397	0.0725585	0.144576	0.126258	0.144576	0.0145301	0.0352967	0.0947292	0	0	0	0.126185	9.47388e-05	0	0.178123
Solyc01T000179.1	0.00255134	0.00462694	0.00875194	0.119529	0.0989049	0.119529	0.0114096	0	0.00460865	0	0	0	0.0985711	0	0	0.119479
Solyc01T000180.1	0.534009	0.541787	0.562449	0.69185	0.516763	0.69185	0	0.593548	0	0.616714	0	0.0400388	0.487949	0	0	0.691837
Solyc01T000181.1	0.683842	0.707533	0.691813	0.822498	0.630748	0.822498	0	0.717513	0	0.716201	0	0.063687	0.607396	0	0	0.822517
Solyc01T000183.1	0.391869	0.402607	0.309308	0.298767	0.269095	0.298767	0.223139	0.161661	0.402248	0	0.311443	0.0360538	0.0412874	0.337241	0	0.0839371
Solyc01T000187.1	0.273794	0.306948	0.318377	0.437909	0.325515	0.437909	0	0.33581	0.000200636	0.526557	0.00561963	0	0.324586	0.02666	0	0.430121
Solyc01T000188.1	0.0749979	0.0971985	0.0945001	0.168389	0.0512245	0.168389	0.0130363	0.0716145	0	0.137401	0	0.102118	0	0	0	0.1733
Solyc01T000189.1	0.550556	0.585707	0.479226	0.579195	0.462165	0.579195	0	0.485096	0	0.593548	0.00298608	0	0.461568	8.69601e-05	0	0.536738
Solyc01T000192.1	0.245845	0.223713	0.27053	0.444673	0.344692	0.444673	0	0.248929	0.111479	0.138559	0.0608915	0	0.325475	0.0297639	0	0.429091
Solyc01T000193.1	0	0	0	0.293488	0.202294	0.293488	0	0	0	9.60303e-05	0	0	0.202077	0	0	0.361728
Solyc01T000197.1	0.127293	0.125656	0.163586	0.256399	0.16491	0.256399	0	0.16842	0	0.161349	0.0125823	0.0137021	0.151808	9.1971e-05	0	0.293147
Solyc01T000198.1	0.564919	0.551564	0.640941	0.817214	0.563271	0.817214	0	0.655106	0	0.804701	0	0.132255	0.480558	0.0281019	0.00880391	0.788052
Solyc01T000199.2	0.516712	0.554434	0.477307	0.509778	0.35351	0.509778	0	0.485552	0	0.614056	0	0.274213	0.180548	0	8.92278e-05	0.512913
Solyc01T000200.1	0.377025	0.400185	0.384429	0.352608	0.21114	0.352608	0.126733	0.275497	0.335767	0.100805	0.241151	0.0706937	0.079518	0.29162	0	0.157674
Solyc01T000201.1	0.463032	0.43171	0.55197	0.796736	0.437332	0.796736	0	0.568291	0	0.642678	0	0.217317	0.319996	0	0	0.796751
Solyc01T000203.4	0.159139	0.150307	0.113243	0.21394	0.214789	0.21394	0.140091	0	0.150232	0	0.0562575	0	0.175169	0.0479085	0	0.174954
Solyc01T000206.1	0.127535	0.12106	0.206606	0.294436	0.258884	0.294436	0	0.184957	0	0.256277	0	9.01104e-05	0.280015	0	9.1881e-05	0.326931
Solyc01T000207.1	0.386038	0.399161	0.40047	0.445562	0.377665	0.445562	0	0.420339	0	0.533159	0	0.404532	0	0	0.455635	0.0731065
Solyc01T000208.1	0.393497	0.423341	0.379309	0.48687	0.328946	0.48687	0.0331974	0.367068	0.0502338	0.448141	0.0812547	0	0.286961	0.0163575	0	0.473679
Solyc01T000209.1	0	0	0	0.0583093	0.130016	0.0583093	0	0	0	9.6335e-05	0	0	0.129766	0	0	0.0582155
Solyc01T000210.1	0.614578	0.63992	0.547651	0.413246	0.376556	0.413246	0.0410905	0.557417	0.0734321	0.680463	0.115307	0.462784	0	0.0733198	0.680644	0
Solyc01T000211.1	0	0	0	0	0.0170511	0	0	0	0	0	0	0	0.0170186	0	0	0
Solyc01T000212.1	0.117584	0.116119	0.18142	0.277054	0.276494	0.277054	0	0.159532	0	0.249581	0	0.000121428	0.304822	0	9.02852e-05	0.319547
Solyc01T000215.1	0	0	0	0	0	0	0.023143	0	0	0	0	0	0	0	0	0
Solyc01T000216.1	0.354844	0.350569	0.351281	0.528926	0.357851	0.528926	0	0.342638	0.105339	0.274949	0	0.17261	0.235227	8.79118e-05	0	0.526667
Solyc01T000217.1	0.586109	0.587782	0.636435	0.712766	0.594056	0.712766	0	0.630122	0.00877221	0.731078	0	0.0394494	0.561895	0.0260642	0	0.690434
Solyc01T000218.1	0.718281	0.77855	0.660539	0.733355	0.539425	0.733355	0	0.685352	0	0.82665	0	0.305063	0.335713	0	0.104865	0.657548
Solyc01T000220.1	0	0	0	0	0	0	0	0	9.45037e-05	0	0	0	0	0	0	0
Solyc01T000221.1	0.487006	0.426128	0.445385	0.407996	0.230353	0.407996	0.440288	0	0.426675	0	0.372388	0	0.0977385	0.284363	0	0.189066
Solyc01T000222.1	0.814833	0.838546	0.706367	0.773155	0.56976	0.773155	0.826568	0	0.838542	0	0.643133	0	0.18029	0.559908	0	0.339215
Solyc01T000224.1	0.246721	0.249818	0.218676	0.257118	0.242844	0.257118	0	0.219276	0.2496	0	0.053698	0	0.221065	0.0667984	0	0.211255
Solyc01T000225.1	0.198743	0.215037	0.282146	0.343211	0.248956	0.343211	0	0.277382	0	0.364029	0	0.288266	0	0	0.155817	0.223856
Solyc01T000229.1	0.234514	0.252636	0.380382	0.481691	0.44998	0.481691	0	0.386955	0	0.5264	0	0	0.449784	0	0	0.481689
Solyc01T000230.1	0.0976334	0.0867958	0	0.132319	0.130198	0.132319	0.0826438	0	0.0867955	0	0.0214939	0	0.120048	0.0452197	0	0.106386
Solyc01T000231.1	0.316121	0.334081	0.0459662	0.0911965	0.115163	0.0911965	0.336724	0	0.334184	0	0.300756	0	0.0254795	0.358441	0	9.53842e-05
Solyc01T000232.1	0.558146	0.512455	0.75385	0.938053	0.687249	0.938053	0	0.774042	0	0.778804	0	0.100461	0.631442	0	0	0.93812
Solyc01T000233.2	0.49455	0.555973	0.476872	1	0.674347	1	0.0390758	0.455759	0.417515	0.121356	0.101361	0.120822	0.599577	0.0345456	0	0.965454
Solyc01T000234.1	0.0601908	0.0796184	0.139644	0.363594	0.198283	0.363594	0	0.115754	0.006345	0.134492	0.0335034	0	0.189432	0.0303377	0	0.341312
Solyc01T000235.1	0.467481	0.498828	0.212862	0.148109	0.0259825	0.148109	0.46359	0	0.498202	0	0.467546	0	0	0.462496	0	9.43245e-05
Solyc01T000236.1	0.703725	0.748018	0.713101	0.835888	0.63815	0.835888	0	0.743886	0	0.869298	0	0.185822	0.535997	0.0732711	0	0.790634
Solyc01T000237.1	0.227959	0.260011	0.330314	0.468638	0.256083	0.468638	0	0.335894	0	0.471665	0	0.122946	0.177085	0	0.0111213	0.462304
Solyc01T000238.1	0.152079	0.167754	0.193813	0.249634	0.165562	0.249634	0	0.1811	0	0.286388	0	0.155785	0.0340344	0	9.60766e-05	0.25573
Solyc01T000240.1	0.356325	0.392302	0.260947	0.307662	0.26191	0.307662	0.382384	0	0.39231	0	0.297039	0	0.0744737	0.397051	0	0
Solyc01T000241.1	0.483577	0.530199	0.52167	0.45472	0.408945	0.45472	0	0.536029	0.162557	0.455519	0	0.521705	0	0.170931	0.394988	0.0491045
Solyc01T000242.1	0	0	0	0.128957	0.0180956	0.128957	0	0	0	0	0	0	0.0179801	0	0	0.128655
Solyc01T000243.1	0.278083	0.28366	0.326629	0.491404	0.356869	0.491404	0	0.327575	0.0262987	0.334475	0	0.0143628	0.339798	8.81112e-05	0	0.490402
Solyc01T000244.1	0.297403	0.312184	0.305551	0.315192	0.209986	0.315192	0.0410386	0.277757	0.312168	0	0.0604069	0.240246	0.0103198	0.198112	0	0.157743
Solyc01T000245.1	0.0283446	0.0263605	0.0290848	0.0783306	0.0768561	0.0783306	0.0190576	0	0.0264149	0	0	0	0.0767717	0.00264264	0	0.0766615
Solyc01T000246.1	0.0156087	0.0143368	0	0	0	0	0.0263067	0	0.0137431	0	0.0154584	0	0	0.0138141	0	0
Solyc01T000249.1	0.509829	0.534451	0.466588	0.565147	0.478165	0.565147	0	0.496799	0	0.600487	0	0	0.478202	0	0.200927	0.409829
Solyc01T000250.1	0.290112	0.284869	0.21266	0.232213	0.40261	0.232213	0.264633	0	0.284861	0	0.190117	0	0.215285	0.269078	0	0.0424744
Solyc01T000251.1	0.693401	0.648876	0.660638	0.818216	0.573074	0.818216	0	0.6822	0.198586	0.546001	0.0565855	0.111202	0.488086	0.0807009	0	0.775344
Solyc01T000252.1	0.402891	0.397406	0.542068	0.87788	0.420249	0.87788	0	0.593524	0.182834	0.306037	0.0111513	0.33887	0.234757	0.0304475	0	0.852434
Solyc01T000253.1	0.787264	0.824221	0.845908	1	0.775954	1	0	0.866232	0	0.977938	0	0.0846693	0.713923	0	0	1
Solyc01T000254.1	0	0	0	0	0	0	0	0	0	0	0	0	0	0	0	0
Solyc01T000255.1	0.0701997	0.0807912	0.159174	0.255776	0.176197	0.255776	0	0.104933	0	0.252748	0	0	0.176204	0	0	0.255766
Solyc01T000256.1	0.721833	0.782092	0.448417	0.42384	0.375703	0.42384	0.666418	0.105445	0.781926	0	0.658505	0	0.0573533	0.753864	0	0.0308244
Solyc01T000257.1	0.29461	0.308517	0.200436	0.280076	0.261371	0.280076	0.32499	0	0.30414	0.00612809	0.186267	0	0.127617	0.284855	0	0.0310083
Solyc01T000258.1	0.102563	0.112967	0.108797	0.122369	0.107806	0.122369	0	0.107211	0	0.157086	0	0.0466096	0.0656647	0	0.15707	0
Solyc01T000259.1	0.21376	0.230818	0.18633	0.253357	0.238344	0.253357	0	0.187106	0	0.255605	0	0	0.240348	0	0.1842	0.0852414
Solyc01T000260.1	0.342671	0.33985	0.420626	0.568251	0.3813	0.568251	0	0.412058	0	0.49213	0	0	0.383328	8.2391e-05	0	0.545617
Solyc01T000261.1	0.530698	0.51854	0.554409	0.663645	0.524842	0.663645	0	0.603441	0	0.651418	0	0.261767	0.273865	0	0	0.664527
Solyc01T000266.1	0.149303	0.146384	0.0546113	0.194969	0.0620518	0.194969	0.137791	0	0.146233	0	0.13531	0	0.0204158	0.0801301	0	0.147304
Solyc01T000268.1	0.286998	0.319618	0.262206	0.289079	0.164042	0.289079	0.00426773	0.294322	0.0912854	0.27654	0.0249571	0.245092	0	0.091184	0.27639	0
Solyc01T000271.1	0.579848	0.613193	0.495759	0.605045	0.40528	0.605045	0	0.543031	0	0.699403	0	0.176976	0.294071	0	0.518945	0.175703
Solyc01T000272.1	0.535532	0.521312	0.528112	0.675067	0.638139	0.675067	0.00856765	0.523893	0.357501	0.164522	0.0457005	0	0.611256	0.0336449	0	0.645374
Solyc01T000273.1	0.160412	0.192253	0.169412	0.28488	0.139809	0.28488	0.0962382	0.0930076	0.118887	0.111996	0.0416645	0.0779482	0.0765611	0.0368553	0	0.261866
Solyc01T000274.1	0	0	0.110176	0.241214	0.222329	0.241214	0	0.0405196	0	0.11314	0	0	0.22189	0	0	0.241207
Solyc01T000277.1	0.258662	0.264942	0.272899	0.400135	0.289472	0.400135	0	0.265395	0	0.409001	0	0.0233239	0.270965	0	0.156966	0.265968
Solyc01T000279.1	0.189629	0.198397	0.141283	0.200314	0.0345548	0.200314	0.19518	0	0.198449	0	0.189198	0	0	0.159734	0	0.0831213
Solyc01T000280.1	0.158936	0.174325	0.138199	0.112389	0.0294515	0.112389	0.0966464	0.0841177	0.162548	0.0181729	0.111274	0.0530244	0	0.162576	0.0181251	0
Solyc01T000281.1	0.28606	0.296821	0.385769	0.562694	0.261328	0.562694	0	0.389531	0	0.466455	0	0.229477	0.152089	8.73713e-05	0	0.537816
Solyc01T000285.2	0.549445	0.559382	0.5086	0.671431	0.428441	0.671431	0.112059	0.466387	0.43299	0.151067	0.248106	0	0.34365	0.13825	0	0.563236
Solyc01T000290.1	0.233989	0.255701	0.188626	0.229139	0.204683	0.229139	0.0494661	0.156971	0.227171	0.0349261	0.0665169	0	0.168772	0.164275	0	0.125566
Solyc01T000292.1	0.293622	0.323233	0.258277	0.201523	0.172301	0.201523	0.297404	0	0.323229	0	0.29344	0	0	0.35461	9.51853e-05	0
Solyc01T000293.4	0.0652635	0.0780287	0.116692	0.170267	0.0395379	0.170267	0	0.0806577	0	0.156064	0	0.116372	0.000373329	0	0	0.170126
Solyc01T000294.1	0	0	0	0.0161197	0.0399951	0.0161197	0	0	0	0	0	0	0.0399998	0	0	0.01595
Solyc01T000296.2	0.103798	0.102263	0.177631	0.311819	0.292056	0.311819	0.0180836	0.118006	0.0282077	0.0947273	0.0465853	0	0.284844	0.00487485	0	0.308867
Solyc01T000297.1	0.0178811	0.0203517	0	0	0	0	0.0276221	0	0.0196516	0	0.0172254	0	0	0.0216977	0	0
Solyc01T000300.1	0.626995	0.648412	0.668118	0.757042	0.6063	0.757042	0	0.674659	0.0141193	0.756189	0	0.289808	0.357703	0	0	0.757183
Solyc01T000301.1	0.185132	0.146863	0.278532	0.35202	0.396974	0.35202	0	0.219136	0.0477874	0.171852	0	0	0.39639	0	0	0.369
Solyc01T000302.1	0.701986	0.743082	0.565089	0.663651	0.423897	0.663651	0	0.5945	0	0.746254	0.0429773	0.0900298	0.370118	0	0	0.663708
Solyc01T000303.1	0.26157	0.226816	0.292595	0.496464	0.297551	0.496464	0	0.283003	0	0.310903	0	0.110879	0.189921	0	0.0104046	0.48699
Solyc01T000304.1	0.0890756	0.0944276	0.0399937	0.0339769	0.0169417	0.0339769	0.0855714	0	0.094362	0	0.0885202	0	0	0.0942188	0	0
Solyc01T000306.1	0.673202	0.700154	0.349581	0.185104	0.0792382	0.185104	0.682041	0	0.701291	0	0.672588	0	0.00103022	0.680466	0	0
Solyc01T000307.1	0	0	0.036838	0.0900845	0.0443073	0.0900845	0	0	0	0	0	0	0.0441551	0	0	0.0875122
Solyc01T000308.1	0.582443	0.611575	0.451989	0.59236	0.386652	0.59236	0.435447	0.158914	0.418794	0.213602	0.347256	0	0.22103	0.369748	0	0.324361
Solyc01T000309.2	0.117943	0.103128	0.189582	0.252159	0.200329	0.252159	0	0.166999	0	0.225936	0	0	0.205264	8.88111e-05	0	0.272799
Solyc01T000310.2	0.367721	0.388265	0.286751	0.188273	0.159737	0.188273	0.345999	0	0.388252	0	0.367792	0	0	0.372092	0	0.0193463
Solyc01T000314.1	0.469873	0.418237	0.530114	0.55068	0.505631	0.55068	0.101613	0.475891	0.116058	0.426886	0.189449	0	0.397636	0.160651	0	0.454979
Solyc01T000315.1	0.101536	0.0998825	0.176594	0.266804	0.212965	0.266804	0	0.169094	0	0.193284	0	0.0157107	0.201783	0	0	0.266808
Solyc01T000316.1	0.570555	0.589021	0.506778	0.63768	0.559074	0.63768	0	0.53469	0	0.678035	0	0.0928065	0.44534	0	0	0.637548
Solyc01T000317.1	0.371897	0.391338	0.309252	0.378175	0.20165	0.378175	0.2749	0.110711	0.305348	0.114561	0.303911	0.0257997	0.0491313	0.317506	0	0.0995423
Solyc01T000318.1	0.0832345	0.0871953	0.0615197	0.0861843	0.088821	0.0861843	0.0353278	0.0408737	0.0871905	0	0.0171491	0	0.07634	0.0679209	0	0.03291
Solyc01T000320.1	0.162003	0.150403	0.153629	0.210562	0.123252	0.210562	0	0.157495	0	0.204425	0	0.0364652	0.0978267	9.13891e-05	0	0.249722
Solyc01T000321.1	0.835075	0.824651	0.847201	0.98881	0.749461	0.98881	0	0.86864	0	0.88777	0	0.255457	0.56889	0	0	0.98876
Solyc01T000322.1	0.681752	0.747836	0.68879	0.726342	0.456521	0.726342	0	0.741941	0	0.82301	0.0723726	0.204682	0.358817	0	0	0.726083
Solyc01T000323.1	0.555044	0.581512	0.390318	0.413876	0.320764	0.413876	0.377168	0.177661	0.556792	0.0279007	0.426962	0.117667	0	0.467394	0	0.124717
Solyc01T000324.1	0.350743	0.415233	0.438128	0.615557	0.525102	0.615557	0	0.457349	0.00767446	0.564245	0	0.033494	0.506011	0	0.0186777	0.604016
Solyc01T000325.1	0.283626	0.289695	0.37297	0.538723	0.365971	0.538723	0	0.343915	0.0736456	0.401963	0.0906372	0	0.296058	0	0	0.539654
Solyc01T000326.1	0.676597	0.734825	0.698737	0.790938	0.5094	0.790938	0	0.728258	0	0.909543	0	0.392969	0.247015	0	0.226485	0.622465
Solyc01T000327.1	0.831933	0.869629	0.811216	0.993611	0.620316	0.993611	0.00361249	0.832834	0.26187	0.649641	0	0.350641	0.495632	0	0	0.993658
Solyc01T000328.1	0.427569	0.415373	0.568175	0.747634	0.632478	0.747634	0	0.551238	0	0.744353	0	0	0.632842	0	0	0.74759
Solyc01T000330.1	0.578988	0.606685	0.609462	0.79629	0.50462	0.79629	0	0.637662	0	0.765292	0	0.266349	0.381017	0	0	0.796304
Solyc01T000331.1	0.251677	0.25081	0.373947	0.437587	0.346812	0.437587	0	0.365067	0	0.501031	0	0.13772	0.224922	0	0	0.444676
Solyc01T000332.1	0.0108457	0	0.0589918	0.258687	0.287284	0.258687	0	0.0198848	0	0.000475229	0	0	0.28809	0	0	0.261737
Solyc01T000333.1	0.388942	0.388933	0.474456	0.582066	0.457999	0.582066	0	0.486776	0	0.616683	0	0.175164	0.297512	0	8.93515e-05	0.575284
Solyc01T000334.1	0.203516	0.239716	0.164092	0.184433	0.150197	0.184433	0.150208	0.0474898	0.166885	0.11871	0.0682565	0	0.12214	0.156516	0.0756214	0.0536466
Solyc01T000335.1	0.0750339	0.076248	0.0615802	0.148978	0.0729685	0.148978	0.0707438	0	0.0760351	0	0.0606786	0	0.0360442	0.0463311	0	0.106903
Solyc01T000336.1	0	0	0.0551674	0.165861	0.136388	0.165861	0	0.0577885	0	0.09857	0	0	0.136261	0	9.08481e-05	0.246152
Solyc01T000339.2	0	0	0.0175577	0.0442819	0.0655764	0.0442819	0	0.00749764	0	0.0177937	0	0	0.0655783	0	0	0.0441908
Solyc01T000340.1	0.651143	0.688072	0.534288	0.614229	0.268792	0.614229	0.545164	0.107763	0.490852	0.250974	0.5601	0	0.0998994	0.444957	0.169504	0.159848
Solyc01T000341.1	0.327638	0.348967	0.418068	0.455182	0.316018	0.455182	0	0.42695	0.0372939	0.470062	0	0.417997	0	0.0491453	0.349096	0.117108
Solyc01T000342.1	0.526362	0.454994	0.630637	0.710111	0.442162	0.710111	0	0.61238	0	0.762004	0	0.630814	0	0	0.762257	0
Solyc01T000347.1	0.262621	0.218106	0.297044	0.379465	0.254237	0.379465	0	0.287655	0	0.307098	0	0	0.26002	0	0	0.423581
Solyc01T000349.1	0.148514	0.141983	0.37146	0.517182	0.38467	0.517182	0	0.372569	0	0.4195	0	0.150603	0.257045	0	0	0.520055
Solyc01T000350.1	0	0	0	0	0	0	0	0	0	0	9.65885e-05	0	0	0	0	0
Solyc01T000354.1	0.270991	0.169137	0.606218	0.887049	0.585855	0.887049	0	0.623936	0	0.856265	0	0	0.586117	0	0	0.887282
Solyc01T000356.1	0.349275	0.401724	0.37167	0.526238	0.336545	0.526238	0	0.382686	0	0.620618	0	0.151411	0.225477	0	0	0.52624
Solyc01T000358.1	0.445575	0.448134	0.497958	0.794644	0.633064	0.794644	0	0.527423	0	0.430917	0.0355956	0	0.622531	0	0	0.794635
Solyc01T000359.1	0.145015	0.161515	0.132282	0.146643	0.0545631	0.146643	0.114737	0.00885134	0.161516	0	0.136251	0.00402919	0.0077383	0.162939	0	0
Solyc01T000360.1	0.508349	0.475751	0.270373	0.488358	0.157412	0.488358	0.461422	0	0.472059	0	0.500853	0	0.0134103	0.270422	0	0.350882
Solyc01T000366.1	0.532449	0.550015	0.59091	0.724574	0.539196	0.724574	0	0.62225	0	0.83859	0	0.536055	0.0525204	0	8.75516e-05	0.627765
Solyc01T000367.1	0	0	0	0.00771429	0.0242272	0.00771429	0	9.67168e-05	0	0.0345741	0	0	0.0240852	0	0.0350651	0
Solyc01T000370.1	0.541369	0.469096	0.642531	0.654772	0.524206	0.654772	0	0.644262	0.00136849	0.658007	0	0	0.525148	0.0716901	0	0.614299
Solyc01T000371.1	0	0	0.0250002	0.124105	0.113216	0.124105	0	0	0	0.00773382	0	0	0.112955	0	0	0.123787
Solyc01T000372.1	0.639941	0.702373	0.471052	0.417114	0.117207	0.417114	0.621524	0	0.701591	0	0.632743	0	0	0.702942	0	0
Solyc01T000373.1	0.149452	0.145643	0.0953795	0.281782	0.147748	0.281782	0.110848	0	0.1455	0	0.0533008	0	0.133722	0	0	0.281683
Solyc01T000378.1	0	0	0	0	0.00741375	0	0	0	0	0	0	0	0.00734066	9.60545e-05	0	0
Solyc01T000380.2	0.307314	0.332312	0.277571	0.354134	0.138538	0.354134	0	0.289736	0.0718183	0.29912	0.0122563	0.305758	0	0.0317786	0.151703	0.195687
Solyc01T000386.1	0.475686	0.446052	0.424143	0.449916	0.380723	0.449916	0	0.427468	0.0757824	0.336938	0	0.37612	0.0498005	0.112615	0	0.367215
Solyc01T000388.1	0.395904	0.440067	0.408157	0.549661	0.313682	0.549661	0	0.428998	0	0.549219	0	0.450749	0	0	0.266036	0.294892
Solyc01T000402.1	0.0617627	0.0733621	0.00765189	0	0.0152744	0	0.0764495	0	0.0733735	0	0.0621146	0	0	0.0733799	0	0
Solyc01T000403.1	0	0	0.0147289	0.0719687	0.0261524	0.0719687	0	0.00412974	0	9.97308e-05	0	9.76726e-05	0.0345307	0	0	0.0716973
Solyc01T000404.1	0.198518	0.197333	0.255755	0.279169	0.210119	0.279169	0	0.243345	0	0.281667	0	0.21882	0.0471539	0	0.235863	0.0494643
Solyc01T000405.1	0.755738	0.805198	0.790001	0.982878	0.708491	0.982878	0	0.823065	0.0291208	0.826321	0	0.125066	0.616908	0	0	0.982814
Solyc01T000406.1	0.376785	0.383142	0.386067	0.462194	0.283685	0.462194	0.058566	0.345062	0.0707057	0.450419	0.130483	0	0.236405	0.0785193	0	0.415083
Solyc01T000410.1	0	0	0	0	0	0	0	0	0	0	9.66591e-05	0	0	0	0	0
Solyc01T000411.1	0.173827	0.172323	0.179919	0.191373	0.161841	0.191373	0.0209045	0.172244	0.0955829	0.117084	0.0658927	0	0.131156	0.100674	0	0.131829
Solyc01T000413.1	0.158915	0.149114	0.211323	0.370695	0.247689	0.370695	0	0.181321	0	0.202618	0	0.0773865	0.195771	9.05855e-05	0	0.398569
Solyc01T000414.2	0.0415571	0.0416541	0.0933527	0.19297	0.0227583	0.19297	0	0.0899709	0	0.0940924	0	0.0935781	0	0	0	0.29279
Solyc01T000415.1	0.184197	0.200982	0.171308	0.223649	0.126945	0.223649	0	0.175701	0.0215697	0.204885	0	0.171233	0	0.0247915	0.173955	0.0323818
Solyc01T000425.1	0.835497	0.894198	0.757042	0.847639	0.568773	0.847639	0	0.804687	0	0.884859	0	0.35646	0.373893	0	0	0.847354
Solyc01T000426.1	0.339177	0.36439	0.41834	0.500081	0.310026	0.500081	0	0.423219	0	0.579711	0	0.187059	0.213489	0	0	0.500106
Solyc01T000427.1	0.300596	0.305021	0.410847	0.478392	0.48843	0.478392	0	0.408588	0	0.610147	0	0	0.488386	0	0.402583	0.177385
Solyc01T000428.1	0.237127	0.267043	0.323824	0.422608	0.320805	0.422608	0	0.349221	0	0.432104	0	0.226454	0.107854	0.0299094	0.0533167	0.3589
Solyc01T000430.1	0.66503	0.724978	0.755267	0.831588	0.617567	0.831588	0	0.787352	0	0.926636	0	0.257218	0.4498	0	0	0.831378
Solyc01T000431.1	0.360658	0.374302	0.475969	0.64581	0.420151	0.64581	0	0.447264	0.114898	0.369207	0.138978	0	0.380521	0.0298551	0	0.618388
Solyc01T000432.1	0.352343	0.306687	0.132867	0.123828	0.0904894	0.123828	0.333709	0	0.307202	0	0.351802	0	0	0.311009	0	0
Solyc01T000439.1	0.486425	0.522979	0.538167	0.643459	0.544967	0.643459	0	0.538877	0	0.658225	0	0.0746013	0.477654	0	0	0.650817
Solyc01T000441.1	0.549236	0.57862	0.301053	0.0655718	0.0875852	0.0655718	0.575679	0	0.577749	0	0.563889	0	0	0.556467	0	0
Solyc01T000442.1	0.630681	0.653763	0.624019	0.727616	0.466293	0.727616	0	0.647403	0	0.773528	0	0.624042	0	0.0829271	8.88267e-05	0.647331
Solyc01T000443.1	0.419796	0.446448	0.397428	0.401655	0.233059	0.401655	0.0138569	0.40786	0.131307	0.376308	0.0622214	0.350969	0	0.15561	0	0.30171
Solyc01T000444.1	0.112199	0.125905	0.197988	0.202356	0.150691	0.202356	0	0.199265	0	0.257481	0	0.0825132	0.0967713	0	9.72595e-05	0.206496
Solyc01T000445.1	0.380383	0.414525	0.301146	0.354843	0.314598	0.354843	0.13964	0.22216	0.290605	0.136131	0.146571	0	0.248479	0.254158	0	0.213437
Solyc01T000446.1	0.374722	0.394589	0.309951	0.394541	0.27519	0.394541	0.322542	0.0605789	0.39462	0	0.355121	0	0.0277361	0.32249	0	0.101172
Solyc01T000447.1	0.716334	0.737796	0.670332	0.770907	0.614181	0.770907	0	0.705608	0	0.832111	0.0238642	0	0.606458	0	0	0.770991
Solyc01T000448.1	0.138514	0.14861	0.158817	0.292725	0.146921	0.292725	0.061257	0.0995848	0.0763006	0.131821	0.0785437	0	0.0973666	0.0479793	0	0.243132
Solyc01T000450.2	0	0.00488436	0.0228474	0.219896	0.162299	0.219896	0	0.0288168	0	0.014572	0	0	0.166383	0	0	0.220307
Solyc01T000452.1	0.340081	0.365392	0.360845	0.516498	0.408384	0.516498	0	0.360264	0.0174978	0.381824	0	0.00467607	0.403365	8.93762e-05	0	0.519197
Solyc01T000453.1	0.244834	0.257326	0.397922	0.480585	0.404638	0.480585	0	0.414889	0.046185	0.386007	0	0	0.405375	0.0156802	0	0.472965
Solyc01T000454.1	0.395556	0.387261	0.332801	0.3597	0.320265	0.3597	0	0.359895	0.191228	0.186022	0.0507848	0.064852	0.241302	0.0272586	0	0.341993
Solyc01T000457.1	0.63061	0.63835	0.604878	0.696166	0.514544	0.696166	0.0427825	0.583576	0.448883	0.227916	0.124836	0.157797	0.380886	0.189781	0	0.573186
Solyc01T000459.1	0.265854	0.273616	0.142947	0.120754	0.109579	0.120754	0.228419	0.0285325	0.273882	0	0.200416	0	0.0599658	0.27337	0	0
Solyc01T000460.1	0.533328	0.573836	0.512185	0.637613	0.213556	0.637613	0	0.535743	0.0998179	0.616066	0.0383152	0.47176	0.010122	0.0953426	0.494028	0.129901
Solyc01T000461.1	0.288013	0.288659	0.223011	0.444107	0.212591	0.444107	0.22944	0.0568509	0.28844	0	0.139957	0	0.147284	0.0501283	0	0.408188
Solyc01T000465.1	0	0	0	0.121528	0.236965	0.121528	0	0	0	9.87414e-05	0	0	0.265379	0	9.24297e-05	0.255512
Solyc01T000466.1	0.115232	0.109586	0.272263	0.394263	0.166418	0.394263	0	0.244573	0	0.282587	0	0.214665	0.0621239	8.74573e-05	0	0.428013
Solyc01T000467.1	0.542208	0.533638	0.612646	0.856525	0.567328	0.856525	0.0473465	0.525372	0.318532	0.314865	0.118024	0.153105	0.446661	0.115583	0	0.741673
Solyc01T000468.2	0.522921	0.550329	0.498509	0.599742	0.204136	0.599742	0	0.548552	0	0.534051	0	0.498504	0	8.83131e-05	0	0.568354
Solyc01T000469.1	0.42704	0.451499	0.466038	0.535944	0.340973	0.535944	0	0.475531	0	0.660318	0	0.373493	0.0812106	0	8.85289e-05	0.544924
Solyc01T000470.1	0.126541	0.139303	0.0640629	0.0141597	0.0338456	0.0141597	0.139848	0	0.139269	0	0.124533	0	0.00172646	0.147498	0	0
Solyc01T000473.1	0.144785	0.153907	0.101208	0.0615133	0.0224271	0.0615133	0.120976	0.0152549	0.163418	0	0.131922	0.0103349	0.00425732	0.163406	0	0
Solyc01T000474.1	0.330403	0.339739	0.402883	0.46671	0.355378	0.46671	0	0.40013	0	0.632979	0	0.18525	0.2013	0	0.193926	0.353165
Solyc01T000476.1	0.474073	0.493344	0.451445	0.455695	0.15705	0.455695	0	0.47589	0	0.4958	0	0.451411	0	0.0129297	0.0561631	0.40769
Solyc01T000478.1	0	0	0	0.0641466	0	0.0641466	0	0	0	9.34912e-05	0	0	0.0998651	0	0	0.101922
Solyc01T000479.1	0	0	0	0.089069	0.0970223	0.089069	0	0	0	0	0	0	0.0975602	0	0	0.0904312
Solyc01T000480.1	0.256924	0.252785	0.0947193	0.102932	0.0866602	0.102932	0.231199	0	0.251739	0	0.238481	0	0.031165	0.306657	0	9.32029e-05
Solyc01T000481.1	0.22003	0.202465	0.407649	0.514411	0.345581	0.514411	0	0.44071	0	0.447691	0	0	0.351695	0	0	0.511392
Solyc01T000483.1	0.288208	0.261572	0.226327	0.224518	0.231282	0.224518	0.104778	0.176607	0.130998	0.130523	0.061476	0	0.206333	0.0943213	0	0.174931
Solyc01T000484.1	0.226475	0.236609	0.323069	0.359017	0.143603	0.359017	0	0.34279	0	0.359391	0	0.323055	0	0.00977222	0.109555	0.262641
Solyc01T000486.1	0.327129	0.369179	0.428129	0.493717	0.560881	0.493717	0	0.425106	0	0.416109	0	0.148333	0.457426	0	8.84687e-05	0.494409
Solyc01T000490.1	0.149449	0.143832	0.216315	0.397581	0.336646	0.397581	0	0.188976	0	0.195175	0	0.0173979	0.321202	0	0	0.430643
Solyc01T000494.1	0.72209	0.740733	0.732651	0.834392	0.586463	0.834392	0	0.732076	0	0.852014	0	0.442139	0.263561	0	0	0.833858
Solyc01T000495.1	0.656832	0.731496	0.618969	0.792172	0.644092	0.792172	0.024235	0.635775	0.167975	0.643925	0.102762	0	0.577314	0.103945	0	0.715255
Solyc01T000496.1	0.442108	0.497528	0.43744	0.473663	0.407123	0.473663	0	0.465232	0	0.58457	0	0.439919	9.5584e-05	0	0.561779	9.29218e-05
Solyc01T000498.2	0.463556	0.44016	0.335965	0.500959	0.303129	0.500959	0.350522	0.070963	0.44013	0	0.417534	0	0.0662448	0.3613	0	0.185597
PRAM_758.1.p1	0.36776	0.38147	0.470877	0.502069	0.405558	0.502069	0	0.472614	0	0.60147	0	0.151558	0.305831	0	0.211549	0.345946
Solyc01T000500.1	0.37622	0.389082	0.439424	0.529123	0.437426	0.529123	0	0.420182	0	0.504033	0.0203715	0	0.431343	0	0	0.529124
Solyc01T000501.2	0	0	0.415055	0.490356	0.377794	0.490356	0	0.41491	0	0.537415	0	0.000156494	0.377641	0	9.01484e-05	0.439162
Solyc01T000502.1	0.00265682	0.00798981	0.023198	0.029211	0	0.029211	0	0.0157087	0	0.0417779	0	0.0231352	0	0	0.0420639	0
Solyc01T000505.1	0.48747	0.500308	0.460212	0.418747	0.374812	0.418747	0	0.455661	0.284874	0.238793	0.0593298	0.418672	0	0.311178	0	0.236167
Solyc01T000506.1	0.585174	0.610974	0.537052	0.613012	0.349265	0.613012	0	0.5783	0.0202677	0.653442	0.0834643	0.141622	0.245116	0	0	0.606785
Solyc01T000507.1	0.225992	0.227701	0.264173	0.356044	0.261127	0.356044	0	0.280155	0.119964	0.137447	0.0340193	0	0.241753	0.00591619	0	0.351115
Solyc01T000508.1	0.231896	0.233797	0.23993	0.226392	0.154901	0.226392	0.0789689	0.164468	0.234045	0	0.119276	0.125674	0.00914033	0.194712	0	0.0747731
Solyc01T000509.1	0.925993	0.978455	0.889868	1	0.497631	1	0.190793	0.702895	0.779722	0.220278	0.228479	0.670983	0	0.780212	0.219788	0
Solyc01T000513.1	0.350853	0.320859	0.479145	0.555101	0.356723	0.555101	0	0.477154	0	0.469062	0	0.026081	0.346823	8.51215e-05	0	0.506425
Solyc01T000515.1	0.545612	0.556975	0.537649	0.554411	0.345064	0.554411	0.07653	0.467543	0.141744	0.557873	0.100313	0.453721	0	0.141726	0.557875	0
Solyc01T000516.1	0.150087	0.143324	0	0	0	0	0.142536	0	0.143271	0	0.149967	0	0	0.244719	9.25537e-05	0
PRAM_888.1.p1	0.00871226	0.00896976	0.107093	0.211329	0.160395	0.211329	0	0.0999473	0	0.0781859	0	0	0.160387	0	0	0.211249
PRAM_891.1.p2	0.0604184	0.0640273	0.100105	0.245841	0.141923	0.245841	0	0.106813	0.0097642	0.0620091	0	0	0.141926	0	0	0.296514
Solyc01T000517.1	0.0917621	0.101714	0.105216	0.13419	0.15972	0.13419	0	0.0968964	0.0241427	0.106874	0	0	0.159681	0.0426592	0	0.095369
Solyc01T000518.1	0.750355	0.783325	0.701343	0.8544	0.568909	0.8544	0	0.753254	0.225242	0.588887	0.0253487	0.408884	0.276702	0.0462831	0	0.816849
Solyc01T000519.1	0.350398	0.359766	0.294622	0.388725	0.123734	0.388725	0	0.283743	0.00908153	0.347538	0	0.294466	0	9.28907e-05	0	0.402017
Solyc01T000521.1	0.521911	0.572099	0.515568	0.507751	0.468517	0.507751	0	0.534255	0	0.598888	0	0.32021	0.197218	0.0771356	0	0.463458
Solyc01T000522.1	0	0	0	0.233524	0.0798226	0.233524	0	0	0	0	0	0	0.0798892	0	0	0.23317
Solyc01T000527.2	0	0	0.0154344	0.0526639	0	0.0526639	0	0.00661568	0	0.0117709	0	0.0157765	0	0	0	0.0525321
Solyc01T000542.1	0.357961	0.408336	0.329254	0.431884	0.216545	0.431884	0	0.356978	0	0.411155	0	0.286932	0.0420857	0	0.0597227	0.382221
Solyc01T000565.1	0.2875	0.308422	0.206843	0.149945	0.0739682	0.149945	0.286576	0	0.308393	0	0.330554	9.61693e-05	0	0.317986	0	0
Solyc01T000566.1	0.52177	0.52762	0.558485	0.711557	0.499175	0.711557	0	0.560437	0.30716	0.2607	0.176948	0	0.392141	0.135076	0	0.572714
Solyc01T000575.1	0.464401	0.491828	0.339362	0.316865	0.214463	0.316865	0.481717	0	0.49177	0	0.46512	0	0	0.458386	0	9.60986e-05
Solyc01T000585.1	0.0921967	0.0883531	0.0518455	0.0229396	0.0244946	0.0229396	0.0846838	0	0.0883068	0	0.0915641	0	0.000830302	0.0881663	0	0
Solyc01T000636.1	0.0320747	0.034533	0.00705737	0.0475906	0.00653582	0.0475906	0.024928	0	0.0345087	0	0.0320986	0	0	0.0195949	0	0.0309718
Solyc01T000663.1	0	0	0	0	0	0	0	0	0	0	0	0	0	0	0	0
Solyc01T000665.1	0.0879625	0.096834	0.133127	0.183508	0.108683	0.183508	0	0.115502	0	0.171917	0	0.0784896	0.0545665	9.52763e-05	0	0.190878
Solyc01T000666.1	0.166517	0.151536	0.318188	0.352399	0.396041	0.352399	0	0.291562	0	0.345507	0	8.2641e-05	0.395932	0	9.28975e-05	0.363706
Solyc01T000676.1	0.835816	0.894704	0.742741	0.691561	0.52681	0.691561	0	0.774821	0.203079	0.655429	0	0.691814	0.0491141	0.221008	0.514661	0.153187
Solyc01T000693.1	0.153365	0.16034	0.0970528	0.157999	0.0775787	0.157999	0.160479	0	0.159485	0.00230176	0.13433	0	0.0217667	0.158339	0	0.00628797
Solyc01T000694.1	0.413127	0.423688	0.454004	0.573249	0.465485	0.573249	0	0.457495	0	0.524204	0	0.0828281	0.412781	0	0	0.574666
Solyc01T000695.1	0.0115705	0.0134832	0.00913882	0	0.0024202	0	0	0.018611	0.0134502	0	0.00507644	0.00582951	0	0.0133948	0	0
Solyc01T000701.1	0.185279	0.210761	0.123156	0.126975	0.0897009	0.126975	0	0.125857	0.163531	0.039452	0	0.123428	0	0.16236	0.0408368	0
Solyc01T000702.1	0.646538	0.698879	0.485411	0.404832	0.312955	0.404832	0.663989	0	0.698951	0	0.646442	0	0	0.69896	0	0
Solyc01T000703.1	0.678444	0.69503	0.574918	0.579142	0.409863	0.579142	0.341227	0.344261	0.561297	0.179886	0.434054	0.252428	0.00402509	0.558113	0	0.205566
Solyc01T000704.1	0.0999237	0.106886	0.110923	0.145182	0.0603332	0.145182	0	0.109598	0	0.146798	0	0.11093	0	0	0.074267	0.0806445
Solyc01T000718.1	0.0754308	0.0887126	0	0.0420099	0.13655	0.0420099	0.083106	0	0.0885597	0	0	0	0.138558	0.10089	0	9.66612e-05
PRAM_2706.1.p1	0.217458	0.238284	0.0976011	0	0.0699603	0	0.229003	0	0.238224	0	0.217385	0	0	0.221631	0	0
Solyc01T000719.1	0.252146	0.246981	0.278325	0.314711	0.155063	0.314711	0	0.286623	0	0.327834	0	0.2783	0	0.040251	0.0146372	0.268903
Solyc01T000731.1	0	0	0	0	0.000115913	0	0	0	0	0	0	0	0.000118253	0	0	0
Solyc01T000732.1	0.0446378	0.0495456	0.118357	0.234062	0.144569	0.234062	0	0.0990775	0	0.128515	0	0.0208363	0.124152	0	0	0.234221
Solyc01T000747.1	0.0523814	0.0582701	0.10994	0.19439	0.0978435	0.19439	0	0.113586	0	0.146892	0	0.0849585	0.0336821	0	0	0.194309
Solyc01T000750.1	0.380479	0.426619	0.391351	0.467836	0.382021	0.467836	0	0.408757	0	0.501957	0	0	0.382027	9.40679e-05	0	0.429643
PRAM_3759.1.p1	0.642667	0.719436	0.575179	0.781743	0.506397	0.781743	0	0.585402	0.0851316	0.735225	0	0.551561	0.0243299	0.0298587	0.564809	0.285184
Solyc01T000794.1	0.538841	0.577811	0.426499	0.188443	0.127717	0.188443	0.552888	0	0.577826	0	0.550585	0	9.26645e-05	0.577012	0	0
Solyc01T000809.1	0.0825537	0.105718	0.0514369	0.09392	0.108585	0.09392	0.0827166	0	0.10565	0	0	0	0.108585	0.0709302	0	0.0492941
Solyc01T000827.1	0.125622	0.146282	0	0.148058	0	0.148058	0.138308	0	0.14622	0	0.12564	0	0	0.118854	0	0.0880801
Solyc01T000839.1	0.462212	0.496447	0.385942	0.379643	0.265277	0.379643	0.352234	0.0845388	0.495946	0	0.432826	0	0.0302503	0.43902	0	0.0776787
Solyc01T000847.1	0.285819	0.294968	0.215305	0.276428	0.0937173	0.276428	0.134938	0.136927	0.291509	0.00373702	0.157816	0.115188	0	0.263245	0	0.0468576
Solyc01T000878.1	0.668881	0.692949	0.622815	0.747804	0.526342	0.747804	0	0.643407	0	0.770096	0	0.324316	0.29963	0.0339833	0.171855	0.583297
Solyc01T000900.1	0.407551	0.404744	0.43196	0.611979	0.459646	0.611979	0	0.42182	0	0.499162	0	0.154136	0.322649	0	0.00131128	0.610744
Solyc01T000918.1	0.0740902	0.0747169	0.1575	0.195792	0.124737	0.195792	0	0.148638	0	0.133683	0	0.0855082	0.0809222	0.000161191	0	0.194958
Solyc01T000920.1	0	0	0	0	0	0	0.0021486	0	0	0	0	0	0	9.82299e-05	0	0
Solyc01T000933.1	0	0	0	0	0	0	0.0064244	0	0	0.00593687	0.0645699	0	0	0	0.00539274	0
Solyc01T000934.1	0	0	0	0	0	0	0	0	0	0	0	0	0	0	0	9.78222e-05
Solyc01T000963.1	0.213607	0.223397	0.159866	0.185313	0.161135	0.185313	0.0592544	0.132889	0.177078	0.0518465	0.0893069	0.0123492	0.105946	0.177006	0.0518827	0
Solyc01T000986.1	0.38112	0.369656	0.233755	0.13504	0.11244	0.13504	0.353804	0	0.370392	0	0.384407	0	0	0.389043	9.31279e-05	0
Solyc01T001000.1	0.105112	0.11039	0.069518	0.0228326	0.00408195	0.0228326	0.0673363	0.0338053	0.110539	0	0.104573	0.000525735	0	0.127922	0	0
Solyc01T001002.1	0	0	0	0	0	0	0	0	9.42281e-05	0	0	0	0	9.37838e-05	0	0
Solyc01T001003.1	0	0	0.0610634	0.283009	0.188615	0.283009	0	0.0355908	0	0	0	0	0.188587	8.80677e-05	0	0.334058
Solyc01T001011.1	0.340194	0.397027	0.194006	0	0.00609838	0	0.362811	0.0116464	0.369918	0.0425428	0.340799	0	0	0.369666	0.0414996	0
Solyc01T001013.1	0.290172	0.311214	0.276287	0.379777	0.263487	0.379777	0.0411772	0.247521	0.0615906	0.361287	0.09362	0	0.1958	0.110842	0.065327	0.221478
Solyc01T001014.1	0	0	0	0	0.0576563	0	0	0	9.5479e-05	0	0	0	0.0574793	0	0	9.84921e-05
PRAM_5766.1.p1	0.587051	0.621879	0.532097	0.567322	0.530319	0.567322	0.120244	0.431302	0.536776	0.098832	0.22428	0.352933	0	0.53681	0.0988061	0
PRAM_5822.1.p1	0.457061	0.468402	0.392695	0.505134	0.351649	0.505134	0.116268	0.320443	0.279132	0.220689	0.192832	0	0.252439	0.154033	0	0.412834
Solyc01T001021.2	0.380268	0.386335	0.315082	0.286958	0.213845	0.286958	0.211747	0.16147	0.386299	0	0.293961	0.0410825	0.0465634	0.40572	0	9.25357e-05
Solyc01T001025.1	0.434901	0.461092	0.446349	0.456321	0.303516	0.456321	0.170491	0.306017	0.324545	0.207606	0.22886	0.18032	0.0552145	0.285517	0	0.250128
Solyc01T001027.1	0.621851	0.626734	0.624637	0.576537	0.51099	0.576537	0	0.650222	0.0408006	0.685883	0	0.0407472	0.484251	0.157854	0.0249406	0.461299
Solyc01T001029.1	0.574484	0.568272	0.466401	0.522226	0.244572	0.522226	0.0643988	0.44847	0	0.674372	0.103903	0.3091	0.0751326	0.0215394	0.452611	0.191556
Solyc01T001038.1	0.0232927	0.0427164	0	0	0.0451319	0	0.0470489	0	0.0428483	0	0.00637361	0	0.0426966	0.042655	0	0
Solyc01T001041.1	0.221758	0.198381	0.287587	0.366307	0.264332	0.366307	0.0535973	0.234988	0.0725116	0.270716	0.0970751	0	0.206243	0.0660111	0	0.315112
Solyc01T001042.1	0	0	0	0	0.000134388	0	0	0	0	0	0	0	0.000134422	0	0	0
Solyc01T001044.1	0.122658	0.138917	0	0	0	0	0.142291	0	0.139067	0	0.122603	0	0	0.138964	0	0
Solyc01T001047.1	0	0	0.0151088	0.0135923	0	0.0135923	0	0.016326	0	0	0	0.0151037	0	0	0	0.0135683
Solyc01T001053.1	0	0	0	0	0	0	0.00238971	0	0	0	0	0	0	0	0	0
Solyc01T001069.1	0.567225	0.612216	0.451017	0.505337	0.409963	0.505337	0.21732	0.312214	0.37108	0.292509	0.282058	0.263375	0	0.371118	0.292534	0
Solyc01T001070.1	0.104117	0.11038	0.147562	0.16743	0.117014	0.16743	0	0.165092	0	0.205323	0	0.1134	0.0331644	0	0.204808	0
Solyc01T001081.1	0	0	0	0.270429	0.0350201	0.270429	0	0	0	9.84863e-05	0	0	0.033945	0	0	0.270876
[truncated: 18,327 more rows]

## Sheet: Table S8
Table S8. Gene list of each module.
Module	Gene_id
module1	Solyc00T000048.1	Solyc00T000049.1	Solyc02T002077.1	Solyc05T001449.1	Solyc06T000407.1	Solyc06T001558.1	Solyc06T002318.1	Solyc11T001488.2	Solyc11T001489.1	Solyc11T001787.1	Solyc11T001788.1	Solyc11T001792.1	Solyc11T001794.1	Solyc11T001795.1	Solyc11T001797.1	Solyc11T001801.1	Solyc11T001804.1	Solyc11T001805.1	Solyc11T001808.1	Solyc11T001818.1	Solyc_Brandywine_00T000023.1	Solyc_Brandywine_05T000830.1	Solyc_Brandywine_06T002384.1	Solyc_Brandywine_09T001707.1	Solyc_cer_BGV006865_11T001655.1	Solyc_cer_BGV007989_11T001654.1	Solyc_cer_TS238_11T000781.1	Solyc_EA00371_00T000118.1	Solyc_EA00371_00T000121.1	Solyc_EA00990_00T000030.1	Solyc_EA00990_00T000123.1	Solyc_Fla8924_11T000806.1	Solyc_Fla8924_12T001324.1	Solyc_PI303721_11T001612.1	Solyc_PI303721_11T001620.1	Solyc_TS117_01T001361.1	Solyc_TS117_06T000944.1	Solyc_TS12_11T001697.1	Solyc_TS3_05T001913.1	Solyc_TS629_09T000107.1	Solyc_TS80_11T001225.1	Sopim_BGV006775_00T000134.1	Sopim_BGV006775_07T001464.1	Sopim_BGV006775_11T001313.1	Sopim_LA2093_01T000546.1	Sopim_LA2093_04T000960.1	Sopim_PAS014479_00T000117.1	Sopim_PP_04T000789.1	Sopim_TS413_05T000061.1
module2	PRAM_15617.1.p1	PRAM_15821.1.p1	PRAM_15856.1.p1	PRAM_23720.1.p2	PRAM_25466.1.p1	PRAM_25927.1.p1	PRAM_25994.1.p1	PRAM_26005.1.p1	PRAM_26109.1.p1	PRAM_26247.1.p1	PRAM_272.1.p1	PRAM_283.1.p2	PRAM_43769.1.p1	Solyc01T000015.1	Solyc01T000022.2	Solyc01T000049.1	Solyc01T000063.1	Solyc01T000070.1	Solyc01T000080.1	Solyc01T000089.1	Solyc01T000091.1	Solyc01T000099.1	Solyc01T000108.1	Solyc01T000115.1	Solyc01T000150.2	Solyc01T000159.1	Solyc01T000177.1	Solyc01T000181.1	Solyc01T000193.1	Solyc01T000251.1	Solyc01T000253.1	Solyc01T000257.1	Solyc01T000271.1	Solyc01T000285.2	Solyc01T000314.1	Solyc01T000318.1	Solyc01T000439.1	Solyc01T000450.2	Solyc01T000461.1	Solyc01T000481.1	Solyc01T001011.1	Solyc01T001027.1	Solyc01T001081.1	Solyc01T001199.5	Solyc01T001282.1	Solyc01T001311.2	Solyc01T001316.4	Solyc01T001420.1	Solyc01T001438.3
module3	PRAM_106382.1.p1	PRAM_119242.1.p2	PRAM_140208.1.p1	PRAM_141872.1.p1	PRAM_141873.1.p2	PRAM_15610.1.p1	PRAM_15612.1.p1	PRAM_15614.1.p1	PRAM_15763.1.p1	PRAM_24294.1.p1	PRAM_25921.1.p1	PRAM_26007.1.p1	PRAM_26016.1.p1	PRAM_26068.1.p1	PRAM_26195.1.p1	PRAM_26198.1.p1	PRAM_26236.1.p1	PRAM_26268.1.p1	PRAM_26281.1.p1	PRAM_26363.1.p3	PRAM_281.1.p1	PRAM_37006.1.p1	PRAM_37008.1.p1	PRAM_67527.1.p2	PRAM_67540.1.p1	Solyc00T000006.1	Solyc00T000046.1	Solyc01T000004.1	Solyc01T000029.1	Solyc01T000040.1	Solyc01T000044.1	Solyc01T000060.1	Solyc01T000073.1	Solyc01T000074.1	Solyc01T000076.1	Solyc01T000107.1	Solyc01T000109.1	Solyc01T000111.1	Solyc01T000121.1	Solyc01T000122.1	Solyc01T000137.1	Solyc01T000138.1	Solyc01T000152.1	Solyc01T000153.1	Solyc01T000154.1	Solyc01T000174.1	Solyc01T000197.1	Solyc01T000199.2	Solyc01T000206.1
module4	Solyc00T000053.1	Solyc03T000711.1	Solyc03T003451.1	Solyc08T000725.1	Solyc10T000986.1	Solyc_Brandywine_11T001733.1	Solyc_cer_BGV006865_09T002446.1	Solyc_cer_BGV006865_11T001661.1	Solyc_cer_BGV006865_11T001789.1	Solyc_cer_BGV007989_07T000868.1	Solyc_cer_TS118_11T001802.1	Solyc_cer_TS281_11T001773.1	Solyc_EA00371_00T000041.1	Solyc_Fla8924_00T000018.1	Solyc_MM_12T000986.1	Solyc_PI169588_00T000021.1	Solyc_PI303721_00T000031.1	Solyc_TS117_01T000571.1	Solyc_TS12_11T001711.1	Solyc_TS185_11T001637.1	Solyc_TS204_03T000982.1	Solyc_TS80_11T000812.1	Sopim_BGV006775_05T000062.1	Sopim_BGV006775_11T001317.1	Sopim_TS265_00T000287.1	Sopim_TS413_10T001434.1	TomatoPan013490.1	TomatoPan060130.1	TomatoPan066280.1	TomatoPan067000.1	TomatoPan067900.1
module5	PRAM_141869.1.p1	Solyc02T000703.1	Solyc03T003038.1	Solyc03T003549.1	Solyc04T000547.1	Solyc04T002636.1	Solyc05T000086.1	Solyc05T000306.1	Solyc05T000330.1	Solyc05T000894.1	Solyc06T000394.1	Solyc06T000395.1	Solyc08T001249.1	Solyc08T001970.1	Solyc08T002151.1	Solyc08T002207.1	Solyc09T000522.1	Solyc09T000532.1	Solyc09T000744.3	Solyc12T000542.1	Solyc_Brandywine_06T000426.1	Solyc_Brandywine_06T002574.1	Solyc_Brandywine_09T000733.1	Solyc_TS117_03T001103.1	Sopim_BGV006775_11T001683.1	Sopim_TS421_05T000288.1
module6	PRAM_274.1.p1	PRAM_96926.1.p2	Solyc00T000025.1	Solyc01T000125.1	Solyc01T000207.1	Solyc01T000208.1	Solyc01T000302.1	Solyc01T000326.1	Solyc01T000501.2	Solyc01T000519.1	Solyc01T001013.1	Solyc01T001538.1	Solyc01T001854.1	Solyc01T001887.1	Solyc01T001955.1	Solyc01T001968.1	Solyc01T002011.1	Solyc01T002091.1	Solyc01T002126.1	Solyc01T002182.1	Solyc01T002195.1	Solyc01T002246.1	Solyc01T002280.1	Solyc01T002357.1	Solyc01T002400.1	Solyc01T002446.1	Solyc01T002461.1	Solyc01T002505.1	Solyc01T002510.1	Solyc01T002685.1	Solyc01T002686.1	Solyc01T002912.1	Solyc01T002925.1	Solyc01T002929.1	Solyc01T002942.1	Solyc01T003026.1	Solyc01T003108.1	Solyc01T003138.1	Solyc01T003158.1	Solyc01T003197.1	Solyc01T003207.1	Solyc01T003213.1	Solyc01T003257.1	Solyc01T003258.1	Solyc01T003290.1	Solyc01T003335.1	Solyc01T003345.1	Solyc01T003452.1	Solyc01T003461.1
module7	PRAM_26184.1.p1	Solyc01T002129.1	Solyc01T002600.1	Solyc01T002708.1	Solyc01T002722.1	Solyc01T003030.1	Solyc01T004115.1	Solyc01T004317.1	Solyc02T001633.1	Solyc02T001679.1	Solyc02T001930.3	Solyc02T002001.1	Solyc02T002131.1	Solyc02T002279.1	Solyc02T002397.1	Solyc02T002418.1	Solyc02T002516.2	Solyc02T002637.1	Solyc03T000196.1	Solyc03T000385.2	Solyc03T001759.1	Solyc03T002151.1	Solyc03T002172.1	Solyc03T002613.2	Solyc03T002717.1	Solyc03T002752.1	Solyc03T002802.1	Solyc03T002949.1	Solyc03T003036.1	Solyc03T003294.1	Solyc04T001461.1	Solyc04T002276.1	Solyc04T002309.1	Solyc04T002735.1	Solyc04T002819.1	Solyc04T003029.1	Solyc05T000046.1	Solyc05T000308.1	Solyc05T000312.1	Solyc05T000433.2	Solyc05T000946.1	Solyc05T002200.1	Solyc05T002346.1	Solyc05T002477.1	Solyc05T002539.1	Solyc05T002686.1	Solyc06T000068.1	Solyc06T000605.1	Solyc06T000704.1
module8	Solyc00T000012.2	Solyc00T000013.1	Solyc00T000014.1	Solyc00T000016.1	Solyc04T002178.1	Solyc09T002637.1	Solyc11T001180.1	Solyc11T001213.1	Solyc11T001799.1	Solyc_Brandywine_12T001270.1	Solyc_cer_BGV006865_01T001583.1	Solyc_cer_BGV006865_06T000064.1	Solyc_cer_BGV006865_06T000475.1	Solyc_cer_TS623_04T001466.1	Solyc_LYC1410_00T000009.1	Sopim_PP_00T000026.1	Sopim_TS421_05T002234.1	TomatoPan024620.1
module9	PRAM_134614.1.p1	PRAM_26334.1.p1	PRAM_52305.1.p2	PRAM_5822.1.p1	Solyc01T000011.1	Solyc01T000157.1	Solyc01T000245.1	Solyc01T001003.1	Solyc01T001042.1	Solyc01T001265.2	Solyc01T001317.1	Solyc01T001685.1	Solyc01T001869.1	Solyc01T001891.1	Solyc01T002192.1	Solyc01T002436.1	Solyc01T002835.1	Solyc01T002837.1	Solyc01T003189.1	Solyc01T003432.1	Solyc01T003448.1	Solyc01T003672.1	Solyc01T003761.1	Solyc01T003886.1	Solyc01T003932.1	Solyc01T004004.1	Solyc01T004243.1	Solyc01T004244.1	Solyc01T004249.1	Solyc01T004359.1	Solyc01T004371.1	Solyc01T004401.1	Solyc02T000008.1	Solyc02T000074.3	Solyc02T000120.1	Solyc02T000218.1	Solyc02T000303.1	Solyc02T000312.1	Solyc02T000467.1	Solyc02T000494.1	Solyc02T000567.5	Solyc02T000640.1	Solyc02T000858.1	Solyc02T000986.1	Solyc02T000988.1	Solyc02T001115.1	Solyc02T001185.1	Solyc02T001409.1	Solyc02T001463.2
module10	Solyc01T000479.1	Solyc01T000847.1	Solyc01T002827.1	Solyc01T003032.1	Solyc01T003154.1	Solyc01T003431.1	Solyc01T003550.1	Solyc01T003563.1	Solyc02T000105.1	Solyc02T000629.1	Solyc02T001197.1	Solyc02T001236.1	Solyc02T001524.1	Solyc02T001900.1	Solyc02T002087.1	Solyc02T002616.1	Solyc02T002932.4	Solyc03T001559.2	Solyc03T001665.3	Solyc03T001938.1	Solyc03T002616.1	Solyc03T003237.1	Solyc03T003490.1	Solyc04T001712.1	Solyc04T002009.1	Solyc04T002759.2	Solyc05T001029.1	Solyc05T002082.6	Solyc05T002632.1	Solyc06T001077.1	Solyc06T001362.1	Solyc06T001535.2	Solyc06T001840.1	Solyc06T002386.1	Solyc06T002654.1	Solyc07T000010.1	Solyc07T000050.1	Solyc07T000503.1	Solyc07T001676.1	Solyc07T002389.1	Solyc07T002609.1	Solyc07T002746.1	Solyc08T000048.1	Solyc08T001373.1	Solyc09T000472.1	Solyc09T001106.1	Solyc10T001636.1	Solyc11T000144.2	Solyc11T002009.1
module11	PRAM_15671.1.p3	PRAM_26129.1.p1	PRAM_26248.1.p1	Solyc01T000088.1	Solyc01T000090.1	Solyc01T000335.1	Solyc01T000373.1	Solyc01T000380.2	Solyc01T000478.1	Solyc01T000515.1	Solyc01T000518.1	Solyc01T000827.1	Solyc01T000986.1	Solyc01T001038.1	Solyc01T001300.1	Solyc01T001756.1	Solyc01T001884.2	Solyc01T001918.1	Solyc01T002009.1	Solyc01T002048.1	Solyc01T002060.1	Solyc01T002121.1	Solyc01T002141.1	Solyc01T002241.1	Solyc01T002552.1	Solyc01T002608.1	Solyc01T002712.1	Solyc01T002809.1	Solyc01T002834.1	Solyc01T002994.1	Solyc01T003007.1	Solyc01T003023.1	Solyc01T003024.1	Solyc01T003036.1	Solyc01T003092.1	Solyc01T003117.1	Solyc01T003133.1	Solyc01T003183.1	Solyc01T003288.1	Solyc01T003301.1	Solyc01T003302.1	Solyc01T003308.1	Solyc01T003366.1	Solyc01T003409.1	Solyc01T003588.2	Solyc01T003624.1	Solyc01T003642.1	Solyc01T003675.2	Solyc01T003684.1
module12	Solyc00T000002.1	Solyc00T000007.1	Solyc00T000020.1	Solyc00T000021.1	Solyc00T000022.1	Solyc00T000023.1	Solyc00T000026.1	Solyc00T000027.1	Solyc00T000029.1	Solyc00T000030.1	Solyc00T000033.1	Solyc00T000035.1	Solyc00T000038.1	Solyc00T000039.1	Solyc00T000047.1	Solyc01T000459.1	Solyc01T000918.1	Solyc07T000887.1	Solyc09T000783.1	Solyc09T001203.1	Solyc09T001863.1	Solyc09T002666.1	Solyc10T000849.1	Solyc10T000850.1	Solyc10T000851.1	Solyc10T000863.1	Solyc10T000864.1	Solyc10T000996.1	Solyc11T000161.1	Solyc11T001066.1	Solyc11T001072.1	Solyc11T001073.1	Solyc_Brandywine_05T001083.1	Solyc_cer_BGV006865_04T002971.1	Solyc_cer_BGV007931_00T000091.1	Solyc_cer_BGV007931_01T001082.1	Solyc_cer_TS545_00T000005.1	Solyc_cer_TS96_10T001357.1	Solyc_cer_TS96_10T001359.1	Solyc_EA00371_00T000101.1	Solyc_Floradade_03T000950.1	Solyc_Floradade_03T001094.1	Solyc_TS171_04T001605.1	Solyc_TS331_06T000618.1	Solyc_TS60_09T001173.1	Solyc_TS692_09T001153.1	Sopim_PAS014479_00T000090.1	Sopim_PAS014479_10T001312.1	Sopim_TS156_09T001195.1
module13	PRAM_25343.1.p1	PRAM_25482.1.p3	PRAM_25895.1.p4	PRAM_25937.1.p1	PRAM_25945.1.p1	PRAM_26078.1.p1	PRAM_26139.1.p1	PRAM_26298.1.p2	PRAM_26302.1.p1	PRAM_26306.1.p2	PRAM_36921.1.p1	PRAM_37001.1.p1	PRAM_67549.1.p1	Solyc00T000032.1	Solyc01T000005.1	Solyc01T000017.1	Solyc01T000051.1	Solyc01T000056.1	Solyc01T000069.1	Solyc01T000092.2	Solyc01T000123.1	Solyc01T000135.2	Solyc01T000164.1	Solyc01T000173.1	Solyc01T000203.4	Solyc01T000215.1	Solyc01T000224.1	Solyc01T000240.1	Solyc01T000255.1	Solyc01T000256.1	Solyc01T000309.2	Solyc01T000328.1	Solyc01T000342.1	Solyc01T000428.1	Solyc01T000486.1	Solyc01T000496.1	Solyc01T000500.1	Solyc01T000505.1	Solyc01T000506.1	Solyc01T000521.1	Solyc01T000585.1	Solyc01T000694.1	Solyc01T001029.1	Solyc01T001220.1	Solyc01T001284.2	Solyc01T001303.1	Solyc01T001314.1	Solyc01T001345.3	Solyc01T001449.1
module14	PRAM_141671.1.p1	PRAM_141672.1.p1	PRAM_141684.1.p1	PRAM_141691.1.p1	PRAM_25601.1.p1	PRAM_26019.1.p1	Solyc01T000036.1	Solyc01T000042.1	Solyc01T000104.1	Solyc01T000161.1	Solyc01T000211.1	Solyc01T000221.1	Solyc01T000225.1	Solyc01T000280.1	Solyc01T000414.2	Solyc01T001305.2	Solyc01T001306.1	Solyc01T001367.1	Solyc01T001609.1	Solyc01T001654.1	Solyc01T001729.1	Solyc01T001875.2	Solyc01T001905.1	Solyc01T001913.1	Solyc01T001964.1	Solyc01T002086.1	Solyc01T002109.1	Solyc01T002161.1	Solyc01T002376.1	Solyc01T002409.1	Solyc01T002474.3	Solyc01T002482.1	Solyc01T002483.1	Solyc01T002586.1	Solyc01T002671.1	Solyc01T002675.1	Solyc01T002696.1	Solyc01T002726.1	Solyc01T002811.1	Solyc01T002984.1	Solyc01T003006.1	Solyc01T003016.1	Solyc01T003034.3	Solyc01T003053.1	Solyc01T003064.1	Solyc01T003091.1	Solyc01T003102.1	Solyc01T003160.1	Solyc01T003266.1
module15	PRAM_36976.1.p1	Solyc01T000494.1	Solyc01T000963.1	Solyc01T001112.1	Solyc01T001179.1	Solyc01T001507.1	Solyc01T002005.1	Solyc01T002033.1	Solyc01T002150.1	Solyc01T002323.1	Solyc01T002418.1	Solyc01T002422.1	Solyc01T002441.1	Solyc01T002597.1	Solyc01T002649.2	Solyc01T002759.1	Solyc01T002803.1	Solyc01T002859.1	Solyc01T003082.3	Solyc01T003287.1	Solyc01T003298.1	Solyc01T003364.1	Solyc01T003823.1	Solyc01T003922.1	Solyc01T004025.1	Solyc01T004051.1	Solyc01T004126.1	Solyc01T004273.3	Solyc01T004276.1	Solyc02T000089.1	Solyc02T000377.1	Solyc02T000573.1	Solyc02T000643.1	Solyc02T000835.1	Solyc02T000836.1	Solyc02T000936.1	Solyc02T001100.1	Solyc02T001224.1	Solyc02T001440.1	Solyc02T001567.1	Solyc02T001609.1	Solyc02T001661.1	Solyc02T001773.1	Solyc02T001962.1	Solyc02T001992.1	Solyc02T002187.1	Solyc02T002377.1	Solyc02T002654.1	Solyc02T002827.1
module16	Solyc00T000050.1	Solyc03T001310.1	Solyc11T001790.1	Solyc11T001791.1	Solyc11T001913.1	Solyc12T000457.1	Solyc_Brandywine_01T001525.1	Solyc_Brandywine_02T000140.1	Solyc_Brandywine_11T001752.1	Solyc_Brandywine_12T001945.1	Solyc_cer_BGV006865_11T001793.1	Solyc_cer_BGV007931_00T000022.1	Solyc_MM_11T001730.1	Solyc_TS60_03T001317.1
module17	PRAM_26245.1.p1	PRAM_26255.1.p1	PRAM_26328.1.p1	Solyc01T000018.1	Solyc01T000034.1	Solyc01T000037.1	Solyc01T000105.1	Solyc01T000171.1	Solyc01T000201.1	Solyc01T000731.1	Solyc01T001553.1	Solyc01T001902.2	Solyc01T001993.1	Solyc01T002158.1	Solyc01T002333.1	Solyc01T002351.1	Solyc01T002374.1	Solyc01T002381.1	Solyc01T002538.1	Solyc01T002888.1	Solyc01T003201.1	Solyc01T003212.1	Solyc01T003456.1	Solyc01T003481.1	Solyc01T003742.1	Solyc01T003773.1	Solyc01T003897.1	Solyc01T003898.1	Solyc01T004110.1	Solyc01T004156.2	Solyc01T004192.1	Solyc01T004253.1	Solyc01T004353.1	Solyc01T004368.1	Solyc02T000298.1	Solyc02T000817.1	Solyc02T000850.1	Solyc02T000860.1	Solyc02T000861.1	Solyc02T000862.1	Solyc02T000863.1	Solyc02T001017.1	Solyc02T001286.1	Solyc02T001461.1	Solyc02T001573.1	Solyc02T001639.1	Solyc02T001699.1	Solyc02T001700.4	Solyc02T001802.1
module18	PRAM_141877.1.p2	PRAM_25855.1.p1	PRAM_26295.1.p1	Solyc01T000136.1	Solyc01T000142.1	Solyc01T000163.1	Solyc01T000321.1	Solyc01T000332.1	Solyc01T000358.1	Solyc01T000386.1	Solyc01T001087.2	Solyc01T001249.1	Solyc01T001366.1	Solyc01T001416.1	Solyc01T001421.1	Solyc01T001549.1	Solyc01T001641.1	Solyc01T001688.1	Solyc01T001767.1	Solyc01T001882.1	Solyc01T001965.1	Solyc01T001972.1	Solyc01T001984.1	Solyc01T002013.1	Solyc01T002107.1	Solyc01T002135.1	Solyc01T002218.1	Solyc01T002282.1	Solyc01T002397.1	Solyc01T002527.1	Solyc01T002613.2	Solyc01T002656.1	Solyc01T002825.3	Solyc01T002831.1	Solyc01T002861.1	Solyc01T002862.1	Solyc01T002891.3	Solyc01T002940.1	Solyc01T003003.1	Solyc01T003012.1	Solyc01T003139.1	Solyc01T003142.2	Solyc01T003157.1	Solyc01T003181.1	Solyc01T003263.1	Solyc01T003378.1	Solyc01T003497.1	Solyc01T003534.1	Solyc01T003552.1
module19	Solyc01T002205.1	Solyc01T003062.1	Solyc01T003679.1	Solyc01T004104.1	Solyc02T000731.1	Solyc02T000800.1	Solyc02T001097.1	Solyc02T002006.1	Solyc03T000003.1	Solyc03T000181.1	Solyc03T000224.1	Solyc03T000272.1	Solyc03T000722.1	Solyc03T000743.1	Solyc03T002864.1	Solyc03T002926.1	Solyc04T000817.1	Solyc04T002136.1	Solyc04T002416.1	Solyc04T002593.1	Solyc04T002970.1	Solyc05T001317.1	Solyc06T000033.1	Solyc06T000148.1	Solyc06T001382.1	Solyc06T002196.1	Solyc06T002206.2	Solyc07T000137.1	Solyc07T001861.1	Solyc07T002209.1	Solyc07T002479.1	Solyc07T002711.1	Solyc08T000243.4	Solyc08T000576.1	Solyc08T001710.1	Solyc10T000069.1	Solyc12T000437.1	Solyc12T002300.1	Solyc12T002711.1	Solyc12T002790.1	Solyc_Brandywine_01T001958.1	Solyc_Brandywine_04T001773.1	Solyc_Brandywine_09T001103.1	Solyc_cer_BGV007931_06T001001.1	Solyc_cer_BGV007931_08T001325.1	Solyc_cer_TS39_10T001197.1	Solyc_MM_10T000702.1	Sopim_PAS014479_04T002380.1
module20	PRAM_25902.1.p1	PRAM_25911.1.p1	PRAM_26128.1.p1	PRAM_26145.1.p1	PRAM_26243.1.p1	PRAM_26279.1.p1	PRAM_26280.1.p1	Solyc01T000033.1	Solyc01T000046.1	Solyc01T000117.1	Solyc01T000160.1	Solyc01T000189.1	Solyc01T000198.1	Solyc01T000217.1	Solyc01T000249.1	Solyc01T000316.1	Solyc01T000327.1	Solyc01T000425.1	Solyc01T000426.1	Solyc01T000427.1	Solyc01T000454.1	Solyc01T000495.1	Solyc01T001308.1	Solyc01T001364.1	Solyc01T001503.1	Solyc01T001722.1	Solyc01T001863.1	Solyc01T001926.1	Solyc01T002007.1	Solyc01T002027.1	Solyc01T002076.1	Solyc01T002105.1	Solyc01T002145.1	Solyc01T002148.1	Solyc01T002221.1	Solyc01T002356.1	Solyc01T002413.1	Solyc01T002447.1	Solyc01T002466.1	Solyc01T002541.1	Solyc01T002601.2	Solyc01T002680.1	Solyc01T002706.2	Solyc01T002745.4	Solyc01T002765.1	Solyc01T002766.1	Solyc01T002906.2	Solyc01T002959.1	Solyc01T002992.1
module21	PRAM_141870.1.p1	PRAM_25757.1.p1	PRAM_26218.1.p1	PRAM_26220.1.p1	PRAM_36997.1.p1	PRAM_37011.1.p1	Solyc01T000012.1	Solyc01T000020.1	Solyc01T000162.1	Solyc01T000216.1	Solyc01T000233.2	Solyc01T000250.1	Solyc01T000252.1	Solyc01T000254.1	Solyc01T000307.1	Solyc01T000315.1	Solyc01T000320.1	Solyc01T000324.1	Solyc01T000331.1	Solyc01T000370.1	Solyc01T000522.1	Solyc01T000527.2	Solyc01T000565.1	Solyc01T001183.1	Solyc01T001610.1	Solyc01T001642.1	Solyc01T001672.1	Solyc01T001690.1	Solyc01T001723.1	Solyc01T001798.1	Solyc01T001911.1	Solyc01T001937.1	Solyc01T001977.1	Solyc01T002028.2	Solyc01T002128.1	Solyc01T002139.1	Solyc01T002185.1	Solyc01T002281.1	Solyc01T002289.1	Solyc01T002297.1	Solyc01T002365.1	Solyc01T002395.1	Solyc01T002448.1	Solyc01T002454.1	Solyc01T002459.1	Solyc01T002502.1	Solyc01T002547.1	Solyc01T002635.1	Solyc01T002667.1
module22	Solyc04T001214.1	Solyc05T000567.1	Solyc07T000354.1	Solyc07T001207.1	Solyc08T001450.1	Solyc_cer_BGV007931_08T000563.1	Solyc_cer_TS280_07T000843.1	Solyc_Fla8924_08T000605.1	Solyc_PI303721_01T000994.1	Sopim_LA2093_08T001375.1
module23	PRAM_9765.1.p1	Solyc06T000221.1	Solyc07T000465.1	Solyc07T000466.1	Solyc11T000301.1	Solyc11T001042.1	Solyc11T001043.1	Solyc_cer_BGV007931_09T001061.1	Solyc_cer_TS39_07T000503.1	Sopim_TS156_07T000473.1
module24	Solyc01T003506.1	Solyc03T001667.1	Solyc03T002653.1	Solyc03T003565.1	Solyc04T000533.1	Solyc04T000758.1	Solyc04T002206.1	Solyc06T002036.1	Solyc06T002339.1	Solyc06T002490.1	Solyc06T002493.1	Solyc08T001243.1	Solyc08T002076.1	Solyc08T002398.1	Solyc09T000121.2	Solyc10T002271.1	Solyc10T002725.1	Solyc11T000620.1	Solyc11T000981.1	Solyc_cer_BGV007931_10T000919.1
module25	PRAM_36897.1.p1	Solyc01T000148.4	Solyc01T000293.4	Solyc01T000294.1	Solyc01T000470.1	Solyc01T000701.1	Solyc01T000809.1	Solyc01T000900.1	Solyc01T001335.2	Solyc01T001349.1	Solyc01T001544.1	Solyc01T001545.1	Solyc01T001946.1	Solyc01T001994.1	Solyc01T001995.1	Solyc01T002173.1	Solyc01T002210.1	Solyc01T002262.1	Solyc01T002533.1	Solyc01T002634.1	Solyc01T002920.1	Solyc01T002955.1	Solyc01T002979.1	Solyc01T002998.1	Solyc01T003136.1	Solyc01T003187.1	Solyc01T003192.1	Solyc01T003218.1	Solyc01T003245.1	Solyc01T003253.2	Solyc01T003293.1	Solyc01T003401.1	Solyc01T003628.1	Solyc01T003630.4	Solyc01T003680.1	Solyc01T003924.1	Solyc01T004297.1	Solyc01T004303.1	Solyc02T000315.2	Solyc02T000435.1	Solyc02T000436.3	Solyc02T000694.1	Solyc02T000977.1	Solyc02T001073.1	Solyc02T001228.1	Solyc02T001274.1	Solyc02T001370.1	Solyc02T001551.1	Solyc02T001570.1
module26	Solyc04T000736.1	Solyc04T000738.3	Solyc04T000740.1	Solyc04T000790.1	Solyc04T000796.1	Solyc04T000809.1	Solyc04T001017.1	Solyc04T001078.1	Solyc04T001079.1	Solyc04T001080.1	Solyc05T002109.1	Solyc10T000769.1	Solyc_Brandywine_03T000951.1	Solyc_cer_BGV007989_01T001071.1	Solyc_EA00990_11T001085.1	Solyc_TS166_04T001044.1	Solyc_TS3_04T000818.1	Solyc_TS3_04T001166.1	Solyc_TS692_04T001012.1	Sopim_TS421_12T001046.1
module27	PRAM_106289.1.p1	PRAM_120038.1.p1	PRAM_129002.1.p2	PRAM_15758.1.p1	PRAM_26108.1.p1	PRAM_26113.1.p1	PRAM_80537.1.p2	Solyc01T000038.1	Solyc01T000340.1	Solyc01T000404.1	Solyc01T000415.1	Solyc01T000474.1	Solyc01T001499.4	Solyc01T002540.1	Solyc01T002917.1	Solyc01T002985.1	Solyc01T003958.1	Solyc01T004178.1	Solyc02T000701.1	Solyc02T000738.1	Solyc02T000847.1	Solyc02T001335.1	Solyc02T001359.1	Solyc02T001372.1	Solyc02T001873.1	Solyc02T002106.1	Solyc02T002482.1	Solyc02T002514.1	Solyc02T002515.1	Solyc02T002563.1	Solyc02T002697.5	Solyc02T002916.1	Solyc03T000577.1	Solyc03T000678.1	Solyc03T000930.1	Solyc03T001631.1	Solyc03T001677.1	Solyc03T001837.1	Solyc03T001840.2	Solyc03T001841.1	Solyc03T002700.1	Solyc03T002845.1	Solyc03T002964.1	Solyc03T003507.1	Solyc04T000211.1	Solyc04T000212.1	Solyc04T000213.1	Solyc04T000538.1	Solyc04T002254.1
module28	PRAM_26312.1.p1	Solyc01T001986.1	Solyc01T002705.1	Solyc01T002717.1	Solyc01T002805.1	Solyc01T002848.1	Solyc01T002881.1	Solyc01T003063.1	Solyc01T003079.1	Solyc01T003342.1	Solyc01T003596.1	Solyc01T003685.1	Solyc01T003727.3	Solyc01T003834.1	Solyc01T003874.1	Solyc01T004100.1	Solyc01T004103.1	Solyc02T000677.1	Solyc02T000953.1	Solyc02T001138.1	Solyc02T001155.4	Solyc02T001245.1	Solyc02T001332.1	Solyc02T001515.1	Solyc02T001564.1	Solyc02T001692.1	Solyc02T001796.1	Solyc02T001811.1	Solyc02T002242.1	Solyc02T002615.1	Solyc02T002663.1	Solyc02T002877.1	Solyc03T000273.1	Solyc03T000301.1	Solyc03T001214.1	Solyc03T001527.1	Solyc03T001762.1	Solyc03T002007.1	Solyc03T002248.1	Solyc03T002803.1	Solyc03T003085.1	Solyc03T003086.1	Solyc03T003304.1	Solyc03T003305.1	Solyc03T003551.4	Solyc04T000427.1	Solyc04T003015.1	Solyc05T000281.1	Solyc05T000282.1
module29	PRAM_25922.1.p2	PRAM_26211.1.p1	PRAM_26212.1.p1	PRAM_26242.1.p1	PRAM_26310.1.p2	Solyc01T000187.1	Solyc01T000218.1	Solyc01T000277.1	Solyc01T000300.1	Solyc01T000325.1	Solyc01T000372.1	Solyc01T000431.1	Solyc01T000467.1	Solyc01T001402.1	Solyc01T001864.1	Solyc01T002052.1	Solyc01T002104.2	Solyc01T002176.1	Solyc01T002194.1	Solyc01T002211.1	Solyc01T002251.1	Solyc01T002273.1	Solyc01T002332.1	Solyc01T002410.1	Solyc01T002411.1	Solyc01T002663.1	Solyc01T002700.1	Solyc01T002741.1	Solyc01T002774.1	Solyc01T002949.1	Solyc01T002972.1	Solyc01T003040.1	Solyc01T003061.1	Solyc01T003080.1	Solyc01T003146.1	Solyc01T003280.1	Solyc01T003296.1	Solyc01T003333.1	Solyc01T003357.1	Solyc01T003389.1	Solyc01T003391.2	Solyc01T003421.2	Solyc01T003561.1	Solyc01T003620.1	Solyc01T003807.1	Solyc01T003880.1	Solyc01T003979.1	Solyc01T004081.1	Solyc01T004113.1
module30	Solyc01T000024.1	Solyc01T000075.1	Solyc01T000232.1	Solyc01T000469.1	Solyc01T001298.1	Solyc01T001850.1	Solyc01T002113.1	Solyc01T002290.1	Solyc01T002828.1	Solyc01T002903.1	Solyc01T003038.1	Solyc01T003313.1	Solyc01T003315.1	Solyc01T003316.1	Solyc01T003637.3	Solyc01T003774.1	Solyc01T003800.1	Solyc01T003818.1	Solyc01T003819.1	Solyc01T003917.1	Solyc01T003955.2	Solyc01T004047.1	Solyc01T004049.1	Solyc01T004122.1	Solyc01T004147.1	Solyc01T004150.1	Solyc02T000201.1	Solyc02T000848.1	Solyc02T000994.2	Solyc02T001013.1	Solyc02T001023.1	Solyc02T001056.2	Solyc02T001080.1	Solyc02T001256.1	Solyc02T001428.1	Solyc02T001525.1	Solyc02T001681.1	Solyc02T001972.1	Solyc02T002013.1	Solyc02T002291.1	Solyc02T002330.1	Solyc02T002566.1	Solyc02T002864.1	Solyc03T000085.3	Solyc03T000400.1	Solyc03T000632.1	Solyc03T000923.1	Solyc03T001583.1	Solyc03T001649.1
module31	PRAM_26112.1.p3	PRAM_36916.1.p1	PRAM_94492.1.p1	Solyc01T000008.1	Solyc01T000066.1	Solyc01T000172.1	Solyc01T000508.1	Solyc01T001523.1	Solyc01T001587.1	Solyc01T001731.1	Solyc01T001734.1	Solyc01T001849.1	Solyc01T001904.1	Solyc01T001996.1	Solyc01T001997.1	Solyc01T002095.1	Solyc01T002114.1	Solyc01T002120.1	Solyc01T002127.2	Solyc01T002133.1	Solyc01T002134.1	Solyc01T002214.1	Solyc01T002278.2	Solyc01T002334.1	Solyc01T002452.1	Solyc01T002457.1	Solyc01T002495.1	Solyc01T002539.1	Solyc01T002551.1	Solyc01T002731.1	Solyc01T002746.1	Solyc01T002822.1	Solyc01T002934.1	Solyc01T002964.1	Solyc01T002997.1	Solyc01T003200.1	Solyc01T003223.1	Solyc01T003232.1	Solyc01T003277.1	Solyc01T003319.1	Solyc01T003338.1	Solyc01T003492.1	Solyc01T003517.1	Solyc01T003530.1	Solyc01T003567.1	Solyc01T003601.2	Solyc01T003627.1	Solyc01T003768.1	Solyc01T003832.1
module32	Solyc01T000072.1	Solyc01T003041.1	Solyc02T001255.1	Solyc02T001351.1	Solyc02T002082.1	Solyc02T002197.1	Solyc03T002167.1	Solyc03T002349.1	Solyc03T003048.1	Solyc04T000711.1	Solyc04T002076.1	Solyc04T002305.1	Solyc04T002577.1	Solyc04T002930.3	Solyc05T000065.1	Solyc05T000921.1	Solyc05T001026.1	Solyc05T001919.1	Solyc06T001306.1	Solyc06T001805.1	Solyc06T002590.1	Solyc07T000140.1	Solyc07T000453.1	Solyc07T000629.1	Solyc08T002280.1	Solyc09T002573.1	Solyc09T002765.1	Solyc10T001943.1	Solyc10T002634.1	Solyc12T000163.2	Solyc12T002353.1	Solyc_Brandywine_01T000030.1	Solyc_TS185_02T002287.1
module33	Solyc01T002554.1	Solyc02T001518.1	Solyc02T001519.1	Solyc02T001929.1	Solyc02T002115.1	Solyc02T002634.1	Solyc03T000031.1	Solyc03T001728.2	Solyc03T002606.1	Solyc03T002895.1	Solyc05T000451.1	Solyc05T000753.1	Solyc06T001030.1	Solyc07T002082.1	Solyc07T002083.1	Solyc07T002493.1	Solyc08T000901.1	Solyc09T000424.1	Solyc09T001581.1	Solyc09T002668.1	Solyc09T002781.1	Solyc10T002655.1	Solyc11T000503.1	Solyc12T002699.1	Solyc_Brandywine_01T000061.1	Solyc_Brandywine_02T001723.1
module34	PRAM_61223.1.p1	Solyc01T000039.1	Solyc01T000266.1	Solyc01T000446.1	Solyc01T000448.1	Solyc01T001025.1	Solyc01T001370.1	Solyc01T001397.1	Solyc01T001895.1	Solyc01T001912.2	Solyc01T002353.1	Solyc01T002524.1	Solyc01T002924.1	Solyc01T003300.1	Solyc01T003394.1	Solyc01T003395.1	Solyc01T003397.1	Solyc01T003400.1	Solyc01T003459.1	Solyc01T003696.1	Solyc01T003754.1	Solyc01T003829.1	Solyc01T003980.1	Solyc01T004168.1	Solyc01T004193.1	Solyc02T000211.1	Solyc02T000993.1	Solyc02T001071.1	Solyc02T001072.1	Solyc02T001182.1	Solyc02T001305.1	Solyc02T001377.1	Solyc02T001439.1	Solyc02T001453.1	Solyc02T001455.1	Solyc02T001495.1	Solyc02T001644.2	Solyc02T001667.1	Solyc02T001668.1	Solyc02T001669.1	Solyc02T001980.1	Solyc02T001981.1	Solyc02T002130.1	Solyc02T002142.1	Solyc02T002369.1	Solyc02T002370.1	Solyc02T002952.1	Solyc03T000162.1	Solyc03T000165.1
module35	Solyc01T003029.1	Solyc01T003472.1	Solyc03T000240.1	Solyc03T002186.1	Solyc03T002657.1	Solyc03T002930.1	Solyc04T000331.2	Solyc04T000400.1	Solyc04T000658.1	Solyc04T001742.3	Solyc05T001281.1	Solyc05T002177.1	Solyc06T002171.1	Solyc06T002480.2	Solyc06T002662.1	Solyc07T002602.1	Solyc08T000556.1	Solyc09T002405.1	Solyc10T000197.1	Solyc11T002552.1	Solyc12T002006.1	Solyc_Brandywine_01T000543.1
module36	Solyc01T000054.1	Solyc01T000222.1	Solyc01T000371.1	Solyc01T002883.1	Solyc01T003297.3	Solyc01T003310.1	Solyc01T003661.1	Solyc01T004381.1	Solyc02T000192.3	Solyc02T000572.1	Solyc02T000999.1	Solyc02T001280.1	Solyc02T001302.1	Solyc02T001487.1	Solyc02T001695.1	Solyc02T002455.1	Solyc03T001269.1	Solyc03T002356.1	Solyc03T002779.1	Solyc03T002920.1	Solyc03T003191.1	Solyc03T003379.1	Solyc04T000219.1	Solyc04T000425.1	Solyc04T000426.1	Solyc04T000458.1	Solyc04T001686.1	Solyc04T002584.1	Solyc05T000341.1	Solyc05T002102.1	Solyc05T002608.1	Solyc06T001463.1	Solyc06T001731.1	Solyc06T001938.1	Solyc06T002614.1	Solyc07T000324.1	Solyc07T001078.1	Solyc07T001099.1	Solyc07T002388.1	Solyc07T002800.1	Solyc08T000329.2	Solyc08T001166.1	Solyc08T001322.1	Solyc08T001387.1	Solyc08T002193.1	Solyc08T002215.1	Solyc08T002446.1	Solyc09T001970.1	Solyc09T002138.1
module37	Solyc01T000388.1	Solyc01T000483.1	Solyc01T002556.1	Solyc01T002877.1	Solyc01T003004.1	Solyc01T003554.1	Solyc02T000878.1	Solyc02T000965.1	Solyc02T001776.1	Solyc03T002954.1	Solyc03T003371.1	Solyc04T002237.1	Solyc05T000603.2	Solyc05T001935.1	Solyc05T002739.1	Solyc06T000807.1	Solyc07T000230.1	Solyc07T000652.1	Solyc07T001512.1	Solyc07T002007.1	Solyc07T002137.1	Solyc07T002644.1	Solyc09T002821.1	Solyc10T001846.1	Solyc10T002511.1	Solyc11T002340.1	Solyc11T002385.1	Solyc12T000703.1	Solyc12T002779.1	Solyc_Brandywine_01T001072.1	Solyc_Brandywine_02T002593.1
module38	PRAM_26207.1.p1	PRAM_80941.1.p1	Solyc01T002153.1	Solyc01T003360.2	Solyc01T003449.1	Solyc01T003457.1	Solyc01T003683.3	Solyc02T001001.1	Solyc02T001015.1	Solyc02T001051.1	Solyc02T001480.1	Solyc02T001571.1	Solyc02T001638.2	Solyc02T001841.2	Solyc02T001909.1	Solyc02T002012.1	Solyc02T002346.1	Solyc02T002347.1	Solyc02T002411.1	Solyc02T002462.1	Solyc02T002541.1	Solyc02T002542.1	Solyc02T002543.1	Solyc02T002749.1	Solyc02T002790.1	Solyc02T002792.1	Solyc02T002907.1	Solyc03T000233.1	Solyc03T000288.1	Solyc03T000471.1	Solyc03T000745.1	Solyc03T001201.1	Solyc03T001362.1	Solyc03T001767.1	Solyc03T002622.1	Solyc03T002838.1	Solyc03T003005.1	Solyc03T003245.1	Solyc03T003555.3	Solyc04T000437.1	Solyc04T001760.1	Solyc04T001842.1	Solyc04T002818.1	Solyc04T002942.1	Solyc04T002990.1	Solyc04T003030.1	Solyc05T000019.1	Solyc05T000178.1	Solyc05T000638.1
module39	PRAM_26326.1.p1	Solyc01T002498.5	Solyc01T002928.1	Solyc01T003724.1	Solyc01T003725.2	Solyc02T001696.1	Solyc02T002143.1	Solyc03T001187.1	Solyc03T002873.1	Solyc04T000302.1	Solyc04T000303.1	Solyc04T002947.1	Solyc05T000278.1	Solyc06T000288.1	Solyc06T000826.1	Solyc06T001917.1	Solyc06T002264.1	Solyc06T002265.1	Solyc06T002517.1	Solyc07T000173.1	Solyc07T002713.1	Solyc07T002823.1	Solyc08T000115.1	Solyc10T000005.1	Solyc10T000009.2	Solyc10T002216.1	Solyc10T002721.1	Solyc11T000560.1	Solyc12T000062.1	Solyc12T000559.1	Solyc12T001930.1	Solyc12T002265.2	Solyc_Brandywine_01T001817.1	Solyc_TS692_01T002000.1
module40	Solyc01T002163.1	Solyc01T002885.1	Solyc01T003198.2	Solyc01T003199.1	Solyc01T003990.1	Solyc01T004358.1	Solyc02T001552.2	Solyc02T002504.1	Solyc02T002505.1	Solyc02T002766.1	Solyc03T000518.1	Solyc03T001632.1	Solyc03T003354.1	Solyc03T003518.1	Solyc03T003537.1	Solyc04T002446.1	Solyc04T002984.1	Solyc05T002578.1	Solyc06T001695.1	Solyc06T001940.1	Solyc06T002032.1	Solyc06T002396.1	Solyc08T000227.1	Solyc09T000219.1	Solyc10T000626.1	Solyc11T000191.1	Solyc11T000460.1	Solyc12T000555.1	Solyc12T000556.1	Solyc12T000557.1	Solyc12T002672.1	Solyc_Brandywine_01T001893.1
module41	Solyc01T000476.1	Solyc01T001567.1	Solyc01T001950.2	Solyc01T002165.1	Solyc01T002555.1	Solyc01T002616.1	Solyc01T002711.1	Solyc01T003202.1	Solyc01T003418.1	Solyc01T003489.1	Solyc01T003537.1	Solyc01T003849.1	Solyc01T004121.1	Solyc01T004309.1	Solyc02T000072.1	Solyc02T000827.1	Solyc02T001285.1	Solyc02T001347.2	Solyc02T001559.1	Solyc02T001646.1	Solyc02T002007.1	Solyc02T002090.1	Solyc02T002277.1	Solyc02T002351.1	Solyc02T002511.1	Solyc02T002574.1	Solyc02T002741.1	Solyc02T002816.1	Solyc02T002830.1	Solyc03T000133.1	Solyc03T000222.1	Solyc03T000326.3	Solyc03T000420.1	Solyc03T001412.1	Solyc03T001523.1	Solyc03T001973.1	Solyc03T002132.1	Solyc03T002362.1	Solyc03T002413.1	Solyc03T002428.2	Solyc03T002437.1	Solyc03T002675.1	Solyc03T003006.1	Solyc03T003139.1	Solyc03T003241.1	Solyc03T003393.1	Solyc03T003448.1	Solyc03T003496.1	Solyc03T003512.2
module42	PRAM_21846.1.p1	PRAM_26276.1.p1	PRAM_94742.1.p1	Solyc01T000032.1	Solyc01T000050.1	Solyc01T000096.2	Solyc01T000100.1	Solyc01T000405.1	Solyc01T000442.1	Solyc01T000443.1	Solyc01T001392.1	Solyc01T001635.1	Solyc01T001640.1	Solyc01T001956.2	Solyc01T001979.1	Solyc01T001991.4	Solyc01T002204.1	Solyc01T002318.1	Solyc01T002531.1	Solyc01T002532.1	Solyc01T002682.1	Solyc01T002799.2	Solyc01T002856.1	Solyc01T002886.1	Solyc01T002887.1	Solyc01T002918.2	Solyc01T003144.1	Solyc01T003145.1	Solyc01T003185.2	Solyc01T003246.1	Solyc01T003477.1	Solyc01T003604.1	Solyc01T003676.1	Solyc01T003929.1	Solyc01T003930.1	Solyc01T003970.1	Solyc01T003971.1	Solyc01T004053.7	Solyc01T004075.1	Solyc01T004076.1	Solyc01T004392.1	Solyc02T000244.1	Solyc02T000529.1	Solyc02T000568.7	Solyc02T000569.1	Solyc02T000585.1	Solyc02T000601.1	Solyc02T000627.1	Solyc02T000724.1
module43	Solyc01T000188.1	Solyc01T001927.1	Solyc01T002921.1	Solyc02T001360.1	Solyc02T001509.1	Solyc02T001736.1	Solyc02T002144.1	Solyc03T002216.1	Solyc03T003063.1	Solyc04T001652.1	Solyc05T000980.1	Solyc06T001171.1	Solyc06T002394.1	Solyc07T000039.1	Solyc07T001685.1	Solyc07T002539.1	Solyc07T002704.1	Solyc08T001230.1	Solyc09T002366.1	Solyc10T001239.1	Solyc10T002122.1	Solyc10T002576.1	Solyc11T000336.1	Solyc11T002328.1	Solyc11T002525.1	Solyc_Brandywine_01T002306.1	Solyc_Brandywine_02T003299.1	Solyc_TS117_03T002402.1
module44	Solyc01T000043.1	Solyc01T000411.1	Solyc01T001908.1	Solyc01T002065.1	Solyc01T002579.1	Solyc01T002747.1	Solyc01T002762.1	Solyc01T003011.1	Solyc01T003669.1	Solyc01T003995.1	Solyc01T004214.1	Solyc01T004376.1	Solyc02T000253.1	Solyc02T000574.2	Solyc02T000721.1	Solyc02T000784.1	Solyc02T000942.1	Solyc02T001101.1	Solyc02T001465.1	Solyc02T001901.4	Solyc02T001983.1	Solyc02T002002.1	Solyc02T002023.1	Solyc02T002071.1	Solyc02T002081.1	Solyc02T002318.1	Solyc02T002435.1	Solyc02T002657.1	Solyc02T002759.1	Solyc02T002812.1	Solyc03T000029.1	Solyc03T000114.2	Solyc03T000157.1	Solyc03T000555.1	Solyc03T000627.1	Solyc03T001048.1	Solyc03T001332.2	Solyc03T001630.1	Solyc03T002087.1	Solyc03T002268.2	Solyc03T002391.1	Solyc03T002455.3	Solyc03T002596.1	Solyc03T002621.1	Solyc03T002815.1	Solyc03T002882.1	Solyc03T003244.1	Solyc03T003424.1	Solyc03T003547.1
module45	PRAM_25853.1.p1	PRAM_25885.1.p1	PRAM_36910.1.p1	Solyc01T000013.1	Solyc01T000028.1	Solyc01T000062.1	Solyc01T000183.1	Solyc01T000676.1	Solyc01T001391.2	Solyc01T002103.1	Solyc01T002115.1	Solyc01T002294.1	Solyc01T002421.1	Solyc01T002548.1	Solyc01T002684.1	Solyc01T002742.1	Solyc01T002872.1	Solyc01T002874.1	Solyc01T003114.1	Solyc01T003155.1	Solyc01T003274.1	Solyc01T003340.1	Solyc01T003350.1	Solyc01T003559.1	Solyc01T003597.1	Solyc01T003837.1	Solyc01T003864.1	Solyc01T003865.1	Solyc01T003873.1	Solyc01T004016.1	Solyc01T004044.1	Solyc01T004141.1	Solyc01T004160.1	Solyc01T004281.1	Solyc01T004298.1	Solyc01T004363.1	Solyc01T004390.1	Solyc01T004394.1	Solyc02T000276.1	Solyc02T001040.1	Solyc02T001147.1	Solyc02T001152.1	Solyc02T001163.1	Solyc02T001175.1	Solyc02T001257.1	Solyc02T001267.1	Solyc02T001268.2	Solyc02T001281.1	Solyc02T001376.1
module46	PRAM_25933.1.p1	PRAM_25935.1.p1	Solyc01T000084.1	Solyc01T002190.1	Solyc01T002406.1	Solyc01T002788.1	Solyc01T002937.1	Solyc01T002989.1	Solyc01T003078.1	Solyc01T003096.1	Solyc01T003241.1	Solyc01T003388.1	Solyc01T003494.1	Solyc01T003953.1	Solyc01T004377.1	Solyc02T000212.1	Solyc02T000913.1	Solyc02T002019.1	Solyc02T002264.1	Solyc02T002266.1	Solyc02T002531.1	Solyc03T000436.1	Solyc03T001721.2	Solyc03T002133.1	Solyc03T002441.1	Solyc03T002689.1	Solyc03T002710.1	Solyc03T002858.2	Solyc03T002955.1	Solyc03T002962.1	Solyc03T003050.1	Solyc03T003109.1	Solyc03T003129.1	Solyc03T003350.1	Solyc04T001579.2	Solyc04T002163.1	Solyc04T002487.1	Solyc04T002827.1	Solyc04T002893.1	Solyc04T002894.1	Solyc04T002951.1	Solyc05T000168.4	Solyc05T000405.2	Solyc05T000429.1	Solyc05T000465.1	Solyc05T000544.1	Solyc05T000715.1	Solyc05T002149.1	Solyc05T002662.2
module47	PRAM_24077.1.p1	PRAM_25951.1.p1	PRAM_26314.1.p1	PRAM_267.1.p1	PRAM_36926.1.p2	PRAM_758.1.p1	Solyc01T000009.3	Solyc01T000014.1	Solyc01T000052.1	Solyc01T000082.1	Solyc01T000093.1	Solyc01T000147.2	Solyc01T000165.1	Solyc01T000243.1	Solyc01T000260.1	Solyc01T000261.1	Solyc01T000274.1	Solyc01T000290.1	Solyc01T000306.1	Solyc01T000356.1	Solyc01T000367.1	Solyc01T000413.1	Solyc01T000452.1	Solyc01T000516.1	Solyc01T000732.1	Solyc01T000747.1	Solyc01T001215.1	Solyc01T001390.1	Solyc01T001550.1	Solyc01T001737.1	Solyc01T001925.1	Solyc01T001961.1	Solyc01T002177.1	Solyc01T002226.2	Solyc01T002229.1	Solyc01T002382.1	Solyc01T002428.1	Solyc01T002515.1	Solyc01T002528.1	Solyc01T002529.1	Solyc01T002574.1	Solyc01T002599.1	Solyc01T002630.2	Solyc01T002638.1	Solyc01T002661.4	Solyc01T002692.1	Solyc01T002740.1	Solyc01T002758.1	Solyc01T002761.1
module48	Solyc01T001053.1	Solyc01T002962.1	Solyc01T003194.10	Solyc01T003282.1	Solyc01T003475.1	Solyc01T003651.1	Solyc01T003653.2	Solyc01T003656.1	Solyc01T003991.1	Solyc01T003992.1	Solyc02T001911.2	Solyc02T001926.1	Solyc02T001927.1	Solyc02T001928.6	Solyc02T002034.1	Solyc02T002218.1	Solyc02T002445.1	Solyc02T002446.1	Solyc02T002448.1	Solyc02T002449.1	Solyc02T002450.1	Solyc02T002493.1	Solyc02T002494.1	Solyc02T002495.1	Solyc02T002688.3	Solyc04T002462.1	Solyc05T000157.2	Solyc07T001517.3	Solyc09T001848.1	Solyc11T000493.1	Solyc_Brandywine_01T003099.1	Solyc_Brandywine_01T003102.1	Solyc_Brandywine_01T003511.1	Solyc_Brandywine_01T003517.1	Solyc_Brandywine_02T002836.1	Solyc_EA00371_02T002810.1	Solyc_EA00990_01T003846.1	Solyc_PI169588_12T000880.1	Solyc_TS185_02T002242.1	Sopim_PAS014479_02T002650.1	Sopim_TS413_02T002864.1
module49	PRAM_26101.1.p1	Solyc01T000120.1	Solyc01T000156.1	Solyc01T000179.1	Solyc01T000246.1	Solyc01T000339.2	Solyc01T001361.1	Solyc01T001801.1	Solyc01T001985.1	Solyc01T002270.1	Solyc01T002274.1	Solyc01T002486.1	Solyc01T002583.1	Solyc01T002584.1	Solyc01T002658.1	Solyc01T002826.1	Solyc01T002977.1	Solyc01T003115.1	Solyc01T003294.1	Solyc01T003303.1	Solyc01T003353.1	Solyc01T003546.1	Solyc01T003660.1	Solyc01T003700.2	Solyc01T003726.1	Solyc01T003935.1	Solyc01T004023.1	Solyc01T004337.1	Solyc01T004393.1	Solyc02T000071.1	Solyc02T000267.1	Solyc02T000457.1	Solyc02T000641.1	Solyc02T000709.1	Solyc02T000734.1	Solyc02T000792.1	Solyc02T000814.1	Solyc02T000841.1	Solyc02T000931.1	Solyc02T001076.1	Solyc02T001108.1	Solyc02T001183.1	Solyc02T001186.1	Solyc02T001521.3	Solyc02T001709.1	Solyc02T002472.1	Solyc02T002614.2	Solyc02T002822.1	Solyc02T002861.1
module50	Solyc02T002060.1	Solyc03T002877.1	Solyc04T000747.1	Solyc04T001923.1	Solyc05T000537.1	Solyc06T000878.1	Solyc06T002121.1	Solyc06T002361.1	Solyc08T002224.2	Solyc08T002512.1	Solyc09T002583.1	Solyc11T000128.1	Solyc11T000194.1	Solyc12T000188.1	Solyc12T000620.1	Solyc_Brandywine_01T003771.1
module51	Solyc01T000047.1	Solyc01T000068.1	Solyc01T000095.1	Solyc01T000098.1	Solyc01T000131.1	Solyc01T000180.1	Solyc01T000229.1	Solyc01T000272.1	Solyc01T000366.1	Solyc01T000460.1	Solyc01T001365.1	Solyc01T001573.1	Solyc01T001951.2	Solyc01T001966.1	Solyc01T001973.1	Solyc01T002178.1	Solyc01T002258.1	Solyc01T002267.1	Solyc01T002514.1	Solyc01T002543.1	Solyc01T002643.1	Solyc01T002808.1	Solyc01T002889.1	Solyc01T002931.1	Solyc01T003119.2	Solyc01T003161.1	Solyc01T003163.1	Solyc01T003191.1	Solyc01T003270.1	Solyc01T003405.1	Solyc01T003513.1	Solyc01T003590.1	Solyc01T003611.1	Solyc01T003612.1	Solyc01T003615.1	Solyc01T003702.1	Solyc01T003769.3	Solyc01T003811.1	Solyc01T003863.1	Solyc01T003894.2	Solyc01T004029.1	Solyc01T004093.1	Solyc01T004187.1	Solyc01T004279.1	Solyc01T004374.1	Solyc02T000164.1	Solyc02T000293.1	Solyc02T000309.1	Solyc02T000432.1
module52	PRAM_22800.1.p1	Solyc01T000003.2	Solyc01T000333.1	Solyc01T000349.1	Solyc01T002142.1	Solyc01T002914.1	Solyc01T003206.1	Solyc01T003504.1	Solyc01T003718.1	Solyc01T004091.1	Solyc01T004199.1	Solyc01T004215.1	Solyc01T004331.2	Solyc02T000039.1	Solyc02T000154.2	Solyc02T000310.1	Solyc02T000718.1	Solyc02T000799.1	Solyc02T000964.1	Solyc02T001694.1	Solyc02T002061.1	Solyc02T002683.1	Solyc02T002791.1	Solyc02T002873.1	Solyc03T000203.1	Solyc03T000431.1	Solyc03T000636.1	Solyc03T000645.1	Solyc03T000651.1	Solyc03T000986.1	Solyc03T001682.2	Solyc03T002479.1	Solyc03T002585.1	Solyc03T002767.2	Solyc04T000300.1	Solyc04T000330.1	Solyc04T000357.1	Solyc04T000476.1	Solyc04T000838.1	Solyc04T001784.1	Solyc04T001919.1	Solyc04T001954.1	Solyc04T002115.1	Solyc04T002628.1	Solyc04T002680.1	Solyc04T002731.1	Solyc04T003005.1	Solyc05T000017.1	Solyc05T000136.1
module53	PRAM_26105.1.p1	PRAM_26301.1.p1	Solyc01T000021.1	Solyc01T000048.1	Solyc01T000230.1	Solyc01T001225.1	Solyc01T002057.1	Solyc01T002111.2	Solyc01T002143.1	Solyc01T002240.1	Solyc01T002242.1	Solyc01T002299.1	Solyc01T002585.1	Solyc01T002715.1	Solyc01T002732.3	Solyc01T002780.1	Solyc01T002810.1	Solyc01T002815.1	Solyc01T002850.1	Solyc01T002938.2	Solyc01T002963.1	Solyc01T003046.1	Solyc01T003109.1	Solyc01T003126.1	Solyc01T003239.3	Solyc01T003250.1	Solyc01T003356.1	Solyc01T003375.2	Solyc01T003526.1	Solyc01T003553.1	Solyc01T003635.1	Solyc01T003745.1	Solyc01T003753.1	Solyc01T003759.1	Solyc01T004060.1	Solyc01T004061.1	Solyc01T004179.1	Solyc01T004369.1	Solyc01T004398.1	Solyc02T000209.1	Solyc02T000215.1	Solyc02T000581.2	Solyc02T000586.1	Solyc02T000719.1	Solyc02T001011.1	Solyc02T001061.1	Solyc02T001062.2	Solyc02T001096.1	Solyc02T001204.1
module54	Solyc01T000087.1	Solyc01T002079.1	Solyc01T002222.1	Solyc01T002360.1	Solyc01T002364.1	Solyc01T002391.1	Solyc01T002493.1	Solyc01T003208.1	Solyc01T003281.1	Solyc01T003673.1	Solyc01T004267.1	Solyc02T000791.1	Solyc02T002226.1	Solyc02T002273.1	Solyc02T002371.1	Solyc02T002817.1	Solyc02T002935.1	Solyc03T000562.1	Solyc03T001763.1	Solyc03T001856.1	Solyc03T001867.1	Solyc03T002385.2	Solyc03T002491.1	Solyc04T000281.1	Solyc04T000422.1	Solyc04T000485.1	Solyc04T000692.1	Solyc04T001640.1	Solyc04T001641.1	Solyc04T001857.1	Solyc05T000349.1	Solyc05T000739.1	Solyc05T001006.1	Solyc05T001210.1	Solyc05T002116.1	Solyc05T002197.1	Solyc05T002404.1	Solyc05T002577.1	Solyc06T000040.1	Solyc06T002067.1	Solyc06T002115.1	Solyc06T002335.1	Solyc06T002731.1	Solyc07T000623.1	Solyc07T001037.2	Solyc08T001896.1	Solyc09T000395.1	Solyc09T002029.1	Solyc09T002178.1
module55	PRAM_80945.1.p1	Solyc01T000445.1	Solyc01T002449.1	Solyc01T003010.1	Solyc01T003954.1	Solyc01T004288.1	Solyc02T000920.1	Solyc02T000950.1	Solyc02T001157.1	Solyc02T001235.1	Solyc02T001818.1	Solyc02T002350.1	Solyc02T002386.1	Solyc02T002414.1	Solyc03T000768.1	Solyc03T002026.1	Solyc03T002075.1	Solyc03T002360.1	Solyc04T001780.1	Solyc04T002140.2	Solyc04T002364.1	Solyc04T002393.1	Solyc05T000008.1	Solyc05T000134.1	Solyc05T000209.1	Solyc05T000247.1	Solyc05T001651.1	Solyc06T000658.1	Solyc06T000862.1	Solyc06T001785.1	Solyc06T002621.1	Solyc07T000021.1	Solyc07T001746.1	Solyc07T002528.1	Solyc08T000081.1	Solyc08T001321.1	Solyc08T001464.1	Solyc09T000178.1	Solyc09T000223.1	Solyc09T000540.1	Solyc09T002770.1	Solyc10T002034.1	Solyc12T000733.2	Solyc12T002723.1	Solyc_Brandywine_02T001029.1	Solyc_Brandywine_02T002315.1	Solyc_Brandywine_03T002234.1	Solyc_Brandywine_08T002067.1
module56	Solyc01T000071.1	Solyc01T000192.1	Solyc01T000235.1	Solyc01T000242.1	Solyc01T000347.1	Solyc01T001230.2	Solyc01T001506.1	Solyc01T001933.1	Solyc01T002053.1	Solyc01T002206.1	Solyc01T002310.1	Solyc01T002481.1	Solyc01T002485.1	Solyc01T002516.1	Solyc01T003113.1	Solyc01T003220.1	Solyc01T003921.1	Solyc02T000176.1	Solyc02T000425.1	Solyc02T001053.1	Solyc02T001085.1	Solyc02T001087.1	Solyc02T001467.1	Solyc02T001585.1	Solyc02T001650.1	Solyc02T002179.1	Solyc02T002238.1	Solyc02T002517.1	Solyc02T002591.1	Solyc02T002625.1	Solyc02T002747.1	Solyc02T002767.1	Solyc02T002896.1	Solyc02T002965.1	Solyc03T000141.1	Solyc03T000468.1	Solyc03T000798.1	Solyc03T001186.1	Solyc03T001609.1	Solyc03T001678.1	Solyc03T001689.1	Solyc03T001690.1	Solyc03T002002.1	Solyc03T002636.1	Solyc03T003013.1	Solyc03T003024.1	Solyc03T003194.1	Solyc03T003222.1	Solyc03T003443.1
module57	PRAM_15781.1.p1	Solyc01T001909.1	Solyc01T001971.1	Solyc02T002639.1	Solyc03T002464.1	Solyc03T002566.1	Solyc04T000438.1	Solyc04T000439.1	Solyc08T002429.1	Solyc09T000519.1	Solyc10T002293.1	Solyc10T002351.1	Solyc10T002625.1	Solyc11T002415.1	Solyc_Brandywine_02T001729.1	Solyc_Brandywine_02T001730.1	Solyc_Brandywine_08T000262.1
module58	Solyc01T002933.1	Solyc05T000115.1	Solyc05T002259.1	Solyc05T002260.1	Solyc06T001435.1	Solyc06T002385.1	Solyc07T001622.1	Solyc07T002619.1	Solyc08T001328.1	Solyc09T002539.1	Solyc12T002092.1	Solyc12T002736.2	Solyc_Brandywine_02T001832.1	Solyc_Brandywine_07T002150.1
module59	PRAM_118901.1.p3	PRAM_15848.1.p1	PRAM_25864.1.p1	PRAM_25866.1.p1	PRAM_26082.1.p1	PRAM_26262.1.p1	PRAM_37004.1.p1	Solyc01T000083.1	Solyc01T000244.1	Solyc01T000281.1	Solyc01T000310.2	Solyc01T000406.1	Solyc01T000484.1	Solyc01T002144.1	Solyc01T002568.1	Solyc01T002777.1	Solyc01T002778.1	Solyc01T002870.1	Solyc01T002892.1	Solyc01T002893.1	Solyc01T003097.1	Solyc01T003344.1	Solyc01T003433.1	Solyc01T003439.1	Solyc01T003463.2	Solyc01T003470.1	Solyc01T003532.3	Solyc01T003796.1	Solyc01T003905.1	Solyc01T003994.1	Solyc01T004014.1	Solyc01T004118.1	Solyc01T004175.1	Solyc01T004224.1	Solyc01T004396.1	Solyc02T000704.1	Solyc02T000805.1	Solyc02T000822.1	Solyc02T001010.1	Solyc02T001024.1	Solyc02T001043.1	Solyc02T001095.1	Solyc02T001159.1	Solyc02T001160.1	Solyc02T001323.1	Solyc02T001434.1	Solyc02T001502.1	Solyc02T001600.1	Solyc02T001614.1
module60	Solyc01T000045.1	Solyc01T000410.1	Solyc01T003086.1	Solyc01T003110.2	Solyc02T001947.1	Solyc02T001948.1	Solyc02T002779.1	Solyc03T000371.1	Solyc03T002463.1	Solyc04T000841.1	Solyc04T001843.1	Solyc04T001925.1	Solyc05T000517.1	Solyc05T002389.1	Solyc07T000036.1	Solyc07T001371.1	Solyc07T001734.1	Solyc07T002435.1	Solyc08T000284.1	Solyc08T001617.1	Solyc08T001654.3	Solyc08T002097.1	Solyc10T001641.1	Solyc10T002614.1	Solyc11T000045.1	Solyc12T000083.1	Solyc12T001870.1	Solyc12T002271.1	Solyc12T002273.1	Solyc12T002274.1	Solyc12T002276.1	Solyc12T002638.1	Solyc12T002839.1	Solyc_Brandywine_02T002224.1	Solyc_cer_TS118_03T002390.1	Sopim_TS421_04T000177.1
module61	Solyc01T000308.1	Solyc01T001754.1	Solyc01T001825.1	Solyc01T001888.1	Solyc01T001899.1	Solyc01T001943.1	Solyc01T002697.1	Solyc01T003234.1	Solyc01T004012.1	Solyc02T000428.1	Solyc02T000455.1	Solyc02T000883.1	Solyc02T001129.1	Solyc02T001483.1	Solyc02T001778.1	Solyc02T001868.1	Solyc02T001998.1	Solyc02T002111.1	Solyc02T002941.1	Solyc03T000564.1	Solyc03T000713.1	Solyc03T001504.1	Solyc03T002480.1	Solyc03T002481.1	Solyc03T003257.1	Solyc03T003489.1	Solyc04T000100.1	Solyc04T000107.1	Solyc04T000199.1	Solyc04T000202.1	Solyc04T001075.1	Solyc04T001287.1	Solyc04T001967.1	Solyc04T002503.1	Solyc04T002681.1	Solyc04T002917.1	Solyc05T000179.1	Solyc05T000181.1	Solyc05T000182.1	Solyc05T000421.1	Solyc05T000482.1	Solyc05T000563.1	Solyc05T000822.1	Solyc05T000823.1	Solyc05T002408.1	Solyc05T002669.1	Solyc05T002730.1	Solyc05T002748.1	Solyc06T001364.1
module62	PRAM_23722.1.p1	Solyc01T002754.1	Solyc01T002988.1	Solyc01T003527.1	Solyc01T003966.1	Solyc01T004304.1	Solyc02T001427.1	Solyc02T001994.1	Solyc02T002114.1	Solyc02T002117.2	Solyc02T002125.2	Solyc02T002287.1	Solyc02T002740.1	Solyc03T000134.1	Solyc03T001779.1	Solyc03T001808.1	Solyc03T002433.1	Solyc03T003007.1	Solyc03T003358.1	Solyc04T002660.1	Solyc04T002878.1	Solyc05T000478.1	Solyc05T000491.1	Solyc05T000694.1	Solyc05T000695.1	Solyc05T000696.1	Solyc05T002117.1	Solyc05T002439.1	Solyc06T000176.1	Solyc06T000178.1	Solyc06T000877.1	Solyc06T001083.1	Solyc06T001530.1	Solyc06T002552.1	Solyc07T002509.1	Solyc07T002530.1	Solyc08T002479.1	Solyc10T002949.1	Solyc11T000193.1	Solyc11T000360.1	Solyc11T000384.1	Solyc11T002097.1	Solyc11T002139.1	Solyc12T000069.1	Solyc12T001202.4	Solyc_Brandywine_02T002925.1
module63	Solyc05T001929.1	Solyc05T001931.1	Solyc05T001932.1	Solyc05T001933.2	Solyc_Brandywine_03T000953.1	Solyc_cer_TS281_01T001919.1	Solyc_LYC1410_05T001674.1	Solyc_LYC1410_10T001213.1	Solyc_LYC1410_12T001791.1	Sopim_TS15_05T001807.1
module64	PRAM_128428.1.p1	Solyc01T002237.1	Solyc01T003415.1	Solyc01T003438.1	Solyc01T003587.1	Solyc01T003701.1	Solyc02T000880.1	Solyc02T002296.1	Solyc02T002297.1	Solyc02T002451.1	Solyc03T000285.1	Solyc03T000735.1	Solyc03T001633.1	Solyc03T001651.3	Solyc03T001708.1	Solyc03T002084.1	Solyc03T002085.1	Solyc03T002205.1	Solyc03T002520.1	Solyc03T002801.1	Solyc03T003029.1	Solyc03T003342.2	Solyc04T000115.1	Solyc04T000217.2	Solyc04T001588.1	Solyc04T002094.1	Solyc04T002161.1	Solyc04T002194.1	Solyc05T002010.1	Solyc05T002294.1	Solyc05T002457.1	Solyc05T002536.1	Solyc06T000859.1	Solyc06T001393.1	Solyc06T001774.1	Solyc06T001903.1	Solyc06T002633.1	Solyc07T000038.1	Solyc07T000421.1	Solyc07T002387.1	Solyc08T000028.1	Solyc08T000448.1	Solyc08T001669.1	Solyc08T002108.1	Solyc08T002469.1	Solyc09T000122.1	Solyc09T000412.1	Solyc09T002560.1	Solyc10T000352.1
module65	Solyc01T001930.1	Solyc01T002790.1	Solyc01T002849.1	Solyc01T003780.1	Solyc02T000992.1	Solyc02T001605.1	Solyc03T000334.1	Solyc03T002679.1	Solyc03T003057.1	Solyc03T003278.1	Solyc03T003402.1	Solyc04T000521.1	Solyc04T001518.1	Solyc04T002137.1	Solyc05T000080.1	Solyc05T002388.1	Solyc05T002659.1	Solyc06T001395.1	Solyc06T001726.1	Solyc06T001926.1	Solyc06T002303.1	Solyc06T002511.1	Solyc07T000286.1	Solyc07T001528.1	Solyc07T001850.1	Solyc07T001933.1	Solyc07T002078.1	Solyc07T002529.1	Solyc07T002796.1	Solyc09T002443.1	Solyc09T002798.3	Solyc09T002811.1	Solyc10T000435.1	Solyc10T000441.1	Solyc10T002086.1	Solyc10T002087.1	Solyc10T002088.1	Solyc11T001427.1	Solyc11T002461.1	Solyc11T002561.1	Solyc12T000698.1	Solyc12T001869.1	Solyc12T002664.3	Solyc_Brandywine_06T000374.1	Solyc_cer_TS238_07T001853.1	Solyc_EA00990_07T001849.1
module66	Solyc01T002683.1	Solyc01T003548.4	Solyc01T003855.1	Solyc02T002165.1	Solyc02T002823.1	Solyc03T000013.1	Solyc03T002658.1	Solyc03T003239.1	Solyc04T000630.1	Solyc04T001469.1	Solyc04T002175.1	Solyc04T002419.1	Solyc04T002501.1	Solyc04T002640.1	Solyc04T002796.1	Solyc06T001524.1	Solyc06T002622.2	Solyc06T002663.2	Solyc07T000185.1	Solyc07T001819.3	Solyc07T001820.1	Solyc07T002591.1	Solyc08T000423.1	Solyc08T001386.3	Solyc08T002113.1	Solyc09T000308.1	Solyc09T000570.5	Solyc09T001899.1	Solyc10T000574.1	Solyc11T000501.1	Solyc12T000708.1	Solyc_Brandywine_06T001982.1
module67	Solyc01T000693.1	Solyc01T001203.2	Solyc01T001208.1	Solyc01T001235.1	Solyc02T000129.1	Solyc07T001310.1	Solyc07T001311.1	Solyc07T001561.1	Solyc08T001306.3	Solyc09T001929.1	Solyc10T001237.1	Solyc10T001596.1	Solyc_Brandywine_08T000711.1	Solyc_Brandywine_09T000824.1	Solyc_cer_TS623_01T000610.1	Solyc_MM_10T001154.1	Solyc_TS331_12T001052.1	Sopim_TS265_08T001129.1
module68	Solyc01T001658.1	Solyc01T003089.1	Solyc01T003868.1	Solyc03T002106.1	Solyc03T002107.1	Solyc05T000108.1	Solyc05T002227.1	Solyc07T000014.2	Solyc08T002322.1	Solyc08T002325.1	Solyc10T001978.3	Solyc12T000211.1	Solyc12T001860.1	Solyc_Brandywine_10T000425.1	Sopim_LA2093_08T002251.1
module69	PRAM_25847.1.p1	PRAM_36938.1.p1	Solyc01T001116.1	Solyc01T001978.1	Solyc01T002110.1	Solyc01T002456.1	Solyc01T002506.1	Solyc01T002642.1	Solyc01T002973.1	Solyc01T003017.1	Solyc01T003491.1	Solyc01T003778.1	Solyc02T000202.1	Solyc02T000744.1	Solyc02T000911.1	Solyc02T001104.1	Solyc02T002053.1	Solyc02T002709.1	Solyc03T000381.1	Solyc03T000479.1	Solyc03T001266.2	Solyc03T002149.1	Solyc03T002353.1	Solyc03T002486.1	Solyc03T003163.2	Solyc04T000066.1	Solyc04T000424.1	Solyc04T000447.1	Solyc04T000490.1	Solyc04T001207.1	Solyc04T001343.1	Solyc04T002013.1	Solyc05T000780.1	Solyc05T001269.1	Solyc05T002041.1	Solyc05T002334.1	Solyc05T002641.1	Solyc06T000157.1	Solyc06T000735.1	Solyc06T001243.2	Solyc06T001471.1	Solyc06T001608.1	Solyc06T001738.1	Solyc06T002246.1	Solyc06T002247.1	Solyc06T002312.1	Solyc06T002423.1	Solyc06T002628.1	Solyc07T000053.1
module70	Solyc01T000002.1	Solyc02T001701.1	Solyc03T000126.1	Solyc03T002212.1	Solyc03T002708.1	Solyc04T000116.1	Solyc04T000293.7	Solyc04T000294.1	Solyc04T002553.1	Solyc04T002586.1	Solyc05T000442.1	Solyc05T002238.1	Solyc06T000565.1	Solyc07T000260.1	Solyc08T001993.1	Solyc10T000523.1	Solyc10T002736.1	Solyc11T000542.4	Solyc12T001955.1	Solyc_Brandywine_11T000579.1
module71	Solyc00T000003.1	Solyc00T000004.1	Solyc00T000019.1	Solyc00T000024.1	Solyc00T000028.1	Solyc00T000034.1	Solyc00T000036.1	Solyc00T000037.3	Solyc00T000041.1	Solyc05T001415.1	Solyc09T002018.1	Solyc10T000855.1	Solyc10T000856.1	Solyc10T000860.1	Solyc10T000861.1	Solyc10T000862.1	Solyc10T000868.1	Solyc11T001118.1	Solyc11T001784.1	Solyc_Brandywine_12T001279.1	Solyc_cer_TS118_11T001830.1	Solyc_cer_TS281_09T001149.1	Solyc_Floradade_12T001614.1	Solyc_MM_04T000496.1	Solyc_TS112_09T001137.1	Solyc_TS117_02T000963.1	Solyc_TS60_08T001117.1	Sopim_TS222_06T000568.1
module72	Solyc01T000210.1	Solyc01T000231.1	Solyc01T000666.1	Solyc01T003606.1	Solyc01T003607.1	Solyc02T001216.1	Solyc02T001859.1	Solyc02T002141.1	Solyc02T002364.1	Solyc02T002763.1	Solyc03T000399.1	Solyc03T002811.1	Solyc04T000076.1	Solyc04T000388.1	Solyc04T002386.2	Solyc05T000295.1	Solyc05T002394.1	Solyc05T002400.1	Solyc05T002736.1	Solyc06T000195.1	Solyc06T001889.1	Solyc06T002015.1	Solyc06T002016.1	Solyc06T002182.1	Solyc06T002194.1	Solyc07T000008.1	Solyc07T000076.1	Solyc07T000298.1	Solyc08T001595.1	Solyc08T002051.1	Solyc09T000220.1	Solyc09T001447.2	Solyc09T002256.1	Solyc09T002355.2	Solyc10T002257.1	Solyc10T002285.1	Solyc10T002602.1	Solyc10T002607.1	Solyc10T002609.1	Solyc10T002732.1	Solyc10T002889.1	Solyc12T000190.1	Solyc12T001220.1	Solyc12T002566.1	Solyc12T002589.1	Solyc12T002721.1	Solyc12T002754.1	Solyc_PI303721_11T001934.1	Solyc_TS12_06T002805.1
module73	PRAM_26097.1.p1	Solyc02T002312.1	Solyc03T000018.1	Solyc03T000235.1	Solyc03T000343.1	Solyc03T002145.1	Solyc03T003201.1	Solyc04T000161.1	Solyc04T000299.1	Solyc04T002804.1	Solyc05T000206.1	Solyc05T002103.1	Solyc05T002169.1	Solyc05T002170.1	Solyc05T002698.1	Solyc06T002181.1	Solyc07T000168.1	Solyc07T001613.1	Solyc09T000268.1	Solyc09T000405.1	Solyc09T002628.1	Solyc10T000130.1	Solyc10T000619.1	Solyc10T002662.1	Solyc11T000804.1	Solyc11T000958.1	Solyc12T000150.1	Solyc12T000332.1	Solyc12T001060.1	Solyc12T002316.1	Solyc_TS112_02T000710.1
module74	Solyc01T002083.1	Solyc02T001020.1	Solyc03T000867.1	Solyc03T003252.1	Solyc03T003253.1	Solyc04T000132.1	Solyc04T001669.1	Solyc05T000453.1	Solyc05T002118.1	Solyc06T000729.1	Solyc08T001252.1	Solyc08T002255.3	Solyc11T001349.1	Solyc_cer_TS118_02T003010.1
module75	PRAM_128172.1.p2	PRAM_27146.1.p1	PRAM_888.1.p1	PRAM_891.1.p2	Solyc05T001117.1	Solyc05T001199.1	Solyc05T001238.1	Solyc05T001239.1	Solyc11T001683.1	Solyc11T001771.1	Solyc_cer_TS281_04T001122.1	Solyc_cer_TS545_09T001512.1	Solyc_cer_TS96_05T001495.1
module76	Solyc01T000200.1	Solyc01T000466.1	Solyc01T002769.1	Solyc01T004391.1	Solyc02T000759.1	Solyc02T001234.1	Solyc02T001977.1	Solyc02T002126.1	Solyc02T002937.1	Solyc05T000338.1	Solyc06T002419.1	Solyc07T000219.1	Solyc08T001835.1	Solyc08T002236.1	Solyc09T001415.1	Solyc10T000065.1	Solyc11T000422.1	Solyc12T000448.1	Solyc12T000820.1	Solyc_cer_TS39_09T002095.1
module77	Solyc03T001057.1	Solyc03T001072.1	Solyc03T001073.1	Solyc03T001075.1	Solyc03T001079.1	Solyc03T001402.1	Solyc04T001250.1	Solyc04T001428.1	Solyc04T001769.1	Solyc06T000453.1	Solyc08T000691.1	Solyc10T001206.1	Solyc11T001111.1	Solyc11T001112.1	Solyc12T001233.1	Solyc12T001234.1	Solyc12T001346.1	Solyc_TS3_05T001479.1	Sopim_TS421_11T001649.1	Sopim_TS421_11T001650.1
module78	Solyc01T000155.1	Solyc01T002021.1	Solyc01T003073.1	Solyc02T002850.5	Solyc03T001586.1	Solyc03T002519.1	Solyc04T000833.1	Solyc04T002500.1	Solyc04T002748.1	Solyc04T002890.1	Solyc05T002317.1	Solyc07T000337.1	Solyc07T002068.1	Solyc07T002096.1	Solyc08T000207.2	Solyc08T001318.1	Solyc09T002787.1	Solyc_TS60_02T002694.1
module79	Solyc01T002248.1	Solyc01T002484.1	Solyc01T003159.1	Solyc01T003165.2	Solyc01T003255.1	Solyc01T004162.1	Solyc02T001276.1	Solyc02T001383.1	Solyc02T002146.2	Solyc03T000195.1	Solyc03T003269.1	Solyc04T002176.1	Solyc04T002179.1	Solyc04T002196.1	Solyc04T002670.1	Solyc05T002321.1	Solyc06T000998.1	Solyc06T002471.1	Solyc06T002532.3	Solyc07T002394.1	Solyc07T002544.1	Solyc08T001112.1	Solyc08T001517.1	Solyc08T001796.1	Solyc08T002574.2	Solyc09T000188.1	Solyc09T000380.1	Solyc10T000184.1	Solyc10T000191.1	Solyc10T002514.1	Solyc11T000425.1	Solyc11T001840.1	Solyc11T002200.1	Solyc11T002467.2	Solyc11T002468.1	Solyc12T000647.1	Solyc12T001929.2	Solyc12T002261.1	Solyc_TS9_04T002436.1
module80	Solyc02T000903.1	Solyc02T000904.1	Solyc02T000905.1	Solyc02T001390.1	Solyc02T001391.1	Solyc02T001392.1	Solyc02T001393.1	Solyc03T002426.1	Solyc03T002476.1	Solyc03T003399.1	Solyc04T002132.1	Solyc06T000723.1	Solyc09T002588.1	Solyc10T002741.1	TomatoPan061410.1
module81	Solyc01T000035.1	Solyc01T003771.1	Solyc01T004108.1	Solyc01T004117.2	Solyc02T001610.1	Solyc02T002666.1	Solyc06T000219.1	Solyc07T002759.1	Solyc08T000213.1	Solyc08T002400.1	Solyc09T002112.1	Solyc10T002517.1	Solyc11T000489.1
module82	Solyc01T000085.1	Solyc01T000094.1	Solyc01T001451.1	Solyc01T002117.1	Solyc01T002119.1	Solyc01T002723.1	Solyc01T002853.1	Solyc01T003150.1	Solyc01T003283.1	Solyc01T003318.1	Solyc01T003348.2	Solyc01T003427.1	Solyc01T003454.1	Solyc01T004195.1	Solyc02T001134.1	Solyc02T001254.1	Solyc02T001881.1	Solyc02T002150.1	Solyc02T002819.1	Solyc02T002847.1	Solyc03T000022.1	Solyc03T000599.1	Solyc03T000663.1	Solyc03T003444.1	Solyc04T001198.1	Solyc04T002398.1	Solyc05T000355.1	Solyc05T000531.1	Solyc05T000650.1	Solyc05T000918.1	Solyc05T002560.1	Solyc06T000203.1	Solyc06T000232.1	Solyc06T001277.1	Solyc06T002205.1	Solyc06T002501.1	Solyc07T000003.1	Solyc07T000502.1	Solyc07T000734.1	Solyc07T001469.2	Solyc07T001801.1	Solyc07T002115.1	Solyc07T002464.1	Solyc08T001584.3	Solyc08T001793.1	Solyc08T001942.3	Solyc08T002366.1	Solyc09T002133.1	Solyc09T002509.1
module83	Solyc01T000133.1	Solyc01T002375.1	Solyc02T000524.1	Solyc02T001745.1	Solyc02T001746.1	Solyc03T000470.1	Solyc03T002123.1	Solyc03T002124.1	Solyc03T002125.1	Solyc06T000182.1	Solyc06T001008.1	Solyc06T002151.1	Solyc08T000114.1	Solyc08T002125.1	Solyc08T002126.1	Solyc09T001783.1	Solyc09T002686.1	Solyc12T000151.2	Solyc12T002726.1
module84	Solyc01T000149.1	Solyc01T002322.1	Solyc01T002550.1	Solyc01T002818.1	Solyc01T002833.1	Solyc02T000832.1	Solyc02T001857.2	Solyc03T002177.1	Solyc03T002932.1	Solyc03T002933.1	Solyc04T002030.1	Solyc04T002848.1	Solyc04T002896.1	Solyc04T002967.1	Solyc05T000436.1	Solyc05T000711.1	Solyc05T002425.1	Solyc06T000701.1	Solyc06T001447.1	Solyc06T001680.1	Solyc06T001825.1	Solyc06T002117.1	Solyc07T000030.1	Solyc07T001886.1	Solyc08T001812.1	Solyc08T002347.1	Solyc09T000574.1	Solyc11T002516.1	Solyc12T000629.1	Solyc12T000630.2
module85	Solyc01T000178.1	Solyc01T002295.1	Solyc01T002394.1	Solyc01T003219.1	Solyc01T003289.1	Solyc01T003453.1	Solyc01T004312.1	Solyc02T001806.1	Solyc02T002513.1	Solyc03T002168.1	Solyc04T002716.1	Solyc04T003031.1	Solyc04T003032.1	Solyc06T000210.1	Solyc06T001863.1	Solyc08T001811.1	Solyc08T002131.1	Solyc09T000603.1	Solyc09T000604.1	Solyc09T002862.1	Solyc10T001872.1	Solyc10T001873.1	Solyc10T002383.1	Solyc11T000482.1	Solyc12T002385.1
module86	PRAM_140960.1.p1	Solyc01T000303.1	Solyc01T000447.1	Solyc01T001002.1	Solyc01T001446.1	Solyc01T002217.1	Solyc01T002542.1	Solyc01T002546.1	Solyc01T002792.1	Solyc01T003382.1	Solyc01T003419.1	Solyc01T003911.1	Solyc02T000314.1	Solyc02T000809.1	Solyc02T001368.1	Solyc02T001800.1	Solyc02T001831.2	Solyc02T002092.1	Solyc03T000067.1	Solyc03T000236.1	Solyc03T003332.1	Solyc04T000037.1	Solyc04T000356.2	Solyc04T001358.1	Solyc04T002541.1	Solyc05T000770.1	Solyc05T002664.2	Solyc05T002721.1	Solyc06T002119.1	Solyc07T000204.1	Solyc07T001466.1	Solyc07T002523.1	Solyc08T000107.1	Solyc08T000155.1	Solyc08T000417.1	Solyc08T001453.1	Solyc08T002149.1	Solyc09T001993.1	Solyc09T002165.1	Solyc09T002506.1	Solyc10T000249.1	Solyc10T001371.1	Solyc10T001865.1	Solyc10T001870.1	Solyc10T002243.1	Solyc10T002557.1	Solyc10T002931.1	Solyc11T000145.1	Solyc11T000285.1
module87	Solyc01T000317.1	Solyc01T004280.1	Solyc02T000741.2	Solyc02T001373.1	Solyc03T000426.1	Solyc03T001473.1	Solyc04T001351.1	Solyc04T002028.1	Solyc05T000043.1	Solyc05T002741.1	Solyc06T001068.1	Solyc06T001158.1	Solyc06T001577.1	Solyc06T001791.1	Solyc07T001217.1	Solyc09T000112.1	Solyc09T002827.1	Solyc10T000473.2	Solyc11T000344.1	Solyc11T001625.1	Solyc12T000338.1	Solyc12T002598.1
module88	Solyc01T000360.1	Solyc01T002636.1	Solyc01T002865.1	Solyc02T000644.1	Solyc03T000771.1	Solyc03T002052.1	Solyc03T002267.1	Solyc04T001253.1	Solyc04T002756.1	Solyc05T002084.1	Solyc05T002131.1	Solyc06T000227.1	Solyc06T000739.1	Solyc06T000957.1	Solyc06T002379.1	Solyc07T001166.1	Solyc07T002554.1	Solyc10T001295.1	Solyc12T000312.2	Solyc12T002603.1
module89	Solyc01T000378.1	Solyc01T001935.1	Solyc01T002228.1	Solyc01T002606.1	Solyc01T002681.1	Solyc01T003203.1	Solyc01T003317.1	Solyc01T004190.1	Solyc01T004198.1	Solyc02T001557.1	Solyc02T001966.1	Solyc02T002399.1	Solyc02T002966.1	Solyc03T000261.1	Solyc03T001726.1	Solyc03T001842.1	Solyc03T002247.1	Solyc03T003289.1	Solyc03T003428.1	Solyc04T000195.2	Solyc04T000242.1	Solyc04T000367.1	Solyc04T000600.1	Solyc04T002245.1	Solyc04T002702.1	Solyc04T002703.1	Solyc05T000288.1	Solyc05T000339.1	Solyc05T000791.1	Solyc05T000920.1	Solyc06T001405.1	Solyc06T001406.1	Solyc07T000232.1	Solyc07T001529.1	Solyc07T001718.2	Solyc07T002211.1	Solyc08T001086.1	Solyc08T002012.1	Solyc09T000441.1	Solyc09T000462.3	Solyc09T001456.1	Solyc09T002071.1	Solyc09T002201.1	Solyc09T002268.1	Solyc09T002447.1	Solyc09T002535.1	Solyc10T000115.1	Solyc10T000233.1	Solyc10T000591.1
module90	Solyc01T000402.1	Solyc01T003698.3	Solyc01T003703.1	Solyc01T003705.1	Solyc03T000098.1	Solyc03T002243.1	Solyc03T003011.1	Solyc03T003153.1	Solyc04T000636.1	Solyc04T001665.3	Solyc05T001453.1	Solyc05T001997.1	Solyc06T000964.1	Solyc06T001592.2	Solyc06T001660.1	Solyc06T001968.1	Solyc07T000249.1	Solyc07T000469.1	Solyc07T002682.1	Solyc08T000087.1	Solyc08T001888.1	Solyc08T002273.1	Solyc08T002425.1	Solyc09T000305.1	Solyc09T002114.1	Solyc09T002526.1	Solyc09T002542.1	Solyc10T000524.1	Solyc10T001329.1	Solyc11T000431.2	Solyc11T000511.5	Solyc11T001248.1	Solyc11T001484.1	Solyc11T001485.1
module91	Solyc01T000457.1	Solyc01T002093.1	Solyc01T002895.1	Solyc01T002896.1	Solyc01T004033.1	Solyc02T001193.1	Solyc02T001691.1	Solyc02T002057.1	Solyc02T002073.1	Solyc03T000410.2	Solyc03T001403.1	Solyc03T002266.3	Solyc03T003223.1	Solyc03T003262.1	Solyc03T003348.1	Solyc04T000402.1	Solyc05T000294.1	Solyc05T000706.1	Solyc05T001703.1	Solyc06T000483.1	Solyc06T002258.1	Solyc07T002034.1	Solyc07T002299.1	Solyc07T002300.1	Solyc08T000221.1	Solyc08T001513.1	Solyc08T001592.1	Solyc08T002217.1	Solyc09T000066.1	Solyc09T001153.1	Solyc10T000036.1	Solyc10T002599.1	Solyc10T002652.1	Solyc11T000006.1	Solyc11T001989.1	Solyc11T002317.1	Solyc12T000197.1	Solyc12T000377.1	Solyc12T001873.1
module92	Solyc01T000480.1	Solyc01T003143.1	Solyc02T002430.1	Solyc03T000747.1	Solyc03T001774.1	Solyc03T002236.1	Solyc03T002347.1	Solyc03T002982.1	Solyc04T000558.1	Solyc06T000141.1	Solyc06T002329.1	Solyc06T002595.1	Solyc07T001340.1	Solyc08T001578.1	Solyc08T001695.1	Solyc09T002584.1	Solyc09T002866.1	Solyc10T002714.2	Solyc11T000063.2	Solyc11T000613.1	Solyc11T001879.1	Solyc11T002475.1	Solyc12T001836.1	Solyc12T002028.1	Solyc12T002613.1
module93	Solyc01T000490.1	Solyc01T001108.1	Solyc01T002425.1	Solyc01T003402.1	Solyc01T003951.1	Solyc01T004221.1	Solyc01T004397.1	Solyc02T000779.2	Solyc02T001742.1	Solyc02T001744.1	Solyc02T001848.1	Solyc02T002942.1	Solyc03T000496.1	Solyc03T002269.1	Solyc04T003021.1	Solyc05T002610.1	Solyc06T002157.1	Solyc07T000648.1	Solyc07T001882.1	Solyc09T001861.1	Solyc09T002025.3	Solyc12T000407.1
module94	Solyc01T001238.1	Solyc02T001241.1	Solyc02T001443.1	Solyc02T002303.1	Solyc06T001462.1	Solyc06T001783.1	Solyc08T001072.1	Solyc10T000159.1	Solyc11T000206.1	Solyc11T001734.1	Solyc12T000365.1
module95	Solyc01T002054.1	Solyc01T002298.1	Solyc01T003369.1	Solyc01T003385.1	Solyc01T004319.1	Solyc04T000138.1	Solyc04T002479.1	Solyc06T001748.1	Solyc06T002279.1	Solyc08T002492.1	Solyc09T000400.1	Solyc09T001941.1	Solyc10T001668.1	Solyc11T000697.1	Solyc12T000627.1	Solyc12T000659.1	Solyc12T000812.1	Solyc12T000813.1	Solyc12T000965.1	Solyc12T002181.3	Solyc12T002625.1
module96	Solyc01T002652.4	Solyc03T002091.1	Solyc03T002092.1	Solyc03T002093.1	Solyc04T000579.5	Solyc06T001414.7	Solyc07T000004.1	Solyc08T001646.1	Solyc10T000326.1	Solyc10T000327.1	Solyc10T000328.1	Solyc10T000329.1	Solyc12T000639.2
module97	Solyc01T003752.1	Solyc02T001358.1	Solyc03T002660.1	Solyc03T003188.1	Solyc04T002428.1	Solyc04T002946.1	Solyc05T000379.1	Solyc05T001068.1	Solyc05T002534.1	Solyc05T002599.1	Solyc06T001690.1	Solyc06T002095.1	Solyc07T002561.1	Solyc08T002375.1	Solyc09T000198.1	Solyc10T000533.2	Solyc12T002579.1
module98	Solyc02T001269.1	Solyc02T002185.1	Solyc03T000076.1	Solyc03T000077.1	Solyc03T002869.1	Solyc05T002722.1	Solyc06T001478.1	Solyc07T001785.1	Solyc07T002543.1	Solyc08T000373.1	Solyc10T002193.1
module99	Solyc02T001356.1	Solyc03T000040.1	Solyc03T000340.1	Solyc03T002423.1	Solyc03T002944.1	Solyc03T003404.1	Solyc04T000665.1	Solyc04T002173.1	Solyc05T000514.1	Solyc05T002354.1	Solyc05T002733.1	Solyc06T000901.1	Solyc07T002799.1	Solyc08T000167.1	Solyc09T002368.1	Solyc12T000068.1	Solyc12T000522.1	Solyc12T002829.1
[truncated: 3,170 more columns]

## Sheet: Table S9
Table S9. Heritability of flavonoids using module/non-module variants.
ID	Metabolites	Molecular formula	Compound name	Module variants			Non-module variants
				SNPs	InDels	SVs	SNPs	InDels	SVs
M1	SlFM0360	C15H12O5	Naringenin	0	0.0609637	0.356064	0.477495	0	0.105478
M2	SlFM0459	C16H14O6	Hesperetin	0.0226601	0	0.0925592	0.884781	0	0
M3	SlFM0981	C21H22O10	Naringenin 7-O-glucoside	0	0	0.253952	0.746048	0	0
M4	SlFM0969	C21H20O10	Apigenin 7-O-glucoside	0	0	0.295752	0.699308	0	0
M5	SlFM0967	C22H24O9	Heptamethoxyflavone	0	0	0.239028	0.716339	0	0
M6	SlFM1027	C21H22O11	Eriodictyol-7-O-glucoside	0.0405811	0	0.354351	0.560326	0	0
M7	SlFM0970	C21H21O10	Apigenin 5-O-glucoside	0.0904013	0	0.224577	0.63873	0	0
M8	SlFM1294	NA	Naringenin O-malonylhexoside	0.087969	0.00660879	0.285717	0.566167	0	0
M9	SlFM1942	NA	Kaempferol-ferulyglucosyl-xylosylrhamnoside_x000D_	0.0946865	0	0.0536538	0.291447	0	0.500378
M10	SlFM1345	NA	Eriodictyol O-malonylhexoside	0	0.10058	0.40944	0.251516	0	0.167132
M11	SlFM1385	NA	Tricetin O-malonylhexoside	0	0.0219919	0.219836	0.49298	0	0.129064
M12	SlFM0982	C21H22O10	Naringenin C-hexoside	0	0	0.17408	0.681378	0	0
M13	SlFM1384	C24H22O15	Quercetin O-malonylhexoside	0	0.0245902	0.2566	0.347044	0	0.217882
M14	SlFM1955	NA	Kaempferol-sinapylglucosyl-xylosylrhamnoside	0	0.0658211	0	0.269934	0	0.504942
M15	SlFM1449	C26H28O15	C-pentosyl-luteolin O-hexoside	0	0	0.319023	0.474405	0	0
M16	SlFM1947	NA	Quercetin O-dihexoside-rhamnosyl-xyloside	0.131635	0	0.248184	0.106872	0.0313109	0.264543
M17	SlFM1541	NA	Isorhamnetin rutinose or hexose-deoxyhexose	0.0307842	0	0.211636	0.467727	0	0
M18	SlFM1473	C27H30O15	Kaempferol 3-O-glucoside-2'-O-rhamnoside	0.231472	0	0.0628303	0.219339	0	0.0858682
M19	SlFM0914	C21H21O9	Apigeninidin 5-glucoside	9.22423e-05	0	0	0.0864663	0.257649	0.227214
M20	SlFM1100	C21H20O12	Quercetin-O-glucoside	0	0	0.203448	0.252116	0.0362001	0.0777796
M21	SlFM1809	NA	Kaempferol-dihexoside-rhamnoside	0.0322082	0	0.0209625	0.482287	0	0.0184369
M22	SlFM1806	C33H40O20	C-hexosyl-apigenin O-hexosyl-O-hexoside	0.10683	0	0	0.371266	0	0.0636945
M23	SlFM1507	NA	C-hexosyl-tricetin O-pentoside	0	0	0.254534	0.265453	0	9.06313e-05
M24	SlFM1794	NA	Quercetin-3-pentosylhexoside-7-deoxyhexoside	0	0	0.276645	0	0.18439	0
M25	SlFM1157	NA	3,7-Dimethoxykaempferol-C-glucoside	0	0	0.0180682	0.33847	9.25589e-05	0.0686042
M26	SlFM1336	C24H22O14	Luteolin O-malonylhexoside	0	0	0.00537958	0.169988	0	0.230828
M27	SlFM1419	NA	Selgin O-malonylhexoside	0	0.100914	0.12555	0	0.177054	0
M28	SlFM1156	C23H24O11	Irisolidone 7-O-beta-d-glucoside	0	0	0.0125489	0.364296	0	0.02573
M29	SlFM1020	C21H20O11	Kaempferol 3-O-glucoside	0.00127256	0	0	0.37259	9.06949e-05	0
M30	SlFM1021	C21H20O11	Luteolin 7-O-glucoside	8.72158e-05	0	0	0.362759	0	0
M31	SlFM1163	C22H22O12	Selgin 5-O-hexoside	0	9.72706e-05	0	0	0.132702	0.193046
M32	SlFM1015	C22H22O10	Biochanin A 7-O-glucoside	0.0925247	0	0	0.22396	9.00196e-05	0
M33	SlFM1208	C23H24O12	Tricin 5-O-hexoside	0	8.66527e-05	0.0640539	0.250669	0	8.66527e-05
M34	SlFM0222	C15H12O	Chalcone	0	0	0.00381374	0.260691	0.0349458	0
M35	SlFM0421	C15H14O6	Catechin	0.0977303	0	0.0552159	0	0.0971095	0
M36	SlFM1209	C23H24O12	Tricin 7-O-hexoside	0	0	0.0496844	0.109013	0	0
M37	SlFM1550	C27H30O17	Quercetin-3,4'-O-di-beta-glucopyranoside	0	0	0	0.0836715	0	0
M38	SlFM1107	C21H22O12	Taxifolin O-glucoside	0.0168697	0	0	0.0538002	0	0

[truncated: 7 more sheets: Table S10, Table S11, Table S12, Table S13, Table S14, Table S15, Table S16]
