# Supplementary material for: Graph pangenome captures missing heritability and empowers tomato breeding
Source: Nature. 2022 Jun 8;606(7914):527–34. doi: 10.1038/s41586-022-04808-9 (PMC9200638; doi:10.1038/s41586-022-04808-9)
Supplement: Supplementary file 5 — Source Data Fig. 1 [file 41586_2022_4808_MOESM5_ESM.xlsx]

## Sheet: Fig1b
Fig1b. Contig Nx size of all genome assemblies. SL4.0 and SL5.0 are marked with arrows
Name	Group	Tech	Nx	Contig
SL4.0	BIG	CLR	0	26291688
SL4.0	BIG	CLR	0.0336	26291688
SL4.0	BIG	CLR	0.0617361	22016198
SL4.0	BIG	CLR	0.0867326	19559538
SL4.0	BIG	CLR	0.106362	15360086
SL4.0	BIG	CLR	0.125522	14992588
SL4.0	BIG	CLR	0.143634	14171800
SL4.0	BIG	CLR	0.161663	14107910
SL4.0	BIG	CLR	0.179629	14058507
SL4.0	BIG	CLR	0.196974	13571539
SL4.0	BIG	CLR	0.213936	13272924
SL4.0	BIG	CLR	0.230511	12970031
SL4.0	BIG	CLR	0.245452	11691372
SL4.0	BIG	CLR	0.26034	11649226
SL4.0	BIG	CLR	0.274874	11372499
SL4.0	BIG	CLR	0.288619	10755618
SL4.0	BIG	CLR	0.30221	10635093
SL4.0	BIG	CLR	0.315754	10598042
SL4.0	BIG	CLR	0.328589	10043401
SL4.0	BIG	CLR	0.341233	9893592
SL4.0	BIG	CLR	0.353182	9349801
SL4.0	BIG	CLR	0.364248	8659189
SL4.0	BIG	CLR	0.375178	8552801
SL4.0	BIG	CLR	0.385862	8359696
SL4.0	BIG	CLR	0.395611	7628854
SL4.0	BIG	CLR	0.405146	7461186
SL4.0	BIG	CLR	0.414189	7075919
SL4.0	BIG	CLR	0.422679	6642879
SL4.0	BIG	CLR	0.431109	6596313
SL4.0	BIG	CLR	0.4395	6566430
SL4.0	BIG	CLR	0.447841	6526302
SL4.0	BIG	CLR	0.456114	6473991
SL4.0	BIG	CLR	0.46425	6366242
SL4.0	BIG	CLR	0.472344	6333691
SL4.0	BIG	CLR	0.4802	6147121
SL4.0	BIG	CLR	0.487961	6072393
SL4.0	BIG	CLR	0.495697	6053329
SL4.0	BIG	CLR	0.503374	6007830
SL4.0	BIG	CLR	0.510982	5952582
SL4.0	BIG	CLR	0.518523	5901247
SL4.0	BIG	CLR	0.526002	5852189
SL4.0	BIG	CLR	0.533083	5540784
SL4.0	BIG	CLR	0.540151	5530134
SL4.0	BIG	CLR	0.547203	5518598
SL4.0	BIG	CLR	0.55376	5130526
SL4.0	BIG	CLR	0.560247	5076341
SL4.0	BIG	CLR	0.566632	4995723
SL4.0	BIG	CLR	0.572968	4958514
SL4.0	BIG	CLR	0.57929	4946689
SL4.0	BIG	CLR	0.5855	4859059
SL4.0	BIG	CLR	0.591618	4787561
SL4.0	BIG	CLR	0.597647	4717535
SL4.0	BIG	CLR	0.603593	4652653
SL4.0	BIG	CLR	0.609519	4637189
SL4.0	BIG	CLR	0.615425	4621121
SL4.0	BIG	CLR	0.621321	4613294
SL4.0	BIG	CLR	0.627126	4542983
SL4.0	BIG	CLR	0.632816	4451713
SL4.0	BIG	CLR	0.638384	4357184
SL4.0	BIG	CLR	0.643922	4333805
SL4.0	BIG	CLR	0.649436	4314655
SL4.0	BIG	CLR	0.654934	4301863
SL4.0	BIG	CLR	0.660349	4237269
SL4.0	BIG	CLR	0.665724	4206115
SL4.0	BIG	CLR	0.671097	4204103
SL4.0	BIG	CLR	0.676468	4202630
SL4.0	BIG	CLR	0.681735	4121522
SL4.0	BIG	CLR	0.686837	3992156
SL4.0	BIG	CLR	0.691922	3979145
SL4.0	BIG	CLR	0.696861	3864694
SL4.0	BIG	CLR	0.701783	3851369
SL4.0	BIG	CLR	0.706705	3851029
SL4.0	BIG	CLR	0.711473	3731091
SL4.0	BIG	CLR	0.716043	3576307
SL4.0	BIG	CLR	0.720526	3507278
SL4.0	BIG	CLR	0.724982	3487307
SL4.0	BIG	CLR	0.72943	3480425
SL4.0	BIG	CLR	0.733875	3478204
SL4.0	BIG	CLR	0.738229	3406645
SL4.0	BIG	CLR	0.742536	3370111
SL4.0	BIG	CLR	0.746825	3356100
SL4.0	BIG	CLR	0.751066	3318823
SL4.0	BIG	CLR	0.755291	3306242
SL4.0	BIG	CLR	0.759454	3256958
SL4.0	BIG	CLR	0.76353	3189468
SL4.0	BIG	CLR	0.767543	3140342
SL4.0	BIG	CLR	0.771518	3110390
SL4.0	BIG	CLR	0.775431	3061733
SL4.0	BIG	CLR	0.779315	3039280
SL4.0	BIG	CLR	0.783031	2907523
SL4.0	BIG	CLR	0.786746	2907188
SL4.0	BIG	CLR	0.79039	2851269
SL4.0	BIG	CLR	0.794011	2833546
SL4.0	BIG	CLR	0.797587	2798457
SL4.0	BIG	CLR	0.801137	2778008
SL4.0	BIG	CLR	0.804638	2739329
SL4.0	BIG	CLR	0.808132	2733934
SL4.0	BIG	CLR	0.811623	2731213
SL4.0	BIG	CLR	0.81511	2728865
SL4.0	BIG	CLR	0.81859	2722874
SL4.0	BIG	CLR	0.821981	2653788
SL4.0	BIG	CLR	0.825364	2646739
SL4.0	BIG	CLR	0.828721	2627127
SL4.0	BIG	CLR	0.832052	2606603
SL4.0	BIG	CLR	0.835319	2556466
SL4.0	BIG	CLR	0.838459	2456881
SL4.0	BIG	CLR	0.841578	2440492
SL4.0	BIG	CLR	0.844616	2377321
SL4.0	BIG	CLR	0.847651	2375039
SL4.0	BIG	CLR	0.850681	2370480
SL4.0	BIG	CLR	0.853666	2335570
SL4.0	BIG	CLR	0.856642	2328891
SL4.0	BIG	CLR	0.859582	2300759
SL4.0	BIG	CLR	0.862407	2210087
SL4.0	BIG	CLR	0.865209	2193238
SL4.0	BIG	CLR	0.867925	2125183
SL4.0	BIG	CLR	0.870627	2114017
SL4.0	BIG	CLR	0.873242	2045885
SL4.0	BIG	CLR	0.875822	2019497
SL4.0	BIG	CLR	0.878401	2017688
SL4.0	BIG	CLR	0.880973	2012385
SL4.0	BIG	CLR	0.88341	1906905
SL4.0	BIG	CLR	0.885835	1897414
SL4.0	BIG	CLR	0.888132	1797532
SL4.0	BIG	CLR	0.890394	1769892
SL4.0	BIG	CLR	0.892619	1741073
SL4.0	BIG	CLR	0.894835	1734294
SL4.0	BIG	CLR	0.896981	1679112
SL4.0	BIG	CLR	0.899091	1651392
SL4.0	BIG	CLR	0.901187	1639540
SL4.0	BIG	CLR	0.903246	1611452
SL4.0	BIG	CLR	0.905294	1602682
SL4.0	BIG	CLR	0.907326	1589694
SL4.0	BIG	CLR	0.909327	1566229
SL4.0	BIG	CLR	0.911275	1524252
SL4.0	BIG	CLR	0.913212	1515639
SL4.0	BIG	CLR	0.915114	1487995
SL4.0	BIG	CLR	0.916983	1462412
SL4.0	BIG	CLR	0.918839	1452088
SL4.0	BIG	CLR	0.92066	1425290
SL4.0	BIG	CLR	0.92242	1377093
SL4.0	BIG	CLR	0.924139	1345523
SL4.0	BIG	CLR	0.925835	1326759
SL4.0	BIG	CLR	0.927506	1307471
SL4.0	BIG	CLR	0.929169	1301168
SL4.0	BIG	CLR	0.930822	1293283
SL4.0	BIG	CLR	0.932442	1267931
SL4.0	BIG	CLR	0.933991	1211861
SL4.0	BIG	CLR	0.935534	1207409
SL4.0	BIG	CLR	0.937074	1205415
SL4.0	BIG	CLR	0.938615	1205411
SL4.0	BIG	CLR	0.940116	1174935
SL4.0	BIG	CLR	0.941617	1174756
SL4.0	BIG	CLR	0.943089	1151496
SL4.0	BIG	CLR	0.944508	1110168
SL4.0	BIG	CLR	0.945924	1107977
SL4.0	BIG	CLR	0.947305	1081090
SL4.0	BIG	CLR	0.94864	1044333
SL4.0	BIG	CLR	0.949873	964741
SL4.0	BIG	CLR	0.951102	961963
SL4.0	BIG	CLR	0.952324	955634
SL4.0	BIG	CLR	0.953523	938737
SL4.0	BIG	CLR	0.954678	903698
SL4.0	BIG	CLR	0.955816	890718
SL4.0	BIG	CLR	0.956954	890512
SL4.0	BIG	CLR	0.958054	860542
SL4.0	BIG	CLR	0.959136	846378
SL4.0	BIG	CLR	0.960199	831801
SL4.0	BIG	CLR	0.961249	821777
SL4.0	BIG	CLR	0.962295	818155
SL4.0	BIG	CLR	0.963331	811290
SL4.0	BIG	CLR	0.964365	808610
SL4.0	BIG	CLR	0.965385	797998
SL4.0	BIG	CLR	0.966404	797580
SL4.0	BIG	CLR	0.967379	763092
SL4.0	BIG	CLR	0.968345	755960
SL4.0	BIG	CLR	0.969309	754190
SL4.0	BIG	CLR	0.970219	712000
SL4.0	BIG	CLR	0.971122	706385
SL4.0	BIG	CLR	0.972023	705057
SL4.0	BIG	CLR	0.972892	680460
SL4.0	BIG	CLR	0.973761	679671
SL4.0	BIG	CLR	0.974626	676825
SL4.0	BIG	CLR	0.975478	666883
SL4.0	BIG	CLR	0.976305	646756
SL4.0	BIG	CLR	0.977127	643030
SL4.0	BIG	CLR	0.977942	637764
SL4.0	BIG	CLR	0.978726	613505
SL4.0	BIG	CLR	0.979503	608055
SL4.0	BIG	CLR	0.980279	607688
SL4.0	BIG	CLR	0.981029	586930
SL4.0	BIG	CLR	0.98177	579807
SL4.0	BIG	CLR	0.982491	563855
SL4.0	BIG	CLR	0.983198	553549
SL4.0	BIG	CLR	0.983896	545789
SL4.0	BIG	CLR	0.984572	529417
SL4.0	BIG	CLR	0.98523	514414
SL4.0	BIG	CLR	0.985836	474477
SL4.0	BIG	CLR	0.986436	469528
SL4.0	BIG	CLR	0.986997	438747
SL4.0	BIG	CLR	0.987548	431173
SL4.0	BIG	CLR	0.988093	426057
SL4.0	BIG	CLR	0.988605	400696
SL4.0	BIG	CLR	0.989096	384895
SL4.0	BIG	CLR	0.989546	351831
SL4.0	BIG	CLR	0.989986	344444
SL4.0	BIG	CLR	0.990396	320670
SL4.0	BIG	CLR	0.990806	320602
SL4.0	BIG	CLR	0.991179	292168
SL4.0	BIG	CLR	0.991531	275384
SL4.0	BIG	CLR	0.991868	263689
SL4.0	BIG	CLR	0.992185	247680
SL4.0	BIG	CLR	0.99249	238791
SL4.0	BIG	CLR	0.992794	238180
SL4.0	BIG	CLR	0.993092	233248
SL4.0	BIG	CLR	0.993381	225886
SL4.0	BIG	CLR	0.993646	207333
SL4.0	BIG	CLR	0.993877	180703
SL4.0	BIG	CLR	0.994104	177677
SL4.0	BIG	CLR	0.994326	173739
SL4.0	BIG	CLR	0.994528	158037
SL4.0	BIG	CLR	0.994719	149185
SL4.0	BIG	CLR	0.994908	147928
SL4.0	BIG	CLR	0.995087	140612
SL4.0	BIG	CLR	0.995252	128514
SL4.0	BIG	CLR	0.99541	124152
SL4.0	BIG	CLR	0.995567	122917
SL4.0	BIG	CLR	0.995715	115415
SL4.0	BIG	CLR	0.99586	113888
SL4.0	BIG	CLR	0.996002	110945
SL4.0	BIG	CLR	0.996144	110682
SL4.0	BIG	CLR	0.996273	101302
SL4.0	BIG	CLR	0.996401	100076
SL4.0	BIG	CLR	0.996525	97263
SL4.0	BIG	CLR	0.996636	86718
SL4.0	BIG	CLR	0.996745	85533
SL4.0	BIG	CLR	0.996851	82998
SL4.0	BIG	CLR	0.996957	82508
SL4.0	BIG	CLR	0.997059	80279
SL4.0	BIG	CLR	0.997157	75975
SL4.0	BIG	CLR	0.997253	75493
SL4.0	BIG	CLR	0.997344	71384
SL4.0	BIG	CLR	0.997433	69811
SL4.0	BIG	CLR	0.99752	67899
SL4.0	BIG	CLR	0.997604	65411
SL4.0	BIG	CLR	0.997685	63538
SL4.0	BIG	CLR	0.997765	62329
SL4.0	BIG	CLR	0.997844	61757
SL4.0	BIG	CLR	0.997921	60854
SL4.0	BIG	CLR	0.997998	59747
SL4.0	BIG	CLR	0.99807	56764
SL4.0	BIG	CLR	0.998139	53411
SL4.0	BIG	CLR	0.998206	52978
SL4.0	BIG	CLR	0.998273	52409
SL4.0	BIG	CLR	0.998338	50621
SL4.0	BIG	CLR	0.998402	50154
SL4.0	BIG	CLR	0.998463	48006
SL4.0	BIG	CLR	0.998523	46728
SL4.0	BIG	CLR	0.998582	46004
SL4.0	BIG	CLR	0.998639	44431
SL4.0	BIG	CLR	0.998695	43940
SL4.0	BIG	CLR	0.998749	42020
SL4.0	BIG	CLR	0.998799	39243
SL4.0	BIG	CLR	0.998846	37030
SL4.0	BIG	CLR	0.998892	36334
SL4.0	BIG	CLR	0.998939	36284
SL4.0	BIG	CLR	0.998985	35961
SL4.0	BIG	CLR	0.99903	35136
SL4.0	BIG	CLR	0.999072	33424
SL4.0	BIG	CLR	0.999115	33345
SL4.0	BIG	CLR	0.999157	33258
SL4.0	BIG	CLR	0.9992	33234
SL4.0	BIG	CLR	0.999242	33007
SL4.0	BIG	CLR	0.999284	32481
SL4.0	BIG	CLR	0.999325	32157
SL4.0	BIG	CLR	0.999365	31760
SL4.0	BIG	CLR	0.999404	30542
SL4.0	BIG	CLR	0.999442	29169
SL4.0	BIG	CLR	0.999478	28669
SL4.0	BIG	CLR	0.999513	27455
SL4.0	BIG	CLR	0.999548	27306
SL4.0	BIG	CLR	0.999582	26127
SL4.0	BIG	CLR	0.999614	25173
SL4.0	BIG	CLR	0.999645	24398
SL4.0	BIG	CLR	0.999675	23780
SL4.0	BIG	CLR	0.999705	23109
SL4.0	BIG	CLR	0.999734	23102
SL4.0	BIG	CLR	0.999764	22942
SL4.0	BIG	CLR	0.999792	21845
SL4.0	BIG	CLR	0.999819	21689
SL4.0	BIG	CLR	0.999845	20033
SL4.0	BIG	CLR	0.999869	18755
SL4.0	BIG	CLR	0.999891	16913
SL4.0	BIG	CLR	0.999911	15809
SL4.0	BIG	CLR	0.99993	15271
SL4.0	BIG	CLR	0.999949	14415
SL4.0	BIG	CLR	0.999966	13845
SL4.0	BIG	CLR	0.999984	13420
SL4.0	BIG	CLR	1	12846
SL5.0	BIG	HiFi	0	55415110
SL5.0	BIG	HiFi	0.0691149	55415110
SL5.0	BIG	HiFi	0.137568	54884327
SL5.0	BIG	HiFi	0.201106	50943549
SL5.0	BIG	HiFi	0.261561	48472161
SL5.0	BIG	HiFi	0.320432	47201754
SL5.0	BIG	HiFi	0.379008	46965102
SL5.0	BIG	HiFi	0.436583	46162128
SL5.0	BIG	HiFi	0.493296	45472153
SL5.0	BIG	HiFi	0.545302	41697488
SL5.0	BIG	HiFi	0.594069	39100049
SL5.0	BIG	HiFi	0.629976	28789290
SL5.0	BIG	HiFi	0.664964	28053419
SL5.0	BIG	HiFi	0.69583	24747354
SL5.0	BIG	HiFi	0.720457	19745599
SL5.0	BIG	HiFi	0.744705	19441440
SL5.0	BIG	HiFi	0.76628	17298900
SL5.0	BIG	HiFi	0.786546	16248860
SL5.0	BIG	HiFi	0.806058	15644592
SL5.0	BIG	HiFi	0.823215	13755899
SL5.0	BIG	HiFi	0.840333	13724860
SL5.0	BIG	HiFi	0.85681	13211022
SL5.0	BIG	HiFi	0.871106	11462402
SL5.0	BIG	HiFi	0.884393	10652697
SL5.0	BIG	HiFi	0.897513	10519313
SL5.0	BIG	HiFi	0.909435	9559117
SL5.0	BIG	HiFi	0.919569	8125149
SL5.0	BIG	HiFi	0.929161	7691227
SL5.0	BIG	HiFi	0.938625	7587547
SL5.0	BIG	HiFi	0.946972	6692974
SL5.0	BIG	HiFi	0.955095	6512368
SL5.0	BIG	HiFi	0.963011	6347038
SL5.0	BIG	HiFi	0.969835	5471055
SL5.0	BIG	HiFi	0.975695	4699161
SL5.0	BIG	HiFi	0.981234	4440628
SL5.0	BIG	HiFi	0.986077	3882874
SL5.0	BIG	HiFi	0.990347	3423823
SL5.0	BIG	HiFi	0.992969	2102365
SL5.0	BIG	HiFi	0.994776	1449150
SL5.0	BIG	HiFi	0.995931	925759
SL5.0	BIG	HiFi	0.99696	825017
SL5.0	BIG	HiFi	0.997451	393802
SL5.0	BIG	HiFi	0.997777	261371
SL5.0	BIG	HiFi	0.997961	147490
SL5.0	BIG	HiFi	0.998114	122892
SL5.0	BIG	HiFi	0.998257	114697
SL5.0	BIG	HiFi	0.998391	106719
SL5.0	BIG	HiFi	0.998516	100929
SL5.0	BIG	HiFi	0.998639	97917
SL5.0	BIG	HiFi	0.998745	85429
SL5.0	BIG	HiFi	0.998843	78430
SL5.0	BIG	HiFi	0.998937	75187
SL5.0	BIG	HiFi	0.99903	75129
SL5.0	BIG	HiFi	0.999112	65798
SL5.0	BIG	HiFi	0.999174	49273
SL5.0	BIG	HiFi	0.999235	48836
SL5.0	BIG	HiFi	0.999296	48663
SL5.0	BIG	HiFi	0.999355	47348
SL5.0	BIG	HiFi	0.999405	40416
SL5.0	BIG	HiFi	0.999455	39770
SL5.0	BIG	HiFi	0.999502	37940
SL5.0	BIG	HiFi	0.999548	37264
SL5.0	BIG	HiFi	0.999594	36701
SL5.0	BIG	HiFi	0.999638	35502
SL5.0	BIG	HiFi	0.999682	34663
SL5.0	BIG	HiFi	0.999724	33564
SL5.0	BIG	HiFi	0.999765	33180
SL5.0	BIG	HiFi	0.999806	32715
SL5.0	BIG	HiFi	0.999845	31339
SL5.0	BIG	HiFi	0.999883	30677
SL5.0	BIG	HiFi	0.999921	30613
SL5.0	BIG	HiFi	0.999957	28393
SL5.0	BIG	HiFi	0.999991	27806
SL5.0	BIG	HiFi	1	6925
MM	BIG	HiFi	0	52999512
MM	BIG	HiFi	0.0651708	52999512
MM	BIG	HiFi	0.129416	52246885
MM	BIG	HiFi	0.193143	51825468
MM	BIG	HiFi	0.250476	46625255
MM	BIG	HiFi	0.303565	43174342
MM	BIG	HiFi	0.355077	41891183
MM	BIG	HiFi	0.405076	40661746
MM	BIG	HiFi	0.453033	39000433
MM	BIG	HiFi	0.498422	36911919
MM	BIG	HiFi	0.536063	30611711
MM	BIG	HiFi	0.561543	20721306
MM	BIG	HiFi	0.586789	20531189
MM	BIG	HiFi	0.611769	20314689
MM	BIG	HiFi	0.634728	18671194
MM	BIG	HiFi	0.655189	16639614
MM	BIG	HiFi	0.674664	15837741
MM	BIG	HiFi	0.693552	15360280
MM	BIG	HiFi	0.712039	15034903
MM	BIG	HiFi	0.72938	14102336
MM	BIG	HiFi	0.746496	13919155
MM	BIG	HiFi	0.763398	13745389
MM	BIG	HiFi	0.77944	13046151
MM	BIG	HiFi	0.794521	12264049
MM	BIG	HiFi	0.809438	12131721
MM	BIG	HiFi	0.823818	11693775
MM	BIG	HiFi	0.837962	11502662
MM	BIG	HiFi	0.851553	11053079
MM	BIG	HiFi	0.864842	10807274
MM	BIG	HiFi	0.876484	9467580
MM	BIG	HiFi	0.887961	9333535
MM	BIG	HiFi	0.899276	9202031
MM	BIG	HiFi	0.909252	8112232
MM	BIG	HiFi	0.918541	7554801
MM	BIG	HiFi	0.927689	7439451
MM	BIG	HiFi	0.93659	7238184
MM	BIG	HiFi	0.945273	7061721
MM	BIG	HiFi	0.95306	6333007
MM	BIG	HiFi	0.959649	5358144
MM	BIG	HiFi	0.965897	5081055
MM	BIG	HiFi	0.971942	4915626
MM	BIG	HiFi	0.977938	4876535
MM	BIG	HiFi	0.982835	3982453
MM	BIG	HiFi	0.987042	3421486
MM	BIG	HiFi	0.989544	2034548
MM	BIG	HiFi	0.991214	1357848
MM	BIG	HiFi	0.99266	1176022
MM	BIG	HiFi	0.993903	1010722
MM	BIG	HiFi	0.995048	931733
MM	BIG	HiFi	0.995906	697936
MM	BIG	HiFi	0.996751	687054
MM	BIG	HiFi	0.997572	667549
MM	BIG	HiFi	0.998316	604925
MM	BIG	HiFi	0.998849	433776
MM	BIG	HiFi	0.999282	351568
MM	BIG	HiFi	0.999628	281764
MM	BIG	HiFi	0.999914	232122
MM	BIG	HiFi	0.99996	38093
MM	BIG	HiFi	1	32176
TS3	BIG	HiFi	0	66580979
TS3	BIG	HiFi	0.0821732	66580979
TS3	BIG	HiFi	0.14578	51537371
TS3	BIG	HiFi	0.20381	47018881
TS3	BIG	HiFi	0.26041	45860674
TS3	BIG	HiFi	0.311857	41684970
TS3	BIG	HiFi	0.363304	41684839
TS3	BIG	HiFi	0.413327	40530991
TS3	BIG	HiFi	0.458796	36841586
TS3	BIG	HiFi	0.500405	33713263
TS3	BIG	HiFi	0.5418	33540416
TS3	BIG	HiFi	0.579846	30826675
TS3	BIG	HiFi	0.615883	29199654
TS3	BIG	HiFi	0.651523	28876843
TS3	BIG	HiFi	0.686183	28083396
TS3	BIG	HiFi	0.712848	21605098
TS3	BIG	HiFi	0.737647	20093816
TS3	BIG	HiFi	0.762418	20070852
TS3	BIG	HiFi	0.786835	19784172
TS3	BIG	HiFi	0.810004	18772733
TS3	BIG	HiFi	0.832496	18223744
TS3	BIG	HiFi	0.85466	17958132
TS3	BIG	HiFi	0.870258	12638656
TS3	BIG	HiFi	0.885359	12235921
TS3	BIG	HiFi	0.897452	9798295
TS3	BIG	HiFi	0.909036	9385987
TS3	BIG	HiFi	0.920562	9338910
TS3	BIG	HiFi	0.931921	9203451
TS3	BIG	HiFi	0.943266	9192161
TS3	BIG	HiFi	0.952623	7581494
TS3	BIG	HiFi	0.961544	7228699
TS3	BIG	HiFi	0.969475	6425847
TS3	BIG	HiFi	0.976253	5491426
TS3	BIG	HiFi	0.981849	4534584
TS3	BIG	HiFi	0.986997	4171249
TS3	BIG	HiFi	0.990509	2845531
TS3	BIG	HiFi	0.992258	1417226
TS3	BIG	HiFi	0.993522	1024134
TS3	BIG	HiFi	0.994718	968786
TS3	BIG	HiFi	0.995837	906419
TS3	BIG	HiFi	0.996437	486841
TS3	BIG	HiFi	0.997006	460422
TS3	BIG	HiFi	0.997392	313035
TS3	BIG	HiFi	0.997774	309325
TS3	BIG	HiFi	0.998144	300137
TS3	BIG	HiFi	0.9985	288097
TS3	BIG	HiFi	0.998775	223189
TS3	BIG	HiFi	0.999045	218560
TS3	BIG	HiFi	0.999301	207886
TS3	BIG	HiFi	0.999557	206751
TS3	BIG	HiFi	0.999717	130054
TS3	BIG	HiFi	0.999867	121529
TS3	BIG	HiFi	0.999916	39442
TS3	BIG	HiFi	0.999962	37628
TS3	BIG	HiFi	1	30570
TS331	BIG	HiFi	0	55239017
TS331	BIG	HiFi	0.0659282	55239017
TS331	BIG	HiFi	0.121972	46957011
TS331	BIG	HiFi	0.173004	42758440
TS331	BIG	HiFi	0.223811	42568900
TS331	BIG	HiFi	0.272133	40487765
TS331	BIG	HiFi	0.318884	39170875
TS331	BIG	HiFi	0.363064	37017003
TS331	BIG	HiFi	0.398248	29479362
TS331	BIG	HiFi	0.432275	28510412
TS331	BIG	HiFi	0.46007	23288109
TS331	BIG	HiFi	0.487323	22834596
TS331	BIG	HiFi	0.512822	21364740
TS331	BIG	HiFi	0.537557	20725037
TS331	BIG	HiFi	0.561549	20101514
TS331	BIG	HiFi	0.585108	19739737
TS331	BIG	HiFi	0.604426	16185668
TS331	BIG	HiFi	0.623078	15628368
TS331	BIG	HiFi	0.641285	15254968
TS331	BIG	HiFi	0.659454	15222766
TS331	BIG	HiFi	0.6765	14282839
TS331	BIG	HiFi	0.69314	13942101
TS331	BIG	HiFi	0.709402	13624719
TS331	BIG	HiFi	0.724783	12887784
TS331	BIG	HiFi	0.739866	12637446
TS331	BIG	HiFi	0.754487	12250136
TS331	BIG	HiFi	0.768458	11705745
TS331	BIG	HiFi	0.78125	10718438
TS331	BIG	HiFi	0.793314	10107570
TS331	BIG	HiFi	0.805251	10002041
TS331	BIG	HiFi	0.816398	9339688
TS331	BIG	HiFi	0.827197	9047611
TS331	BIG	HiFi	0.837573	8694405
TS331	BIG	HiFi	0.847807	8574565
TS331	BIG	HiFi	0.857788	8362486
TS331	BIG	HiFi	0.866472	7276120
TS331	BIG	HiFi	0.875096	7225488
TS331	BIG	HiFi	0.883122	6725295
TS331	BIG	HiFi	0.891123	6703713
TS331	BIG	HiFi	0.898786	6420322
TS331	BIG	HiFi	0.905754	5838599
TS331	BIG	HiFi	0.912672	5796260
TS331	BIG	HiFi	0.91952	5737608
TS331	BIG	HiFi	0.926072	5489693
TS331	BIG	HiFi	0.932502	5387110
TS331	BIG	HiFi	0.938755	5239597
TS331	BIG	HiFi	0.9446	4896957
TS331	BIG	HiFi	0.950369	4833741
TS331	BIG	HiFi	0.95562	4399845
TS331	BIG	HiFi	0.960816	4353248
TS331	BIG	HiFi	0.965784	4162936
TS331	BIG	HiFi	0.970314	3795020
TS331	BIG	HiFi	0.974156	3219734
TS331	BIG	HiFi	0.977524	2821802
TS331	BIG	HiFi	0.980596	2573664
TS331	BIG	HiFi	0.983518	2448362
TS331	BIG	HiFi	0.986117	2177844
TS331	BIG	HiFi	0.987833	1437196
TS331	BIG	HiFi	0.989472	1373491
TS331	BIG	HiFi	0.990796	1109381
TS331	BIG	HiFi	0.992019	1024815
TS331	BIG	HiFi	0.993174	967349
TS331	BIG	HiFi	0.994247	899171
TS331	BIG	HiFi	0.995211	807867
TS331	BIG	HiFi	0.996064	714336
TS331	BIG	HiFi	0.996855	662768
TS331	BIG	HiFi	0.997627	647258
TS331	BIG	HiFi	0.998281	548181
TS331	BIG	HiFi	0.998754	396147
TS331	BIG	HiFi	0.999223	392564
TS331	BIG	HiFi	0.99961	324854
TS331	BIG	HiFi	0.999898	241279
TS331	BIG	HiFi	0.999943	37601
TS331	BIG	HiFi	0.999972	23845
TS331	BIG	HiFi	1	23661
TS9	BIG	HiFi	0	52973432
TS9	BIG	HiFi	0.065474	52973432
TS9	BIG	HiFi	0.123931	47296128
TS9	BIG	HiFi	0.176994	42932442
TS9	BIG	HiFi	0.22601	39657184
TS9	BIG	HiFi	0.272793	37851140
TS9	BIG	HiFi	0.317979	36558748
TS9	BIG	HiFi	0.359016	33202357
TS9	BIG	HiFi	0.397668	31271847
TS9	BIG	HiFi	0.4333	28829190
TS9	BIG	HiFi	0.467068	27321202
TS9	BIG	HiFi	0.499462	26209192
TS9	BIG	HiFi	0.530244	24904660
TS9	BIG	HiFi	0.558853	23147294
TS9	BIG	HiFi	0.584849	21032177
TS9	BIG	HiFi	0.60968	20090750
TS9	BIG	HiFi	0.634309	19926338
TS9	BIG	HiFi	0.658742	19768198
TS9	BIG	HiFi	0.677841	15452513
TS9	BIG	HiFi	0.696814	15350373
TS9	BIG	HiFi	0.715394	15032860
TS9	BIG	HiFi	0.732952	14206171
TS9	BIG	HiFi	0.74992	13727997
TS9	BIG	HiFi	0.765439	12556485
TS9	BIG	HiFi	0.7806	12265818
TS9	BIG	HiFi	0.795214	11823771
TS9	BIG	HiFi	0.809294	11392242
TS9	BIG	HiFi	0.822973	11066855
TS9	BIG	HiFi	0.835634	10244226
TS9	BIG	HiFi	0.847316	9451663
TS9	BIG	HiFi	0.858643	9163926
TS9	BIG	HiFi	0.869045	8416273
TS9	BIG	HiFi	0.878483	7636146
TS9	BIG	HiFi	0.887899	7617837
TS9	BIG	HiFi	0.897076	7425110
TS9	BIG	HiFi	0.906217	7395867
TS9	BIG	HiFi	0.91501	7114361
TS9	BIG	HiFi	0.923774	7090778
TS9	BIG	HiFi	0.930308	5286601
TS9	BIG	HiFi	0.936704	5174709
TS9	BIG	HiFi	0.942822	4949832
TS9	BIG	HiFi	0.948925	4938208
TS9	BIG	HiFi	0.954878	4815865
TS9	BIG	HiFi	0.960767	4764483
TS9	BIG	HiFi	0.966546	4675638
TS9	BIG	HiFi	0.971723	4188942
TS9	BIG	HiFi	0.97593	3403433
TS9	BIG	HiFi	0.979988	3283662
TS9	BIG	HiFi	0.983314	2690726
TS9	BIG	HiFi	0.986224	2354259
TS9	BIG	HiFi	0.989018	2261078
TS9	BIG	HiFi	0.991542	2041926
TS9	BIG	HiFi	0.993488	1574217
TS9	BIG	HiFi	0.995284	1453044
TS9	BIG	HiFi	0.996698	1143919
TS9	BIG	HiFi	0.997905	976575
TS9	BIG	HiFi	0.998667	616608
TS9	BIG	HiFi	0.999164	402473
TS9	BIG	HiFi	0.999599	351984
TS9	BIG	HiFi	1	324326
TS204	BIG	HiFi	0	47189094
TS204	BIG	HiFi	0.0585926	47189094
TS204	BIG	HiFi	0.11319	43971325
TS204	BIG	HiFi	0.165922	42469264
TS204	BIG	HiFi	0.21632	40589152
TS204	BIG	HiFi	0.263327	37858244
TS204	BIG	HiFi	0.308733	36569029
TS204	BIG	HiFi	0.347576	31283646
TS204	BIG	HiFi	0.383682	29078834
TS204	BIG	HiFi	0.417811	27486776
TS204	BIG	HiFi	0.450554	26370473
TS204	BIG	HiFi	0.482777	25951125
TS204	BIG	HiFi	0.508933	21065777
TS204	BIG	HiFi	0.533876	20088601
TS204	BIG	HiFi	0.55846	19799428
TS204	BIG	HiFi	0.582931	19708338
TS204	BIG	HiFi	0.602164	15489723
TS204	BIG	HiFi	0.62122	15346910
TS204	BIG	HiFi	0.639021	14336908
TS204	BIG	HiFi	0.656664	14209313
TS204	BIG	HiFi	0.672358	12638982
TS204	BIG	HiFi	0.687524	12214512
TS204	BIG	HiFi	0.701997	11656525
TS204	BIG	HiFi	0.715275	10693689
TS204	BIG	HiFi	0.72768	9990582
TS204	BIG	HiFi	0.739824	9780223
TS204	BIG	HiFi	0.751152	9123755
TS204	BIG	HiFi	0.762282	8963586
TS204	BIG	HiFi	0.773378	8936270
TS204	BIG	HiFi	0.784279	8779466
TS204	BIG	HiFi	0.794644	8347892
TS204	BIG	HiFi	0.804903	8262691
TS204	BIG	HiFi	0.814303	7570514
TS204	BIG	HiFi	0.823693	7562647
TS204	BIG	HiFi	0.833044	7530764
TS204	BIG	HiFi	0.842222	7391377
TS204	BIG	HiFi	0.851015	7081650
TS204	BIG	HiFi	0.85964	6946503
TS204	BIG	HiFi	0.8679	6652635
TS204	BIG	HiFi	0.875876	6423951
TS204	BIG	HiFi	0.883715	6313408
TS204	BIG	HiFi	0.891505	6273594
TS204	BIG	HiFi	0.898335	5500810
TS204	BIG	HiFi	0.905087	5437485
TS204	BIG	HiFi	0.911512	5175146
TS204	BIG	HiFi	0.917809	5071256
TS204	BIG	HiFi	0.923933	4931999
TS204	BIG	HiFi	0.929972	4863840
TS204	BIG	HiFi	0.935969	4829546
TS204	BIG	HiFi	0.94169	4607439
TS204	BIG	HiFi	0.947196	4434456
TS204	BIG	HiFi	0.952674	4412210
TS204	BIG	HiFi	0.957824	4147488
TS204	BIG	HiFi	0.962792	4001143
TS204	BIG	HiFi	0.967533	3818190
TS204	BIG	HiFi	0.971784	3423806
TS204	BIG	HiFi	0.975524	3011927
TS204	BIG	HiFi	0.978247	2193535
TS204	BIG	HiFi	0.980776	2036264
TS204	BIG	HiFi	0.983249	1992263
TS204	BIG	HiFi	0.985226	1591632
TS204	BIG	HiFi	0.987179	1573069
TS204	BIG	HiFi	0.989024	1486391
TS204	BIG	HiFi	0.990812	1439465
TS204	BIG	HiFi	0.992535	1388220
TS204	BIG	HiFi	0.994182	1326057
TS204	BIG	HiFi	0.995573	1120265
TS204	BIG	HiFi	0.996727	929032
TS204	BIG	HiFi	0.997712	793530
TS204	BIG	HiFi	0.998464	605631
TS204	BIG	HiFi	0.998964	402607
TS204	BIG	HiFi	0.999404	354565
TS204	BIG	HiFi	0.999572	135489
TS204	BIG	HiFi	0.999739	134473
TS204	BIG	HiFi	0.99989	121587
TS204	BIG	HiFi	0.999956	53235
TS204	BIG	HiFi	1	35277
TS117	BIG	HiFi	0	55982885
TS117	BIG	HiFi	0.0676561	55982885
TS117	BIG	HiFi	0.126746	48894705
TS117	BIG	HiFi	0.18111	44984310
TS117	BIG	HiFi	0.234446	44133734
TS117	BIG	HiFi	0.282423	39698981
TS117	BIG	HiFi	0.323997	34400538
TS117	BIG	HiFi	0.363411	32614037
TS117	BIG	HiFi	0.401034	31131386
TS117	BIG	HiFi	0.435882	28835399
TS117	BIG	HiFi	0.467346	26035683
TS117	BIG	HiFi	0.495676	23442299
TS117	BIG	HiFi	0.521275	21182094
TS117	BIG	HiFi	0.54578	20276649
TS117	BIG	HiFi	0.568262	18603026
TS117	BIG	HiFi	0.590554	18446028
TS117	BIG	HiFi	0.612313	18004420
TS117	BIG	HiFi	0.630988	15453243
TS117	BIG	HiFi	0.648219	14257820
TS117	BIG	HiFi	0.665416	14229737
TS117	BIG	HiFi	0.682004	13726551
TS117	BIG	HiFi	0.697564	12875159
TS117	BIG	HiFi	0.712784	12593713
TS117	BIG	HiFi	0.727467	12149799
TS117	BIG	HiFi	0.741782	11844912
TS117	BIG	HiFi	0.755466	11322926
TS117	BIG	HiFi	0.768457	10749728
TS117	BIG	HiFi	0.780737	10161091
TS117	BIG	HiFi	0.792691	9891262
TS117	BIG	HiFi	0.804416	9702501
TS117	BIG	HiFi	0.81547	9146605
TS117	BIG	HiFi	0.826415	9056642
TS117	BIG	HiFi	0.83713	8866661
TS117	BIG	HiFi	0.846481	7737363
TS117	BIG	HiFi	0.855645	7582897
TS117	BIG	HiFi	0.864431	7269553
TS117	BIG	HiFi	0.87125	5643000
TS117	BIG	HiFi	0.878044	5621743
TS117	BIG	HiFi	0.884836	5620062
TS117	BIG	HiFi	0.89141	5440051
TS117	BIG	HiFi	0.897931	5395874
TS117	BIG	HiFi	0.904257	5234372
TS117	BIG	HiFi	0.91043	5107958
TS117	BIG	HiFi	0.916464	4992881
TS117	BIG	HiFi	0.922445	4949121
TS117	BIG	HiFi	0.928323	4863386
TS117	BIG	HiFi	0.934128	4803350
TS117	BIG	HiFi	0.939545	4482700
TS117	BIG	HiFi	0.944945	4468591
TS117	BIG	HiFi	0.949712	3944544
TS117	BIG	HiFi	0.954461	3929222
TS117	BIG	HiFi	0.959194	3916524
TS117	BIG	HiFi	0.963594	3640739
TS117	BIG	HiFi	0.967452	3192540
TS117	BIG	HiFi	0.971113	3029472
TS117	BIG	HiFi	0.974281	2620821
TS117	BIG	HiFi	0.977144	2368937
TS117	BIG	HiFi	0.97997	2338844
TS117	BIG	HiFi	0.982439	2043039
TS117	BIG	HiFi	0.984698	1868798
TS117	BIG	HiFi	0.986844	1775965
TS117	BIG	HiFi	0.988683	1522207
TS117	BIG	HiFi	0.989797	920984
TS117	BIG	HiFi	0.99085	872127
TS117	BIG	HiFi	0.991847	824332
TS117	BIG	HiFi	0.992578	604968
TS117	BIG	HiFi	0.993129	456109
TS117	BIG	HiFi	0.9936	389939
TS117	BIG	HiFi	0.993909	255266
TS117	BIG	HiFi	0.994161	208855
TS117	BIG	HiFi	0.994362	165762
TS117	BIG	HiFi	0.994541	148477
TS117	BIG	HiFi	0.994712	141647
TS117	BIG	HiFi	0.994862	124103
TS117	BIG	HiFi	0.994971	89774
TS117	BIG	HiFi	0.995056	70308
TS117	BIG	HiFi	0.995129	60619
TS117	BIG	HiFi	0.995201	59448
TS117	BIG	HiFi	0.995271	58131
TS117	BIG	HiFi	0.995339	56066
TS117	BIG	HiFi	0.995404	54115
TS117	BIG	HiFi	0.995469	53862
TS117	BIG	HiFi	0.995527	48183
TS117	BIG	HiFi	0.995584	47027
TS117	BIG	HiFi	0.99564	46173
TS117	BIG	HiFi	0.995695	45811
TS117	BIG	HiFi	0.995751	45717
TS117	BIG	HiFi	0.995802	42801
TS117	BIG	HiFi	0.995853	41786
TS117	BIG	HiFi	0.995903	41276
TS117	BIG	HiFi	0.995951	40246
TS117	BIG	HiFi	0.995999	39438
TS117	BIG	HiFi	0.996047	39287
TS117	BIG	HiFi	0.996094	39200
TS117	BIG	HiFi	0.996141	39139
TS117	BIG	HiFi	0.996187	38074
TS117	BIG	HiFi	0.996233	37753
TS117	BIG	HiFi	0.996278	37102
TS117	BIG	HiFi	0.996321	36115
TS117	BIG	HiFi	0.996364	35360
TS117	BIG	HiFi	0.996406	34543
TS117	BIG	HiFi	0.996447	34165
TS117	BIG	HiFi	0.996488	33738
TS117	BIG	HiFi	0.996528	33033
TS117	BIG	HiFi	0.996567	32715
TS117	BIG	HiFi	0.996606	32377
TS117	BIG	HiFi	0.996645	31857
TS117	BIG	HiFi	0.996683	31737
TS117	BIG	HiFi	0.996721	31084
TS117	BIG	HiFi	0.996758	31020
TS117	BIG	HiFi	0.996795	30719
TS117	BIG	HiFi	0.996831	29723
TS117	BIG	HiFi	0.996867	29433
TS117	BIG	HiFi	0.996902	28773
TS117	BIG	HiFi	0.996936	28736
TS117	BIG	HiFi	0.996971	28627
TS117	BIG	HiFi	0.997005	28422
TS117	BIG	HiFi	0.997039	28021
TS117	BIG	HiFi	0.997073	27978
TS117	BIG	HiFi	0.997106	27599
TS117	BIG	HiFi	0.99714	27507
TS117	BIG	HiFi	0.997173	27328
TS117	BIG	HiFi	0.997206	27179
TS117	BIG	HiFi	0.997238	27052
TS117	BIG	HiFi	0.997271	27037
TS117	BIG	HiFi	0.997303	26935
TS117	BIG	HiFi	0.997336	26900
TS117	BIG	HiFi	0.997368	26865
TS117	BIG	HiFi	0.997401	26657
TS117	BIG	HiFi	0.997433	26629
TS117	BIG	HiFi	0.997465	26311
TS117	BIG	HiFi	0.997496	26179
TS117	BIG	HiFi	0.997528	26023
TS117	BIG	HiFi	0.997559	25973
TS117	BIG	HiFi	0.99759	25926
TS117	BIG	HiFi	0.997622	25888
TS117	BIG	HiFi	0.997653	25767
TS117	BIG	HiFi	0.997684	25740
TS117	BIG	HiFi	0.997715	25668
TS117	BIG	HiFi	0.997746	25518
TS117	BIG	HiFi	0.997777	25480
TS117	BIG	HiFi	0.997807	25364
TS117	BIG	HiFi	0.997838	25293
TS117	BIG	HiFi	0.997868	25167
TS117	BIG	HiFi	0.997899	25111
TS117	BIG	HiFi	0.997929	24980
TS117	BIG	HiFi	0.997959	24893
TS117	BIG	HiFi	0.997989	24671
TS117	BIG	HiFi	0.998018	24590
TS117	BIG	HiFi	0.998048	24513
TS117	BIG	HiFi	0.998078	24477
TS117	BIG	HiFi	0.998107	24100
TS117	BIG	HiFi	0.998136	24092
TS117	BIG	HiFi	0.998165	23973
TS117	BIG	HiFi	0.998194	23936
TS117	BIG	HiFi	0.998223	23849
TS117	BIG	HiFi	0.998251	23531
TS117	BIG	HiFi	0.998279	23464
TS117	BIG	HiFi	0.998308	23395
TS117	BIG	HiFi	0.998335	22948
TS117	BIG	HiFi	0.998363	22879
TS117	BIG	HiFi	0.99839	22623
TS117	BIG	HiFi	0.998418	22552
TS117	BIG	HiFi	0.998444	21913
TS117	BIG	HiFi	0.99847	21728
TS117	BIG	HiFi	0.998497	21625
TS117	BIG	HiFi	0.998523	21514
TS117	BIG	HiFi	0.998548	21340
TS117	BIG	HiFi	0.998574	21308
TS117	BIG	HiFi	0.998599	20974
TS117	BIG	HiFi	0.998625	20959
TS117	BIG	HiFi	0.99865	20939
TS117	BIG	HiFi	0.998675	20892
TS117	BIG	HiFi	0.9987	20722
TS117	BIG	HiFi	0.998725	20383
TS117	BIG	HiFi	0.998749	19825
TS117	BIG	HiFi	0.998773	19792
TS117	BIG	HiFi	0.998796	19401
TS117	BIG	HiFi	0.99882	19279
TS117	BIG	HiFi	0.998843	19198
TS117	BIG	HiFi	0.998866	19075
TS117	BIG	HiFi	0.998889	18961
TS117	BIG	HiFi	0.998912	18961
TS117	BIG	HiFi	0.998934	18882
TS117	BIG	HiFi	0.998957	18691
TS117	BIG	HiFi	0.998979	18526
TS117	BIG	HiFi	0.999002	18488
TS117	BIG	HiFi	0.999024	18460
TS117	BIG	HiFi	0.999046	18291
TS117	BIG	HiFi	0.999068	17978
TS117	BIG	HiFi	0.99909	17941
TS117	BIG	HiFi	0.999111	17770
TS117	BIG	HiFi	0.999132	17632
TS117	BIG	HiFi	0.999154	17561
TS117	BIG	HiFi	0.999174	17236
TS117	BIG	HiFi	0.999195	17184
TS117	BIG	HiFi	0.999216	17099
TS117	BIG	HiFi	0.999237	17093
TS117	BIG	HiFi	0.999257	17074
TS117	BIG	HiFi	0.999278	17025
TS117	BIG	HiFi	0.999298	17006
TS117	BIG	HiFi	0.999319	16981
TS117	BIG	HiFi	0.999339	16941
TS117	BIG	HiFi	0.99936	16922
TS117	BIG	HiFi	0.99938	16862
TS117	BIG	HiFi	0.9994	16793
TS117	BIG	HiFi	0.999421	16729
TS117	BIG	HiFi	0.999441	16724
TS117	BIG	HiFi	0.999461	16706
TS117	BIG	HiFi	0.999481	16608
TS117	BIG	HiFi	0.999501	16601
TS117	BIG	HiFi	0.999521	16580
TS117	BIG	HiFi	0.999541	16560
TS117	BIG	HiFi	0.999561	16534
TS117	BIG	HiFi	0.999581	16533
TS117	BIG	HiFi	0.999601	16507
TS117	BIG	HiFi	0.999621	16463
TS117	BIG	HiFi	0.999641	16453
TS117	BIG	HiFi	0.999661	16452
TS117	BIG	HiFi	0.999681	16353
TS117	BIG	HiFi	0.9997	16322
TS117	BIG	HiFi	0.99972	16305
TS117	BIG	HiFi	0.99974	16188
TS117	BIG	HiFi	0.999759	16172
TS117	BIG	HiFi	0.999779	16051
TS117	BIG	HiFi	0.999798	16041
TS117	BIG	HiFi	0.999817	15879
TS117	BIG	HiFi	0.999836	15826
TS117	BIG	HiFi	0.999855	15742
TS117	BIG	HiFi	0.999874	15738
TS117	BIG	HiFi	0.999893	15663
TS117	BIG	HiFi	0.999912	15474
TS117	BIG	HiFi	0.999931	15410
TS117	BIG	HiFi	0.999949	15043
TS117	BIG	HiFi	0.999966	14346
TS117	BIG	HiFi	0.999983	14105
TS117	BIG	HiFi	1	14011
TS166	BIG	HiFi	0	59896374
TS166	BIG	HiFi	0.0737898	59896374
TS166	BIG	HiFi	0.142015	55379599
TS166	BIG	HiFi	0.209857	55068465
TS166	BIG	HiFi	0.274079	52129470
TS166	BIG	HiFi	0.331923	46953175
TS166	BIG	HiFi	0.387366	45004168
TS166	BIG	HiFi	0.442298	44588907
TS166	BIG	HiFi	0.494915	42710406
TS166	BIG	HiFi	0.54489	40565688
TS166	BIG	HiFi	0.592829	38912455
TS166	BIG	HiFi	0.628123	28649048
TS166	BIG	HiFi	0.662545	27940368
TS166	BIG	HiFi	0.687282	20079737
TS166	BIG	HiFi	0.710077	18502638
TS166	BIG	HiFi	0.732233	17985058
TS166	BIG	HiFi	0.752044	16080580
TS166	BIG	HiFi	0.771438	15742077
TS166	BIG	HiFi	0.790469	15448258
TS166	BIG	HiFi	0.807437	13773409
TS166	BIG	HiFi	0.824174	13585449
TS166	BIG	HiFi	0.840254	13052385
TS166	BIG	HiFi	0.855831	12643901
TS166	BIG	HiFi	0.870431	11850864
TS166	BIG	HiFi	0.884547	11458288
TS166	BIG	HiFi	0.897858	10804538
TS166	BIG	HiFi	0.909334	9315444
TS166	BIG	HiFi	0.920696	9223022
TS166	BIG	HiFi	0.930061	7601268
TS166	BIG	HiFi	0.93888	7159171
TS166	BIG	HiFi	0.947302	6835701
TS166	BIG	HiFi	0.954239	5631320
TS166	BIG	HiFi	0.960831	5350305
TS166	BIG	HiFi	0.967358	5298359
TS166	BIG	HiFi	0.973866	5282436
TS166	BIG	HiFi	0.979872	4875347
TS166	BIG	HiFi	0.98549	4560479
TS166	BIG	HiFi	0.990071	3718668
TS166	BIG	HiFi	0.991853	1446417
TS166	BIG	HiFi	0.993301	1174991
TS166	BIG	HiFi	0.994658	1101183
TS166	BIG	HiFi	0.995688	836166
TS166	BIG	HiFi	0.996699	821262
TS166	BIG	HiFi	0.997522	667553
TS166	BIG	HiFi	0.998032	414360
TS166	BIG	HiFi	0.998415	310846
TS166	BIG	HiFi	0.998796	309197
TS166	BIG	HiFi	0.999134	274017
TS166	BIG	HiFi	0.999409	223660
TS166	BIG	HiFi	0.999657	201205
TS166	BIG	HiFi	0.999786	104744
TS166	BIG	HiFi	0.999896	89270
TS166	BIG	HiFi	0.99996	51797
TS166	BIG	HiFi	1	32505
TS629	BIG	HiFi	0	58701082
TS629	BIG	HiFi	0.072178	58701082
TS629	BIG	HiFi	0.140257	55367088
TS629	BIG	HiFi	0.20543	53004221
TS629	BIG	HiFi	0.269053	51743926
TS629	BIG	HiFi	0.327877	47839999
TS629	BIG	HiFi	0.385219	46635251
TS629	BIG	HiFi	0.441832	46042604
TS629	BIG	HiFi	0.497142	44982639
TS629	BIG	HiFi	0.548239	41556490
TS629	BIG	HiFi	0.596671	39388194
TS629	BIG	HiFi	0.642323	37128609
TS629	BIG	HiFi	0.669853	22389250
TS629	BIG	HiFi	0.695154	20577201
TS629	BIG	HiFi	0.717248	17968488
TS629	BIG	HiFi	0.739323	17953250
TS629	BIG	HiFi	0.759223	16184416
TS629	BIG	HiFi	0.779041	16117321
TS629	BIG	HiFi	0.796469	14173708
TS629	BIG	HiFi	0.813372	13747292
TS629	BIG	HiFi	0.830119	13620200
TS629	BIG	HiFi	0.845641	12623422
TS629	BIG	HiFi	0.860744	12283432
TS629	BIG	HiFi	0.874094	10856981
TS629	BIG	HiFi	0.885702	9440725
TS629	BIG	HiFi	0.897175	9330716
TS629	BIG	HiFi	0.906652	7707448
TS629	BIG	HiFi	0.91569	7350047
TS629	BIG	HiFi	0.924673	7306404
TS629	BIG	HiFi	0.933545	7214917
TS629	BIG	HiFi	0.942193	7033164
TS629	BIG	HiFi	0.949972	6326606
TS629	BIG	HiFi	0.957276	5940449
TS629	BIG	HiFi	0.964011	5477656
TS629	BIG	HiFi	0.9701	4951974
TS629	BIG	HiFi	0.976026	4818949
TS629	BIG	HiFi	0.98194	4810340
TS629	BIG	HiFi	0.987372	4417739
TS629	BIG	HiFi	0.99201	3772166
TS629	BIG	HiFi	0.995338	2705913
TS629	BIG	HiFi	0.997155	1478318
TS629	BIG	HiFi	0.998139	800120
TS629	BIG	HiFi	0.998842	571244
TS629	BIG	HiFi	0.999431	479057
TS629	BIG	HiFi	0.99993	406040
TS629	BIG	HiFi	0.999973	34918
TS629	BIG	HiFi	1	22166
TS171	BIG	HiFi	0	47828856
TS171	BIG	HiFi	0.0597603	47828856
TS171	BIG	HiFi	0.106102	37089291
TS171	BIG	HiFi	0.152098	36812625
TS171	BIG	HiFi	0.197542	36370846
TS171	BIG	HiFi	0.23414	29290823
TS171	BIG	HiFi	0.270566	29153800
TS171	BIG	HiFi	0.302519	25573404
TS171	BIG	HiFi	0.334113	25285753
TS171	BIG	HiFi	0.365314	24972017
TS171	BIG	HiFi	0.386897	17273393
TS171	BIG	HiFi	0.407461	16458675
TS171	BIG	HiFi	0.427004	15640746
TS171	BIG	HiFi	0.446086	15272056
TS171	BIG	HiFi	0.464247	14535121
TS171	BIG	HiFi	0.48201	14216823
TS171	BIG	HiFi	0.499187	13747718
TS171	BIG	HiFi	0.516314	13707717
TS171	BIG	HiFi	0.532247	12751221
TS171	BIG	HiFi	0.548146	12724611
TS171	BIG	HiFi	0.563937	12638679
TS171	BIG	HiFi	0.579596	12532469
TS171	BIG	HiFi	0.594861	12217418
TS171	BIG	HiFi	0.608801	11156423
TS171	BIG	HiFi	0.622137	10673796
TS171	BIG	HiFi	0.635372	10592436
TS171	BIG	HiFi	0.647963	10077160
TS171	BIG	HiFi	0.660431	9978787
TS171	BIG	HiFi	0.671898	9177120
TS171	BIG	HiFi	0.68288	8789655
TS171	BIG	HiFi	0.693305	8343366
TS171	BIG	HiFi	0.703545	8195495
TS171	BIG	HiFi	0.713185	7715915
TS171	BIG	HiFi	0.72279	7687228
TS171	BIG	HiFi	0.732201	7531564
TS171	BIG	HiFi	0.741463	7413368
TS171	BIG	HiFi	0.750373	7131155
TS171	BIG	HiFi	0.759224	7083574
TS171	BIG	HiFi	0.767724	6802915
TS171	BIG	HiFi	0.776211	6792155
TS171	BIG	HiFi	0.78414	6346556
TS171	BIG	HiFi	0.79204	6322356
TS171	BIG	HiFi	0.799395	5886327
TS171	BIG	HiFi	0.806564	5737576
TS171	BIG	HiFi	0.813587	5620883
TS171	BIG	HiFi	0.820491	5525653
TS171	BIG	HiFi	0.827256	5414633
TS171	BIG	HiFi	0.833892	5311318
TS171	BIG	HiFi	0.840077	4949752
TS171	BIG	HiFi	0.846252	4942184
TS171	BIG	HiFi	0.852386	4909771
TS171	BIG	HiFi	0.858418	4827463
TS171	BIG	HiFi	0.864251	4668150
TS171	BIG	HiFi	0.870012	4611037
TS171	BIG	HiFi	0.875572	4449831
TS171	BIG	HiFi	0.880797	4181491
TS171	BIG	HiFi	0.885971	4141346
TS171	BIG	HiFi	0.891119	4120306
TS171	BIG	HiFi	0.896147	4023771
TS171	BIG	HiFi	0.90105	3924010
TS171	BIG	HiFi	0.90595	3921909
TS171	BIG	HiFi	0.910731	3826534
TS171	BIG	HiFi	0.915382	3722622
TS171	BIG	HiFi	0.919951	3656408
TS171	BIG	HiFi	0.924494	3636001
TS171	BIG	HiFi	0.928981	3590768
TS171	BIG	HiFi	0.933173	3355322
TS171	BIG	HiFi	0.937265	3274836
TS171	BIG	HiFi	0.941244	3184653
TS171	BIG	HiFi	0.945152	3127680
TS171	BIG	HiFi	0.94856	2728093
TS171	BIG	HiFi	0.951803	2595027
TS171	BIG	HiFi	0.955004	2562046
TS171	BIG	HiFi	0.957964	2368737
TS171	BIG	HiFi	0.960861	2319212
TS171	BIG	HiFi	0.963735	2299927
TS171	BIG	HiFi	0.966558	2259301
TS171	BIG	HiFi	0.969108	2040760
TS171	BIG	HiFi	0.971593	1989422
TS171	BIG	HiFi	0.973794	1760907
TS171	BIG	HiFi	0.975766	1578200
TS171	BIG	HiFi	0.977535	1416058
TS171	BIG	HiFi	0.979168	1307236
TS171	BIG	HiFi	0.980762	1276005
TS171	BIG	HiFi	0.982346	1266988
TS171	BIG	HiFi	0.983848	1202704
TS171	BIG	HiFi	0.98517	1057716
TS171	BIG	HiFi	0.98644	1016857
TS171	BIG	HiFi	0.987663	978519
TS171	BIG	HiFi	0.988837	939430
TS171	BIG	HiFi	0.98992	866587
TS171	BIG	HiFi	0.990998	863192
TS171	BIG	HiFi	0.992029	824798
TS171	BIG	HiFi	0.993016	790632
TS171	BIG	HiFi	0.993961	755810
TS171	BIG	HiFi	0.994846	708232
TS171	BIG	HiFi	0.995693	677756
TS171	BIG	HiFi	0.996524	665480
TS171	BIG	HiFi	0.997285	608718
TS171	BIG	HiFi	0.997788	402672
TS171	BIG	HiFi	0.998258	376371
TS171	BIG	HiFi	0.998577	254939
TS171	BIG	HiFi	0.998816	191749
TS171	BIG	HiFi	0.999012	157048
TS171	BIG	HiFi	0.999192	143968
TS171	BIG	HiFi	0.999372	143824
TS171	BIG	HiFi	0.999544	137519
TS171	BIG	HiFi	0.999687	114408
TS171	BIG	HiFi	0.999796	87078
TS171	BIG	HiFi	0.999847	41594
TS171	BIG	HiFi	0.999888	32437
TS171	BIG	HiFi	0.999928	31984
TS171	BIG	HiFi	0.999965	30007
TS171	BIG	HiFi	1	27632
TS12	BIG	HiFi	0	59573139
TS12	BIG	HiFi	0.0721208	59573139
TS12	BIG	HiFi	0.139229	55432531
TS12	BIG	HiFi	0.206212	55329231
TS12	BIG	HiFi	0.270314	52949680
TS12	BIG	HiFi	0.329213	48651552
TS12	BIG	HiFi	0.387188	47888594
TS12	BIG	HiFi	0.442246	45478732
TS12	BIG	HiFi	0.496427	44754245
TS12	BIG	HiFi	0.546774	41588029
TS12	BIG	HiFi	0.594796	39666453
TS12	BIG	HiFi	0.640017	37354149
TS12	BIG	HiFi	0.68109	33926949
TS12	BIG	HiFi	0.710812	24550631
TS12	BIG	HiFi	0.740076	24172618
TS12	BIG	HiFi	0.762106	18197424
TS12	BIG	HiFi	0.782908	17182988
TS12	BIG	HiFi	0.802223	15953842
TS12	BIG	HiFi	0.820496	15093894
TS12	BIG	HiFi	0.837718	14225739
TS12	BIG	HiFi	0.854885	14180114
TS12	BIG	HiFi	0.871706	13895131
TS12	BIG	HiFi	0.888241	13657691
TS12	BIG	HiFi	0.899494	9295146
TS12	BIG	HiFi	0.910718	9271639
TS12	BIG	HiFi	0.92141	8831713
TS12	BIG	HiFi	0.931794	8577455
TS12	BIG	HiFi	0.941041	7638084
TS12	BIG	HiFi	0.950126	7504734
TS12	BIG	HiFi	0.958933	7274394
TS12	BIG	HiFi	0.966615	6345181
TS12	BIG	HiFi	0.973746	5890942
TS12	BIG	HiFi	0.979694	4913049
TS12	BIG	HiFi	0.984265	3775311
TS12	BIG	HiFi	0.988274	3311955
TS12	BIG	HiFi	0.991954	3039800
TS12	BIG	HiFi	0.993328	1134271
TS12	BIG	HiFi	0.99458	1034340
TS12	BIG	HiFi	0.995822	1025907
TS12	BIG	HiFi	0.996836	838105
TS12	BIG	HiFi	0.997662	681711
TS12	BIG	HiFi	0.998473	670411
TS12	BIG	HiFi	0.999109	525229
TS12	BIG	HiFi	0.999608	412451
TS12	BIG	HiFi	0.999678	57102
TS12	BIG	HiFi	0.999744	54591
TS12	BIG	HiFi	0.999807	52087
TS12	BIG	HiFi	0.999862	45433
TS12	BIG	HiFi	0.999909	38948
TS12	BIG	HiFi	0.999956	38613
TS12	BIG	HiFi	1	36672
TS80	BIG	HiFi	0	51859332
TS80	BIG	HiFi	0.0633074	51859332
TS80	BIG	HiFi	0.117693	44550923
TS80	BIG	HiFi	0.17011	42938603
TS80	BIG	HiFi	0.220927	41627436
TS80	BIG	HiFi	0.269603	39873354
TS80	BIG	HiFi	0.314816	37037425
TS80	BIG	HiFi	0.355338	33194252
TS80	BIG	HiFi	0.392781	30671804
TS80	BIG	HiFi	0.427024	28051168
TS80	BIG	HiFi	0.461022	27849576
TS80	BIG	HiFi	0.491049	24597237
TS80	BIG	HiFi	0.520828	24394162
TS80	BIG	HiFi	0.549502	23488638
TS80	BIG	HiFi	0.575706	21465477
TS80	BIG	HiFi	0.599268	19300760
TS80	BIG	HiFi	0.619102	16247461
TS80	BIG	HiFi	0.637906	15403820
TS80	BIG	HiFi	0.656267	15040580
TS80	BIG	HiFi	0.674586	15006365
TS80	BIG	HiFi	0.692152	14389984
TS80	BIG	HiFi	0.709682	14359498
TS80	BIG	HiFi	0.726736	13970638
TS80	BIG	HiFi	0.743774	13956940
TS80	BIG	HiFi	0.759799	13127226
TS80	BIG	HiFi	0.775644	12979681
TS80	BIG	HiFi	0.790919	12512672
TS80	BIG	HiFi	0.804906	11457396
TS80	BIG	HiFi	0.81889	11454954
TS80	BIG	HiFi	0.832607	11236638
TS80	BIG	HiFi	0.845965	10942328
TS80	BIG	HiFi	0.857837	9725287
TS80	BIG	HiFi	0.869632	9662050
TS80	BIG	HiFi	0.880979	9294920
TS80	BIG	HiFi	0.89144	8569506
TS80	BIG	HiFi	0.901818	8501105
TS80	BIG	HiFi	0.910822	7375938
TS80	BIG	HiFi	0.919456	7073192
TS80	BIG	HiFi	0.925774	5175540
TS80	BIG	HiFi	0.932084	5168663
TS80	BIG	HiFi	0.938116	4941116
TS80	BIG	HiFi	0.944009	4827191
TS80	BIG	HiFi	0.949741	4695984
TS80	BIG	HiFi	0.954805	4148125
TS80	BIG	HiFi	0.959864	4143640
TS80	BIG	HiFi	0.964776	4023918
TS80	BIG	HiFi	0.969454	3832234
TS80	BIG	HiFi	0.973602	3398139
TS80	BIG	HiFi	0.977258	2994423
TS80	BIG	HiFi	0.980142	2362506
TS80	BIG	HiFi	0.982616	2026471
TS80	BIG	HiFi	0.98463	1650395
TS80	BIG	HiFi	0.986529	1555297
TS80	BIG	HiFi	0.988204	1372214
TS80	BIG	HiFi	0.98985	1348546
TS80	BIG	HiFi	0.99146	1318940
TS80	BIG	HiFi	0.992672	992838
TS80	BIG	HiFi	0.993865	976683
TS80	BIG	HiFi	0.995045	966660
TS80	BIG	HiFi	0.996107	869827
TS80	BIG	HiFi	0.996943	684844
TS80	BIG	HiFi	0.997683	606228
TS80	BIG	HiFi	0.998308	511826
TS80	BIG	HiFi	0.998791	395973
TS80	BIG	HiFi	0.999249	374869
TS80	BIG	HiFi	0.999602	289160
TS80	BIG	HiFi	0.999853	205954
TS80	BIG	HiFi	0.99991	46900
TS80	BIG	HiFi	0.999956	37441
TS80	BIG	HiFi	1	36106
TS60	BIG	HiFi	0	65653300
TS60	BIG	HiFi	0.0822068	65653300
TS60	BIG	HiFi	0.159083	61396168
TS60	BIG	HiFi	0.228352	55320395
TS60	BIG	HiFi	0.297529	55247690
TS60	BIG	HiFi	0.36323	52470754
TS60	BIG	HiFi	0.428496	52123757
TS60	BIG	HiFi	0.493342	51788736
TS60	BIG	HiFi	0.551713	46617194
TS60	BIG	HiFi	0.601745	39957481
TS60	BIG	HiFi	0.650507	38942740
TS60	BIG	HiFi	0.692572	33594958
TS60	BIG	HiFi	0.727489	27886083
TS60	BIG	HiFi	0.760732	26549152
TS60	BIG	HiFi	0.790962	24142706
TS60	BIG	HiFi	0.819367	22684845
TS60	BIG	HiFi	0.844525	20091986
TS60	BIG	HiFi	0.867683	18495360
TS60	BIG	HiFi	0.88491	13757876
TS60	BIG	HiFi	0.901224	13028989
TS60	BIG	HiFi	0.913908	10130009
TS60	BIG	HiFi	0.925735	9444836
TS60	BIG	HiFi	0.935433	7745547
TS60	BIG	HiFi	0.943968	6816036
TS60	BIG	HiFi	0.952277	6635885
TS60	BIG	HiFi	0.958369	4865530
TS60	BIG	HiFi	0.964323	4755441
TS60	BIG	HiFi	0.969968	4508116
TS60	BIG	HiFi	0.975532	4443254
TS60	BIG	HiFi	0.980636	4076506
TS60	BIG	HiFi	0.985381	3789871
TS60	BIG	HiFi	0.988639	2601597
TS60	BIG	HiFi	0.990734	1673006
TS60	BIG	HiFi	0.992577	1472115
TS60	BIG	HiFi	0.993953	1098911
TS60	BIG	HiFi	0.995192	989792
TS60	BIG	HiFi	0.996256	849391
TS60	BIG	HiFi	0.997217	767271
TS60	BIG	HiFi	0.998028	647682
TS60	BIG	HiFi	0.998551	418005
TS60	BIG	HiFi	0.999067	411804
TS60	BIG	HiFi	0.999477	327661
TS60	BIG	HiFi	0.999784	245082
TS60	BIG	HiFi	0.99993	116756
TS60	BIG	HiFi	0.999974	34702
TS60	BIG	HiFi	1	21133
TS112	BIG	HiFi	0	52611696
TS112	BIG	HiFi	0.0649593	52611696
TS112	BIG	HiFi	0.123268	47225417
TS112	BIG	HiFi	0.180984	46744755
TS112	BIG	HiFi	0.237749	45975558
TS112	BIG	HiFi	0.283312	36902414
TS112	BIG	HiFi	0.328789	36832362
TS112	BIG	HiFi	0.367084	31015846
TS112	BIG	HiFi	0.403796	29733358
TS112	BIG	HiFi	0.439507	28923332
TS112	BIG	HiFi	0.471916	26248478
TS112	BIG	HiFi	0.498808	21780669
TS112	BIG	HiFi	0.523264	19807089
TS112	BIG	HiFi	0.547585	19697928
TS112	BIG	HiFi	0.570927	18905285
TS112	BIG	HiFi	0.592748	17672970
TS112	BIG	HiFi	0.612268	15809932
TS112	BIG	HiFi	0.631435	15523730
TS112	BIG	HiFi	0.649995	15031706
TS112	BIG	HiFi	0.667567	14232556
TS112	BIG	HiFi	0.684785	13944794
TS112	BIG	HiFi	0.701761	13749645
TS112	BIG	HiFi	0.718227	13335863
TS112	BIG	HiFi	0.734197	12934601
TS112	BIG	HiFi	0.749809	12644060
TS112	BIG	HiFi	0.76496	12270721
TS112	BIG	HiFi	0.779433	11721972
TS112	BIG	HiFi	0.79348	11377173
TS112	BIG	HiFi	0.807132	11056785
TS112	BIG	HiFi	0.820702	10991233
TS112	BIG	HiFi	0.834094	10845817
TS112	BIG	HiFi	0.847255	10659331
TS112	BIG	HiFi	0.859257	9721208
TS112	BIG	HiFi	0.87007	8757525
TS112	BIG	HiFi	0.880063	8093149
TS112	BIG	HiFi	0.889208	7406536
TS112	BIG	HiFi	0.897933	7067091
TS112	BIG	HiFi	0.906088	6604728
TS112	BIG	HiFi	0.913918	6341790
TS112	BIG	HiFi	0.921456	6104693
TS112	BIG	HiFi	0.92826	5510894
TS112	BIG	HiFi	0.934707	5221567
TS112	BIG	HiFi	0.941141	5210718
TS112	BIG	HiFi	0.947258	4954453
TS112	BIG	HiFi	0.953341	4926613
TS112	BIG	HiFi	0.959342	4861049
TS112	BIG	HiFi	0.965305	4829115
TS112	BIG	HiFi	0.970798	4448664
TS112	BIG	HiFi	0.975706	3975325
TS112	BIG	HiFi	0.980369	3777061
TS112	BIG	HiFi	0.984577	3407609
TS112	BIG	HiFi	0.987484	2354355
TS112	BIG	HiFi	0.989992	2031499
TS112	BIG	HiFi	0.991768	1438044
TS112	BIG	HiFi	0.993055	1043044
TS112	BIG	HiFi	0.994259	975011
TS112	BIG	HiFi	0.995016	612671
TS112	BIG	HiFi	0.995723	573155
TS112	BIG	HiFi	0.996328	489571
TS112	BIG	HiFi	0.99681	390415
TS112	BIG	HiFi	0.997216	329085
TS112	BIG	HiFi	0.997583	297078
TS112	BIG	HiFi	0.997926	277697
TS112	BIG	HiFi	0.998257	268567
TS112	BIG	HiFi	0.998555	240817
TS112	BIG	HiFi	0.998851	239683
TS112	BIG	HiFi	0.999131	226642
TS112	BIG	HiFi	0.999328	160245
TS112	BIG	HiFi	0.999498	137428
TS112	BIG	HiFi	0.999649	121819
TS112	BIG	HiFi	0.999748	80345
TS112	BIG	HiFi	0.999827	64415
TS112	BIG	HiFi	0.999874	38024
TS112	BIG	HiFi	0.99992	36889
TS112	BIG	HiFi	0.999963	35147
TS112	BIG	HiFi	1	29853
TS185	BIG	HiFi	0	56050510
TS185	BIG	HiFi	0.0689761	56050510
TS185	BIG	HiFi	0.134053	52882328
TS185	BIG	HiFi	0.194293	48951225
TS185	BIG	HiFi	0.252456	47263194
TS185	BIG	HiFi	0.310368	47060494
TS185	BIG	HiFi	0.365228	44579383
TS185	BIG	HiFi	0.416533	41690888
TS185	BIG	HiFi	0.467048	41048393
TS185	BIG	HiFi	0.516918	40524743
TS185	BIG	HiFi	0.565887	39792979
TS185	BIG	HiFi	0.604343	31249769
TS185	BIG	HiFi	0.634095	24176137
TS185	BIG	HiFi	0.658786	20064392
TS185	BIG	HiFi	0.683164	19809695
TS185	BIG	HiFi	0.702203	15471380
TS185	BIG	HiFi	0.721126	15376798
TS185	BIG	HiFi	0.739631	15037711
TS185	BIG	HiFi	0.757029	14137677
TS185	BIG	HiFi	0.774249	13992687
TS185	BIG	HiFi	0.791172	13752087
TS185	BIG	HiFi	0.807262	13075028
TS185	BIG	HiFi	0.822821	12643046
TS185	BIG	HiFi	0.836867	11413559
TS185	BIG	HiFi	0.850365	10968755
TS185	BIG	HiFi	0.86381	10926019
TS185	BIG	HiFi	0.875351	9378064
TS185	BIG	HiFi	0.886826	9324689
TS185	BIG	HiFi	0.896185	7604694
TS185	BIG	HiFi	0.904901	7082745
TS185	BIG	HiFi	0.91315	6703113
TS185	BIG	HiFi	0.921101	6461049
TS185	BIG	HiFi	0.928906	6342690
TS185	BIG	HiFi	0.935404	5280788
TS185	BIG	HiFi	0.941816	5210102
TS185	BIG	HiFi	0.947914	4954892
TS185	BIG	HiFi	0.953993	4939837
TS185	BIG	HiFi	0.959996	4878306
TS185	BIG	HiFi	0.965963	4848923
TS185	BIG	HiFi	0.9719	4824250
TS185	BIG	HiFi	0.977738	4744542
TS185	BIG	HiFi	0.983438	4631440
TS185	BIG	HiFi	0.987629	3405868
TS185	BIG	HiFi	0.990136	2037057
TS185	BIG	HiFi	0.992072	1573267
TS185	BIG	HiFi	0.993862	1454222
TS185	BIG	HiFi	0.995017	938732
TS185	BIG	HiFi	0.996006	803708
TS185	BIG	HiFi	0.996865	698321
TS185	BIG	HiFi	0.997684	665680
TS185	BIG	HiFi	0.998295	495854
TS185	BIG	HiFi	0.998838	441215
TS185	BIG	HiFi	0.99936	424435
TS185	BIG	HiFi	0.999838	388643
TS185	BIG	HiFi	0.99996	99068
TS185	BIG	HiFi	1	32474
TS692	BIG	HiFi	0	52947823
TS692	BIG	HiFi	0.0657361	52947823
TS692	BIG	HiFi	0.130417	52097861
TS692	BIG	HiFi	0.188964	47157358
TS692	BIG	HiFi	0.246149	46059933
TS692	BIG	HiFi	0.299008	42576434
TS692	BIG	HiFi	0.340636	33529451
TS692	BIG	HiFi	0.381893	33230522
TS692	BIG	HiFi	0.423036	33139284
TS692	BIG	HiFi	0.463216	32363199
TS692	BIG	HiFi	0.503219	32221265
TS692	BIG	HiFi	0.53859	28489498
TS692	BIG	HiFi	0.572525	27333778
TS692	BIG	HiFi	0.598298	20759193
TS692	BIG	HiFi	0.623564	20350946
TS692	BIG	HiFi	0.64844	20035979
TS692	BIG	HiFi	0.668248	15954593
TS692	BIG	HiFi	0.687324	15365214
TS692	BIG	HiFi	0.705981	15027842
TS692	BIG	HiFi	0.723665	14243658
TS692	BIG	HiFi	0.741321	14220754
TS692	BIG	HiFi	0.758694	13993735
TS692	BIG	HiFi	0.7749	13052623
TS692	BIG	HiFi	0.790567	12619279
TS692	BIG	HiFi	0.80475	11424336
TS692	BIG	HiFi	0.818895	11392735
TS692	BIG	HiFi	0.832651	11080298
TS692	BIG	HiFi	0.844819	9800357
TS692	BIG	HiFi	0.856498	9407135
TS692	BIG	HiFi	0.868076	9325472
TS692	BIG	HiFi	0.879605	9286546
TS692	BIG	HiFi	0.889705	8135193
TS692	BIG	HiFi	0.899758	8097581
TS692	BIG	HiFi	0.909804	8091611
TS692	BIG	HiFi	0.919031	7431919
TS692	BIG	HiFi	0.928184	7371720
TS692	BIG	HiFi	0.937227	7284126
TS692	BIG	HiFi	0.946056	7111561
TS692	BIG	HiFi	0.952512	5200098
TS692	BIG	HiFi	0.958635	4931862
TS692	BIG	HiFi	0.964633	4830912
TS692	BIG	HiFi	0.970143	4438136
TS692	BIG	HiFi	0.974899	3830610
TS692	BIG	HiFi	0.979386	3613979
TS692	BIG	HiFi	0.983615	3406557
TS692	BIG	HiFi	0.987605	3213556
TS692	BIG	HiFi	0.99062	2428425
TS692	BIG	HiFi	0.993161	2047327
TS692	BIG	HiFi	0.995372	1780749
TS692	BIG	HiFi	0.997317	1566552
TS692	BIG	HiFi	0.997992	543163
TS692	BIG	HiFi	0.998532	434909
TS692	BIG	HiFi	0.999037	407137
TS692	BIG	HiFi	0.99946	340568
TS692	BIG	HiFi	0.999776	254882
TS692	BIG	HiFi	0.999854	62859
TS692	BIG	HiFi	0.999904	39828
TS692	BIG	HiFi	0.999952	38928
TS692	BIG	HiFi	1	38615
TS280	CER	HiFi	0	64250209
TS280	CER	HiFi	0.0787606	64250209
TS280	CER	HiFi	0.147221	55847479
TS280	CER	HiFi	0.215168	55428857
TS280	CER	HiFi	0.280056	52933202
TS280	CER	HiFi	0.335648	45350591
TS280	CER	HiFi	0.386737	41676344
TS280	CER	HiFi	0.435087	39442454
TS280	CER	HiFi	0.482925	39024758
TS280	CER	HiFi	0.53021	38573349
TS280	CER	HiFi	0.575278	36764649
TS280	CER	HiFi	0.617357	34326673
TS280	CER	HiFi	0.656599	32012453
TS280	CER	HiFi	0.690988	28053102
TS280	CER	HiFi	0.721586	24961306
TS280	CER	HiFi	0.751823	24666316
TS280	CER	HiFi	0.777044	20574440
TS280	CER	HiFi	0.800226	18910696
TS280	CER	HiFi	0.820526	16560304
TS280	CER	HiFi	0.840236	16078456
TS280	CER	HiFi	0.859186	15459191
TS280	CER	HiFi	0.876189	13870040
TS280	CER	HiFi	0.893054	13758125
TS280	CER	HiFi	0.906844	11249108
TS280	CER	HiFi	0.91904	9949489
TS280	CER	HiFi	0.927872	7204688
TS280	CER	HiFi	0.936658	7167611
TS280	CER	HiFi	0.94506	6853509
TS280	CER	HiFi	0.953446	6841533
TS280	CER	HiFi	0.961227	6347274
TS280	CER	HiFi	0.96794	5476284
TS280	CER	HiFi	0.974297	5185289
TS280	CER	HiFi	0.980477	5041627
TS280	CER	HiFi	0.986076	4567306
TS280	CER	HiFi	0.988635	2088062
TS280	CER	HiFi	0.990532	1547500
TS280	CER	HiFi	0.992392	1516840
TS280	CER	HiFi	0.994174	1454377
TS280	CER	HiFi	0.995517	1095094
TS280	CER	HiFi	0.996677	946565
TS280	CER	HiFi	0.997414	600913
TS280	CER	HiFi	0.998081	544085
TS280	CER	HiFi	0.998565	394787
TS280	CER	HiFi	0.999043	390292
TS280	CER	HiFi	0.999454	334743
TS280	CER	HiFi	0.999602	121073
TS280	CER	HiFi	0.999694	74964
TS280	CER	HiFi	0.999761	54791
TS280	CER	HiFi	0.999828	54563
TS280	CER	HiFi	0.999885	46513
TS280	CER	HiFi	0.999937	42583
TS280	CER	HiFi	0.999969	25803
TS280	CER	HiFi	1	25517
TS545	CER	HiFi	0	59634406
TS545	CER	HiFi	0.0736375	59634406
TS545	CER	HiFi	0.146261	58813065
TS545	CER	HiFi	0.197983	41886758
TS545	CER	HiFi	0.248129	40609716
TS545	CER	HiFi	0.296115	38860774
TS545	CER	HiFi	0.342479	37547860
TS545	CER	HiFi	0.385237	34626950
TS545	CER	HiFi	0.424003	31394338
TS545	CER	HiFi	0.462609	31264536
TS545	CER	HiFi	0.500494	30680495
TS545	CER	HiFi	0.535337	28217247
TS545	CER	HiFi	0.569856	27954523
TS545	CER	HiFi	0.602963	26810934
TS545	CER	HiFi	0.627741	20066940
TS545	CER	HiFi	0.651934	19592233
TS545	CER	HiFi	0.673283	17288627
TS545	CER	HiFi	0.69237	15457336
TS545	CER	HiFi	0.711427	15433110
TS545	CER	HiFi	0.728661	13957231
TS545	CER	HiFi	0.745848	13918839
TS545	CER	HiFi	0.76143	12618281
TS545	CER	HiFi	0.775716	11569894
TS545	CER	HiFi	0.789913	11497056
TS545	CER	HiFi	0.803948	11366219
TS545	CER	HiFi	0.817178	10713544
TS545	CER	HiFi	0.83027	10602884
TS545	CER	HiFi	0.842678	10048267
TS545	CER	HiFi	0.854247	9369461
TS545	CER	HiFi	0.865556	9157972
TS545	CER	HiFi	0.874668	7379682
TS545	CER	HiFi	0.883594	7228236
TS545	CER	HiFi	0.892286	7039376
TS545	CER	HiFi	0.900431	6595590
TS545	CER	HiFi	0.907077	5382721
TS545	CER	HiFi	0.913699	5362258
TS545	CER	HiFi	0.920216	5278050
TS545	CER	HiFi	0.926313	4937250
TS545	CER	HiFi	0.932377	4911186
TS545	CER	HiFi	0.938429	4901030
TS545	CER	HiFi	0.944103	4595116
TS545	CER	HiFi	0.949614	4462627
TS545	CER	HiFi	0.954706	4124396
TS545	CER	HiFi	0.959647	4001321
TS545	CER	HiFi	0.964406	3853441
TS545	CER	HiFi	0.968976	3701462
TS545	CER	HiFi	0.973322	3519402
TS545	CER	HiFi	0.977581	3448771
TS545	CER	HiFi	0.981144	2885497
TS545	CER	HiFi	0.983698	2068243
TS545	CER	HiFi	0.986219	2042234
TS545	CER	HiFi	0.98796	1409940
TS545	CER	HiFi	0.989644	1363392
TS545	CER	HiFi	0.991314	1352295
TS545	CER	HiFi	0.992543	995221
TS545	CER	HiFi	0.993692	930607
TS545	CER	HiFi	0.994819	912925
TS545	CER	HiFi	0.995936	904369
TS545	CER	HiFi	0.996901	781861
TS545	CER	HiFi	0.997789	718550
TS545	CER	HiFi	0.998528	599092
TS545	CER	HiFi	0.999016	394541
TS545	CER	HiFi	0.999423	329746
TS545	CER	HiFi	0.999646	180753
TS545	CER	HiFi	0.999827	146614
TS545	CER	HiFi	0.999888	49196
TS545	CER	HiFi	0.999943	44544
TS545	CER	HiFi	0.999979	29504
TS545	CER	HiFi	1	16869
TS39	CER	HiFi	0	60964813
TS39	CER	HiFi	0.0732623	60964813
TS39	CER	HiFi	0.137952	53831177
TS39	CER	HiFi	0.194765	47276337
TS39	CER	HiFi	0.248896	45045598
TS39	CER	HiFi	0.293073	36761150
TS39	CER	HiFi	0.333015	33237734
TS39	CER	HiFi	0.371682	32176074
TS39	CER	HiFi	0.405577	28206168
TS39	CER	HiFi	0.439207	27984630
TS39	CER	HiFi	0.470996	26453067
TS39	CER	HiFi	0.500026	24157695
TS39	CER	HiFi	0.524946	20736765
TS39	CER	HiFi	0.549805	20686204
TS39	CER	HiFi	0.571328	17910240
TS39	CER	HiFi	0.590736	16150258
TS39	CER	HiFi	0.609788	15854312
TS39	CER	HiFi	0.627984	15141425
TS39	CER	HiFi	0.643565	12965991
TS39	CER	HiFi	0.658922	12778990
TS39	CER	HiFi	0.673449	12088834
TS39	CER	HiFi	0.687848	11981951
TS39	CER	HiFi	0.701858	11658144
TS39	CER	HiFi	0.715559	11401602
TS39	CER	HiFi	0.728997	11181963
TS39	CER	HiFi	0.741038	10020130
TS39	CER	HiFi	0.75259	9612679
TS39	CER	HiFi	0.76403	9519369
TS39	CER	HiFi	0.774575	8774968
TS39	CER	HiFi	0.784749	8466179
TS39	CER	HiFi	0.794775	8343430
TS39	CER	HiFi	0.804324	7946362
TS39	CER	HiFi	0.81382	7901667
TS39	CER	HiFi	0.822748	7429269
TS39	CER	HiFi	0.831634	7394900
TS39	CER	HiFi	0.840149	7085371
TS39	CER	HiFi	0.848654	7077304
TS39	CER	HiFi	0.857141	7062396
TS39	CER	HiFi	0.865166	6678583
TS39	CER	HiFi	0.872756	6315485
TS39	CER	HiFi	0.879824	5881730
TS39	CER	HiFi	0.886771	5780633
TS39	CER	HiFi	0.893358	5481459
TS39	CER	HiFi	0.899906	5448994
TS39	CER	HiFi	0.90644	5437602
TS39	CER	HiFi	0.912775	5271094
TS39	CER	HiFi	0.918875	5076053
TS39	CER	HiFi	0.924822	4948902
TS39	CER	HiFi	0.930742	4926499
TS39	CER	HiFi	0.936653	4918958
TS39	CER	HiFi	0.942358	4747066
TS39	CER	HiFi	0.947634	4390557
TS39	CER	HiFi	0.952229	3823464
TS39	CER	HiFi	0.956776	3784274
TS39	CER	HiFi	0.961177	3662105
TS39	CER	HiFi	0.964917	3112104
TS39	CER	HiFi	0.968034	2593512
TS39	CER	HiFi	0.970862	2353581
TS39	CER	HiFi	0.973584	2265461
TS39	CER	HiFi	0.976066	2065403
TS39	CER	HiFi	0.978513	2035680
TS39	CER	HiFi	0.980396	1567472
TS39	CER	HiFi	0.982262	1552375
TS39	CER	HiFi	0.983967	1418488
TS39	CER	HiFi	0.985543	1312043
TS39	CER	HiFi	0.986995	1208269
TS39	CER	HiFi	0.988442	1203706
TS39	CER	HiFi	0.98974	1080378
TS39	CER	HiFi	0.991008	1055238
TS39	CER	HiFi	0.992195	987863
TS39	CER	HiFi	0.993317	933686
TS39	CER	HiFi	0.994348	858037
TS39	CER	HiFi	0.995346	829920
TS39	CER	HiFi	0.996179	693171
TS39	CER	HiFi	0.996911	609306
TS39	CER	HiFi	0.997605	577180
TS39	CER	HiFi	0.998259	544764
TS39	CER	HiFi	0.998719	382482
TS39	CER	HiFi	0.999112	327373
TS39	CER	HiFi	0.999434	268075
TS39	CER	HiFi	0.999614	149134
TS39	CER	HiFi	0.999786	143864
TS39	CER	HiFi	0.999847	50106
TS39	CER	HiFi	0.999904	48091
TS39	CER	HiFi	0.999953	40432
TS39	CER	HiFi	1	39066
TS96	CER	HiFi	0	60798783
TS96	CER	HiFi	0.0749852	60798783
TS96	CER	HiFi	0.144209	56127611
TS96	CER	HiFi	0.203316	47924510
TS96	CER	HiFi	0.260722	46545021
TS96	CER	HiFi	0.314548	43642556
TS96	CER	HiFi	0.363492	39684595
TS96	CER	HiFi	0.409089	36970255
TS96	CER	HiFi	0.454595	36896942
TS96	CER	HiFi	0.492458	30699763
TS96	CER	HiFi	0.527788	28646139
TS96	CER	HiFi	0.559298	25548366
TS96	CER	HiFi	0.588601	23759415
TS96	CER	HiFi	0.61739	23342518
TS96	CER	HiFi	0.645709	22961319
TS96	CER	HiFi	0.671493	20906153
TS96	CER	HiFi	0.696139	19983380
TS96	CER	HiFi	0.718639	18243160
TS96	CER	HiFi	0.737902	15618531
TS96	CER	HiFi	0.756997	15482021
TS96	CER	HiFi	0.774449	14150071
TS96	CER	HiFi	0.791389	13735625
TS96	CER	HiFi	0.807334	12928106
TS96	CER	HiFi	0.822713	12469854
TS96	CER	HiFi	0.837341	11860204
TS96	CER	HiFi	0.849858	10149126
TS96	CER	HiFi	0.861682	9587228
TS96	CER	HiFi	0.873329	9442822
TS96	CER	HiFi	0.884825	9321209
TS96	CER	HiFi	0.896097	9139511
TS96	CER	HiFi	0.904774	7035843
TS96	CER	HiFi	0.913271	6889350
TS96	CER	HiFi	0.921559	6719721
TS96	CER	HiFi	0.929409	6365154
TS96	CER	HiFi	0.936525	5770006
TS96	CER	HiFi	0.943038	5280496
TS96	CER	HiFi	0.949397	5155809
TS96	CER	HiFi	0.955354	4829641
TS96	CER	HiFi	0.961227	4762498
TS96	CER	HiFi	0.96693	4623981
TS96	CER	HiFi	0.972413	4445574
TS96	CER	HiFi	0.977361	4011488
TS96	CER	HiFi	0.982183	3909843
TS96	CER	HiFi	0.986935	3853371
TS96	CER	HiFi	0.989366	1971094
TS96	CER	HiFi	0.991663	1862281
TS96	CER	HiFi	0.993605	1574281
TS96	CER	HiFi	0.995113	1223229
TS96	CER	HiFi	0.996544	1159722
TS96	CER	HiFi	0.997615	868510
TS96	CER	HiFi	0.998563	768906
TS96	CER	HiFi	0.999129	459008
TS96	CER	HiFi	0.999629	404927
TS96	CER	HiFi	0.999933	246676
TS96	CER	HiFi	0.999971	31311
TS96	CER	HiFi	1	23156
TS118	CER	HiFi	0	52473887
TS118	CER	HiFi	0.0645827	52473887
TS118	CER	HiFi	0.128756	52141036
TS118	CER	HiFi	0.178826	40682278
TS118	CER	HiFi	0.22745	39507600
TS118	CER	HiFi	0.273407	37340040
TS118	CER	HiFi	0.319108	37132789
TS118	CER	HiFi	0.364583	36948729
TS118	CER	HiFi	0.409849	36779195
TS118	CER	HiFi	0.454421	36214422
TS118	CER	HiFi	0.493385	31658523
TS118	CER	HiFi	0.528028	28148398
TS118	CER	HiFi	0.558546	24795306
TS118	CER	HiFi	0.588665	24472605
TS118	CER	HiFi	0.618596	24318701
TS118	CER	HiFi	0.645834	22131185
TS118	CER	HiFi	0.672555	21711293
TS118	CER	HiFi	0.696989	19852728
TS118	CER	HiFi	0.721207	19677436
TS118	CER	HiFi	0.744311	18772050
TS118	CER	HiFi	0.767102	18517254
TS118	CER	HiFi	0.788521	17403856
TS118	CER	HiFi	0.809805	17293253
TS118	CER	HiFi	0.829924	16346848
TS118	CER	HiFi	0.846793	13705519
TS118	CER	HiFi	0.863211	13340028
TS118	CER	HiFi	0.877547	11648119
TS118	CER	HiFi	0.891556	11382401
TS118	CER	HiFi	0.902865	9189073
TS118	CER	HiFi	0.913956	9011234
TS118	CER	HiFi	0.923091	7422309
TS118	CER	HiFi	0.931714	7005998
TS118	CER	HiFi	0.939524	6345691
TS118	CER	HiFi	0.946326	5527194
TS118	CER	HiFi	0.95257	5072914
TS118	CER	HiFi	0.958573	4877780
TS118	CER	HiFi	0.964253	4614763
TS118	CER	HiFi	0.96991	4596062
TS118	CER	HiFi	0.975537	4572323
TS118	CER	HiFi	0.981159	4567537
TS118	CER	HiFi	0.985474	3505961
TS118	CER	HiFi	0.988375	2357322
TS118	CER	HiFi	0.990605	1811889
TS118	CER	HiFi	0.992815	1795902
TS118	CER	HiFi	0.994503	1371270
TS118	CER	HiFi	0.995794	1049081
TS118	CER	HiFi	0.996894	893584
TS118	CER	HiFi	0.997876	798226
TS118	CER	HiFi	0.998632	614313
TS118	CER	HiFi	0.999167	434493
TS118	CER	HiFi	0.999666	405312
TS118	CER	HiFi	1	271392
TS281	CER	HiFi	0	52984478
TS281	CER	HiFi	0.0651498	52984478
TS281	CER	HiFi	0.129184	52077410
TS281	CER	HiFi	0.190235	49651053
TS281	CER	HiFi	0.248234	47168958
TS281	CER	HiFi	0.304422	45696164
TS281	CER	HiFi	0.355661	41671112
TS281	CER	HiFi	0.405545	40569407
TS281	CER	HiFi	0.454334	39678185
TS281	CER	HiFi	0.498855	36207586
TS281	CER	HiFi	0.537231	31210300
TS281	CER	HiFi	0.572513	28694006
TS281	CER	HiFi	0.607224	28229515
TS281	CER	HiFi	0.633611	21459543
TS281	CER	HiFi	0.658291	20071697
TS281	CER	HiFi	0.681539	18907288
TS281	CER	HiFi	0.70114	15940517
TS281	CER	HiFi	0.720136	15449049
TS281	CER	HiFi	0.737627	14224608
TS281	CER	HiFi	0.755019	14144837
TS281	CER	HiFi	0.772307	14060127
TS281	CER	HiFi	0.788378	13069460
TS281	CER	HiFi	0.803919	12639664
TS281	CER	HiFi	0.819118	12360455
TS281	CER	HiFi	0.834292	12340949
TS281	CER	HiFi	0.849358	12252606
TS281	CER	HiFi	0.863416	11432567
TS281	CER	HiFi	0.877012	11057624
TS281	CER	HiFi	0.888803	9588955
TS281	CER	HiFi	0.900339	9382406
TS281	CER	HiFi	0.910801	8508277
TS281	CER	HiFi	0.920602	7970948
TS281	CER	HiFi	0.929611	7326395
TS281	CER	HiFi	0.937793	6654207
TS281	CER	HiFi	0.945889	6584641
TS281	CER	HiFi	0.953137	5894639
TS281	CER	HiFi	0.960309	5832540
TS281	CER	HiFi	0.966804	5281948
TS281	CER	HiFi	0.973142	5154870
TS281	CER	HiFi	0.979073	4823328
TS281	CER	HiFi	0.984603	4497300
TS281	CER	HiFi	0.989307	3826221
TS281	CER	HiFi	0.993499	3408588
TS281	CER	HiFi	0.996018	2049136
TS281	CER	HiFi	0.997119	895178
TS281	CER	HiFi	0.998198	877433
TS281	CER	HiFi	0.998949	611048
TS281	CER	HiFi	0.999473	425586
TS281	CER	HiFi	0.999961	397542
TS281	CER	HiFi	1	31438
TS238	CER	HiFi	0	53012764
TS238	CER	HiFi	0.0655079	53012764
TS238	CER	HiFi	0.130228	52375157
TS238	CER	HiFi	0.188262	46964582
TS238	CER	HiFi	0.239722	41643925
TS238	CER	HiFi	0.284467	36210329
TS238	CER	HiFi	0.326928	34362292
TS238	CER	HiFi	0.367983	33223770
TS238	CER	HiFi	0.407439	31930227
TS238	CER	HiFi	0.446077	31267738
TS238	CER	HiFi	0.479243	26840181
TS238	CER	HiFi	0.511362	25992526
TS238	CER	HiFi	0.540102	23258071
TS238	CER	HiFi	0.565424	20492222
TS238	CER	HiFi	0.589853	19768975
TS238	CER	HiFi	0.613832	19405530
TS238	CER	HiFi	0.637016	18761218
TS238	CER	HiFi	0.656133	15470968
TS238	CER	HiFi	0.675104	15352018
TS238	CER	HiFi	0.693674	15028297
TS238	CER	HiFi	0.711194	14178283
TS238	CER	HiFi	0.72843	13947998
TS238	CER	HiFi	0.745499	13813037
TS238	CER	HiFi	0.76224	13547977
TS238	CER	HiFi	0.778439	13109455
TS238	CER	HiFi	0.794056	12637682
TS238	CER	HiFi	0.809362	12386752
TS238	CER	HiFi	0.823582	11507823
TS238	CER	HiFi	0.837339	11132673
TS238	CER	HiFi	0.850055	10290853
TS238	CER	HiFi	0.862634	10179172
TS238	CER	HiFi	0.874199	9359351
TS238	CER	HiFi	0.885565	9198263
TS238	CER	HiFi	0.894461	7199064
TS238	CER	HiFi	0.903329	7176250
TS238	CER	HiFi	0.911847	6893146
TS238	CER	HiFi	0.920254	6803775
TS238	CER	HiFi	0.928141	6382738
TS238	CER	HiFi	0.935984	6346690
TS238	CER	HiFi	0.943052	5719893
TS238	CER	HiFi	0.949805	5465227
TS238	CER	HiFi	0.95632	5271657
TS238	CER	HiFi	0.962271	4816427
TS238	CER	HiFi	0.968182	4783082
TS238	CER	HiFi	0.974022	4725827
TS238	CER	HiFi	0.978246	3418670
TS238	CER	HiFi	0.982129	3142542
TS238	CER	HiFi	0.985579	2791891
TS238	CER	HiFi	0.988107	2046013
TS238	CER	HiFi	0.990281	1758993
TS238	CER	HiFi	0.992404	1718381
TS238	CER	HiFi	0.994267	1507344
TS238	CER	HiFi	0.995701	1160144
TS238	CER	HiFi	0.99648	630827
TS238	CER	HiFi	0.997243	617674
TS238	CER	HiFi	0.997956	576476
TS238	CER	HiFi	0.998565	492839
TS238	CER	HiFi	0.99916	481954
TS238	CER	HiFi	0.999583	342309
TS238	CER	HiFi	1	337223
TS623	CER	HiFi	0	52970176
TS623	CER	HiFi	0.0644115	52970176
TS623	CER	HiFi	0.120356	46007141
TS623	CER	HiFi	0.167872	39075788
TS623	CER	HiFi	0.213904	37855078
TS623	CER	HiFi	0.255791	34447206
TS623	CER	HiFi	0.292272	30000576
TS623	CER	HiFi	0.327164	28694385
TS623	CER	HiFi	0.359161	26313202
TS623	CER	HiFi	0.388459	24094298
TS623	CER	HiFi	0.416344	22931571
TS623	CER	HiFi	0.441965	21070272
TS623	CER	HiFi	0.467162	20721061
TS623	CER	HiFi	0.491592	20090186
TS623	CER	HiFi	0.515632	19769893
TS623	CER	HiFi	0.539637	19741065
TS623	CER	HiFi	0.560328	17015683
TS623	CER	HiFi	0.580649	16711495
TS623	CER	HiFi	0.598323	14534923
TS623	CER	HiFi	0.61567	14265071
TS623	CER	HiFi	0.631974	13408440
TS623	CER	HiFi	0.647337	12633686
TS623	CER	HiFi	0.662393	12381892
TS623	CER	HiFi	0.676982	11997563
TS623	CER	HiFi	0.691208	11699292
TS623	CER	HiFi	0.70504	11375178
TS623	CER	HiFi	0.718559	11116947
TS623	CER	HiFi	0.731793	10883357
TS623	CER	HiFi	0.744214	10214701
TS623	CER	HiFi	0.756209	9864799
TS623	CER	HiFi	0.767508	9292101
TS623	CER	HiFi	0.778648	9160662
TS623	CER	HiFi	0.788882	8416515
TS623	CER	HiFi	0.79902	8336769
TS623	CER	HiFi	0.80913	8314539
TS623	CER	HiFi	0.818485	7693054
TS623	CER	HiFi	0.827496	7410677
TS623	CER	HiFi	0.836081	7060333
TS623	CER	HiFi	0.844662	7056744
TS623	CER	HiFi	0.852761	6660194
TS623	CER	HiFi	0.860519	6379860
TS623	CER	HiFi	0.867779	5970218
TS623	CER	HiFi	0.875023	5957502
TS623	CER	HiFi	0.882072	5796886
TS623	CER	HiFi	0.888908	5621840
TS623	CER	HiFi	0.895423	5357443
TS623	CER	HiFi	0.901716	5174991
TS623	CER	HiFi	0.907762	4971977
TS623	CER	HiFi	0.913776	4946164
TS623	CER	HiFi	0.91976	4920696
TS623	CER	HiFi	0.925732	4911411
TS623	CER	HiFi	0.931603	4827855
TS623	CER	HiFi	0.937209	4610450
TS623	CER	HiFi	0.942355	4232409
TS623	CER	HiFi	0.947447	4187406
TS623	CER	HiFi	0.952265	3961844
TS623	CER	HiFi	0.957073	3953955
TS623	CER	HiFi	0.961693	3799300
TS623	CER	HiFi	0.965993	3536246
TS623	CER	HiFi	0.969123	2574521
TS623	CER	HiFi	0.972084	2434882
TS623	CER	HiFi	0.974922	2333554
TS623	CER	HiFi	0.977395	2034237
[truncated: 19,668 more rows]

## Sheet: Fig1c
Fig1c. F1 scores (harmonic means of precision and recall) using simulated sequencing data with different depths and genetic variants from the graph pangenome and the linear genome
Types	Variants	Reference genome	5x	10x	15x	20x	25x
Recall	SNP	Linear	0.829	0.903	0.914	0.919	0.922
		Graph	0.875	0.946	0.94	0.943	0.944
		p value	6.86217e-11	1.11434e-12	1.69996e-07	8.95421e-07	2.29825e-06
	InDel	Linear	0.739	0.856	0.873	0.878	0.879
		Graph	0.829	0.922	0.922	0.923	0.921
		p value	4.29712e-18	4.29712e-18	4.1682e-16	1.50657e-14	2.47643e-14
	SV	Linear	0.196	0.324	0.379	0.408	0.427
		Graph	0.753	0.776	0.775	0.772	0.768
		p value	4.29712e-18	1.69112e-17	2.46044e-13	1.69112e-17	4.29712e-18
Precision	SNP	Linear	0.966	0.963	0.966	0.969	0.971
		Graph	0.986	0.986	0.99	0.993	0.994
		p value	2.49751e-06	3.00973e-07	9.24819e-10	2.76155e-12	7.63727e-13
	InDel	Linear	0.951	0.944	0.941	0.939	0.938
		Graph	0.966	0.962	0.962	0.962	0.962
		p value	6.6139e-09	1.07239e-11	2.37938e-11	6.52896e-12	9.10328e-12
	SV	Linear	0.886	0.881	0.873	0.868	0.863
		Graph	0.931	0.917	0.913	0.908	0.906
		p value	9.24819e-10	2.6697e-06	5.25697e-07	9.91713e-07	1.54282e-07
F1	SNP	Linear	0.892	0.931	0.939	0.943	0.945
		Graph	0.927	0.966	0.964	0.967	0.968
		p value	2.14506e-10	6.30108e-13	4.33595e-09	1.62379e-10	2.82208e-10
	InDel	Linear	0.832	0.897	0.905	0.907	0.907
		Graph	0.892	0.941	0.942	0.942	0.941
		p value	4.29712e-18	5.04138e-14	9.89411e-14	9.89411e-14	1.52423e-13
	SV	Linear	0.321	0.474	0.528	0.555	0.571
		Graph	0.832	0.84	0.838	0.834	0.831
		p value	4.29712e-18	1.69112e-17	1.54282e-07	1.69112e-17	4.29712e-18

## Sheet: Fig1d
Fig1d. Assessing false positive (x-axis) and true positive (y-axis) rates for the graph (Giraffe) and linear (BWA-MEM) mappers using the simulated reads
Aligner	mq	Positive	Negative	TPR	FPR
linear	60	1700080	0	0.85004	0
linear	59	2276	0	0.851178	0
linear	58	3661	0	0.853008	0
linear	57	2520	0	0.854268	0
linear	56	2547	0	0.855542	0
linear	55	742	0	0.855913	0
linear	54	13601	1	0.862714	5e-07
linear	53	887	0	0.863157	5e-07
linear	52	9331	0	0.867823	5e-07
linear	51	2506	0	0.869076	5e-07
linear	50	4915	0	0.871533	5e-07
linear	49	732	0	0.871899	5e-07
linear	48	1971	0	0.872884	5e-07
linear	47	3729	0	0.874749	5e-07
linear	46	2009	0	0.875753	5e-07
linear	45	2686	0	0.877096	5e-07
linear	44	1334	0	0.877764	5e-07
linear	43	14713	0	0.88512	5e-07
linear	42	7963	0	0.889101	5e-07
linear	41	5034	0	0.891618	5e-07
linear	40	2011	0	0.892624	5e-07
linear	39	2947	0	0.894097	5e-07
linear	38	1681	0	0.894938	5e-07
linear	37	3105	0	0.89649	5e-07
linear	36	1733	0	0.897357	5e-07
linear	35	716	0	0.897715	5e-07
linear	34	2739	1	0.899084	1e-06
linear	33	565	1	0.899367	1.5e-06
linear	32	16983	2	0.907859	2.5e-06
linear	31	12389	1	0.914053	3e-06
linear	30	2581	1	0.915343	3.5e-06
linear	29	1446	0	0.916067	3.5e-06
linear	28	2063	2	0.917098	4.5e-06
linear	27	1581	1	0.917888	5e-06
linear	26	2193	0	0.918985	5e-06
linear	25	1328	1	0.919649	5.5e-06
linear	24	1817	0	0.920558	5.5e-06
linear	23	930	1	0.921022	6e-06
linear	22	17967	7	0.930006	9.5e-06
linear	21	11854	0	0.935933	9.5e-06
linear	20	4526	2	0.938196	1.05e-05
linear	19	1830	0	0.939111	1.05e-05
linear	18	320	0	0.939271	1.05e-05
linear	17	2207	5	0.940375	1.3e-05
linear	16	408	4	0.940578	1.5e-05
linear	15	48	3	0.940603	1.65e-05
linear	14	23	1	0.940614	1.7e-05
linear	13	31	0	0.94063	1.7e-05
linear	12	1508	6	0.941384	2e-05
linear	11	355	2	0.941561	2.1e-05
linear	10	1228	1	0.942175	2.15e-05
linear	9	420	3	0.942385	2.3e-05
linear	8	11374	39	0.948072	4.25e-05
linear	7	9573	22	0.952859	5.35e-05
linear	6	3898	14	0.954808	6.05e-05
linear	5	4808	33	0.957211	7.7e-05
linear	4	2358	21	0.958391	8.75e-05
linear	3	2161	25	0.959471	0.0001
linear	2	1224	21	0.960083	0.0001105
linear	1	1409	18	0.960788	0.0001195
linear	0	24898	53288	0.973236	0.0267635
graph	60	1900073	15	0.950036	7.5e-06
graph	59	764	0	0.950419	7.5e-06
graph	58	1610	0	0.951223	7.5e-06
graph	57	982	0	0.951715	7.5e-06
graph	56	450	0	0.95194	7.5e-06
graph	55	378	0	0.952129	7.5e-06
graph	54	346	0	0.952302	7.5e-06
graph	53	242	0	0.952422	7.5e-06
graph	52	258	0	0.952551	7.5e-06
graph	51	728	0	0.952916	7.5e-06
graph	50	220	0	0.953025	7.5e-06
graph	49	218	0	0.953134	7.5e-06
graph	48	636	0	0.953453	7.5e-06
graph	47	210	0	0.953557	7.5e-06
graph	46	314	0	0.953715	7.5e-06
graph	45	8270	0	0.95785	7.5e-06
graph	44	605	1	0.958152	8e-06
graph	43	1744	2	0.959024	9e-06
graph	42	957	1	0.959503	9.5e-06
graph	41	382	2	0.959693	1.05e-05
graph	40	288	0	0.959838	1.05e-05
graph	39	236	0	0.959955	1.05e-05
graph	38	114	2	0.960013	1.15e-05
graph	37	141	1	0.960083	1.2e-05
graph	36	461	3	0.960314	1.35e-05
graph	35	155	1	0.960391	1.4e-05
graph	34	192	0	0.960487	1.4e-05
graph	33	488	2	0.960731	1.5e-05
graph	32	145	3	0.960804	1.65e-05
graph	31	259	1	0.960933	1.7e-05
graph	30	8018	2	0.964942	1.8e-05
graph	29	493	3	0.965189	1.95e-05
graph	28	1905	3	0.966141	2.1e-05
graph	27	996	0	0.966639	2.1e-05
graph	26	485	3	0.966881	2.25e-05
graph	25	396	8	0.967079	2.65e-05
graph	24	202	6	0.96718	2.95e-05
graph	23	104	14	0.967233	3.65e-05
graph	22	122	10	0.967294	4.15e-05
graph	21	297	11	0.967442	4.7e-05
graph	20	145	13	0.967515	5.35e-05
graph	19	114	6	0.967572	5.65e-05
graph	18	323	15	0.967733	6.4e-05
graph	17	144	18	0.967805	7.3e-05
graph	16	192	16	0.967901	8.1e-05
graph	15	6823	39	0.971313	0.0001005
graph	14	500	20	0.971562	0.0001105
graph	13	1987	87	0.972556	0.000154
graph	12	1202	64	0.973157	0.000186
graph	11	714	42	0.973514	0.000207
graph	10	697	79	0.973862	0.0002465
graph	9	208	112	0.973966	0.0003025
graph	8	43	103	0.973988	0.000354
graph	7	49	113	0.974012	0.0004105
graph	6	53	117	0.974039	0.000469
graph	5	40	78	0.974059	0.000508
graph	4	1328	88	0.974723	0.000552
graph	3	99	47	0.974773	0.0005755
graph	2	101	41	0.974823	0.000596
graph	1	10432	8652	0.980039	0.004922
graph	0	5790	24288	0.982934	0.017066
