# Supplementary material for: Graph pangenome captures missing heritability and empowers tomato breeding
Source: Nature. 2022 Jun 8;606(7914):527–34. doi: 10.1038/s41586-022-04808-9 (PMC9200638; doi:10.1038/s41586-022-04808-9)
Supplement: Supplementary file 6 — Source Data Fig. 2 [file 41586_2022_4808_MOESM6_ESM.xlsx]

## Sheet: Fig2a
Fig2a. Comparison of heritability (h2) estimated using different combinations of genetic variants from SL5.0-332 and TGG1.1-332
geneID	linear_snps	linear_snps_indels	graph_snps	graph_snps_indels	graph_snps_indels_svs	graph_indels	graph_svs	linear_indels	linear_svs	linear_snps_indels_svs
Sopim_BGV006775_00T000134.1	0.0252659	0.0286691	0.0236463	0.0231381	0.0590226	0	0	0	0	0.0250477
Sopim_BGV006775_02T000759.1	0.377005	0.424413	0.389917	0.3899	0.392876	0.123159	0.153499	0.165634	0.0302558	0.377
Sopim_BGV006775_03T001176.1	0	0	0	9.95e-05	9.96e-05	0	0	0	0	9.89e-05
Sopim_BGV006775_03T001977.1	0.635213	0.690668	0.687911	0.830885	0.812828	0.8309	0.81283	0.641857	0.656186	0.656191
Sopim_BGV006775_03T002919.1	0.621908	0.607585	0.685349	0.685427	0.597915	0.445323	0.544908	0.433985	0.361159	0.622822
Sopim_BGV006775_04T000903.1	0	0	0	0	0	0	0	0	0	0
Sopim_BGV006775_04T002136.1	0.345534	0.366699	0.370395	0.413923	0.500425	0.413841	0.5004	0.355721	0.264696	0.374636
Sopim_BGV006775_04T002264.1	0.683602	0.712822	0.712721	0.712737	0.714517	0.61323	0.414756	0.476411	0.226613	0.663903
Sopim_BGV006775_05T000062.1	0.13018	0.115786	0.129705	0.129872	0.129455	0	0	0	0	0.129823
Sopim_BGV006775_07T000923.1	0	0	0	0.00840116	0.0581315	0.00851574	0.0578377	0	0.0480032	0.0481287
Sopim_BGV006775_07T001464.1	0.0660409	0.0484368	0.0697963	0.0714403	0.11368	0.0668211	0.0958504	0.0381237	0.0336402	0.0717115
Sopim_BGV006775_08T002170.1	0.0427807	0.0597933	0.0441605	0.0439633	0.0441856	0	0.018246	0	0.0138226	0.0433993
Sopim_BGV006775_09T000564.1	0.111436	0.0587987	0.0861692	0.159184	0.170473	0.149716	0.164945	0.123631	0.0959549	0.124123
Sopim_BGV006775_10T001514.1	0	9.69e-05	0	9.84e-05	0.155592	0	0.155592	0	0.0829907	0.0821549
Sopim_BGV006775_11T001106.1	0.548874	0.478641	0.619179	0.624873	0.581939	0.591166	0.514728	0.438633	0.386953	0.406826
Sopim_BGV006775_11T001259.1	0	0	0	0	0	0	0	0	0	0
Sopim_BGV006775_11T001313.1	0.187685	0.14573	0.167782	0.168013	0.167983	0.0681107	0.10492	0.0424875	0.0550866	0.186809
Sopim_BGV006775_11T001317.1	0.0779437	0.073375	0.0756113	0.0756158	0.0754564	0	0	0	0	0.0779451
Sopim_BGV006775_11T001593.1	0.250536	0.272987	0.275426	0.32744	0.321196	0.333768	0.28041	0.255386	0.193573	0.274523
Sopim_BGV006775_11T001683.1	0.0972108	0.113946	0.0923467	0.0921018	0.228001	0.0914653	0.228138	0.148343	0.0872927	0.118604
Sopim_BGV006775_11T001946.1	0.309513	0.414801	0.324123	0.526706	0.493271	0.526707	0.493266	0.407705	0.330733	0.40195
Sopim_BGV006775_12T001232.1	0.621086	0.661213	0.680406	0.680377	0.715464	0.622452	0.772717	0.502452	0.569539	0.658486
Sopim_BGV006775_12T001288.1	0	0	0	0.0732553	0.170041	0.073939	0.107278	0.0488192	0.149615	0.149567
Sopim_BGV006775_12T001712.1	0.483209	0.321127	0.297941	0.300064	0.362926	0	0	0.0653189	0	0.480899
Sopim_BGV006775_12T001853.1	0.255899	0.283128	0.265854	0.26584	0.265851	0.00270189	0.061284	0.0463446	0	0.255843
Solyc_cer_BGV006865_01T000294.1	0	0	0	9.55e-05	0	0	0	0	0	0
Solyc_cer_BGV006865_01T000861.1	0.29089	0.266453	0.308349	0.314804	0.314678	0.25717	0.179897	0.199924	0.128508	0.283627
Solyc_cer_BGV006865_01T001583.1	0.0405667	0.098878	0.0425833	0.173602	0.213666	0.173659	0.195541	0.115146	0.0548608	0.115183
Solyc_cer_BGV006865_01T001825.1	0.279253	0.342783	0.271231	0.345623	0.546435	0.341107	0.566997	0.34552	0.377944	0.37881
Solyc_cer_BGV006865_01T002048.1	0.255887	0.337612	0.248186	0.476323	0.603355	0.476317	0.603366	0.36865	0.439741	0.439881
Solyc_cer_BGV006865_02T000294.1	0.30281	0.334278	0.307677	0.307734	0.321763	0.11103	0.290943	0.143078	0.0647926	0.302201
Solyc_cer_BGV006865_02T000886.1	0.0444546	0.0315009	0.0615766	0.209228	0.209883	0.209861	0.0225666	0.0212974	0.0818304	0.0851575
Solyc_cer_BGV006865_02T000902.1	0	0.0452047	0	0.0894271	0.36554	0.0901254	0.297515	0.0906346	0.185333	0.204595
Solyc_cer_BGV006865_02T000946.1	0	0	0	9.57e-05	0.16096	0	0.0350134	0	0.0286852	0.0285543
Solyc_cer_BGV006865_02T002620.1	0	0.0558032	0	0.051627	0.110941	0.0515866	0.110935	0.0474343	0.0673231	0.0751012
Solyc_cer_BGV006865_03T001152.1	0	0.0619676	0.034194	0.13072	0.196015	0.130724	0.194036	0.0638515	0.090406	0.0946361
Solyc_cer_BGV006865_03T002574.1	0.122388	0.129466	0.123548	0.15813	0.205935	0.158112	0.183325	0.140977	0.138206	0.189257
Solyc_cer_BGV006865_04T001727.1	0.712935	0.699245	0.742563	0.773768	0.77277	0.716637	0.695483	0.628709	0.43438	0.641354
Solyc_cer_BGV006865_04T001964.1	0.501962	0.485818	0.548008	0.547464	0.669349	0.408104	0.640609	0.39221	0.373351	0.472548
Solyc_cer_BGV006865_04T002025.1	0	0	0	0	0	0	0	0	0	0
Solyc_cer_BGV006865_04T002971.1	0.202619	0.235254	0.230047	0.419015	0.441129	0.418877	0.274268	0.239401	0.176057	0.233341
Solyc_cer_BGV006865_05T000131.1	0.399964	0.46219	0.414261	0.501021	0.569168	0.501262	0.565238	0.442147	0.354825	0.436146
Solyc_cer_BGV006865_05T001517.1	0	0	0	0	0	0	0	0	0	0
Solyc_cer_BGV006865_06T000064.1	0.566835	0.531027	0.603743	0.679302	0.718061	0.601904	0.630363	0.503768	0.382772	0.534669
Solyc_cer_BGV006865_06T000475.1	0	0.114446	0	0.208928	0.201578	0.208937	0.187554	0.13235	0.132374	0.132025
Solyc_cer_BGV006865_06T000546.1	0.801699	0.826104	0.91447	0.914396	0.911958	0.756386	0.912998	0.713846	0.4698	0.774688
Solyc_cer_BGV006865_06T000988.1	0.302374	0.336186	0.321805	0.327111	0.530423	0.326181	0.556534	0.376572	0.408916	0.416187
Solyc_cer_BGV006865_06T001129.1	0.152973	0.163783	0.17488	0.177274	0.350537	0.136923	0.34993	0.121139	0.111035	0.176149
Solyc_cer_BGV006865_07T001355.1	0	0	0	0	9.1e-05	0	0	0	0	0
Solyc_cer_BGV006865_08T001399.1	0	0	0	0	0	0	0	0	0	0
Solyc_cer_BGV006865_08T001656.1	0.0152681	0.0154545	0.0179865	0.0179635	0.0179917	0.00273098	0.00232674	0	0	0.0152479
Solyc_cer_BGV006865_09T001283.1	0	0	0	0	0.0491159	0	0.0490784	0	0.0666847	0.0668097
Solyc_cer_BGV006865_09T002345.1	0.114855	0.102704	0.104551	0.104355	0.104438	0.0410168	0.00225554	0.0492309	0.0322994	0.125658
Solyc_cer_BGV006865_09T002446.1	0.0929057	0.0685184	0.0870136	0.144312	0.14455	0.14197	0.052173	0.0554215	0	0.0932639
Solyc_cer_BGV006865_10T001713.1	0.582359	0.58445	0.627146	0.629986	0.572248	0.755946	0.625842	0.571188	0.367142	0.585252
Solyc_cer_BGV006865_10T001960.1	0.61634	0.529451	0.634256	0.603192	0.742938	0.468518	0.719932	0.477001	0.295601	0.529798
Solyc_cer_BGV006865_11T000146.1	0.746379	0.782938	0.796442	0.931319	0.805775	0.9314	0.805514	0.749159	0.506994	0.708332
Solyc_cer_BGV006865_11T000691.1	0.163559	0.182783	0.155498	0.22069	0.297509	0.210661	0.291474	0.20024	0.231821	0.231639
Solyc_cer_BGV006865_11T000820.1	0.293311	0.287587	0.305015	0.328407	0.37656	0.314995	0.360691	0.264142	0.26002	0.303942
Solyc_cer_BGV006865_11T001655.1	0	0	0	9.95e-05	0	0	0	0	0	0
Solyc_cer_BGV006865_11T001661.1	0.168037	0.162494	0.191768	0.433721	0.433405	0.431997	0.161036	0.0987617	0.0249968	0.173439
Solyc_cer_BGV006865_11T001789.1	0.0958418	0.0586787	0.0831305	0.125298	0.124981	0.107597	0	0	0	0.095966
Solyc_cer_BGV006865_11T001793.1	0	0	0	0	0	0	0	0	0	0
Solyc_cer_BGV006865_11T002262.1	0.295341	0.462115	0.29102	0.542601	0.602381	0.54261	0.602244	0.452222	0.388473	0.41946
Solyc_cer_BGV006865_12T000397.1	0.0199876	0.0248796	0.0237251	0.0393166	0.0392818	0.0391848	0	0.00266021	0.0129988	0.0248357
Solyc_cer_BGV006865_12T001360.1	0.351027	0.351001	0.380433	0.380444	0.380305	0.359604	0.278748	0.284958	0.13072	0.326909
Solyc_cer_BGV007931_00T000022.1	0.0636172	0.072189	0.0691636	0.141176	0.141549	0.123809	0	0	0	0.0635902
Solyc_cer_BGV007931_00T000091.1	0.0499553	0.196323	0.0461265	0.342449	0.284189	0.34234	0.276972	0.241058	0.227374	0.227878
Solyc_cer_BGV007931_01T000519.1	0.529765	0.426453	0.559304	0.626444	0.62637	0.618617	0.499231	0.42438	0.394538	0.435331
Solyc_cer_BGV007931_01T001082.1	0.26404	0.27148	0.310036	0.312995	0.322456	0.272599	0.198488	0.23321	0.155216	0.271796
Solyc_cer_BGV007931_01T002323.1	0.119957	0.118879	0.118826	0.170114	0.224173	0.170621	0.220367	0.134114	0.15013	0.181802
Solyc_cer_BGV007931_01T002482.1	0.134296	0.142959	0.135929	0.135952	0.135784	0.0379482	0.00522286	0.045216	0	0.134532
Solyc_cer_BGV007931_01T003797.1	0.159806	0.147438	0.178066	0.250637	0.335441	0.262226	0.335845	0.203533	0.333013	0.332271
Solyc_cer_BGV007931_02T002754.1	0	0	0	0	0.18764	0	0.187486	0.0461375	0.124607	0.124541
Solyc_cer_BGV007931_03T002983.1	0.139172	0.184014	0.162593	0.225322	0.260809	0.225322	0.260938	0.186908	0.188071	0.187114
Solyc_cer_BGV007931_04T000426.1	0.0456362	0.0604016	0.0519385	0.121057	0.121068	0.121109	0.016771	0.0510721	0.0019628	0.0508256
Solyc_cer_BGV007931_04T001267.1	0.621967	0.696578	0.629252	0.849326	0.778207	0.849321	0.766544	0.67901	0.478809	0.589977
Solyc_cer_BGV007931_04T001975.1	0.555202	0.526876	0.527475	0.550171	0.60489	0.509641	0.58675	0.488343	0.514079	0.587526
Solyc_cer_BGV007931_04T002498.1	0	0	0	0	0.103449	0	0.104078	0	0.0567894	0.0522539
Solyc_cer_BGV007931_05T000936.1	0.207466	0.39487	0.172879	0.409786	0.711192	0.409794	0.710981	0.387027	0.384535	0.404291
Solyc_cer_BGV007931_06T001001.1	0.499963	0.590468	0.488292	0.633229	0.678369	0.632973	0.629993	0.538163	0.543473	0.565055
Solyc_cer_BGV007931_06T001041.1	0.519554	0.496483	0.545318	0.582591	0.581458	0.548707	0.453316	0.449329	0.311221	0.47773
Solyc_cer_BGV007931_06T001218.1	0	0	0	0	0	0	0	0	0	0
Solyc_cer_BGV007931_07T001901.1	0	0	0	0	9.38e-05	0	0	0	0	0
Solyc_cer_BGV007931_07T002477.1	0.134615	0.171055	0.148017	0.148026	0.284279	0	0	0	0	0.134582
Solyc_cer_BGV007931_08T000563.1	0.0553052	0.0843148	0.0759133	0.0931705	0.093553	0.0929539	0.0529473	0.0478757	0	0.0478768
Solyc_cer_BGV007931_08T000791.1	0.594821	0.547403	0.566965	0.59001	0.712364	0.583102	0.712353	0.539145	0.441897	0.523399
Solyc_cer_BGV007931_08T000914.1	0.0937465	0.125928	0.108195	0.108098	0.10805	0.0170828	0.0130239	0.0271109	0.0188329	0.0936549
Solyc_cer_BGV007931_08T001325.1	0.328474	0.375318	0.382979	0.383079	0.409222	0.145443	0.0478452	0.167037	0	0.328391
Solyc_cer_BGV007931_08T001525.1	0.34859	0.323287	0.357689	0.35743	0.381198	0.298519	0.276416	0.32358	0.101959	0.348603
Solyc_cer_BGV007931_09T001061.1	0.222561	0.224976	0.23295	0.232822	0.27762	0.137392	0.224568	0.126281	0.104297	0.226426
Solyc_cer_BGV007931_10T000610.1	0.226264	0.242714	0.23806	0.237999	0.255594	0.10341	0.101855	0.095889	0.0637342	0.226308
Solyc_cer_BGV007931_10T000723.1	0.0533198	0.174656	0.0528215	0.205958	0.261621	0.206013	0.221495	0.186407	0.17255	0.185206
Solyc_cer_BGV007931_10T000919.1	0.474307	0.487293	0.508851	0.566107	0.59021	0.567126	0.585603	0.459047	0.400452	0.477785
Solyc_cer_BGV007931_11T000146.1	0	9.8e-05	0	0	9.96e-05	0	0	0	0.000429831	0.000430728
Solyc_cer_BGV007931_11T000161.1	0.0733045	0.103372	0.0791855	0.0785998	0.0785766	0.0110697	0	0	0	0.0730619
Solyc_cer_BGV007931_11T001535.1	0.232514	0.204114	0.214995	0.215136	0.300039	0.108967	0	0.0888789	0.0399387	0.232776
Solyc_cer_BGV007931_12T001315.1	0.00922415	0	0.0118826	0.0118331	0.0332123	0	0.0312708	0	0.0380754	0.0402125
Solyc_cer_BGV007989_01T001071.1	0.617907	0.689102	0.696109	0.697568	0.69617	0.642525	0.474892	0.598464	0.328911	0.640866
Solyc_cer_BGV007989_01T003573.1	0.490003	0.62193	0.492645	0.753609	0.717927	0.753592	0.638043	0.590824	0.462034	0.587133
Solyc_cer_BGV007989_02T000232.1	0.276046	0.297289	0.318338	0.328643	0.328343	0.294095	0.23872	0.191758	0.136603	0.261447
Solyc_cer_BGV007989_02T002727.1	0.430284	0.476165	0.433804	0.505974	0.51725	0.479172	0.424077	0.43837	0.253268	0.473002
Solyc_cer_BGV007989_03T000763.1	0.448877	0.449879	0.491808	0.495275	0.485582	0.335165	0.419316	0.357705	0.35013	0.439111
Solyc_cer_BGV007989_03T001110.1	0	0	0	0	0	0	0	0	0	0
Solyc_cer_BGV007989_03T002885.1	0.675686	0.70213	0.68752	0.72434	0.729279	0.70297	0.682805	0.610375	0.43572	0.668179
Solyc_cer_BGV007989_03T003066.1	0	0	0	0	0	0	0	0	0	9.76e-05
Solyc_cer_BGV007989_04T001581.1	0.150612	0.160142	0.160012	0.160236	0.160578	0.152095	0.0873685	0.108054	0.0854252	0.154235
Solyc_cer_BGV007989_04T001898.1	0.080491	0.0779034	0.081466	0.0814565	0.0814907	0.0243899	0	0.0180691	0.0267499	0.0804784
Solyc_cer_BGV007989_05T000475.1	0.372179	0.393603	0.392245	0.425112	0.590866	0.392659	0.591215	0.378272	0.218213	0.395662
Solyc_cer_BGV007989_06T001767.1	0.991753	0.989207	1	0.999921	1	0.709445	0.44293	0.611508	0.309826	0.991419
Solyc_cer_BGV007989_06T001922.1	0	0	0	0.000840944	0.15096	0.000910245	0.151111	0	0.0902345	0.0901513
Solyc_cer_BGV007989_07T000868.1	0.204861	0.163616	0.184488	0.223557	0.228844	0.21885	0.200727	0.172488	0.0799719	0.189091
Solyc_cer_BGV007989_08T001893.1	0.22299	0.315412	0.216029	0.276928	0.490786	0.256286	0.488446	0.327454	0.300584	0.386936
Solyc_cer_BGV007989_09T000461.1	0.633972	0.599737	0.684785	0.694316	0.730673	0.591025	0.697164	0.540884	0.413913	0.583938
Solyc_cer_BGV007989_09T001801.1	0	0.00539106	0	0.0806434	0.138517	0.081518	0.096655	0.0483633	0.0845356	0.0845348
Solyc_cer_BGV007989_09T001954.1	0.0710237	0.0787233	0.0752879	0.129788	0.180187	0.115551	0.180664	0.093758	0.173004	0.176352
Solyc_cer_BGV007989_09T002434.1	0.434096	0.493137	0.474179	0.474045	0.514809	0.398141	0.370981	0.395592	0.275085	0.445516
Solyc_cer_BGV007989_10T000056.1	0	0	0	0.0155865	0.180627	0.0158025	0.181004	0.0520464	0.0868003	0.0865461
Solyc_cer_BGV007989_10T001886.1	0	0.327465	0	0.375205	0.46765	0.375216	0.500301	0.346021	0.309352	0.358245
Solyc_cer_BGV007989_11T000670.1	0.0974517	0.114014	0.099477	0.158651	0.209388	0.160315	0.209457	0.151103	0.160521	0.159812
Solyc_cer_BGV007989_11T001283.1	0.601481	0.665367	0.620782	0.620786	0.626482	0.383559	0.447654	0.367189	0.275484	0.597934
Solyc_cer_BGV007989_11T001654.1	0.0936793	0.0910211	0.0918172	0.10178	0.103786	0.10134	0.0844791	0.044494	0	0.0935345
Solyc_cer_BGV007989_11T001740.1	0.0597205	0.0227366	0.066009	0.0712826	0.076705	0.0588939	0.073099	0.0498514	0.0455929	0.0490969
Solyc_cer_BGV007989_12T000346.1	0.197177	0.573976	0.196719	0.72305	0.714672	0.722868	0.714637	0.577806	0.566127	0.581954
Solyc_cer_BGV007989_12T002069.1	0.215132	0.458677	0.166223	0.619582	0.562992	0.618982	0.562957	0.468708	0.373456	0.420002
Solyc_Brandywine_00T000023.1	0.134479	0.133453	0.142895	0.142928	0.142827	0.0471056	0	0.0190637	0	0.134426
Solyc_Brandywine_00T000028.1	0.0558875	0.124367	0.04243	0.169283	0.23706	0.169276	0.215778	0.139232	0.1245	0.133083
Solyc_Brandywine_00T000048.1	0.608879	0.64469	0.673283	0.672752	0.676375	0.572457	0.56891	0.453684	0.259552	0.601993
Solyc_Brandywine_01T000017.1	0.169804	0.159373	0.16454	0.17622	0.287034	0.167509	0.269044	0.16594	0.257755	0.263019
Solyc_Brandywine_01T000030.1	0	0.0117386	0	0.00551178	0.141793	0.0057992	0.140611	0.0436207	0.16867	0.168658
Solyc_Brandywine_01T000061.1	0.381429	0.452432	0.389398	0.503585	0.558723	0.537767	0.554289	0.438865	0.394849	0.460571
Solyc_Brandywine_01T000080.1	0.213454	0.184218	0.208728	0.208978	0.540768	0.139868	0.541136	0.146832	0.250457	0.274933
Solyc_Brandywine_01T000095.1	0	0.00093577	0	0.0905716	0.0902737	0.0908059	0.00667977	0	0	0
Solyc_Brandywine_01T000327.1	0.314718	0.27368	0.319846	0.320105	0.329687	0.191142	0.217925	0.22435	0.108545	0.315031
Solyc_Brandywine_01T000490.1	0.26988	0.212717	0.262218	0.266409	0.283455	0.262295	0.266265	0.249127	0.194993	0.198823
Solyc_Brandywine_01T000493.1	0.240551	0.275842	0.253982	0.305697	0.453427	0.30586	0.441526	0.289704	0.348024	0.35816
Solyc_Brandywine_01T000511.1	0.340062	0.330784	0.369397	0.369368	0.384579	0.160501	0.180519	0.202253	0.0598857	0.339952
Solyc_Brandywine_01T000543.1	0	0.0452956	0	0.019065	0.228682	0.020053	0.228733	0.0483227	0.112101	0.112068
Solyc_Brandywine_01T000685.1	0.671169	0.685629	0.723842	0.753337	0.764385	0.741949	0.764013	0.679655	0.648183	0.664561
Solyc_Brandywine_01T000795.1	0.554281	0.504289	0.619064	0.616267	0.62803	0.541357	0.689398	0.461589	0.380724	0.500167
Solyc_Brandywine_01T001022.1	0.0973323	0.221026	0.10802	0.365138	0.338809	0.36518	0.312187	0.235504	0.172387	0.247168
Solyc_Brandywine_01T001024.1	0	9.97e-05	0	0.0358111	0.374547	0.0345732	0.369184	0.181124	0.196119	0.261203
Solyc_Brandywine_01T001072.1	0.419358	0.43283	0.434759	0.573021	0.580994	0.572576	0.553684	0.417785	0.278828	0.417678
Solyc_Brandywine_01T001089.1	0.0519912	0.162667	0.0642843	0.232293	0.271592	0.232176	0.271726	0.181837	0.146318	0.178998
Solyc_Brandywine_01T001480.1	0.23493	0.239133	0.233458	0.233414	0.293233	0.231799	0.32493	0.221569	0.124282	0.235458
Solyc_Brandywine_01T001482.1	0	0	0	0	0	0	0	0	0	0
Solyc_Brandywine_01T001484.1	0.271734	0.263643	0.26494	0.264931	0.265163	0.187095	0.182696	0.177217	0.0797932	0.271974
Solyc_Brandywine_01T001525.1	0	0	0	0	0	0	0.0220206	0	0.0408028	0.0406763
Solyc_Brandywine_01T001620.1	0.442369	0.410512	0.467658	0.598707	0.599118	0.598404	0.4692	0.397699	0.294442	0.424962
Solyc_Brandywine_01T001778.1	0.557237	0.56374	0.593024	0.592743	0.5927	0.426568	0.268481	0.372407	0.225585	0.557637
Solyc_Brandywine_01T001817.1	0.170966	0.222945	0.179678	0.340268	0.340298	0.340271	0.254881	0.23208	0.0883998	0.23208
Solyc_Brandywine_01T001845.1	0	0.0134027	0	0.0305147	0.235176	0.0305272	0.221553	0.0510662	0.0794109	0.0795936
Solyc_Brandywine_01T001893.1	0.102802	0.0927862	0.0983961	0.098308	0.120473	0.0378647	0.0960549	0.0914635	0.0530649	0.106029
Solyc_Brandywine_01T001958.1	0.129745	0.107569	0.116808	0.11678	0.116806	0.109347	0.0549817	0.0625297	0.0794365	0.127579
Solyc_Brandywine_01T002020.1	0.0254187	0.040219	0.029142	0.0304542	0.0848776	0.0298709	0.0848629	0.0120282	0.0104052	0.025497
Solyc_Brandywine_01T002041.1	0.390188	0.344942	0.383429	0.383491	0.488949	0.24734	0.485356	0.324469	0.503759	0.50209
Solyc_Brandywine_01T002116.1	0.0834496	0.227549	0.0844376	0.315961	0.323536	0.315828	0.301947	0.229071	0.283118	0.309748
Solyc_Brandywine_01T002137.1	0.134115	0.173062	0.152656	0.152832	0.152735	0	0.00650882	0.00464675	0	0.133968
Solyc_Brandywine_01T002166.1	0.111205	0.277744	0.128665	0.296992	0.405935	0.297181	0.378914	0.323227	0.222136	0.228912
Solyc_Brandywine_01T002168.1	0.65164	0.695109	0.700501	0.735063	0.734901	0.635163	0.591532	0.635837	0.019329	0.673292
Solyc_Brandywine_01T002176.1	0.0908146	0.146556	0.100176	0.239023	0.224755	0.205611	0.219987	0.153338	0.17842	0.178417
Solyc_Brandywine_01T002248.1	0.486758	0.528834	0.478852	0.649479	0.622172	0.634195	0.584015	0.528992	0.590309	0.590528
Solyc_Brandywine_01T002263.1	0.16143	0.151808	0.155309	0.165004	0.243576	0.153945	0.222597	0.159227	0.169526	0.235222
Solyc_Brandywine_01T002269.1	0.654778	0.619895	0.686824	0.732955	0.662749	0.709189	0.650921	0.595817	0.465141	0.564648
Solyc_Brandywine_01T002302.1	0.420883	0.434617	0.434394	0.518661	0.572319	0.517345	0.582779	0.415501	0.382811	0.410247
Solyc_Brandywine_01T002306.1	0	0.0223278	0	0.00703286	0.02078	0.00780682	0.0206097	0.0184888	0	0.0183447
Solyc_Brandywine_01T002325.1	0.25747	0.282813	0.279448	0.326625	0.414628	0.326736	0.414654	0.306331	0.280833	0.30785
Solyc_Brandywine_01T002493.1	0	0.0531834	0	0.0785789	0.373937	0.0788334	0.253983	0.0905738	0.15848	0.158445
Solyc_Brandywine_01T002495.1	0	0	0	9.48e-05	9.45e-05	0	0	0	0	0.000283469
Solyc_Brandywine_01T002589.1	0.311408	0.430027	0.325324	0.553825	0.518709	0.553639	0.51881	0.431125	0.266141	0.435788
Solyc_Brandywine_01T002616.1	0	0.00828014	0	0	0.0252663	0	0	0	0	0
Solyc_Brandywine_01T002620.1	0.123055	0.173099	0.102324	0.165334	0.440179	0.165117	0.418399	0.207741	0.214075	0.214222
Solyc_Brandywine_01T002689.1	0	0	0	0	0	0	0	0	0.0205438	0.0205401
Solyc_Brandywine_01T002791.1	0	0	0	0	0	0	0	0	0.0358098	0.0358962
Solyc_Brandywine_01T002811.1	0.185117	0.226731	0.184323	0.204676	0.325732	0.203642	0.325523	0.239344	0.190993	0.234387
Solyc_Brandywine_01T002814.1	0	0.0993838	0	0.161609	0.232731	0.160952	0.232752	0.1427	0.195544	0.197392
Solyc_Brandywine_01T002856.1	0.736479	0.719118	0.786921	0.812773	0.793484	0.757052	0.707784	0.689999	0.454033	0.701239
Solyc_Brandywine_01T002964.1	0.373871	0.41932	0.407389	0.407142	0.428452	0.157193	0.118318	0.157899	0.0246488	0.373801
Solyc_Brandywine_01T002982.1	0.514797	0.591591	0.56493	0.689083	0.68874	0.68913	0.688578	0.546292	0.483288	0.549856
Solyc_Brandywine_01T002984.1	0.803106	0.844481	0.848413	0.941516	0.919813	0.936542	0.906523	0.818739	0.644318	0.805477
Solyc_Brandywine_01T003099.1	0.290414	0.418167	0.278309	0.459625	0.440164	0.45961	0.432821	0.41195	0.359988	0.361243
Solyc_Brandywine_01T003102.1	0.323873	0.433117	0.348768	0.460043	0.528447	0.459739	0.557743	0.415059	0.361586	0.42439
Solyc_Brandywine_01T003112.1	0.173994	0.173902	0.187311	0.187219	0.187209	0.108789	0.0727092	0.0842254	0.0746599	0.173975
Solyc_Brandywine_01T003132.1	0.176347	0.195805	0.173483	0.230972	0.438055	0.221753	0.435567	0.204524	0.326151	0.326254
Solyc_Brandywine_01T003182.1	0.163873	0.24852	0.183354	0.354995	0.452827	0.354364	0.444569	0.270978	0.318064	0.319596
Solyc_Brandywine_01T003284.1	0.762057	0.721657	0.804363	0.816681	0.834151	0.728891	0.683562	0.68077	0.420305	0.689847
Solyc_Brandywine_01T003287.1	0.479117	0.450942	0.462718	0.475739	0.552945	0.437899	0.530601	0.422098	0.34805	0.478002
Solyc_Brandywine_01T003511.1	0.29811	0.350249	0.296238	0.390109	0.390087	0.387561	0.307007	0.339611	0.305968	0.312486
Solyc_Brandywine_01T003515.1	0.117537	0.250597	0.112222	0.260744	0.286599	0.26095	0.277829	0.264999	0.201197	0.24853
Solyc_Brandywine_01T003517.1	0.317184	0.263998	0.327605	0.36122	0.392587	0.333898	0.348777	0.267909	0.233817	0.324877
Solyc_Brandywine_01T003543.1	0.211535	0.230691	0.22823	0.340898	0.340593	0.326284	0.231711	0.223804	0.207178	0.261573
Solyc_Brandywine_01T003553.1	0.422106	0.396797	0.429229	0.429194	0.434987	0.295302	0.308453	0.326774	0.227885	0.41633
Solyc_Brandywine_01T003654.1	0.666102	0.688621	0.60869	0.70968	0.801839	0.709692	0.803341	0.666336	0.648658	0.648718
Solyc_Brandywine_01T003763.1	0.236718	0.307535	0.266463	0.442124	0.442113	0.441963	0.224965	0.310084	0	0.309803
Solyc_Brandywine_01T003770.1	0	0	0	0	0	0	0	0	0.0263912	0.0262927
Solyc_Brandywine_01T003771.1	0.234804	0.36756	0.276825	0.537475	0.433255	0.536962	0.428034	0.355617	0.280606	0.342244
Solyc_Brandywine_01T003786.1	0.00164822	0.0503762	0.00323602	0.104413	0.104321	0.104209	0.0867024	0.0801777	0.0806495	0.093864
Solyc_Brandywine_01T003838.1	0.154208	0.401147	0.195137	0.517947	0.603834	0.519044	0.603881	0.414077	0.370971	0.370984
Solyc_Brandywine_01T004168.1	0.281219	0.335435	0.26647	0.475087	0.470396	0.475002	0.469805	0.378295	0.384874	0.386962
Solyc_Brandywine_01T004302.1	0.611883	0.649134	0.633578	0.859239	0.756716	0.858845	0.644461	0.622867	0.366704	0.62334
Solyc_Brandywine_02T000049.1	0.144898	0.236092	0.165451	0.303365	0.363621	0.303544	0.363876	0.252973	0.240504	0.242934
Solyc_Brandywine_02T000078.1	0.0364826	0.0557466	0.0317998	0.0316715	0.0310298	0	0	0	0	0.0365665
Solyc_Brandywine_02T000100.1	0.0232804	0.0601947	0.0249494	0.0910683	0.0995051	0.0910528	0.0995871	0.0773111	0.0627749	0.0771904
Solyc_Brandywine_02T000102.1	0.202214	0.240396	0.217229	0.410008	0.408677	0.410175	0.305377	0.247951	0.283649	0.28678
Solyc_Brandywine_02T000140.1	0.0684643	0.0557423	0.0731252	0.073095	0.0730714	0.0329994	0.027127	0.0112938	0.0174054	0.0756982
Solyc_Brandywine_02T000256.1	0.355731	0.376904	0.395086	0.410956	0.470254	0.338672	0.40677	0.32034	0.299952	0.385445
Solyc_Brandywine_02T000302.1	0.211065	0.159269	0.197267	0.216351	0.217924	0.195874	0.1954	0.163091	0.100943	0.193833
Solyc_Brandywine_02T000316.1	0.145282	0.135567	0.123841	0.176798	0.361997	0.176438	0.28382	0.154355	0.257644	0.257674
Solyc_Brandywine_02T000333.1	0	0.277572	0	0.235103	0.479532	0.234938	0.504349	0.311265	0.320054	0.317203
Solyc_Brandywine_02T000344.1	0.0860878	0.115054	0.0957723	0.0958118	0.0956248	0	0	0	0	0.0859099
Solyc_Brandywine_02T000372.1	0.9696	0.890808	1	0.935891	0.863703	0.934022	0.893228	0.849363	0.708412	0.79974
Solyc_Brandywine_02T000460.1	0	0	0	9.69e-05	9.94e-05	0	0	0	0.048142	0.0479245
Solyc_Brandywine_02T000557.1	0.0878623	0.0554467	0.0860941	0.0856411	0.124994	0.0092538	0.113307	0.0289607	0.0942916	0.128664
Solyc_Brandywine_02T000558.1	0.130837	0.136451	0.125862	0.125855	0.135684	0.0516259	0.109959	0.0565528	0.0996827	0.152439
Solyc_Brandywine_02T000569.1	0.818939	0.814657	0.885382	0.885491	0.942408	0.701729	0.906867	0.728234	0.268727	0.820168
Solyc_Brandywine_02T000616.1	0.306869	0.297519	0.336315	0.347348	0.34728	0.312712	0.239562	0.221108	0.267262	0.340871
Solyc_Brandywine_02T000638.1	0.266845	0.414281	0.260781	0.461489	0.53514	0.461336	0.535238	0.405496	0.356392	0.409363
Solyc_Brandywine_02T000648.1	0.499838	0.679933	0.510181	0.630911	0.553984	0.623328	0.434743	0.650163	0.465688	0.607614
Solyc_Brandywine_02T000689.1	0.0961487	0.14623	0.0804912	0.155	0.215397	0.14412	0.21355	0.167464	0.131658	0.167499
Solyc_Brandywine_02T000739.1	0.252708	0.232098	0.265838	0.28271	0.282285	0.247554	0.201423	0.197299	0.109048	0.249431
Solyc_Brandywine_02T000740.1	0.513996	0.611254	0.500078	0.696945	0.64975	0.69712	0.649985	0.595885	0.482677	0.552959
Solyc_Brandywine_02T000742.1	0.06606	0.0915884	0.0775962	0.0998764	0.0999709	0.101731	0	0.0720297	0.10824	0.125671
Solyc_Brandywine_02T000817.1	0.299429	0.331593	0.300924	0.324705	0.331905	0.324711	0.317892	0.336656	0.06998	0.336604
Solyc_Brandywine_02T000901.1	0.482353	0.516298	0.519383	0.579766	0.581369	0.645929	0.407699	0.479533	0.379115	0.50437
Solyc_Brandywine_02T000902.1	0.227968	0.23532	0.235206	0.235203	0.235352	0.218625	0.204419	0.20104	0.140435	0.229856
Solyc_Brandywine_02T000906.1	0.312895	0.318035	0.32417	0.324164	0.345487	0.340348	0.318318	0.278553	0.322982	0.313046
Solyc_Brandywine_02T000991.1	0.194932	0.19811	0.20295	0.257342	0.36592	0.257463	0.339269	0.213733	0.300675	0.300142
Solyc_Brandywine_02T001029.1	0.200007	0.197531	0.212814	0.212604	0.280506	0.0940031	0.241167	0.129304	0.120087	0.213474
Solyc_Brandywine_02T001069.1	0.238645	0.306501	0.25203	0.275267	0.35578	0.28393	0.313973	0.264215	0.227678	0.310527
Solyc_Brandywine_02T001071.1	0	0.0103352	0	0.00838453	0.124403	0.00846006	0.124659	0.0300003	0.108856	0.108655
Solyc_Brandywine_02T001072.1	0.343188	0.442964	0.354765	0.574794	0.489418	0.574772	0.48949	0.422598	0.462608	0.462476
Solyc_Brandywine_02T001080.1	0.358858	0.331199	0.38754	0.389425	0.396851	0.323379	0.29632	0.285462	0.264256	0.367834
Solyc_Brandywine_02T001081.1	0.276557	0.276694	0.297816	0.31275	0.308734	0.347642	0.223047	0.218668	0.243775	0.310226
Solyc_Brandywine_02T001213.1	0.183304	0.1684	0.19008	0.189972	0.211189	0.15744	0.172225	0.194311	0.203992	0.239942
Solyc_Brandywine_02T001214.1	0.260745	0.176685	0.277883	0.283651	0.284088	0.186842	0.0460941	0.125504	0.0994381	0.260099
Solyc_Brandywine_02T001219.1	0.0180432	0.0142799	0.0180061	0.0182496	0.0179982	0	0	0	0	0.0178373
Solyc_Brandywine_02T001225.1	0.418335	0.347399	0.416768	0.400957	0.50364	0.398075	0.534826	0.359706	0.443712	0.445984
Solyc_Brandywine_02T001226.1	0.402504	0.513641	0.392271	0.621305	0.639487	0.621327	0.639523	0.497779	0.499945	0.502767
Solyc_Brandywine_02T001229.1	0.155766	0.378437	0.132757	0.517489	0.504283	0.517509	0.562055	0.400021	0.420419	0.420404
Solyc_Brandywine_02T001230.1	0.0470633	0.0620835	0.0508768	0.0563018	0.30556	0.0525741	0.265143	0.0742915	0.248335	0.250922
Solyc_Brandywine_02T001309.1	0.186464	0.438939	0.167358	0.522701	0.502303	0.523125	0.531957	0.453288	0.396934	0.398951
Solyc_Brandywine_02T001310.1	0	0	0	9.71e-05	0.0515317	0	0.0248118	0	0.0295936	0.0295179
Solyc_Brandywine_02T001327.1	0.0688289	0.121093	0.0706646	0.209199	0.275908	0.209068	0.275879	0.138613	0.20568	0.205754
Solyc_Brandywine_02T001330.1	0.385561	0.389332	0.382209	0.399043	0.472549	0.359363	0.453013	0.349095	0.311618	0.399042
Solyc_Brandywine_02T001387.1	0.536473	0.576695	0.55983	0.645412	0.652391	0.645691	0.652392	0.527675	0.467221	0.530116
Solyc_Brandywine_02T001394.1	0.999729	0.968836	0.999923	0.99992	1	1	1	0.936597	0.160302	0.944164
Solyc_Brandywine_02T001471.1	0.168006	0.158124	0.189822	0.189154	0.18912	0.103286	0.0734431	0.099995	0.0909365	0.170717
Solyc_Brandywine_02T001601.1	0.141427	0.149709	0.126123	0.125536	0.172684	0.0458495	0.138243	0.0372532	0.0981356	0.142993
Solyc_Brandywine_02T001708.1	0	0	0	0	0	0	0	0	0	0
Solyc_Brandywine_02T001709.1	0.0152288	0.064296	0.00855908	0.120167	0.252248	0.119128	0.239047	0.0812141	0.250497	0.312663
Solyc_Brandywine_02T001723.1	0.039009	0.0398017	0.0393122	0.0393023	0.0373772	0	0	0	0	0.0389799
Solyc_Brandywine_02T001729.1	0.665077	0.688482	0.685977	0.687085	0.687266	0.67712	0.423209	0.49866	0.298778	0.66511
Solyc_Brandywine_02T001730.1	0.557299	0.560251	0.568444	0.657379	0.657578	0.677811	0.427215	0.445379	0.307826	0.558252
Solyc_Brandywine_02T001733.1	0	0	0	0	0	0	0	0	0	0
Solyc_Brandywine_02T001747.1	0.134523	0.15524	0.116753	0.131466	0.21422	0.131598	0.203134	0.166783	0.0864558	0.175935
Solyc_Brandywine_02T001755.1	0.595724	0.58765	0.629391	0.676135	0.674877	0.609947	0.544662	0.527307	0.362824	0.579078
Solyc_Brandywine_02T001767.1	0.293682	0.398378	0.29261	0.502785	0.473536	0.502028	0.410906	0.39715	0.38816	0.419051
Solyc_Brandywine_02T001786.1	0.115237	0.153344	0.118883	0.127945	0.148261	0.142416	0.0862704	0.0890705	0.0599473	0.120287
Solyc_Brandywine_02T001793.1	0.725326	0.750472	0.771571	0.942503	0.840129	0.942349	0.84013	0.711718	0.648938	0.657702
Solyc_Brandywine_02T001803.1	0.910083	0.900815	0.958742	1	0.98674	1	0.92885	0.875203	0.729518	0.820383
Solyc_Brandywine_02T001808.1	0.0389519	0.068633	0.0412153	0.101715	0.204453	0.101745	0.156216	0.0699738	0.117594	0.11725
Solyc_Brandywine_02T001818.1	0.0527193	0.0547157	0.0661767	0.0662029	0.0661899	0	0	0.00387026	0.00940773	0.0527208
Solyc_Brandywine_02T001832.1	0	0	0	0	0	0	0	0	0	0
Solyc_Brandywine_02T001845.1	0.653524	0.62847	0.718329	0.78179	0.779586	0.781599	0.6349	0.611484	0.168925	0.611548
Solyc_Brandywine_02T001848.1	0.0844959	0.163343	0.0851957	0.178237	0.355232	0.178328	0.293236	0.175351	0.217323	0.22227
Solyc_Brandywine_02T001914.1	0.602565	0.57711	0.624651	0.625705	0.666232	0.551979	0.57482	0.497799	0.405856	0.568973
Solyc_Brandywine_02T001918.1	0	0.0574531	0	0.0980298	0.444836	0.097778	0.422961	0.126171	0.180456	0.180918
Solyc_Brandywine_02T001921.1	0.531747	0.626058	0.494302	0.778735	0.772545	0.778674	0.772549	0.604862	0.516385	0.59794
Solyc_Brandywine_02T001983.1	0.314365	0.521381	0.306825	0.586442	0.796453	0.586581	0.796432	0.533595	0.275305	0.545228
Solyc_Brandywine_02T001986.1	0.419918	0.465105	0.438804	0.566046	0.480848	0.566082	0.471436	0.440576	0.382042	0.434056
Solyc_Brandywine_02T001987.1	0.358042	0.307328	0.35327	0.352401	0.41463	0.243079	0.124156	0.361285	0.257628	0.449558
Solyc_Brandywine_02T001988.1	0.0790599	0.0609349	0.0749971	0.0754268	0.0750525	0	0	0.0133155	0.00892555	0.081942
Solyc_Brandywine_02T002027.1	0.123405	0.131684	0.132867	0.132847	0.13286	0	0	0	0	0.12334
Solyc_Brandywine_02T002191.1	0.280116	0.279431	0.296289	0.349267	0.381147	0.319404	0.323414	0.256391	0.132636	0.291614
Solyc_Brandywine_02T002199.1	0.00899204	0.091515	0.00258113	0.182585	0.327383	0.181968	0.258196	0.119134	0.203672	0.203776
Solyc_Brandywine_02T002201.1	0.0796123	0.0284642	0.0346533	0.0345542	0.112448	0	0.11134	0.00863512	0.00828633	0.0795882
Solyc_Brandywine_02T002210.1	0.098711	0.115678	0.105042	0.116525	0.123288	0.117468	0.117392	0.113264	0.068298	0.123842
Solyc_Brandywine_02T002211.1	0.102683	0.309677	0.0948265	0.370925	0.441278	0.370958	0.419774	0.314733	0.296631	0.309143
Solyc_Brandywine_02T002224.1	0.492994	0.388106	0.473121	0.468041	0.490302	0.24322	0.43443	0.339176	0.280905	0.465063
Solyc_Brandywine_02T002299.1	0.769845	0.833133	0.819968	0.886536	0.898949	0.886448	0.898882	0.800065	0.651323	0.777143
Solyc_Brandywine_02T002307.1	0.321995	0.305883	0.31538	0.33048	0.320672	0.3119	0.310792	0.2993	0.359672	0.372831
Solyc_Brandywine_02T002311.1	0.281406	0.237357	0.296786	0.34184	0.342534	0.343437	0.304422	0.261868	0.253142	0.271653
Solyc_Brandywine_02T002315.1	0.0150833	0.0271154	0.0151597	0.0370429	0.0358722	0.0367238	0	0.00700369	0.023645	0.025392
Solyc_Brandywine_02T002408.1	0.855029	0.904914	0.813281	0.943038	0.969701	0.943026	0.969867	0.878172	0.811637	0.837775
Solyc_Brandywine_02T002415.1	0.193972	0.151012	0.203071	0.416484	0.403811	0.403601	0.219544	0.184483	0.0215157	0.207219
Solyc_Brandywine_02T002421.1	0.259794	0.255166	0.278319	0.305153	0.310626	0.298084	0.26478	0.23663	0.147634	0.238226
Solyc_Brandywine_02T002456.1	0.355087	0.312386	0.353959	0.353487	0.352877	0.226912	0.230961	0.221209	0.154699	0.34575
Solyc_Brandywine_02T002473.1	0	0	0	0	0.117471	0	0.118556	0.0220201	0.0707282	0.0706606
Solyc_Brandywine_02T002523.1	0.217073	0.216389	0.232373	0.232384	0.229871	0.0668613	0	0.0654396	0.00273309	0.216847
Solyc_Brandywine_02T002538.1	0.468495	0.416416	0.480403	0.485936	0.651065	0.44348	0.648686	0.4245	0.304242	0.452895
Solyc_Brandywine_02T002557.1	0.169231	0.165025	0.176593	0.188579	0.188765	0.14838	0.077443	0.152618	0.100058	0.177601
Solyc_Brandywine_02T002562.1	0.238622	0.228729	0.197728	0.340458	0.340724	0.341113	0.271162	0.25745	0.0513819	0.257169
Solyc_Brandywine_02T002563.1	0.478029	0.586058	0.456472	0.675631	0.864418	0.675619	0.863842	0.595664	0.402003	0.603464
Solyc_Brandywine_02T002589.1	0.378748	0.474793	0.380132	0.571592	0.499984	0.571685	0.500798	0.448758	0.393561	0.393561
Solyc_Brandywine_02T002593.1	0.358771	0.416118	0.354814	0.554848	0.5816	0.542107	0.580737	0.435518	0.494498	0.503812
Solyc_Brandywine_02T002640.1	0.287707	0.244003	0.278903	0.31411	0.377907	0.279001	0.348388	0.221106	0.237791	0.335428
Solyc_Brandywine_02T002763.1	0.461302	0.655122	0.443924	0.567139	0.68379	0.525593	0.661184	0.633151	0.0162404	0.635825
Solyc_Brandywine_02T002789.1	0.891713	0.834769	0.925703	0.958002	0.954427	0.828018	0.898993	0.80537	0.633708	0.818117
Solyc_Brandywine_02T002799.1	0.141229	0.214057	0.14844	0.37621	0.373299	0.376598	0.282377	0.201659	0.190933	0.212264
Solyc_Brandywine_02T002802.1	0.036402	0.0372645	0.038322	0.0380735	0.0379452	0	0	0	0	0.0363583
Solyc_Brandywine_02T002805.1	0.242892	0.196295	0.259875	0.263231	0.261676	0.211973	0.121788	0.190989	0.0305661	0.232929
Solyc_Brandywine_02T002836.1	0.60388	0.544161	0.650207	0.685513	0.667242	0.670978	0.656244	0.49506	0.355285	0.517401
Solyc_Brandywine_02T002885.1	0	9.44e-05	0	9.6e-05	9.41e-05	0	0	0	0	0
Solyc_Brandywine_02T002894.1	0.479396	0.566307	0.51009	0.591425	0.688798	0.591221	0.658481	0.529446	0.473576	0.510357
Solyc_Brandywine_02T002911.1	0.334944	0.350701	0.339271	0.33909	0.357356	0.256892	0.290568	0.265391	0.169358	0.351303
Solyc_Brandywine_02T002915.1	0.45409	0.471341	0.493363	0.492852	0.493345	0.414899	0.410523	0.327314	0.337251	0.463053
Solyc_Brandywine_02T002925.1	0.820554	0.755749	0.851149	0.850758	0.934226	0.620384	0.925526	0.72989	0.669492	0.78521
Solyc_Brandywine_02T002931.1	0.160437	0.154906	0.144692	0.149993	0.278217	0.122427	0.283747	0.135556	0.159587	0.20822
Solyc_Brandywine_02T002936.1	0.00635335	0.0192046	0.0136762	0.108057	0.123464	0.108189	0.0914987	0.0134245	0.0368061	0.036624
Solyc_Brandywine_02T002966.1	0.190426	0.328036	0.201603	0.355836	0.387018	0.356672	0.386492	0.312911	0.302209	0.317495
Solyc_Brandywine_02T003005.1	0.318074	0.358	0.332612	0.466021	0.433931	0.465979	0.426228	0.364892	0.299016	0.321345
Solyc_Brandywine_02T003073.1	0.0139303	0.00513495	0.0149207	0.425579	0.443113	0.426313	0.240184	0.0508771	0.0767813	0.0762324
Solyc_Brandywine_02T003101.1	0	0.0356229	0	0.0437617	0.0437213	0.0439731	0.0238483	0.0327137	0	0.0327137
Solyc_Brandywine_02T003134.1	0	0	0	0	0	0	0	0	0	0
Solyc_Brandywine_02T003182.1	0.436032	0.557809	0.395383	0.700612	0.7014	0.700414	0.637474	0.558764	0.196296	0.558542
Solyc_Brandywine_02T003203.1	0.552628	0.583944	0.536951	0.578422	0.590421	0.57873	0.588926	0.548647	0.493122	0.525504
Solyc_Brandywine_02T003299.1	0.12009	0.133968	0.169707	0.290523	0.290597	0.291022	0.0118785	0.134557	0.0112625	0.134444
Solyc_Brandywine_03T000321.1	0.0737698	0.0583244	0.0443289	0.0438324	0.049996	0.0408953	0	0.0468006	0.171475	0.170787
Solyc_Brandywine_03T000513.1	0.30797	0.334294	0.319741	0.423066	0.418433	0.423117	0.358343	0.351588	0.203134	0.366089
Solyc_Brandywine_03T000624.1	0	9.95e-05	0	0	0	0	0	0	0	0
Solyc_Brandywine_03T000803.1	0	0	0	9.51e-05	0.0150726	0	0.0150967	0	0	0
Solyc_Brandywine_03T000861.1	0	0	0	0	0.0237048	0	0.0236662	0	0.0819848	0.0819494
Solyc_Brandywine_03T000922.1	0	0.0961251	0	0.0734235	0.187698	0.0735728	0.111849	0.104821	0.120187	0.138778
Solyc_Brandywine_03T000951.1	0.568113	0.635345	0.621885	0.796115	0.816617	0.796	0.799307	0.61841	0.512078	0.592263
Solyc_Brandywine_03T000953.1	0.00823816	0	0	0	0.00661454	0	0.00653617	0	0	0.00842643
Solyc_Brandywine_03T000999.1	0	0.0094903	0	0	0	0	0	0	0	0
Solyc_Brandywine_03T001085.1	0.176078	0.354437	0.220629	0.430648	0.395092	0.429379	0.363313	0.323944	0.28426	0.302706
Solyc_Brandywine_03T001475.1	0.167143	0.154495	0.172568	0.172455	0.176409	0.193382	0.155724	0.142726	0.00448901	0.167047
Solyc_Brandywine_03T001490.1	0.349395	0.443798	0.354679	0.547245	0.574868	0.545354	0.466606	0.44247	0.316219	0.44215
Solyc_Brandywine_03T001845.1	0	0	0	0.0142497	0.0142772	0.0143493	0.00462511	0	0.029529	0.0295253
Solyc_Brandywine_03T002104.1	0	0	0	9.72e-05	0	0	0	0	0	0
Solyc_Brandywine_03T002234.1	0.243555	0.31192	0.224947	0.244189	0.404711	0.192794	0.378065	0.301636	0.355109	0.397335
Solyc_Brandywine_03T002252.1	0.379256	0.428742	0.396387	0.43747	0.729577	0.415046	0.725035	0.456487	0.488588	0.531909
Solyc_Brandywine_03T002321.1	0.63531	0.606971	0.649292	0.666619	0.676017	0.6374	0.632885	0.579484	0.482309	0.563228
Solyc_Brandywine_03T002460.1	0.108169	0.165605	0.0936226	0.346604	0.347026	0.346524	0.209234	0.216408	0.173431	0.22405
Solyc_Brandywine_03T002658.1	0.271173	0.407612	0.279742	0.550259	0.61065	0.550234	0.592851	0.438118	0.544793	0.545429
Solyc_Brandywine_03T002900.1	0.0537446	0.0554819	0.0569019	0.056955	0.070072	0.0350025	0.0551039	0.0545467	0.0354081	0.0605936
Solyc_Brandywine_03T003085.1	0.0569486	0.0473716	0.0744669	0.0749264	0.123217	0.0118542	0.119752	0.0388148	0.131017	0.131316
Solyc_Brandywine_03T003183.1	0.667133	0.635371	0.696562	0.700383	0.783359	0.678788	0.779714	0.586093	0.486381	0.593991
Solyc_Brandywine_03T003216.1	0.164721	0.249593	0.191276	0.413529	0.361828	0.413534	0.35095	0.258639	0.277905	0.277894
Solyc_Brandywine_03T003379.1	0.540347	0.575418	0.568244	0.653565	0.706557	0.66454	0.723592	0.53767	0.299826	0.552027
Solyc_Brandywine_04T000110.1	0.238722	0.272341	0.262879	0.345724	0.345598	0.345785	0.271891	0.254195	0.193955	0.231577
Solyc_Brandywine_04T000210.1	0	0.0973596	0	0.152693	0.154347	0.152647	0.153685	0.13613	0.147616	0.147378
Solyc_Brandywine_04T000225.1	0	9.95e-05	0	0	0.0768895	0	0.0421407	0.0211315	0.0647489	0.0636912
Solyc_Brandywine_04T000236.1	0.860685	0.878759	0.890765	0.999783	0.995435	0.999782	0.984954	0.842393	0.660167	0.789134
Solyc_Brandywine_04T000240.1	0.162552	0.148255	0.168838	0.196517	0.288408	0.181752	0.250563	0.115198	0.108777	0.188887
Solyc_Brandywine_04T000244.1	0.455654	0.41533	0.447113	0.44579	0.438186	0.232741	0.191595	0.20617	0.152765	0.455979
Solyc_Brandywine_04T000247.1	0.217044	0.248569	0.241031	0.240976	0.296221	0.229089	0.31594	0.196125	0.0990503	0.225463
Solyc_Brandywine_04T000251.1	0.270321	0.292271	0.274731	0.466989	0.371152	0.466999	0.367816	0.293842	0.339627	0.340012
Solyc_Brandywine_04T000353.1	0.69662	0.693864	0.761603	0.869165	0.869232	0.86948	0.785297	0.672403	0.234742	0.675177
Solyc_Brandywine_04T000359.1	0.500171	0.521878	0.539943	0.71034	0.645648	0.710317	0.569049	0.509631	0.408591	0.450822
Solyc_Brandywine_04T000360.1	0.350327	0.403776	0.392657	0.543252	0.569118	0.5433	0.554411	0.392674	0.386285	0.420668
Solyc_Brandywine_04T000361.1	0.402988	0.471211	0.414466	0.513015	0.556429	0.477488	0.504855	0.420108	0.327518	0.437997
Solyc_Brandywine_04T000363.1	0.207046	0.224869	0.196297	0.230575	0.293192	0.216301	0.262306	0.193512	0.202046	0.240321
Solyc_Brandywine_04T000367.1	0.00847672	0.0134398	0.00308268	0.0239667	0.0542997	0.0239606	0.0487437	0.0274061	0.0690359	0.0708709
Solyc_Brandywine_04T000370.1	0.477091	0.478654	0.499764	0.650366	0.651957	0.651522	0.414332	0.449954	0.297483	0.482438
Solyc_Brandywine_04T000423.1	0.090196	0.081141	0.0871841	0.0918483	0.156939	0.0982733	0.156993	0.102748	0.12885	0.131255
Solyc_Brandywine_04T000553.1	0.143395	0.21197	0.136309	0.224719	0.447535	0.224785	0.411576	0.242187	0.187077	0.239055
Solyc_Brandywine_04T000603.1	0.529932	0.460155	0.560981	0.546584	0.574173	0.515334	0.545581	0.447819	0.424022	0.503383
Solyc_Brandywine_04T000713.1	0	0	0	0	0.271596	0	0.128081	0.00060576	0.0195646	0.0194113
Solyc_Brandywine_04T000948.1	0.00175235	0.0130268	0.00433987	0.00424901	0.133313	0	0.133313	0.000161474	0.0499003	0.0592861
Solyc_Brandywine_04T001414.1	0	0.117098	0	0.225257	0.37732	0.225676	0.309574	0.141485	0.147426	0.147424
Solyc_Brandywine_04T001537.1	0.178493	0.196244	0.15671	0.171879	0.272553	0.171885	0.264329	0.204077	0.174595	0.184105
Solyc_Brandywine_04T001653.1	0.0102673	0.026784	0.0152326	0.0638235	0.0798774	0.0643423	0.0799154	0.0503554	0	0.0503208
Solyc_Brandywine_04T001708.1	0	0.0146453	0	0.0210776	0.351229	0.0212962	0.196452	0.0346806	0.0605012	0.0604471
Solyc_Brandywine_04T001737.1	0	0	0	0	0.00856789	0	0.00917738	0	0.0289259	0.0286207
Solyc_Brandywine_04T001741.1	0.129133	0.145309	0.12732	0.168824	0.187166	0.149113	0.143177	0.12734	0.144273	0.158784
Solyc_Brandywine_04T001743.1	0.0677487	0.0991543	0.0559031	0.178801	0.213548	0.158044	0.214216	0.154672	0.0543335	0.154361
Solyc_Brandywine_04T001770.1	0	9.67e-05	0	0	0	0	0	0	0	0
Solyc_Brandywine_04T001771.1	0.128565	0.28962	0.107553	0.375225	0.457258	0.375142	0.458919	0.308491	0.279734	0.314847
Solyc_Brandywine_04T001772.1	0.110236	0.130434	0.0868647	0.106826	0.292631	0.0960995	0.252653	0.10572	0.168262	0.168262
Solyc_Brandywine_04T001773.1	0.00645467	0.0277657	0	0	9.91e-05	0	0	0	0	0.00640797
Solyc_Brandywine_04T001954.1	0.38031	0.326487	0.410878	0.442712	0.443378	0.418555	0.309011	0.283269	0.13743	0.356553
Solyc_Brandywine_04T002070.1	0.0273766	0.0376844	0.0364803	0.0470332	0.141968	0.00533777	0.141945	0.0558173	0.106181	0.106849
Solyc_Brandywine_04T002106.1	0	0	0	9.75e-05	9.28e-05	0	0	0	0	0
Solyc_Brandywine_04T002145.1	0.455109	0.414146	0.490821	0.577974	0.547575	0.507625	0.279277	0.294542	0.274629	0.404609
Solyc_Brandywine_04T002154.1	0	0.0499152	0	0.109249	0.161827	0.109335	0.161579	0.0777357	0.0956968	0.0956893
Solyc_Brandywine_04T002263.1	0.118815	0.199643	0.118254	0.199295	0.389446	0.199022	0.364276	0.22678	0.246073	0.254437
Solyc_Brandywine_04T002292.1	0.0942885	0.220959	0.0987518	0.218696	0.257519	0.2188	0.257592	0.22291	0.250622	0.253511
Solyc_Brandywine_04T002387.1	0	0	0	0	0.00741519	0	0.00743608	0	0.0122448	0.0122655
Solyc_Brandywine_04T002429.1	0.230442	0.242205	0.191788	0.228707	0.628575	0.230139	0.627813	0.288789	0.306277	0.344655
Solyc_Brandywine_04T002469.1	0.528852	0.514322	0.565688	0.565759	0.543162	0.538134	0.311319	0.451264	0.33976	0.529002
Solyc_Brandywine_04T002471.1	0.453484	0.444634	0.467453	0.533876	0.53437	0.528546	0.277279	0.410781	0.188594	0.451705
Solyc_Brandywine_04T002534.1	0.606381	0.562425	0.608475	0.609645	0.756252	0.367408	0.75209	0.409741	0.355865	0.578977
Solyc_Brandywine_04T002722.1	0.463554	0.462599	0.497017	0.560212	0.561109	0.550671	0.326023	0.403471	0.281065	0.468551
Solyc_Brandywine_04T002740.1	0.752234	0.721878	0.769441	0.742483	0.914785	0.598916	0.91473	0.711268	0.679952	0.736382
Solyc_Brandywine_04T002758.1	0.155917	0.144651	0.143316	0.175168	0.198488	0.152181	0.152524	0.12709	0.0273669	0.168492
Solyc_Brandywine_04T002839.1	0.370437	0.351418	0.374305	0.377035	0.535792	0.311511	0.425239	0.340694	0.193286	0.426353
Solyc_Brandywine_05T000030.1	0.154833	0.188615	0.169447	0.169391	0.169367	0.0107742	0	0.0288749	0.0117316	0.154936
Solyc_Brandywine_05T000138.1	0.129939	0.0804626	0.11174	0.116922	0.380874	0.0673611	0.376988	0.134391	0.234491	0.295873
Solyc_Brandywine_05T000408.1	0.262161	0.447495	0.250944	0.575058	0.517319	0.57514	0.516398	0.444429	0.391453	0.403591
Solyc_Brandywine_05T000759.1	0.39575	0.418027	0.4059	0.455598	0.53698	0.412757	0.469759	0.381465	0.430042	0.495427
Solyc_Brandywine_05T000762.1	0.0857184	0.216129	0.0988434	0.243826	0.469383	0.243814	0.469896	0.230487	0.262954	0.263062
Solyc_Brandywine_05T000807.1	0.128527	0.120394	0.125608	0.125593	0.126732	0.119726	0.0972868	0.112594	0.0276827	0.122179
Solyc_Brandywine_05T000830.1	0.427779	0.403508	0.470317	0.469428	0.45155	0.189016	0.067974	0.12223	0.0903027	0.427556
Solyc_Brandywine_05T000845.1	0.0281901	0.0345734	0.0331853	0.0997611	0.0996475	0.0997316	0.0155583	0.0302245	0.0236673	0.0445449
Solyc_Brandywine_05T000878.1	0.21758	0.337516	0.211726	0.459629	0.518325	0.459567	0.507006	0.34647	0.272573	0.344997
Solyc_Brandywine_05T000985.1	0.270653	0.295974	0.306083	0.306031	0.312848	0.179728	0.175881	0.157382	0.0472973	0.270621
Solyc_Brandywine_05T001051.1	0.0757627	0.0919555	0.0748807	0.0748919	0.131958	0.0290221	0.132121	0.0226843	0.0636919	0.0637913
Solyc_Brandywine_05T001062.1	0	0.0261263	0	0	0	0	0	0	0	0
Solyc_Brandywine_05T001083.1	0.241603	0.35576	0.243779	0.493165	0.489487	0.493194	0.451699	0.35828	0.342229	0.355594
Solyc_Brandywine_05T001171.1	0.196784	0.201914	0.217704	0.232308	0.295916	0.212215	0.270358	0.20267	0.146513	0.221166
Solyc_Brandywine_05T001554.1	0.3096	0.32767	0.342435	0.43665	0.436325	0.444676	0.198256	0.314251	0.18657	0.320152
Solyc_Brandywine_05T001870.1	0.533598	0.545798	0.539323	0.539417	0.511665	0.341764	0.180339	0.298851	0.0525482	0.533849
Solyc_Brandywine_05T002241.1	0.456876	0.383553	0.496058	0.529547	0.531139	0.494515	0.474366	0.350276	0.330773	0.392485
Solyc_Brandywine_05T002533.1	0.400473	0.470178	0.464908	0.547001	0.570947	0.546951	0.519459	0.451907	0.236274	0.443762
Solyc_Brandywine_05T002571.1	0.174361	0.196329	0.186468	0.186195	0.318907	0.0394609	0.293023	0.0462326	0.0717775	0.181299
Solyc_Brandywine_06T000065.1	0.0381527	0.0453656	0.0366198	0.0365036	0.0365837	0.0169853	0	0.00121673	0	0.0381866
Solyc_Brandywine_06T000075.1	0.0112804	0.0108776	0.0206271	0.0242552	0.0748283	0.00987127	0.0735534	0.00437248	0.0481874	0.0487326
Solyc_Brandywine_06T000200.1	0.0437129	0.0471914	0.0356507	0.0649476	0.0978122	0.0630223	0.0544115	0	0.131156	0.131383
Solyc_Brandywine_06T000219.1	0.456553	0.557771	0.467247	0.751809	0.72956	0.751684	0.705049	0.547277	0.391659	0.552889
Solyc_Brandywine_06T000279.1	0.0999216	0.109315	0.102618	0.102216	0.102279	0.0311897	0.0429039	0.0251052	0.043544	0.0994061
Solyc_Brandywine_06T000280.1	0.527425	0.551767	0.540652	0.55736	0.663651	0.510559	0.68607	0.460416	0.352865	0.530701
Solyc_Brandywine_06T000374.1	0.124615	0.130448	0.140929	0.141426	0.140835	0	0	0	0.0249255	0.124517
Solyc_Brandywine_06T000426.1	0.278675	0.353834	0.289568	0.471679	0.458987	0.471675	0.406349	0.3599	0.293458	0.354583
Solyc_Brandywine_06T000676.1	0.240916	0.209928	0.248469	0.263349	0.298914	0.25191	0.299132	0.207702	0.257394	0.257391
Solyc_Brandywine_06T000767.1	0.137755	0.145637	0.139652	0.139653	0.238779	0.165977	0.234173	0.153183	0.2082	0.210765
Solyc_Brandywine_06T000783.1	0	0	0	0	0	0	0	0	0	0
Solyc_Brandywine_06T000853.1	0.252897	0.247309	0.260536	0.348572	0.449157	0.344448	0.439389	0.235602	0.369189	0.374467
Solyc_Brandywine_06T000896.1	0.821947	0.732387	0.864975	0.825704	0.841647	0.816267	0.767516	0.703659	0.517141	0.703765
Solyc_Brandywine_06T001008.1	0.541605	0.543052	0.588069	0.650971	0.653878	0.642282	0.530715	0.528213	0.334022	0.528298
Solyc_Brandywine_06T001291.1	0.154303	0.190906	0.17956	0.324508	0.426891	0.325003	0.430265	0.234141	0.253325	0.253236
Solyc_Brandywine_06T001313.1	0.611361	0.629875	0.643473	0.643494	0.667526	0.567414	0.507955	0.502634	0.323631	0.627907
Solyc_Brandywine_06T001413.1	0.35031	0.367459	0.373119	0.377476	0.373307	0.299992	0.243181	0.275177	0.100373	0.31976
Solyc_Brandywine_06T001414.1	0.137617	0.149115	0.147466	0.158158	0.243053	0.143315	0.24239	0.115338	0.114731	0.132694
Solyc_Brandywine_06T001420.1	0.786058	0.770604	0.810742	0.838082	0.857143	0.837587	0.856908	0.72786	0.674135	0.6963
Solyc_Brandywine_06T001459.1	0.100009	0.0950095	0.0989294	0.0985845	0.150473	0.0677132	0.124594	0.0735002	0.111549	0.143028
Solyc_Brandywine_06T001764.1	0.0996877	0.10244	0.098364	0.098203	0.0983519	0.00146617	0.0198855	0.0166393	0.00895521	0.0996053
Solyc_Brandywine_06T001809.1	0.260339	0.244619	0.259191	0.259146	0.25914	0.12436	0.0605681	0.109121	0.0403295	0.260319
Solyc_Brandywine_06T001982.1	0.600252	0.657796	0.607922	0.765098	0.725572	0.765056	0.725368	0.622268	0.434769	0.580393
Solyc_Brandywine_06T001987.1	0.217643	0.281234	0.226067	0.323391	0.310698	0.313507	0.29727	0.265727	0.210754	0.268327
Solyc_Brandywine_06T002020.1	0.667757	0.712269	0.623595	0.801023	0.860394	0.800638	0.860339	0.684434	0.582855	0.607012
Solyc_Brandywine_06T002063.1	0.24876	0.229863	0.261975	0.313808	0.314174	0.330011	0.214546	0.20668	0.104836	0.251937
Solyc_Brandywine_06T002064.1	0.649066	0.605036	0.712007	0.670081	0.786705	0.660555	0.786688	0.572668	0.519966	0.553178
Solyc_Brandywine_06T002294.1	0.761631	0.707042	0.821311	0.785369	0.827553	0.784869	0.827551	0.664422	0.56926	0.603827
Solyc_Brandywine_06T002384.1	0.0699874	0.0609746	0.0710886	0.0748422	0.137701	0.0778621	0.137224	0.0747878	0.0651657	0.078882
Solyc_Brandywine_06T002506.1	0.648852	0.567506	0.716419	0.721611	0.726373	0.681314	0.705038	0.533876	0.492886	0.576324
Solyc_Brandywine_06T002574.1	0.140621	0.163553	0.152744	0.222731	0.23796	0.232297	0.235596	0.179988	0.169178	0.180345
Solyc_Brandywine_07T000186.1	0.0225354	0	0.0011901	0.000901626	0.209175	0	0.210203	0.0653691	0.103405	0.105579
Solyc_Brandywine_07T000266.1	0.126004	0.114084	0.125717	0.13282	0.23716	0.1167	0.236317	0.139047	0.0560334	0.139058
Solyc_Brandywine_07T000270.1	0.313297	0.327634	0.315789	0.369602	0.450728	0.383597	0.483087	0.354443	0.300522	0.366389
Solyc_Brandywine_07T000279.1	0.387199	0.487389	0.418166	0.642603	0.553945	0.642625	0.550396	0.467221	0.363298	0.371386
Solyc_Brandywine_07T000373.1	0.362621	0.360291	0.334522	0.373624	0.436094	0.36254	0.430137	0.315786	0.068844	0.375671
Solyc_Brandywine_07T000596.1	0	0	0	9.8e-05	9.62e-05	0	0	0	0	0
Solyc_Brandywine_07T000805.1	0.281335	0.295494	0.285904	0.285875	0.324897	0.263276	0.273724	0.263384	0.12057	0.287118
Solyc_Brandywine_07T000845.1	0.124594	0.384068	0.0895437	0.518882	0.425568	0.519243	0.426684	0.384761	0.324809	0.329032
Solyc_Brandywine_07T000914.1	0.7119	0.772653	0.732755	0.733372	0.742476	0.390396	0.38162	0.380088	0.283095	0.701452
Solyc_Brandywine_07T001169.1	0.262782	0.277812	0.281653	0.331389	0.421903	0.308468	0.37641	0.259591	0.177466	0.297125
Solyc_Brandywine_07T001393.1	0	0	0	9.88e-05	0.0831429	0	0.0833609	0	0.0610354	0.0609588
Solyc_Brandywine_07T001496.1	0	0.0522983	0	0.222095	0.363119	0.221309	0.357918	0.113806	0.162345	0.1623
Solyc_Brandywine_07T001568.1	0.258157	0.269368	0.264675	0.26468	0.312698	0.105209	0.122728	0.100745	0.0959765	0.254625
Solyc_Brandywine_07T001689.1	0.502787	0.512404	0.508656	0.525942	0.502298	0.447532	0.371504	0.418705	0.280479	0.466312
Solyc_Brandywine_07T001788.1	0	0.0838579	0	0.462475	0.332346	0.46197	0.328669	0.169232	0.21311	0.249569
Solyc_Brandywine_07T001804.1	0.522333	0.543137	0.555907	0.728942	0.740987	0.728982	0.586436	0.544316	0.376875	0.542746
Solyc_Brandywine_07T001865.1	0	0	0	0.284995	0.285197	0.285649	0.0505337	0	0.0467182	0.0464482
Solyc_Brandywine_07T001907.1	0	0	0	0	0.0102775	0	0.0104608	0	0.0131059	0.0127922
Solyc_Brandywine_07T001908.1	0.0648947	0.0845407	0.0568233	0.0960045	0.254674	0.0962992	0.235253	0.116861	0.149324	0.149145
Solyc_Brandywine_07T001938.1	0	0	0	0	0.0385037	0	0.0385596	0	0.0161707	0.0162034
Solyc_Brandywine_07T001940.1	0	0	0	0	0.150758	0	0.150641	0.00706321	0.0989006	0.0986611
Solyc_Brandywine_07T001976.1	0.21935	0.19157	0.222485	0.250745	0.251145	0.259877	0.136506	0.186252	0.0559742	0.219351
Solyc_Brandywine_07T001985.1	0.257883	0.266307	0.273695	0.321755	0.319697	0.298713	0.251777	0.221879	0.188514	0.269284
Solyc_Brandywine_07T002050.1	0.152543	0.159602	0.144781	0.145951	0.387892	0.143793	0.385924	0.167818	0.204373	0.245739
Solyc_Brandywine_07T002054.1	0.375736	0.402754	0.351262	0.350893	0.386325	0	0.0389579	0.0406962	0.0383483	0.375339
Solyc_Brandywine_07T002149.1	0	0	0	0	0.0288399	0	0.0288399	0	0.0247684	0.0234971
Solyc_Brandywine_07T002150.1	0	0.0077288	0	0	0.0366215	0	0.0365532	0	0.107634	0.107179
Solyc_Brandywine_07T002273.1	0.572019	0.627999	0.598521	0.708868	0.732835	0.708896	0.729763	0.634936	0.40603	0.64551
Solyc_Brandywine_07T002384.1	0	0	0	9.78e-05	0.0989484	0	0.0989519	0	0.0675082	0.0674311
Solyc_Brandywine_07T002386.1	0.148543	0.304358	0.189027	0.329403	0.532229	0.329431	0.530343	0.309422	0.367006	0.369316
Solyc_Brandywine_07T002387.1	0.424834	0.394934	0.432264	0.518268	0.459607	0.504106	0.400693	0.379141	0.394144	0.448851
Solyc_Brandywine_07T002415.1	0.0861345	0.132109	0.111406	0.16181	0.556414	0.163583	0.556509	0.147882	0.481356	0.479483
Solyc_Brandywine_07T002486.1	0.53252	0.458265	0.560589	0.567878	0.55559	0.567821	0.510063	0.446588	0.361743	0.446604
Solyc_Brandywine_08T000209.1	0	0.0800751	0	0.080286	0.353048	0.0798669	0.265185	0.124115	0.15398	0.197261
Solyc_Brandywine_08T000262.1	0.510828	0.548222	0.505829	0.617436	0.544754	0.617811	0.513924	0.525848	0.404127	0.454144
Solyc_Brandywine_08T000308.1	0.203816	0.239284	0.21202	0.338122	0.386789	0.338187	0.380806	0.238726	0.0781871	0.240155
Solyc_Brandywine_08T000486.1	0	0	0	0	0	0	0	0	0	0
Solyc_Brandywine_08T000603.1	0.614416	0.608907	0.657003	0.737698	0.737784	0.735211	0.538138	0.544352	0.203323	0.576702
Solyc_Brandywine_08T000608.1	0.40095	0.533623	0.39611	0.396195	0.50368	0.216797	0.433564	0.270095	0.159417	0.397435
Solyc_Brandywine_08T000697.1	0	0	0	0	0	0	0	0	0	0
Solyc_Brandywine_08T000707.1	0.314501	0.419302	0.333368	0.587706	0.559772	0.587679	0.36813	0.421603	0.345392	0.389303
Solyc_Brandywine_08T000711.1	0.292685	0.324423	0.327668	0.327667	0.335905	0.139019	0.19896	0.139213	0.0622326	0.292791
Solyc_Brandywine_08T001256.1	0.614336	0.628583	0.647753	0.717049	0.717045	0.717066	0.59786	0.589687	0.513671	0.590351
Solyc_Brandywine_08T001294.1	0	0.03639	0	0.0314078	0.328628	0.0314626	0.229856	0.0410351	0.0664028	0.0751707
Solyc_Brandywine_08T001336.1	0.678451	0.657252	0.779008	0.803108	0.765076	0.768091	0.602061	0.601401	0.469204	0.646759
Solyc_Brandywine_08T001426.1	0	0.00977681	0	0.0736988	0.119557	0.073699	0.108238	0.00845317	0.0637337	0.0636821
Solyc_Brandywine_08T001539.2	0.234556	0.267372	0.24651	0.246493	0.24642	0.0897037	0	0.119911	0	0.234554
Solyc_Brandywine_08T001564.1	0.331856	0.328267	0.347014	0.346999	0.392016	0.271296	0.370226	0.259567	0.256556	0.339995
Solyc_Brandywine_08T001605.1	0.466752	0.504134	0.502083	0.514474	0.514478	0.502802	0.455096	0.388377	0.288918	0.456518
Solyc_Brandywine_08T001713.1	0.4244	0.369563	0.417287	0.48125	0.448836	0.436308	0.35073	0.36328	0.277369	0.38217
Solyc_Brandywine_08T002067.1	0.0725188	0.220741	0.0843192	0.305049	0.312304	0.304995	0.304278	0.250504	0.122355	0.249505
Solyc_Brandywine_08T002113.1	0.417643	0.390343	0.447562	0.530791	0.533113	0.492805	0.260235	0.347401	0.279059	0.442942
Solyc_Brandywine_08T002448.1	0.121012	0.130527	0.123916	0.161448	0.208209	0.161471	0.207185	0.139324	0.140989	0.156585
Solyc_Brandywine_09T000021.1	0.00233371	0.000784332	0.000139518	0.00503272	0.00550565	0.00501124	0	0.0118267	0	0.0127156
Solyc_Brandywine_09T000063.1	0	0.0912933	0	0.126674	0.146916	0.126834	0.14067	0.127819	0.197821	0.197609
Solyc_Brandywine_09T000182.1	0.57344	0.651513	0.598823	0.793566	0.795361	0.793639	0.795363	0.623232	0.535368	0.639417
Solyc_Brandywine_09T000201.1	0.356526	0.374242	0.345554	0.410201	0.39696	0.400437	0.311301	0.34501	0.244298	0.359835
Solyc_Brandywine_09T000345.1	0.774137	0.76306	0.806804	0.839439	0.868121	0.836269	0.859443	0.705151	0.611127	0.70708
Solyc_Brandywine_09T000349.1	0.263015	0.254592	0.277965	0.288453	0.52327	0.287724	0.523255	0.288558	0.35128	0.359904
Solyc_Brandywine_09T000733.1	0.198147	0.196508	0.214016	0.251969	0.349006	0.282425	0.346398	0.209469	0.207117	0.234217
Solyc_Brandywine_09T000824.1	0	0	0	0	0	0	0	0	0	0
Solyc_Brandywine_09T000830.1	0.0598954	0.0627676	0.0586974	0.0587012	0.108279	0	0	0	0	0.0597974
Solyc_Brandywine_09T000940.1	0.157272	0.195322	0.155047	0.154966	0.154305	0	0.0432947	0	0	0.156932
Solyc_Brandywine_09T000954.1	0.290958	0.398545	0.288378	0.476999	0.485489	0.470579	0.459205	0.39516	0.347306	0.394655
Solyc_Brandywine_09T001044.1	0.145049	0.2261	0.161455	0.29599	0.290831	0.296219	0.269974	0.23094	0.135665	0.23087
Solyc_Brandywine_09T001103.1	0.314032	0.333749	0.339357	0.511094	0.511137	0.511128	0.356051	0.334834	0.267613	0.33492
Solyc_Brandywine_09T001145.1	0.0430677	0.0606936	0.0485548	0.113065	0.124149	0.113037	0.0844007	0.0690779	0.0949679	0.0996179
Solyc_Brandywine_09T001176.1	0.188604	0.174809	0.227677	0.352026	0.353628	0.368008	0.136472	0.136067	0.0420511	0.204377
Solyc_Brandywine_09T001180.1	0.0804803	0.130951	0.0738089	0.142241	0.295123	0.14201	0.276216	0.14603	0.195863	0.195846
Solyc_Brandywine_09T001207.1	0	0	0	0	0.0501674	0	0.0501708	0	0.0254897	0.0253758
Solyc_Brandywine_09T001209.1	0.148483	0.157818	0.168599	0.168538	0.168529	0	0.0735093	0.0466484	0.0434846	0.151672
Solyc_Brandywine_09T001263.1	0	0	0	9.8e-05	9.57e-05	0	0	0	0	0
Solyc_Brandywine_09T001403.1	0.128367	0.16196	0.117674	0.162331	0.190583	0.157471	0.18824	0.137413	0.128874	0.151259
Solyc_Brandywine_09T001486.1	0	0	0	0	0	0	0	0	0	0
Solyc_Brandywine_09T001521.1	0.15985	0.181557	0.19596	0.206057	0.20522	0.23468	0.104993	0.14576	0.0459734	0.161114
Solyc_Brandywine_09T001534.1	0.142129	0.298516	0.118222	0.288887	0.433549	0.289685	0.427091	0.286155	0.234614	0.234671
Solyc_Brandywine_09T001707.1	0.258972	0.214554	0.27827	0.277488	0.339324	0.01137	0	0.00234892	0	0.258993
Solyc_Brandywine_09T002084.1	0.20839	0.230459	0.191085	0.236072	0.233469	0.235813	0.207395	0.241419	0.241815	0.258774
Solyc_Brandywine_09T002093.1	0.125728	0.128885	0.127669	0.12778	0.141776	0.0751534	0.112778	0.0658933	0.0541034	0.125802
Solyc_Brandywine_09T002111.1	0	0	0	0	0	0	0	0	0	0
Solyc_Brandywine_09T002190.1	0.562187	0.496967	0.587829	0.530785	0.675678	0.514862	0.675904	0.478134	0.357816	0.418917
Solyc_Brandywine_09T002279.1	0.0603244	0.0633979	0.0699436	0.0757452	0.125192	0.0643763	0.105	0.0467922	0.0820765	0.0955817
Solyc_Brandywine_09T002298.1	0	0.015104	0	0.0272448	0.10209	0.0273395	0.102457	0.0260797	0.112594	0.112567
Solyc_Brandywine_09T002505.1	0	0.0640207	0	0.131219	0.219198	0.129728	0.219126	0.1117	0.118503	0.125033
Solyc_Brandywine_09T002529.1	0	0	0	0	0.0783925	0	0.0784476	0	0.106575	0.106456
Solyc_Brandywine_09T002573.1	0.127961	0.19142	0.134452	0.20859	0.249099	0.20014	0.248527	0.18418	0.181212	0.193764
Solyc_Brandywine_10T000065.1	0	0.0531149	0	0.10247	0.2122	0.102811	0.212468	0.124111	0.119896	0.124016
Solyc_Brandywine_10T000154.1	0.0382304	0.0671983	0.0247657	0.0337721	0.262926	0.0273815	0.19487	0.0934572	0.174673	0.174644
Solyc_Brandywine_10T000360.1	0.559409	0.630684	0.561707	0.56157	0.522426	0.466995	0.401503	0.43549	0.255783	0.579255
Solyc_Brandywine_10T000425.1	0.454304	0.503848	0.444894	0.692086	0.690395	0.691765	0.491334	0.478497	0.343961	0.478522
Solyc_Brandywine_10T000512.1	0.0858581	0.0864421	0.0768734	0.0765337	0.0764994	0	0	0	0	0.0856028
Solyc_Brandywine_10T000697.1	0.107401	0.245811	0.110586	0.269112	0.236654	0.270006	0.231021	0.250024	0.210492	0.220656
Solyc_Brandywine_10T000722.1	0.138733	0.115403	0.121823	0.121727	0.286613	0.037745	0.280701	0.0543371	0	0.138626
Solyc_Brandywine_10T000806.1	0	0	0	0	0	0	0	0	0	0
Solyc_Brandywine_10T001057.1	0	0	0	9.72e-05	0.0337815	0	0.0337525	0	0	9.9e-05
Solyc_Brandywine_10T001348.1	0.0860416	0.0842904	0.106407	0.128898	0.128733	0.122253	0.041555	0.0853066	0.0248778	0.0851153
Solyc_Brandywine_10T001611.1	0.172965	0.159389	0.180508	0.180602	0.176586	0.156294	0.0710662	0.0983718	0.0753607	0.172915
Solyc_Brandywine_10T001698.1	0.115507	0.187535	0.125736	0.296051	0.301067	0.296054	0.301342	0.203211	0.268823	0.268738
Solyc_Brandywine_10T001748.1	0	0	0	0	0.0941416	0	0.0142979	0	0	0
Solyc_Brandywine_10T001952.1	0	0.119794	0	0.16274	0.275663	0.162884	0.279288	0.168897	0.123759	0.169861
Solyc_Brandywine_10T002071.1	0.0105693	0.0436875	0.00769528	0.0439711	0.0441851	0.0440026	0.0250596	0.0585034	0.0667656	0.0758803
Solyc_Brandywine_10T002072.1	0.0259721	0.0608841	0.0272772	0.0854435	0.212439	0.0856577	0.212405	0.0606942	0	0.0606958
Solyc_Brandywine_10T002207.1	0.301226	0.385678	0.300476	0.428245	0.558647	0.428232	0.558676	0.365586	0.392235	0.407164
Solyc_Brandywine_10T002298.1	0.571645	0.58439	0.598037	0.808107	0.729849	0.808156	0.715701	0.576286	0.492414	0.563836
Solyc_Brandywine_10T002383.1	0.461849	0.477206	0.480026	0.479817	0.486236	0.424215	0.359683	0.378016	0.240293	0.423893
Solyc_Brandywine_11T000001.1	0.537674	0.652768	0.586212	0.767763	0.753426	0.768001	0.753444	0.606105	0.561842	0.561867
Solyc_Brandywine_11T000002.1	0.216582	0.247114	0.236753	0.358363	0.312874	0.3584	0.303896	0.250854	0.103701	0.250917
Solyc_Brandywine_11T000579.1	0.234256	0.240678	0.248939	0.281501	0.326384	0.275695	0.326157	0.252542	0.244524	0.245024
Solyc_Brandywine_11T000688.1	0	0	0	9.85e-05	0.0710344	0	0.0708293	0.00617929	0.0158006	0.00612618
Solyc_Brandywine_11T001041.1	0	9.94e-05	0	0	0	0	0	0	0.00881867	0.00882672
Solyc_Brandywine_11T001102.1	0.150108	0.198004	0.185855	0.221835	0.488706	0.177839	0.487014	0.156878	0.226594	0.227191
Solyc_Brandywine_11T001280.1	0.43258	0.478128	0.444228	0.444073	0.475921	0.279302	0.330597	0.304911	0.164574	0.433893
Solyc_Brandywine_11T001304.1	0.234345	0.340267	0.223818	0.479147	0.611139	0.478988	0.639638	0.364858	0.365266	0.41226
Solyc_Brandywine_11T001347.1	0	0	0	0	0	0	0	0	0	0
Solyc_Brandywine_11T001686.1	0.246649	0.237153	0.241476	0.320158	0.262344	0.316455	0.207809	0.164243	0.0931599	0.24533
Solyc_Brandywine_11T001733.1	0.0240309	0.0325607	0.0264063	0.124474	0.12448	0.124463	0	0.0159335	0	0.0296253
Solyc_Brandywine_11T001752.1	0.279069	0.25729	0.333386	0.332483	0.377279	0.119404	0.0299922	0.0434054	0.0305991	0.279533
Solyc_Brandywine_11T001936.1	0.35198	0.323402	0.382947	0.382619	0.397725	0.273179	0.273628	0.208415	0.18271	0.353687
Solyc_Brandywine_11T002219.1	0.322081	0.122601	0.237215	0.242522	0.352838	0.141104	0.305186	0.152974	0.097716	0.351614
Solyc_Brandywine_11T002512.1	0.484641	0.465198	0.549205	0.54971	0.516597	0.278704	0.0756514	0.419401	0.285509	0.493381
Solyc_Brandywine_12T000093.1	0	0	0	0.0112896	0.0179047	0.0113352	0.00228691	0	0.0698142	0.0697994
Solyc_Brandywine_12T000180.1	0	0.0223015	0.0020735	0.0478714	0.0477805	0.048026	0.0285483	0.0324793	0.0812862	0.0811592
Solyc_Brandywine_12T000435.1	0	0	0	0	9.61e-05	0	0	0	0	0
Solyc_Brandywine_12T000705.1	0.0632681	0.220306	0.0771314	0.383984	0.369066	0.383927	0.352135	0.223982	0.132895	0.234565
Solyc_Brandywine_12T000885.1	0	0	0	0	9.51e-05	0	0	0	0	0
Solyc_Brandywine_12T001017.1	0.4738	0.526739	0.502472	0.594296	0.671933	0.599727	0.67159	0.518598	0.331506	0.522786
Solyc_Brandywine_12T001270.1	0	0	0	0	0	0	0	0	0	0
Solyc_Brandywine_12T001279.1	0.0218758	0.0249714	0.02505	0.0817673	0.0817327	0.0818137	0	0	0	0.0214691
Solyc_Brandywine_12T001423.1	0.173163	0.264864	0.147361	0.261014	0.446151	0.261202	0.430714	0.261534	0.167287	0.261537
Solyc_Brandywine_12T001438.1	0.277656	0.281426	0.290142	0.3506	0.397795	0.350559	0.411135	0.29538	0.247534	0.298138
Solyc_Brandywine_12T001443.1	0.0326126	0.0359997	0.0357936	0.035846	0.0356579	0	0	0	0	0.0323366
Solyc_Brandywine_12T001448.1	0.0789352	0.116016	0.0804889	0.134017	0.135277	0.134078	0.133583	0.113777	0.0376218	0.113275
Solyc_Brandywine_12T001679.1	0.537929	0.656237	0.514994	0.687171	0.711517	0.677334	0.691148	0.637684	0.476876	0.623055
Solyc_Brandywine_12T001773.1	0.354117	0.451627	0.345313	0.579214	0.520919	0.579202	0.5381	0.451032	0.435848	0.441679
Solyc_Brandywine_12T001863.1	0.402567	0.398133	0.404216	0.403978	0.437312	0.277357	0.248536	0.25067	0.312462	0.447701
Solyc_Brandywine_12T001945.1	0.0650451	0.0527465	0.076654	0.076567	0.0765985	0	0	0	0	0.0649811
Solyc_Brandywine_12T002021.1	0	0.00781406	0	0	0.142881	0	0.143116	0.0329328	0.0975505	0.0971412
Solyc_Brandywine_12T002182.1	0.237038	0.272024	0.257719	0.387527	0.397264	0.38758	0.35525	0.285088	0.224749	0.285021
Solyc_Brandywine_12T002468.1	0.161524	0.176889	0.16912	0.168985	0.166479	0.0640681	0.0997661	0.0570823	0	0.161516
Solyc_Brandywine_12T002504.1	0	0.0103037	0	0.0428207	0.112335	0.0428123	0.10962	0.0278689	0.156324	0.156267
Solyc_EA00371_00T000041.1	0	0	0	0	0	0	0	0	0	0
Solyc_EA00371_00T000043.1	0	0	0	0	0.000185195	0	0	0	0	0
Solyc_EA00371_00T000101.1	0.387129	0.337721	0.406352	0.421191	0.421464	0.418114	0.338385	0.355198	0.322142	0.355623
Solyc_EA00371_00T000118.1	0.259369	0.219402	0.292946	0.315382	0.314771	0.28115	0.131215	0.132133	0	0.259223
Solyc_EA00371_00T000121.1	0	0.0264901	0	0.0339256	0.0676959	0.0339732	0.0521883	0.032739	0	0.0327565
Solyc_EA00371_01T001399.1	0.00591672	0.012357	0.010522	0.0375478	0.0374627	0.0376375	0	0.0201135	0.0326851	0.0334351
Solyc_EA00371_01T003955.1	0.0496716	0.08801	0.0541399	0.174413	0.327792	0.174395	0.278807	0.112734	0.134674	0.137053
Solyc_EA00371_02T000694.1	0.33824	0.449789	0.336924	0.562178	0.548288	0.562175	0.54827	0.450564	0.351827	0.351808
Solyc_EA00371_02T002642.1	0.704484	0.826278	0.695604	0.959835	0.986308	0.959723	0.986298	0.813496	0.659456	0.794876
Solyc_EA00371_02T002810.1	0.741805	0.702495	0.797675	0.849283	0.849705	0.849469	0.70385	0.631194	0.41144	0.690122
Solyc_EA00371_03T000372.1	0.380505	0.438389	0.415534	0.599534	0.580459	0.60078	0.55304	0.446642	0.41702	0.453422
Solyc_EA00371_03T001161.1	0	0	0	0	0	0	0	0	0	0
Solyc_EA00371_03T001945.1	0	0	0	0	0.000184754	0	0	0	0	9.7e-05
Solyc_EA00371_03T002658.1	0.468882	0.503989	0.454316	0.513978	0.598879	0.392557	0.550508	0.458138	0.156951	0.509623
Solyc_EA00371_04T000963.1	0.0269719	0.0550944	0.0351378	0.3386	0.339092	0.339525	0.0665527	0.0474846	0.0604553	0.0604906
Solyc_EA00371_04T002936.1	0.0307504	0.0427305	0.0332917	0.0333521	0.0331288	0	0	0	0	0.0308521
Solyc_EA00371_05T000779.1	0.0719982	0.120106	0.0771772	0.0770517	0.0770765	0	0	0.0182282	0	0.0718115
Solyc_EA00371_05T001438.1	0.148443	0.277579	0.139508	0.31408	0.38477	0.314341	0.381537	0.294796	0.186351	0.295092
Solyc_EA00371_07T001962.1	0	0.0739981	0	0.202714	0.332575	0.202999	0.259195	0.151838	0.177494	0.177878
Solyc_EA00371_08T000566.1	0.0528393	0.101778	0.0482216	0.0673137	0.143406	0.0686712	0.143358	0.0727197	0.0814042	0.0813788
Solyc_EA00371_08T000601.1	0.363374	0.342858	0.368082	0.367128	0.64061	0.258039	0.621043	0.242641	0.193614	0.374029
Solyc_EA00371_09T001250.1	0.153637	0.154944	0.157907	0.157918	0.174696	0.0894904	0.0877861	0.0690439	0.0736399	0.155084
Solyc_EA00371_09T002588.1	0.348417	0.337211	0.347541	0.347311	0.350719	0.315669	0.229582	0.209905	0.109953	0.348387
Solyc_EA00371_10T001129.1	0	0	0	0	0.139987	0	0.140123	0	0.13444	0.134435
Solyc_EA00371_10T002122.1	0	0	0	0	0	0	0	0	0	0
Solyc_EA00371_11T000387.1	0.148872	0.329126	0.123983	0.316673	0.395357	0.317162	0.368349	0.320649	0.123849	0.320662
Solyc_EA00371_11T000622.1	0.164827	0.257855	0.172244	0.311151	0.286289	0.311175	0.28649	0.247941	0.132132	0.250752
Solyc_EA00371_12T001052.1	0	0.0322921	0	0.0590895	0.0913263	0.059143	0	0.0192875	0.00858076	0.0204995
Solyc_EA00371_12T001272.1	0.0305506	0.0135444	0.0300235	0.0391452	0.0989077	0.0382515	0.0989034	0.0268304	0.071162	0.0711719
Solyc_EA00990_00T000030.1	0	0.00543104	0	0.00823974	0.0736002	0.008392	0.0740239	0.0287994	0.0809646	0.0807061
Solyc_EA00990_00T000123.1	0.113871	0.102896	0.117849	0.117434	0.117305	0.0113087	0	0	0	0.113523
Solyc_EA00990_01T001249.1	0	0.00449585	0	0	0	0	0	0	0	0
Solyc_EA00990_01T003846.1	0.0393282	0.0875112	0.0364039	0.147371	0.147314	0.147459	0.113821	0.116121	0.0983484	0.0995129
Solyc_EA00990_01T004089.1	0	0	0	9.69e-05	0.0246578	0	0.0247438	0	0	0
Solyc_EA00990_02T000567.1	0	0.0341747	0	0	0.0204347	0	0.0204455	0.0261151	0.0220188	0.0257907
Solyc_EA00990_02T001116.1	0	0	0	0	0	0	0	0	0	0
Solyc_EA00990_03T001111.1	0	0	0	0	0.0878711	0	0.0879853	0	0.0761706	0.0746685
Solyc_EA00990_04T001586.1	0.192516	0.169437	0.180113	0.2164	0.254446	0.211088	0.240074	0.160758	0.209892	0.21966
Solyc_EA00990_04T001594.1	0	0	0	9.51e-05	0	0	0	0	0	0
Solyc_EA00990_04T002028.1	0.0560694	0.0600741	0.0611271	0.0611342	0.0611328	0.0144538	0	0	0	0.0560679
Solyc_EA00990_05T001232.1	0.205328	0.261035	0.168725	0.347398	0.472181	0.347939	0.472579	0.277856	0.394993	0.409115
Solyc_EA00990_05T001815.1	0	0.00204308	0	0.00788826	0.0180859	0.00823569	0.0142533	0.0209099	0	0.0208801
Solyc_EA00990_06T000561.1	0.451757	0.474976	0.446342	0.446067	0.481059	0.310106	0.386624	0.305238	0.15265	0.447076
Solyc_EA00990_06T001625.1	0.270807	0.343165	0.273288	0.432739	0.458593	0.43262	0.43454	0.343431	0.133087	0.343457
Solyc_EA00990_06T002411.1	0.138765	0.149917	0.136474	0.180866	0.263502	0.177926	0.25349	0.172508	0.124572	0.203276
Solyc_EA00990_06T002443.1	0.207796	0.323291	0.174519	0.391552	0.438542	0.391624	0.438617	0.325822	0.234373	0.303343
Solyc_EA00990_06T002608.1	0.0335821	0.0560879	0.0310109	0.0596321	0.105129	0.059505	0.104016	0.0668212	0	0.0669425
Solyc_EA00990_07T001849.1	0.48535	0.427122	0.461719	0.464249	0.539554	0.333735	0.457013	0.291951	0.206186	0.492535
Solyc_EA00990_08T001174.1	0.179789	0.219063	0.191473	0.23492	0.270128	0.22299	0.2559	0.194649	0.180155	0.217445
Solyc_EA00990_09T001132.1	0	9.32e-05	0	0	0.0157655	0	0	0	0.00479815	0.00474942
Solyc_EA00990_10T001454.1	0.777608	0.8065	0.791129	0.790851	0.85086	0.607328	0.759805	0.645187	0.297211	0.777001
Solyc_EA00990_11T001085.1	0.727972	0.735912	0.763865	0.854494	0.850039	0.795312	0.707102	0.65885	0.46179	0.717063
Solyc_EA00990_11T002169.1	0.175376	0.177374	0.181993	0.181696	0.181716	0.0793226	0	0.0752238	0.0499638	0.175353
Solyc_EA00990_12T001398.1	0.00959985	0	0.0151127	0.0591621	0.0638637	0.0595716	0.06396	0.0321646	0.0256255	0.0331564
Solyc_Fla8924_00T000018.1	0.0849286	0.0538	0.0767441	0.0762015	0.076277	0	0	0	0	0.084857
Solyc_Fla8924_01T003736.1	0.593115	0.669463	0.575761	0.81461	0.749229	0.808083	0.697068	0.659319	0.598465	0.659458
Solyc_Fla8924_02T000664.1	0.171702	0.167607	0.177545	0.177289	0.221342	0.131152	0.178194	0.115409	0.0342035	0.176886
Solyc_Fla8924_03T000892.1	0	0	0	0	0	0	0	0	0	9.96e-05
Solyc_Fla8924_03T001273.1	0.0955913	0.143688	0.109027	0.109016	0.163034	0.0542264	0.16138	0.0522716	0.011128	0.100052
Solyc_Fla8924_03T001750.1	0.3475	0.359321	0.382146	0.382717	0.384043	0.270724	0.235438	0.286362	0.142584	0.330286
Solyc_Fla8924_04T001195.1	0.0476461	0.0623139	0.0561052	0.0560652	0.128866	0.02315	0.128865	0.0581841	0.0543807	0.0575176
Solyc_Fla8924_04T001318.1	0.0110454	0.0444788	0.0069652	0.0495592	0.0496059	0.0495594	0	0.0201186	0.0757114	0.0757791
Solyc_Fla8924_04T002144.1	0.774695	0.760414	0.829855	0.92142	0.962605	0.921362	0.748008	0.718559	0.282442	0.718615
Solyc_Fla8924_06T000441.1	0.152189	0.165321	0.167631	0.167623	0.192974	0.0793272	0.112277	0.0898966	0.170111	0.172606
Solyc_Fla8924_06T000442.1	0.159616	0.332296	0.199697	0.29977	0.382487	0.295547	0.368923	0.319545	0.173109	0.31924
Solyc_Fla8924_07T002093.1	0.197	0.343083	0.170673	0.471252	0.468991	0.470495	0.33244	0.327963	0.217041	0.302684
Solyc_Fla8924_08T000605.1	0.0250112	0.0284404	0.0289487	0.0289439	0.0564331	0	0.0421441	0	0	0.0249677
Solyc_Fla8924_08T001293.1	0.587687	0.63272	0.564644	0.660548	0.7432	0.64655	0.6887	0.629393	0.419004	0.610865
Solyc_Fla8924_09T000096.1	0.0525302	0.0396336	0.0504207	0.0502404	0.0502727	0.0253227	0.0134464	0.0246377	0.0622003	0.0617135
Solyc_Fla8924_10T001336.1	0.111598	0.133858	0.120856	0.159545	0.166994	0.159635	0.0637316	0.128054	0.0788781	0.137424
Solyc_Fla8924_11T000300.1	0.522287	0.592256	0.519501	0.573906	0.676322	0.570395	0.627093	0.561887	0.386755	0.563116
Solyc_Fla8924_11T000806.1	0.249491	0.204103	0.232745	0.248222	0.285211	0.199106	0.161281	0.105404	0.11944	0.253351
Solyc_Fla8924_11T001380.1	0.105171	0.132354	0.103972	0.148108	0.296015	0.148315	0.288825	0.154404	0.184242	0.197042
Solyc_Fla8924_12T000426.1	0	0	0	0	0.000186076	0	0	0	0	0
Solyc_Fla8924_12T000746.1	0.333982	0.340482	0.30411	0.33378	0.418206	0.308738	0.410351	0.32667	0.146585	0.318786
Solyc_Fla8924_12T001324.1	0.0801333	0.0637879	0.0760813	0.0763122	0.0763308	0.0661159	0	0.0436446	0	0.111219
Solyc_Floradade_00T000059.1	0	0.00463202	0	0	0	0	0	0	0	0
Solyc_Floradade_01T000072.1	0.414906	0.415061	0.422635	0.422671	0.457957	0.210547	0.38505	0.224627	0.20756	0.438228
Solyc_Floradade_01T002109.1	0	0	0	0.00467388	0.0427015	0.00463716	0.0425178	0.0193755	0.0487731	0.0487932
Solyc_Floradade_01T003926.1	0.259893	0.235614	0.281514	0.281167	0.28948	0.213841	0.205838	0.180662	0	0.261278
Solyc_Floradade_02T002470.1	0.0851688	0.0933999	0.0632937	0.0632215	0.20308	0.0660294	0.189956	0.0716282	0.0727844	0.117717
Solyc_Floradade_03T000716.1	0	0	0	0	0.10636	0	0.10647	0.0219543	0.0201872	0.0251866
Solyc_Floradade_03T000950.1	0.103458	0.128103	0.117339	0.183791	0.206773	0.167428	0.155979	0.103732	0.155964	0.167865
Solyc_Floradade_03T001094.1	0.368029	0.465676	0.394973	0.583569	0.484914	0.583657	0.477532	0.446282	0.344645	0.398063
Solyc_Floradade_03T001818.1	0.293273	0.269411	0.305246	0.305187	0.331847	0.189589	0.184693	0.152172	0.202846	0.310779
Solyc_Floradade_04T000118.1	0.00282509	0.00460238	0	0	0	0	0	0	0	0.00242003
Solyc_Floradade_04T001006.1	0.47418	0.482037	0.54496	0.576158	0.576579	0.474343	0.389239	0.332525	0.266869	0.409898
Solyc_Floradade_06T002018.1	0.210435	0.328938	0.235496	0.356042	0.673911	0.356108	0.673433	0.324776	0.379172	0.378827
Solyc_Floradade_07T000714.1	0	0	0	0	0.138993	0	0.0548512	0	0.0324362	0.0333805
Solyc_Floradade_09T001062.1	0.0785983	0.196194	0.0686895	0.284701	0.342835	0.284114	0.297458	0.21996	0.218129	0.218406
Solyc_Floradade_09T002171.1	0.937996	0.898685	0.932869	0.971152	1	0.912916	0.953664	0.866539	0.790175	0.874972
Solyc_Floradade_10T001709.1	0.262345	0.310634	0.280948	0.304631	0.428059	0.287797	0.410172	0.30381	0.224114	0.311791
Solyc_Floradade_12T001243.1	0.10557	0.129567	0.133087	0.162206	0.162034	0.15785	0.0718715	0.116908	0.0268714	0.121439
Solyc_Floradade_12T001614.1	0.366417	0.364345	0.402937	0.656394	0.597996	0.656336	0.464566	0.373846	0.304475	0.373321
Sopim_LA2093_01T000401.1	0	0	0	9.66e-05	9.69e-05	0	0	0	0	0
Sopim_LA2093_01T000546.1	0.254388	0.205095	0.242598	0.24249	0.272768	0.136184	0.133272	0.0737912	0.0628352	0.254141
Sopim_LA2093_01T001761.1	0.0806018	0.12331	0.0805895	0.117247	0.120043	0.119763	0.0432822	0.10753	0.0255081	0.107445
Sopim_LA2093_01T001905.1	0.150612	0.10695	0.165624	0.164343	0.174365	0.114431	0.168365	0.116105	0.0488818	0.133726
Sopim_LA2093_01T003188.1	0.108527	0.113548	0.110616	0.110498	0.110481	0.0704951	0.0790813	0.0645576	0.109735	0.123073
Sopim_LA2093_01T003282.1	0.724217	0.688839	0.759164	0.845921	0.779178	0.824143	0.750373	0.664641	0.382496	0.647367
Sopim_LA2093_01T003352.1	0.116286	0.119086	0.121353	0.18043	0.204217	0.205402	0.159353	0.109952	0.153693	0.196125
Sopim_LA2093_02T000830.1	0.60365	0.707631	0.640911	0.877454	0.870351	0.876806	0.870352	0.680706	0.462429	0.622606
Sopim_LA2093_02T002417.1	0.545171	0.536227	0.561407	0.659171	0.668294	0.65914	0.668334	0.503724	0.374969	0.496437
Sopim_LA2093_02T002581.1	0.358387	0.365997	0.381863	0.450187	0.501434	0.428923	0.497077	0.354056	0.321215	0.321704
Sopim_LA2093_03T001776.1	0.00352503	0.0168318	0.00902007	0.00900028	0.0274158	0	0	0	0.0138923	0.0156991
Sopim_LA2093_03T001907.1	0	0.0122443	0	0	0.00324573	0	0	0.00171908	0.0111418	0.0175496
Sopim_LA2093_03T002544.1	0.397735	0.598734	0.381776	0.62985	0.637833	0.629881	0.687863	0.557306	0.481958	0.487807
Sopim_LA2093_04T000960.1	0	9.56e-05	0	0	0	0	0.0147918	0	0	0
Sopim_LA2093_04T003111.1	0.0264294	0.124352	0.0224047	0.197149	0.327807	0.196858	0.327417	0.169515	0.0433466	0.169923
Sopim_LA2093_05T001777.1	0.0541034	0.02973	0.0515876	0.0558916	0.0895852	0.0564258	0.0544008	0.0587759	0.0864734	0.0873754
Sopim_LA2093_05T002393.1	0.189794	0.191169	0.193385	0.192978	0.193281	0.0959009	0.049808	0.0771013	0.0371076	0.189237
Sopim_LA2093_06T000023.1	0.263784	0.37034	0.259139	0.433151	0.490908	0.433149	0.518819	0.380593	0.423234	0.424785
Sopim_LA2093_06T000069.1	0.572162	0.512599	0.59208	0.633637	0.666626	0.633678	0.666687	0.488874	0.519388	0.519386
Sopim_LA2093_06T000361.1	0	0.0435739	0	0	0.0617869	0	0.0624215	0.0656649	0.0831737	0.0830798
Sopim_LA2093_06T001250.1	0.482149	0.497977	0.496894	0.621904	0.642103	0.596185	0.638894	0.494629	0.342741	0.488078
Sopim_LA2093_06T001495.1	0.271581	0.272038	0.289508	0.289235	0.289146	0.241431	0.145845	0.12165	0.0737208	0.271198
Sopim_LA2093_06T001998.1	0	0	0	9.76e-05	0	0	0	0	0	0
Sopim_LA2093_07T000226.1	0.101337	0.303043	0.0945112	0.416427	0.435811	0.417298	0.427167	0.323771	0.235394	0.280219
Sopim_LA2093_08T000623.1	0.279401	0.403789	0.277419	0.471067	0.529478	0.471066	0.529481	0.404296	0.3773	0.407254
Sopim_LA2093_08T001375.1	0.427086	0.393312	0.443403	0.442711	0.436884	0.124148	0.0273967	0.156427	0	0.426243
Sopim_LA2093_08T001702.1	0.857734	0.863139	0.91274	0.912859	0.91286	0.633058	0.602765	0.716413	0.641223	0.859066
Sopim_LA2093_08T001726.1	0	0	0	9.29e-05	0	0	0	0	0.0509825	0.0504423
Sopim_LA2093_08T002251.1	0.491115	0.624214	0.493658	0.726638	0.69822	0.726646	0.627753	0.610341	0.491041	0.592892
Sopim_LA2093_09T000413.1	0.293912	0.379275	0.297641	0.458447	0.533941	0.458439	0.593681	0.388513	0.149078	0.388562
Sopim_LA2093_09T000820.1	0.0533636	0.240399	0.0518913	0.19292	0.163516	0.19091	0.152692	0.254019	0.0657816	0.253606
Sopim_LA2093_09T001161.1	0	0	0	0	9.93e-05	0	0	0	0	0
Sopim_LA2093_11T000145.1	0.827954	0.779675	0.887875	0.992476	0.987139	0.923821	0.807156	0.752885	0.643237	0.796858
Sopim_LA2093_11T000769.1	0.208784	0.212985	0.227138	0.227137	0.25258	0.188207	0.220342	0.129847	0.107446	0.218566
Sopim_LA2093_11T001455.1	0.243297	0.224983	0.256801	0.256966	0.297446	0.161978	0.153662	0.149238	0.0654692	0.243188
Sopim_LA2093_11T001669.1	0.390416	0.387547	0.431113	0.411474	0.493032	0.370265	0.485898	0.368934	0.347007	0.383049
Sopim_LA2093_12T000201.1	0.239175	0.241946	0.235716	0.240151	0.240136	0.187471	0.109323	0.1624	0.0570274	0.247915
Solyc_LYC1410_00T000009.1	0.0948966	0.134848	0.104181	0.241267	0.263202	0.241416	0.23642	0.151957	0.15607	0.155333
Solyc_LYC1410_02T000442.1	0	0	0	0	0.204269	0	0.131092	0	0.0510747	0.046552
Solyc_LYC1410_03T003134.1	0	0	0	0	0.0711002	0	0.0713795	0	0.0284841	0.0279486
Solyc_LYC1410_05T000406.1	0.504064	0.482384	0.49821	0.565388	0.558369	0.538338	0.553605	0.458292	0.352617	0.453403
Solyc_LYC1410_05T000849.1	0.156974	0.214859	0.158494	0.255919	0.350967	0.255958	0.350918	0.208512	0.17913	0.209411
Solyc_LYC1410_05T001674.1	0.183242	0.183505	0.185664	0.18566	0.185611	0.033104	0.00630443	0.0442021	0	0.183242
Solyc_LYC1410_08T000602.1	0.242231	0.29598	0.226076	0.225915	0.371425	0.163421	0.34268	0.216573	0.145507	0.272374
Solyc_LYC1410_08T000975.1	0.63707	0.661692	0.628261	0.649735	0.708225	0.470135	0.540861	0.417805	0.26985	0.626565
Solyc_LYC1410_10T001213.1	0.237098	0.242535	0.247342	0.247343	0.247328	0.064379	0.0493312	0.0741325	0.00589554	0.237125
Solyc_LYC1410_12T001791.1	0.0475728	0.0603936	0.0477532	0.0478007	0.0477549	0.00209407	0	0.00161642	0	0.0474496
Solyc_MM_01T001430.1	0.0692363	0.0672938	0.089911	0.0899069	0.0899112	0.0432904	0.0254984	0.0448643	0	0.0652959
Solyc_MM_02T001244.1	0.151704	0.207146	0.158492	0.342459	0.355971	0.342662	0.346278	0.25893	0.32922	0.333026
Solyc_MM_03T000994.1	0	0.166355	0	0.166069	0.296701	0.165677	0.251395	0.191479	0.16577	0.179593
Solyc_MM_03T001000.1	0.453846	0.469126	0.476492	0.476492	0.557196	0.493435	0.634893	0.42674	0.183442	0.435865
Solyc_MM_03T002774.1	0.163443	0.22302	0.177993	0.259343	0.352591	0.255372	0.335107	0.231731	0.23615	0.261456
Solyc_MM_04T000496.1	0.0116366	0.012797	0.022281	0.0396276	0.0397461	0.0395849	0	0.00020223	0	0.0115998
Solyc_MM_07T000441.1	0.0582287	0.0617467	0.0622414	0.0632909	0.0631363	0.0426513	0	0	0	0.0582701
Solyc_MM_07T000690.1	0.217336	0.248919	0.237157	0.289978	0.449496	0.263466	0.451032	0.242294	0.231547	0.255131
Solyc_MM_08T000874.1	0.206202	0.211433	0.224279	0.224262	0.286028	0.0145145	0.0551349	0.0150845	0.0593463	0.206182
Solyc_MM_09T001096.1	0.0747366	0.0446569	0.0580194	0.0922414	0.278992	0.0923378	0.279461	0.049842	0.024575	0.083679
Solyc_MM_09T001730.1	0	9.5e-05	0	9.35e-05	9.49e-05	0	0	0	0.00336835	0.00313454
Solyc_MM_10T000702.1	0.169323	0.205021	0.176518	0.323096	0.321858	0.320477	0.259891	0.214024	0.234076	0.267728
Solyc_MM_10T001032.1	0	0.000286831	0	0	0.0360826	0	0	0	0	0
Solyc_MM_10T001154.1	0.327903	0.368614	0.355111	0.355196	0.366072	0.128617	0.0551841	0.168064	0	0.3279
Solyc_MM_10T001317.1	0.270001	0.249515	0.260632	0.314742	0.326394	0.31438	0.302455	0.266957	0.247504	0.268904
Solyc_MM_11T001730.1	0.303493	0.288861	0.326385	0.326402	0.326192	0.0832866	0	0.0612437	0	0.303447
Solyc_MM_12T000945.1	0.00502481	0.0135963	0	0	0	0	0	0	0	0.00629449
Solyc_MM_12T000986.1	0.0150726	0.0283689	0.0120436	0.0813657	0.130925	0.0805498	0.13103	0.0667672	0.0528484	0.0687834
Sopim_PAS014479_00T000090.1	0.228576	0.263266	0.245082	0.403844	0.397596	0.403942	0.347539	0.273972	0.218572	0.278746
Sopim_PAS014479_00T000117.1	0.215366	0.185024	0.193035	0.192941	0.220113	0.133425	0.151711	0.0860806	0.0732807	0.214937
Sopim_PAS014479_01T002253.1	0.0124887	0.0468185	0.0127156	0.0130446	0.0211614	0.00964993	0.00194137	0.024455	0	0.0245522
Sopim_PAS014479_01T002310.1	0.638872	0.749002	0.629348	0.82386	0.922601	0.823776	0.922519	0.735498	0.37554	0.731571
Sopim_PAS014479_02T002561.1	0.501141	0.589635	0.482805	0.57476	0.756538	0.566664	0.756721	0.594608	0.455313	0.597134
Sopim_PAS014479_02T002650.1	0.0876802	0.0339423	0.067238	0.0809845	0.199255	0.0720314	0.176571	0.073916	0.124034	0.136057
Sopim_PAS014479_02T002861.1	0.518127	0.519535	0.546419	0.547594	0.588628	0.45333	0.538581	0.425427	0.400738	0.538472
Sopim_PAS014479_03T001467.1	0.376403	0.437916	0.385773	0.441554	0.561645	0.433503	0.561422	0.401693	0.340098	0.406419
Sopim_PAS014479_04T001303.1	0	0.000176988	0	0	0.137458	0	0.137419	0	0.0687197	0.068714
Sopim_PAS014479_04T001813.1	0.210326	0.267439	0.208851	0.368053	0.413945	0.357191	0.411665	0.281941	0.179167	0.282147
Sopim_PAS014479_04T001964.1	0.031963	0.0275907	0.0314115	0.0313042	0.0313467	0.00775189	0	0	0	0.0322479
Sopim_PAS014479_04T002375.1	0	0.0010665	0	0.0258966	0.0883736	0.0259243	0.0883862	0	0.0423325	0.0423173
Sopim_PAS014479_04T002380.1	0.0553427	0.0541736	0.0573717	0.057349	0.0573203	0.0160134	0.0158726	0.0254878	0.0056708	0.0554516
Sopim_PAS014479_04T002930.1	0.329859	0.334855	0.344228	0.438969	0.439278	0.438969	0.380285	0.345597	0.310006	0.366132
Sopim_PAS014479_05T000681.1	0.394663	0.607238	0.330596	0.492308	0.925782	0.492321	0.925779	0.622198	0.679488	0.685993
Sopim_PAS014479_06T000427.1	0	0	0	0	0.0547046	0	0.0357808	0	0.0879122	0.087879
Sopim_PAS014479_06T000895.1	0.3596	0.382954	0.396032	0.396125	0.395807	0.147124	0	0.104352	0	0.359424
Sopim_PAS014479_06T001173.1	0.65916	0.720272	0.584589	0.872787	0.816323	0.872812	0.822936	0.690064	0.535796	0.630506
Sopim_PAS014479_06T001866.1	0.0922944	0.106586	0.0981346	0.121241	0.160506	0.121245	0.142599	0.111922	0.121309	0.121317
Sopim_PAS014479_08T001896.1	0.356138	0.528741	0.371549	0.598542	0.789435	0.598277	0.789399	0.519926	0.603156	0.634687
Sopim_PAS014479_09T000202.1	0.805403	0.803935	0.842031	0.947076	0.96995	0.947012	0.947356	0.776082	0.677879	0.765717
Sopim_PAS014479_10T001312.1	0.46599	0.436844	0.493393	0.519815	0.526297	0.463449	0.412877	0.398972	0.369534	0.42021
Sopim_PAS014479_10T001664.1	0.0228593	0.0356599	0.030561	0.0305686	0.124979	0	0	0	0	0.0228596
Sopim_PAS014479_11T000066.1	0.237019	0.265314	0.243868	0.299798	0.319589	0.289392	0.243627	0.234703	0.264855	0.282226
Sopim_PAS014479_11T000695.1	0.230712	0.219305	0.215399	0.311524	0.443844	0.327041	0.429264	0.230234	0.324903	0.353849
Sopim_PAS014479_11T001848.3	0.319847	0.461782	0.338062	0.537273	0.498684	0.537269	0.50635	0.445213	0.340679	0.370284
Sopim_PAS014479_12T001251.1	0.818363	0.651534	0.84159	0.807646	0.806813	0.805808	0.862827	0.676841	0.488155	0.676295
Solyc_PI169588_00T000021.1	0.00193515	0	0	0	0	0	0	0	0	0.00118768
Solyc_PI169588_00T000116.1	0.402813	0.405001	0.433479	0.433501	0.471515	0.415108	0.428772	0.3249	0.25881	0.427225
Solyc_PI169588_01T001229.1	0	0.00453454	0	0	9.87e-05	0	0	0	0	0
Solyc_PI169588_01T002888.1	0.226757	0.276301	0.220353	0.308107	0.334844	0.308621	0.334328	0.303372	0.244263	0.302341
Solyc_PI169588_01T003222.1	0.526832	0.61881	0.491251	0.613824	0.640875	0.60367	0.700782	0.582084	0.560982	0.561086
Solyc_PI169588_01T003657.1	0.19002	0.22625	0.202814	0.373783	0.35256	0.373522	0.350937	0.251634	0.314565	0.316423
Solyc_PI169588_01T004009.1	0.253534	0.240221	0.248225	0.273866	0.33555	0.278035	0.28802	0.240301	0.127905	0.253183
Solyc_PI169588_02T000233.1	0.0204752	0.0256794	0.0232691	0.0232932	0.0457856	0	0.0454487	0.00410483	0.0165371	0.0205682
Solyc_PI169588_02T001905.1	0	0	0	0	0.0439787	0	0	0	0	0
Solyc_PI169588_03T000584.1	0	9.55e-05	0	9.53e-05	0	0	0	0	0	0
Solyc_PI169588_03T003062.1	0	0	0	9.41e-05	9.44e-05	0	0	0	0	9.62e-05
Solyc_PI169588_03T003220.1	0	9.67e-05	0	0.0217403	0.0217198	0.0218177	0	0	0.019559	0.0191299
Solyc_PI169588_04T001678.1	0	0.0103113	0	0	0.0956531	0	0.0957178	0.0205596	0.0382992	0.0382893
Solyc_PI169588_04T002170.1	0	0	0	0.213858	0.164816	0.212004	0.156185	0.0848693	0.000256729	0.0839535
Solyc_PI169588_04T002298.1	0.2395	0.264436	0.227898	0.270769	0.354314	0.284815	0.323367	0.235141	0.235889	0.277862
Solyc_PI169588_05T000705.1	0.234395	0.460721	0.20806	0.517905	0.619703	0.517919	0.619739	0.451635	0.51875	0.51888
Solyc_PI169588_05T001642.1	0.0485013	0.050682	0.0460973	0.140405	0.183604	0.140513	0.13905	0.0603059	0.0546648	0.0711802
Solyc_PI169588_06T000326.1	0.305294	0.322964	0.300212	0.303629	0.379575	0.375717	0.350902	0.334582	0.28396	0.333372
Solyc_PI169588_06T001055.1	0	0.115162	0	0.181843	0.340428	0.181186	0.275149	0.149181	0.273956	0.27403
Solyc_PI169588_07T000991.1	0.326548	0.399016	0.31774	0.522698	0.459133	0.522729	0.457657	0.397332	0.330153	0.379284
Solyc_PI169588_09T001046.1	0.0433498	0.0669036	0.0456	0.0960873	0.0972228	0.0962425	0.0814517	0.0835852	0.0230726	0.083577
Solyc_PI169588_10T000409.1	0	0.0100358	0	0.0448827	0.271754	0.0455706	0.16946	0.0494849	0.132431	0.132404
Solyc_PI169588_10T000570.1	0.465265	0.482058	0.508125	0.520702	0.524099	0.58505	0.531909	0.394746	0.263	0.471525
Solyc_PI169588_10T001306.1	0	0	0	0	0	0	0	0	0	0.000193578
Solyc_PI169588_12T000880.1	0.328862	0.335585	0.328815	0.407	0.477432	0.403245	0.471703	0.32563	0.296045	0.334045
Solyc_PI169588_12T001350.1	0.1228	0.173689	0.135382	0.135382	0.135372	0.113046	0.0170792	0.090901	0.0266745	0.134813
Solyc_PI169588_12T001453.1	0.32354	0.27384	0.331776	0.342558	0.362332	0.328357	0.376516	0.270781	0.243209	0.274049
Solyc_PI169588_12T001712.1	0.666185	0.587046	0.699567	0.700707	0.71005	0.684031	0.70789	0.576442	0.450184	0.578674
Solyc_PI303721_00T000031.1	0	0	0	0	0	0	0	0	0	0
Solyc_PI303721_00T000044.1	0.351155	0.348432	0.378222	0.377019	0.472882	0.307579	0.516443	0.27857	0.208256	0.306242
Solyc_PI303721_01T000482.1	0.30009	0.422064	0.299743	0.52817	0.504903	0.528397	0.509079	0.433925	0.311204	0.389676
Solyc_PI303721_01T000994.1	0.570926	0.576761	0.600848	0.60017	0.600364	0.19184	0.110893	0.247823	0.0275259	0.571461
Solyc_PI303721_01T001208.1	0	0.0194839	0.00286138	0.0863927	0.0912778	0.0866254	0.0681884	0.028151	0.0673853	0.0672226
Solyc_PI303721_01T002391.1	0.847149	0.772263	0.882121	0.857005	0.829607	0.852647	0.773234	0.709475	0.607446	0.666085
Solyc_PI303721_03T000799.1	0	9.3e-05	0	9.35e-05	0	0	0	0	0	0
Solyc_PI303721_04T000031.1	0.229497	0.253099	0.255335	0.33181	0.331852	0.358846	0.197301	0.246015	0.100721	0.248649
Solyc_PI303721_04T000116.1	0.0244942	0	0.00707605	0.0081224	0.105679	0	0.105964	0	0	0.0242398
Solyc_PI303721_04T000768.1	0.0674426	0.0687162	0.0609407	0.0609299	0.0611651	0.024301	0.0491062	0.0259311	0.0373339	0.0707258
Solyc_PI303721_05T001093.1	0.727755	0.683543	0.745534	0.833146	0.821686	0.833041	0.637999	0.627926	0.438779	0.638987
Solyc_PI303721_06T000284.1	0.434629	0.455302	0.437357	0.54195	0.713061	0.541928	0.713075	0.481223	0.421948	0.410118
Solyc_PI303721_08T001039.1	0.13148	0.260517	0.118629	0.385403	0.46271	0.385433	0.462736	0.300372	0.308008	0.322868
Solyc_PI303721_08T001314.1	0.80072	0.869903	0.858613	0.857503	0.874696	0.484389	0.601333	0.691762	0.440928	0.833886
Solyc_PI303721_11T001612.1	0.0361477	0.0310437	0.0336244	0.0335332	0.0340615	0	0	0	0	0.0360872
Solyc_PI303721_11T001620.1	0	9.64e-05	0	0	0	0	0	0	0	9.49e-05
Solyc_PI303721_11T001934.1	0.0701727	0.108788	0.0618019	0.0811657	0.42352	0.079468	0.401054	0.148451	0.349269	0.371524
Solyc_PI303721_12T000848.1	0.195052	0.424098	0.174093	0.509895	0.639542	0.510362	0.639207	0.44713	0.511574	0.51161
Sopim_PP_00T000026.1	0.0822691	0.145086	0.0907527	0.244777	0.274236	0.244742	0.241916	0.163723	0.153585	0.159249
Sopim_PP_01T001292.1	0	9.84e-05	0	0	0.439922	0	0.423689	0.12466	0	0.124284
Sopim_PP_01T003974.1	0.396259	0.492841	0.397603	0.541612	0.567977	0.54133	0.709848	0.488157	0.388201	0.48961
Sopim_PP_02T000317.1	0.186474	0.254172	0.200262	0.323501	0.304293	0.323527	0.304453	0.247093	0	0.247077
Sopim_PP_02T000809.1	0.67868	0.694696	0.717323	0.832276	0.842126	0.832141	0.842047	0.672025	0.411302	0.609736
Sopim_PP_02T001875.1	0.718081	0.889927	0.640943	0.845371	0.9297	0.845044	0.92966	0.875399	0.702373	0.843977
Sopim_PP_03T000390.1	0.237915	0.348264	0.19455	0.410954	0.637087	0.410881	0.637261	0.367064	0.321845	0.336502
Sopim_PP_03T002097.1	0.324332	0.301192	0.337223	0.345574	0.359571	0.309969	0.295067	0.26528	0	0.332274
Sopim_PP_04T000789.1	0.0278023	0.0423847	0.04321	0.252743	0.252763	0.252802	0.130207	0.0645518	0.050719	0.0644542
Sopim_PP_04T001824.1	0.228485	0.247009	0.23024	0.253479	0.381117	0.278627	0.38101	0.24446	0.270188	0.290553
Sopim_PP_05T000228.1	0.633275	0.590318	0.690339	0.829985	0.82964	0.803574	0.46706	0.515851	0.350518	0.611804
Sopim_PP_06T000550.1	0.708926	0.72119	0.816057	0.780882	0.789987	0.780739	0.790201	0.683808	0.53252	0.650023
Sopim_PP_06T001168.1	0.489998	0.632492	0.443653	0.823743	0.805199	0.823246	0.769666	0.626564	0.543536	0.625854
Sopim_PP_06T002017.1	0.394762	0.376897	0.425562	0.474923	0.457905	0.454922	0.457677	0.361485	0.359336	0.362657
Sopim_PP_06T002042.1	0.950237	0.870762	1	0.995326	1	0.777114	0.990771	0.830519	0.0755636	0.847568
Sopim_PP_07T001278.1	0	0	0	9.36e-05	0	0	0	0	0	0
Sopim_PP_10T000036.1	0.489621	0.500081	0.495945	0.543943	0.567242	0.516978	0.536453	0.48617	0.40384	0.487892
Sopim_PP_12T001739.1	0.0297576	0.019441	0.0284664	0.0641272	0.175735	0.0653253	0.175776	0.0656615	0.116425	0.116316
Solyc_TS112_01T000289.1	0.231474	0.215239	0.238007	0.238006	0.238006	0.160317	0.127993	0.120896	0	0.231473
Solyc_TS112_02T000119.1	0.339097	0.418426	0.338089	0.517157	0.575713	0.517088	0.591196	0.409223	0.234379	0.414287
Solyc_TS112_02T000710.1	0	0.0278454	0	0	0.108477	0	0.108516	0.0364515	0.130902	0.130904
Solyc_TS112_02T002427.1	0	0	0	0	0	0	0	0	0	0
Solyc_TS112_03T000555.1	0.0905579	0.104474	0.0956596	0.0953719	0.0951414	0	0	0.0080413	0	0.0904467
Solyc_TS112_04T002956.1	0	0	0.00120189	0.00120769	0.00110772	0	0	0	0.0100206	0.014351
Solyc_TS112_04T002963.1	0.00288704	0.0125959	0.00421109	0.0260234	0.0245557	0.0252162	0	0	0	0
Solyc_TS112_05T001459.1	0	0	0	0.0108843	0.127774	0.0110941	0.127782	0.0222138	0.115316	0.115288
Solyc_TS112_06T001417.1	0.548805	0.60329	0.574361	0.574486	0.575796	0.406159	0.353313	0.384018	0.038489	0.549836
Solyc_TS112_06T001525.1	0.73955	0.680225	0.791003	0.818804	0.844032	0.78107	0.792558	0.627833	0.54154	0.70086
Solyc_TS112_07T002367.1	0.302076	0.295819	0.321515	0.335436	0.344403	0.380321	0.334424	0.297446	0.0390052	0.30424
Solyc_TS112_08T001601.1	0.0441515	0.0531588	0.0411253	0.0421843	0.0416004	0	0	0	0	0.0441167
Solyc_TS112_09T001137.1	0.264215	0.225806	0.328366	0.535856	0.558339	0.535472	0.377359	0.225792	0.208595	0.257319
Solyc_TS112_11T000067.1	0.244838	0.277275	0.235619	0.324593	0.427102	0.324468	0.427434	0.291975	0.294959	0.327513
Solyc_TS112_12T000827.1	0.0236952	0.063642	0.0199231	0.0610347	0.0864176	0.0603226	0.0881859	0.0686037	0.0478671	0.0685594
Solyc_TS117_01T000011.1	0.420156	0.441724	0.458255	0.460487	0.594253	0.460494	0.59324	0.429686	0.386162	0.427615
Solyc_TS117_01T000292.2	0.452895	0.422795	0.478458	0.51586	0.556288	0.482506	0.489887	0.429268	0.380891	0.44988
Solyc_TS117_01T000571.1	0	0	0	0.0376138	0.0375496	0.0375361	0	0	0	0
Solyc_TS117_01T000943.1	0	0	0	0	0.137388	0	0.137387	0	0.091019	0.0910166
Solyc_TS117_01T001163.1	0	0	0	0	0	0	0	0	0	0
Solyc_TS117_01T001181.1	0.00815047	0.0259223	0.0156485	0.170185	0.203213	0.17085	0.182179	0.0262807	0.0821371	0.0815714
Solyc_TS117_01T001223.1	0.0434687	0.0207809	0.0276733	0.0338534	0.115393	0.031533	0.115414	0.0171796	0.0648251	0.064959
Solyc_TS117_01T001361.1	0	0.0230111	0.00186351	0.0676525	0.0676681	0.0676341	0.0364721	0.0267935	0.00334486	0.0264591
Solyc_TS117_01T001532.1	0.487391	0.523198	0.506249	0.581691	0.7415	0.551714	0.710665	0.483284	0.369985	0.506439
Solyc_TS117_01T001895.1	0.353775	0.377589	0.324886	0.326291	0.349083	0.140752	0.215332	0.169248	0.273803	0.381856
Solyc_TS117_01T003787.1	0.209118	0.210025	0.19407	0.318824	0.300838	0.301054	0.204694	0.217031	0.140941	0.224227
Solyc_TS117_02T000547.1	0.160615	0.152689	0.17576	0.24347	0.266034	0.24046	0.226331	0.166052	0.107754	0.164714
Solyc_TS117_02T000905.1	0.457626	0.623435	0.459467	0.640749	0.71859	0.640743	0.718569	0.601798	0.627903	0.635667
Solyc_TS117_02T000963.1	0.269151	0.21254	0.293737	0.394319	0.400124	0.375354	0.347025	0.20528	0.214065	0.238822
Solyc_TS117_02T001814.1	0	0.0601564	0	0.178385	0.467801	0.179121	0.46851	0.173421	0.266644	0.265954
Solyc_TS117_02T002289.1	0.211433	0.277096	0.203934	0.287482	0.357391	0.286471	0.35738	0.264723	0.232571	0.274898
Solyc_TS117_02T003083.1	0.26671	0.536333	0.106445	0.613863	0.694751	0.613344	0.694052	0.519418	0.396912	0.440748
Solyc_TS117_03T000324.1	0.656524	0.656404	0.696062	0.835519	0.753039	0.808204	0.534353	0.619953	0.313151	0.655788
Solyc_TS117_03T000432.1	0.669854	0.647732	0.690555	0.721094	0.750274	0.7126	0.730894	0.601422	0.504524	0.570078
Solyc_TS117_03T000526.1	0.0884777	0.094652	0.0873938	0.0870352	0.0870276	0	0	0	0.00309115	0.0881885
Solyc_TS117_03T000621.1	0	0	0	0	9.08e-05	0	0	0	0	9.6e-05
Solyc_TS117_03T001103.1	0.109066	0.101261	0.118743	0.118744	0.195034	0.109107	0.185954	0.110676	0.0861105	0.124167
Solyc_TS117_03T001327.1	0.675387	0.63117	0.728729	0.720951	0.731528	0.650943	0.592268	0.566748	0.500126	0.639424
Solyc_TS117_03T001451.1	0.32743	0.361878	0.391072	0.393777	0.415723	0.244536	0.376272	0.238771	0.226932	0.344992
Solyc_TS117_03T002402.1	0.093849	0.124734	0.098395	0.125287	0.15954	0.125297	0.155072	0.119064	0.0706724	0.119096
Solyc_TS117_03T002832.1	0.781442	0.75196	0.802042	0.876808	0.837431	0.848885	0.822362	0.718816	0.542378	0.713002
Solyc_TS117_04T000767.1	0.232729	0.26003	0.256656	0.316296	0.302841	0.302707	0.284632	0.233055	0.095421	0.241102
Solyc_TS117_05T001627.1	0.219595	0.205413	0.227557	0.227683	0.228074	0.157655	0.120135	0.12271	0.0745409	0.22606
Solyc_TS117_05T001880.1	0	0	0	9.72e-05	0.0707083	0	0.085231	0	0.0375335	0.0369757
Solyc_TS117_06T000305.1	0.29559	0.294809	0.304803	0.454295	0.472902	0.456428	0.395952	0.314846	0.380168	0.405923
Solyc_TS117_06T000944.1	0.196877	0.159108	0.182523	0.182365	0.184003	0.146659	0.144934	0.079193	0.0773194	0.19693
Solyc_TS117_06T002178.1	0.421634	0.485114	0.459255	0.546126	0.694076	0.546216	0.694086	0.471828	0.480003	0.490668
Solyc_TS117_06T002446.1	0.0613555	0.237797	0.0516086	0.347605	0.348731	0.347844	0.344334	0.272398	0.293209	0.314823
Solyc_TS117_07T000364.1	0	0	0	9.8e-05	9.44e-05	0	0	0	0	0
Solyc_TS117_07T000636.1	0.444013	0.459693	0.474362	0.489901	0.616681	0.542671	0.654116	0.44394	0.368528	0.448924
Solyc_TS117_07T001356.1	0.296226	0.310895	0.308934	0.422213	0.365073	0.422464	0.357215	0.308162	0.224084	0.286329
Solyc_TS117_07T001457.1	0.0569712	0.090583	0.0603895	0.166161	0.181286	0.166162	0.181488	0.119868	0.0771083	0.119918
Solyc_TS117_07T001683.1	0.0207658	0.0324366	0.0258272	0.0370636	0.0369927	0.0301373	0	0	0	0.0208943
Solyc_TS117_07T001891.1	0.179776	0.455638	0.162468	0.414516	0.466986	0.414522	0.474677	0.426286	0.410386	0.410348
Solyc_TS117_08T000767.1	0.0847372	0.227657	0.0732595	0.239886	0.431325	0.239525	0.403185	0.289715	0.226101	0.262502
Solyc_TS117_09T001580.1	0.256377	0.269341	0.275713	0.275619	0.27562	0.144561	0.0838183	0.122979	0.0351168	0.255998
Solyc_TS117_09T001701.1	0	0	0	0	9.36e-05	0	0	0	0	0
Solyc_TS117_09T002009.1	0	0	0	0	0.158986	0	0.150689	0	0.00344836	0.00326703
Solyc_TS117_10T001400.1	0.347624	0.405037	0.37443	0.475441	0.472157	0.491147	0.395323	0.368194	0.262341	0.3807
Solyc_TS117_11T001411.1	0.517566	0.563143	0.512358	0.603775	0.639011	0.603466	0.638987	0.567115	0.520785	0.546202
Solyc_TS117_12T001470.1	0.779742	0.684941	0.825431	0.894214	0.960632	0.893363	0.967921	0.696398	0.548495	0.696227
Solyc_TS117_12T002052.1	0.318264	0.331352	0.303273	0.401609	0.415203	0.400397	0.38492	0.291796	0.208659	0.312028
Solyc_cer_TS118_01T000072.1	0.315168	0.330145	0.329303	0.329582	0.336849	0.0594659	0.175372	0.118201	0.0587977	0.31512
Solyc_cer_TS118_01T000544.1	0.0106793	0.0359522	0.00744386	0.0600878	0.126581	0.060773	0.126599	0.0486692	0.0967867	0.0967555
Solyc_cer_TS118_01T000555.1	0	0.0142449	0	0	0.0164777	0	0.016481	0	0.0273729	0.0268702
Solyc_cer_TS118_01T002350.1	0.426022	0.451943	0.459076	0.45887	0.456768	0.353213	0.449488	0.337278	0.237952	0.43322
Solyc_cer_TS118_01T002634.1	0.182011	0.239013	0.169584	0.297679	0.360073	0.297831	0.330355	0.237773	0.190645	0.235015
Solyc_cer_TS118_01T004409.1	0.101085	0.0814961	0.10598	0.144826	0.128876	0.14015	0.125314	0.0984817	0.06579	0.0736616
Solyc_cer_TS118_01T004462.1	0.416402	0.437654	0.42532	0.512245	0.537659	0.512266	0.526776	0.423095	0.382152	0.398767
Solyc_cer_TS118_02T000051.1	0	0	0	0	0	0	0	0	0	9.89e-05
Solyc_cer_TS118_02T000401.1	0.812006	0.849634	0.837229	0.860417	0.883131	0.920142	0.830974	0.78704	0.530781	0.812085
Solyc_cer_TS118_02T001351.1	0	0.0188999	0	0	0	0	0	0	0	0
Solyc_cer_TS118_02T003010.1	0	0.0861088	0	0.198053	0.452446	0.19739	0.437607	0.138075	0.123571	0.144148
Solyc_cer_TS118_02T003189.1	0	0	0	0.0909323	0.213538	0.0909995	0.208832	0.00855366	0.0938733	0.0938853
Solyc_cer_TS118_02T003200.1	0.129894	0.298306	0.135548	0.324213	0.386925	0.323858	0.3834	0.293599	0.240753	0.313837
Solyc_cer_TS118_03T001016.1	0	0	0	0	0	0	0	0	0	0
Solyc_cer_TS118_03T002390.1	0.117392	0.113238	0.131669	0.131675	0.131763	0.0505382	0.0131535	0.030148	0	0.117419
Solyc_cer_TS118_03T002778.1	0.0397397	0.0601544	0.0551939	0.0549608	0.065965	0	0.0659031	0.0257923	0.0199911	0.0369368
Solyc_cer_TS118_03T003374.1	0.508737	0.572614	0.54757	0.798387	0.808646	0.798455	0.634337	0.543663	0.466063	0.517618
Solyc_cer_TS118_04T000912.1	0.62094	0.630134	0.624225	0.76876	0.697834	0.768726	0.695932	0.610363	0.416066	0.54963
Solyc_cer_TS118_06T000689.1	0.345217	0.395013	0.37078	0.388148	0.470617	0.413491	0.46167	0.395452	0.358921	0.39229
Solyc_cer_TS118_06T000793.1	0	0	0	0	0	0	0	0	0	0
Solyc_cer_TS118_06T001419.1	0.337328	0.358149	0.358525	0.394618	0.541856	0.394581	0.530068	0.339678	0.380657	0.404492
Solyc_cer_TS118_06T001630.1	0	0.0425463	0	0.11624	0.116147	0.116047	0.0394777	0.0303489	0.0306487	0.0306777
Solyc_cer_TS118_07T000042.1	0.338907	0.377525	0.373808	0.459873	0.422253	0.453712	0.415309	0.357913	0.192264	0.35767
Solyc_cer_TS118_07T000291.1	0	0	0	0	0	0	0	0	0	0
Solyc_cer_TS118_07T000949.1	0.302508	0.346024	0.311004	0.415348	0.461543	0.429986	0.467966	0.354263	0.307736	0.354242
Solyc_cer_TS118_07T001116.1	0	0	0	0	9.8e-05	0	0	0	0.0553414	0.055272
Solyc_cer_TS118_07T001234.1	0.866884	0.865674	0.93223	0.932249	0.932229	0.813166	0.579393	0.724714	0.558539	0.869965
Solyc_cer_TS118_07T002042.1	0	0	0	0	0.205967	0	0.196204	0.0134366	0.123087	0.123061
Solyc_cer_TS118_08T000249.1	0.669063	0.669941	0.733634	0.756664	0.758432	0.756383	0.757868	0.625038	0.586969	0.591178
Solyc_cer_TS118_08T000690.1	0	0	0	0	0.0826007	0	0	0	0	0
Solyc_cer_TS118_09T000075.1	0.315948	0.365239	0.36273	0.47433	0.486107	0.474334	0.440154	0.357838	0.173085	0.357529
Solyc_cer_TS118_09T000100.1	0.442628	0.436551	0.465003	0.464405	0.457835	0.457109	0.481098	0.373875	0.319061	0.45797
Solyc_cer_TS118_09T002066.1	0.335016	0.317196	0.336462	0.357683	0.398237	0.286307	0.331575	0.295348	0.236653	0.363184
Solyc_cer_TS118_10T000745.1	0.477206	0.47448	0.545489	0.560936	0.590011	0.523513	0.522094	0.449729	0.33045	0.459246
Solyc_cer_TS118_10T000840.1	0	0	0	0	0.146069	0	0	0	0	0
Solyc_cer_TS118_10T000842.1	0	0	0	0	0.077183	0	0.0772578	0	0.0666089	0.0664682
Solyc_cer_TS118_10T001287.1	0.768418	0.805765	0.781592	0.975392	0.887953	0.975778	0.887849	0.766471	0.715751	0.715801
Solyc_cer_TS118_11T001802.1	0.0472029	0.0894833	0.0412708	0.198524	0.267556	0.197328	0.267436	0.107031	0.219609	0.219507
Solyc_cer_TS118_11T001830.1	0.207832	0.177208	0.283909	0.52978	0.529801	0.529357	0.242333	0.0871464	0	0.207881
Solyc_cer_TS118_11T002049.1	0	0	0	0.00328758	0.0032998	0.00333788	0	0	0	0
Solyc_cer_TS118_12T001306.1	0.279065	0.386011	0.232755	0.4192	0.444542	0.419169	0.458142	0.365675	0.236567	0.36892
Solyc_cer_TS118_12T001582.1	0	0	0	0	0.00855627	0	0.00882765	0	0.0434074	0.0434016
Solyc_cer_TS118_12T001854.1	0.236075	0.454353	0.245143	0.408344	0.40049	0.409153	0.330511	0.396429	0.279233	0.365215
Solyc_cer_TS118_12T001862.1	0.381966	0.347304	0.405414	0.432307	0.466682	0.378882	0.442412	0.29698	0.28031	0.356297
Solyc_TS12_01T001476.1	0.781727	0.772943	0.839582	0.853069	0.840182	0.645781	0.592366	0.534663	0.364166	0.765867
Solyc_TS12_01T001647.1	0.461895	0.506152	0.474613	0.489516	0.577733	0.404064	0.483882	0.500912	0.207534	0.499711
Solyc_TS12_01T004195.1	0	0	0	0	0	0	0	0	0	0
Solyc_TS12_02T000121.1	0.607394	0.645877	0.643815	0.699814	0.638402	0.699448	0.638714	0.611346	0.434333	0.506951
Solyc_TS12_02T000165.1	0	0	0	0	0	0	0	0	0	0
Solyc_TS12_02T001203.1	0.429457	0.555445	0.468375	0.67544	0.621982	0.675085	0.659232	0.535246	0.331017	0.507092
Solyc_TS12_02T001374.1	0.0204424	0.0252077	0.0132934	0.0135926	0.013007	0	0	0	0	0.0204281
Solyc_TS12_02T002331.1	0.456482	0.460358	0.476239	0.492518	0.552	0.416468	0.43899	0.364764	0.229087	0.450751
Solyc_TS12_03T001187.1	0.221324	0.164465	0.241908	0.387503	0.388106	0.377452	0.201725	0.160426	0.137571	0.20833
Solyc_TS12_04T000029.1	0.129936	0.134883	0.126965	0.126949	0.194734	0.0929872	0.0355936	0.0702344	0.0167106	0.129936
Solyc_TS12_04T000668.1	0.243052	0.298402	0.241271	0.544529	0.716324	0.543518	0.716332	0.353434	0.469087	0.47058
Solyc_TS12_05T001569.1	0.706501	0.728773	0.760871	0.759934	0.698715	0.90933	0.537209	0.726494	0.515851	0.703873
Solyc_TS12_06T000163.1	0.178264	0.189373	0.169192	0.246139	0.237574	0.24496	0.229631	0.217756	0.153928	0.217699
Solyc_TS12_06T000964.1	0.00657081	0.178051	0.0123444	0.302558	0.423249	0.302558	0.423747	0.237536	0.178289	0.208111
Solyc_TS12_06T002805.1	0	0	0	0	9.62e-05	0	0	0	0	0
Solyc_TS12_07T000609.1	0.463408	0.467995	0.489332	0.551766	0.549676	0.540298	0.465104	0.387151	0.256942	0.45332
Solyc_TS12_08T000884.1	0.703939	0.72512	0.734203	0.935844	0.970556	0.935961	0.879062	0.717936	0.586204	0.712289
Solyc_TS12_08T000943.1	0.586102	0.647449	0.661652	0.73809	0.698129	0.738006	0.682755	0.613474	0.471662	0.473276
Solyc_TS12_09T001321.1	0.592433	0.573766	0.644695	0.683126	0.603144	0.682974	0.582137	0.534883	0.401672	0.492947
Solyc_TS12_11T000820.1	0.512878	0.564317	0.523173	0.583928	0.800511	0.57704	0.800287	0.535339	0.610508	0.630582
Solyc_TS12_11T001697.1	0.132455	0.145654	0.162448	0.279613	0.279609	0.25049	0.0748053	0.0379843	0	0.131972
Solyc_TS12_11T001711.1	0	0	0	9.81e-05	9.79e-05	0	0	0	0	0.0871951
Solyc_TS12_12T001278.1	0.146086	0.195647	0.121332	0.168436	0.278968	0.166875	0.278854	0.190247	0.205929	0.224915
Solyc_TS12_12T002184.1	0.526941	0.54352	0.539184	0.647109	0.536091	0.647106	0.536036	0.517107	0.391871	0.497699
Sopim_TS156_01T002777.1	0.417976	0.503045	0.438689	0.608164	0.582311	0.604451	0.514938	0.465622	0.302738	0.472615
Sopim_TS156_03T000924.1	0.286567	0.286034	0.304093	0.380468	0.379122	0.380055	0.314777	0.281585	0.208501	0.281574
Sopim_TS156_03T001141.1	0	0	0	0	0	0	0	0	0	0
Sopim_TS156_04T001520.1	0.140272	0.249828	0.131594	0.359127	0.359636	0.359209	0.35892	0.264883	0.231315	0.259627
Sopim_TS156_04T001655.1	0.310413	0.291088	0.320033	0.344131	0.344222	0.323748	0.25778	0.252489	0.210295	0.281923
Sopim_TS156_04T002195.1	0.393968	0.466569	0.400431	0.400413	0.573315	0.230298	0.500748	0.504885	0.399589	0.590018
Sopim_TS156_05T000244.1	0	0	0	0	0.0670075	0	0.0670438	0	0.040104	0.0399243
Sopim_TS156_07T000473.1	0.338534	0.360256	0.348389	0.348676	0.390554	0.187866	0.295834	0.170073	0.163342	0.33932
Sopim_TS156_07T000725.1	0.0812935	0.066362	0.0706802	0.0703379	0.0715828	0.0119752	0.0194764	0.0284326	0.0103161	0.0809626
Sopim_TS156_07T000794.1	0	0	0	0.0243362	0.0244164	0.0245368	0	0	0	0.00092228
Sopim_TS156_07T001241.1	0.540867	0.5877	0.583647	0.583571	0.58347	0.190534	0.00846486	0.222306	0.0235836	0.541116
Sopim_TS156_08T001689.1	0	0.0785034	0	0.134696	0.247661	0.134848	0.234358	0.129335	0.127502	0.127457
Sopim_TS156_09T001195.1	0.188139	0.179747	0.198428	0.205761	0.235043	0.18629	0.208358	0.168397	0.141647	0.188274
Sopim_TS156_10T002526.1	0.120788	0.432596	0.117456	0.600559	0.659755	0.600357	0.637213	0.447771	0.301187	0.446998
Sopim_TS156_10T002586.1	0.445794	0.455147	0.456292	0.456329	0.523681	0.419286	0.458452	0.329819	0.153103	0.444839
Sopim_TS156_12T002508.1	0.0259993	0.0427164	0.0318336	0.0317657	0.0317471	0	0	0	0	0.0259713
Sopim_TS15_01T000365.1	0.289969	0.233313	0.274292	0.274701	0.265193	0.20358	0.210644	0.193926	0.0446308	0.248779
Sopim_TS15_01T000407.1	0.535855	0.526937	0.560564	0.560422	0.726586	0.565933	0.69923	0.507595	0.444183	0.620947
Sopim_TS15_01T003477.1	0	0	0	0	0.0175748	0	0	0	0	0
Sopim_TS15_02T002192.1	0.182077	0.201982	0.212984	0.334846	0.248397	0.329147	0.184368	0.204904	0.161005	0.205867
Sopim_TS15_03T001851.1	0.479516	0.475985	0.497486	0.505934	0.505992	0.537309	0.333491	0.307659	0.226649	0.479675
Sopim_TS15_03T002824.1	0.413301	0.406918	0.429719	0.459355	0.489814	0.410569	0.39361	0.33552	0.189529	0.41892
Sopim_TS15_04T002386.1	0.557342	0.619069	0.570085	0.727325	0.68225	0.727535	0.681696	0.586466	0.498824	0.524822
Sopim_TS15_05T000758.1	0.546451	0.578423	0.558355	0.62672	0.643826	0.623779	0.524984	0.543225	0.37628	0.530868
Sopim_TS15_05T001807.1	0.308043	0.328415	0.291694	0.292409	0.348485	0.0631354	0.217873	0.139825	0.0971683	0.333788
Sopim_TS15_08T001970.1	0.344924	0.334538	0.380012	0.41761	0.416964	0.451225	0.286685	0.279446	0.151758	0.346515
Sopim_TS15_09T002350.1	0	0.249752	0	0.264365	0.519376	0.26428	0.519374	0.284894	0.295268	0.295254
Sopim_TS15_10T000928.1	0.117338	0.107665	0.119911	0.119864	0.119825	0	0	0	0.014283	0.117864
Sopim_TS15_12T000056.1	0.288714	0.285704	0.243443	0.311847	0.603044	0.312738	0.624924	0.326555	0.262676	0.265518
Sopim_TS15_12T001478.1	0	0	0	0	0	0	0	0	0	0
Solyc_TS166_01T000243.1	0.0325759	0.0949464	0.0263174	0.166217	0.202371	0.166836	0.202362	0.106256	0.0723274	0.0983849
Solyc_TS166_01T000277.1	0.0674611	0.120007	0.0656855	0.141534	0.212511	0.141092	0.209355	0.106505	0.105926	0.123959
Solyc_TS166_01T000563.1	0.137076	0.14452	0.1332	0.133185	0.136793	0	0.0589519	0.0133902	0.0331183	0.13699
Solyc_TS166_01T000806.1	0.382734	0.337341	0.415902	0.433626	0.439431	0.432687	0.455482	0.342308	0.305234	0.342148
Solyc_TS166_01T001235.1	0.189957	0.190207	0.197005	0.196471	0.196818	0.095313	0.0902969	0.122837	0.00479845	0.19335
Solyc_TS166_01T003168.1	0.117651	0.195225	0.117069	0.160231	0.403725	0.159591	0.342323	0.217487	0.228425	0.229569
Solyc_TS166_02T000906.1	0.2277	0.223182	0.250828	0.250756	0.264514	0.204002	0.181138	0.176079	0.0417115	0.227615
Solyc_TS166_03T001570.1	0.0733842	0.0879974	0.0867239	0.143412	0.143189	0.143505	0.0907869	0.0860129	0	0.085963
Solyc_TS166_04T000858.1	0.590299	0.599136	0.61972	0.720331	0.761676	0.705707	0.737045	0.567214	0.315418	0.55483
Solyc_TS166_04T001044.1	0.506004	0.553958	0.530991	0.824509	0.774489	0.824491	0.614542	0.538978	0.429247	0.467532
Solyc_TS166_04T001309.1	0.310661	0.270035	0.328059	0.363445	0.440187	0.357517	0.428391	0.271107	0.213085	0.277282
Solyc_TS166_05T001195.1	0.879532	0.862251	0.929162	0.946605	0.984958	0.862448	0.935218	0.807418	0.463283	0.835643
Solyc_TS166_06T001633.1	0.0157295	0.0358825	0.0210508	0.0209492	0.0208835	0	0	0	0	0.0155983
Solyc_TS166_08T001142.1	0.264373	0.319665	0.27547	0.275381	0.35064	0.0177991	0.248723	0.0588644	0.210194	0.347681
Solyc_TS166_09T002279.1	0.246844	0.276395	0.251795	0.353552	0.361281	0.354819	0.305296	0.268899	0.153617	0.274064
Solyc_TS166_10T000862.1	0.447045	0.486494	0.410964	0.521596	0.591698	0.523954	0.58827	0.488606	0.253293	0.489421
Solyc_TS171_00T000034.2	0.454429	0.445157	0.492077	0.504094	0.504076	0.445983	0.343743	0.320539	0.0697024	0.413676
Solyc_TS171_01T000882.1	0.0822453	0.129523	0.098529	0.148471	0.145407	0.148608	0.12206	0.0906793	0.0307522	0.0945875
Solyc_TS171_01T003341.1	0	9.77e-05	0	0	9.98e-05	0	0	0	0.0187465	0.0186545
Solyc_TS171_02T001814.1	0.324169	0.51387	0.298859	0.3913	0.560873	0.390322	0.520326	0.497148	0.341314	0.413382
Solyc_TS171_03T001041.1	0.31858	0.408139	0.347223	0.464998	0.473675	0.465029	0.472377	0.386179	0.303792	0.410088
Solyc_TS171_04T001570.1	0.264347	0.245756	0.218957	0.219457	0.219603	0.193774	0.169464	0.1801	0.0465513	0.298273
Solyc_TS171_04T001574.1	0.514518	0.583137	0.496399	0.709409	0.588194	0.709327	0.6963	0.573999	0.550589	0.550599
Solyc_TS171_04T001605.1	0.156502	0.219536	0.166945	0.348956	0.343651	0.348986	0.285523	0.228532	0.188639	0.225349
Solyc_TS171_04T001624.1	0.356229	0.41463	0.341832	0.480599	0.498884	0.480596	0.49883	0.403868	0.298589	0.362025
Solyc_TS171_05T000125.1	0.421604	0.432696	0.454157	0.454167	0.562108	0.446032	0.606175	0.349381	0.222554	0.423406
Solyc_TS171_05T000972.1	0.296365	0.37094	0.285086	0.378499	0.560446	0.378207	0.563613	0.378942	0.40474	0.420693
Solyc_TS171_05T001402.1	0.489983	0.510273	0.480717	0.616639	0.639273	0.608493	0.632848	0.487118	0.405368	0.484077
Solyc_TS171_05T001776.1	0.342554	0.399265	0.374998	0.374848	0.396893	0.267602	0.227607	0.248166	0.149661	0.343035
Solyc_TS171_06T000212.1	0.50992	0.494889	0.439537	0.439746	0.437977	0.30516	0.122254	0.343121	0.0571461	0.512274
Solyc_TS171_07T000971.1	0.186871	0.189003	0.200098	0.254359	0.259171	0.269398	0.25777	0.220703	0.174797	0.220627
Solyc_TS171_07T001045.1	0.032522	0.0362142	0.0393409	0.0393658	0.0387847	0	0	0	0	0.0324924
Solyc_TS171_07T002155.1	0.372945	0.415734	0.409511	0.409527	0.409462	0.253001	0.0995542	0.205036	0.0547891	0.372882
Solyc_TS171_08T000663.1	0.161609	0.265985	0.157921	0.313369	0.460989	0.313433	0.452051	0.271671	0.271356	0.284189
Solyc_TS171_08T000666.1	0.401417	0.508346	0.437143	0.536997	0.554037	0.491351	0.439484	0.385637	0.349363	0.481526
Solyc_TS171_08T001083.1	0.179668	0.19482	0.197948	0.197379	0.318479	0.0569568	0	0.0660675	0	0.179412
Solyc_TS171_09T001251.1	0.0997749	0.147113	0.107029	0.177193	0.211828	0.177168	0.202767	0.14123	0.185632	0.187538
Solyc_TS171_12T001089.1	0	0	0	0	0	0	0	0	0	0
Solyc_TS171_12T001536.1	0.747939	0.685963	0.777272	0.873054	0.961696	0.87278	0.915891	0.712031	0.623692	0.712915
Solyc_TS185_01T000869.1	0.641336	0.657123	0.680215	0.680264	0.677308	0.650843	0.612552	0.578261	0.560007	0.639162
Solyc_TS185_01T001341.1	0	0	0	0	0	0	0	0	0	0
Solyc_TS185_01T001407.1	0	0	0	9.89e-05	0	0	0	0	0	9.64e-05
Solyc_TS185_01T001537.1	0.0360466	0.124504	0.0219538	0.143395	0.285273	0.143545	0.285048	0.173762	0.181063	0.183015
Solyc_TS185_01T003966.1	0	0.0738016	0	0.141655	0.35082	0.141982	0.312624	0.140205	0.175277	0.179554
Solyc_TS185_02T000580.1	0.488708	0.507403	0.516561	0.596979	0.589115	0.597038	0.541939	0.494968	0.168017	0.504787
Solyc_TS185_02T001346.1	0.0138184	0.410879	0.0190148	0.50851	0.599952	0.508255	0.577288	0.412092	0.454005	0.452998
Solyc_TS185_02T001547.1	0.0223194	0.0488267	0.0271399	0.0946365	0.118776	0.0948448	0.105861	0.0570361	0.0428422	0.0676835
Solyc_TS185_02T002037.1	0.795491	0.749761	0.752942	0.745307	0.91017	0.618781	0.895613	0.687194	0.636111	0.723139
Solyc_TS185_02T002242.1	0.858681	0.827781	0.886256	1	0.994383	1	0.779028	0.801293	0.659849	0.781744
Solyc_TS185_02T002287.1	0.548469	0.561628	0.616062	0.69571	0.67571	0.652159	0.684747	0.539655	0.442505	0.556892
Solyc_TS185_02T002349.1	0.29457	0.327481	0.294757	0.376572	0.398139	0.376181	0.390151	0.32095	0.242998	0.320411
Solyc_TS185_02T002597.1	0.0119649	0.0202858	0.0125144	0.0124458	0.111356	0	0.111577	0	0.042233	0.0457273
Solyc_TS185_02T002976.1	0.00213486	0.03205	0.00214591	0.00160966	0.0019359	0	0	0	0	0.00188386
Solyc_TS185_03T000435.1	0.2159	0.263375	0.202499	0.555765	0.556766	0.555755	0.409826	0.308363	0.330276	0.330833
Solyc_TS185_03T000751.1	0	0	0	9.46e-05	0.0958523	0	0.0964113	0	0.0575222	0.0555507
Solyc_TS185_03T001566.1	0.320825	0.31533	0.331425	0.437286	0.444885	0.454842	0.292323	0.319986	0.107089	0.324896
Solyc_TS185_03T001710.1	0	0	0	0.00206762	0.06201	0.00268156	0.062058	0	0.0585973	0.0584095
Solyc_TS185_03T002239.1	0.395098	0.40528	0.433814	0.433798	0.470315	0.367069	0.311059	0.350745	0.189091	0.405211
Solyc_TS185_03T002355.1	0.120435	0.171034	0.109381	0.231894	0.247032	0.231724	0.24687	0.175389	0.196351	0.196396
Solyc_TS185_04T000361.1	0.781898	0.803693	0.79287	0.792401	0.828319	0.657247	0.66154	0.634518	0.533279	0.764394
Solyc_TS185_04T000625.1	0.0556787	0.116799	0.0569262	0.0578056	0.0939592	0	0.0603609	0.00809654	0.151499	0.151453
Solyc_TS185_04T002827.1	0.273425	0.436893	0.276218	0.548517	0.506578	0.548406	0.452372	0.436188	0.274245	0.431562
Solyc_TS185_05T000482.1	0.0818907	0.126823	0.0781308	0.210577	0.284495	0.210913	0.284661	0.148502	0.0865093	0.150933
Solyc_TS185_06T001044.1	0.581402	0.672279	0.564927	0.564622	0.661461	0.430401	0.613892	0.455674	0.482744	0.622289
Solyc_TS185_06T002252.1	0.686606	0.649714	0.726198	0.708151	0.784063	0.708113	0.757797	0.619255	0.527196	0.618136
Solyc_TS185_06T002344.1	0.352528	0.350083	0.358364	0.358643	0.362826	0.305037	0.31089	0.282664	0.179753	0.356393
Solyc_TS185_08T000912.1	0.0492576	0.0745746	0.0587294	0.0592844	0.0628506	0.0421868	0.051966	0.0577249	0.0944315	0.0944313
Solyc_TS185_08T001115.1	0.501063	0.522915	0.521494	0.522216	0.526343	0.531285	0.239444	0.479854	0.192331	0.50324
Solyc_TS185_08T001533.1	0.00813322	0	0	0	0	0	0	0	0	0.00948732
Solyc_TS185_08T002394.1	0.651068	0.676772	0.685968	0.700447	0.707817	0.700077	0.707883	0.628957	0.499719	0.527214
Solyc_TS185_09T001403.1	0.120383	0.175441	0.128365	0.204141	0.359253	0.204146	0.298959	0.198138	0.117827	0.19336
Solyc_TS185_09T001620.1	0.0472685	0.0611389	0.0549827	0.0550122	0.101485	0.0749166	0.0935508	0.00684495	0.0659613	0.0749454
Solyc_TS185_09T002646.1	0.213783	0.207451	0.214132	0.22937	0.240779	0.200131	0.15891	0.184173	0.0961978	0.219032
Solyc_TS185_10T000605.1	0.0424959	0.0614867	0.0590089	0.142141	0.311045	0.130598	0.306057	0.0847967	0.157229	0.157247
Solyc_TS185_10T001400.1	0.799499	0.763853	0.85423	0.8778	0.840215	0.877459	0.839976	0.720244	0.68343	0.683451
Solyc_TS185_11T001529.1	0	0	0	0	9.28e-05	0	0	0	0	0
Solyc_TS185_11T001637.1	0.0447934	0.0391779	0.0401501	0.039919	0.0399264	0	0	0	0	0.0446688
Solyc_TS185_11T001648.1	0	0.00594747	0	0	0.0204523	0	0.0205416	0	0.0161667	0.0161647
Solyc_TS185_12T000132.1	0.171545	0.152294	0.17311	0.172706	0.208793	0.133263	0.185875	0.142963	0	0.171775
Solyc_TS185_12T002046.1	0.365336	0.461663	0.377004	0.562582	0.501945	0.562575	0.493278	0.436506	0.397377	0.436433
Solyc_TS204_01T001673.1	0	0.000308119	0	0	0.0412687	0	0.0413056	0	0.00407715	0.00405269
Solyc_TS204_01T003046.1	0.0159086	0.0303192	0.017545	0.0310008	0.183336	0.0309318	0.184103	0.0141833	0.0760704	0.0792974
Solyc_TS204_02T002627.1	0.23146	0.283599	0.26899	0.310985	0.416793	0.308043	0.416881	0.260669	0.356943	0.365511
Solyc_TS204_03T000982.1	0.056299	0.0415625	0.0449922	0.0721613	0.0714162	0.0653467	0.0504645	0.0334503	0.072871	0.0849756
Solyc_TS204_03T002225.1	0.20915	0.230068	0.210375	0.321648	0.346033	0.322345	0.346104	0.236153	0.187555	0.204295
Solyc_TS204_05T002160.1	0.123853	0.116286	0.133487	0.136931	0.136855	0.101784	0.052695	0.0546515	0.0402755	0.124213
Solyc_TS204_06T000315.1	0.111718	0.18735	0.0852511	0.199397	0.277642	0.199858	0.249548	0.206671	0.189796	0.206589
Solyc_TS204_09T000473.1	0.346898	0.381159	0.36199	0.361663	0.372388	0.373867	0.285513	0.26531	0.101022	0.335065
Solyc_TS204_10T000865.1	0.256409	0.261984	0.257464	0.257176	0.329209	0.400342	0.273837	0.291943	0.142028	0.277073
Solyc_TS204_10T001459.1	0.339729	0.30098	0.379634	0.400183	0.400893	0.38796	0.264699	0.306153	0.0645901	0.307506
Solyc_TS204_10T002408.1	0.356386	0.352519	0.340355	0.378615	0.449794	0.392493	0.435401	0.279677	0.217471	0.379174
Solyc_TS204_11T002230.1	0.485344	0.496262	0.474377	0.555847	0.742462	0.546354	0.740316	0.474	0.21644	0.497411
Sopim_TS222_01T001961.1	0.514305	0.478455	0.556718	0.566497	0.548673	0.562726	0.510611	0.451131	0.158276	0.451201
Sopim_TS222_02T002317.1	0	0	0	0	0	0	0	0	0	0
Sopim_TS222_03T000340.1	0.760452	0.829436	0.809866	0.951167	0.888223	0.950843	0.887993	0.798472	0.587061	0.743459
Sopim_TS222_03T000908.1	0.415847	0.420342	0.459426	0.53033	0.540798	0.533282	0.49872	0.40741	0.343204	0.424675
Sopim_TS222_06T000236.1	0.226948	0.216549	0.213359	0.213345	0.2133	0.051474	0.0975073	0.0678535	0.059854	0.226945
Sopim_TS222_06T000568.1	0.144668	0.128667	0.165112	0.190579	0.190711	0.189092	0.0810768	0.103621	0.062566	0.141521
Sopim_TS222_08T000598.1	0.00617181	0.00984983	0.00385648	0.00391586	0.00378662	0	0	0	0.0263848	0.0269445
Sopim_TS222_10T001819.1	0.29511	0.31288	0.319861	0.428943	0.431101	0.428839	0.380172	0.309479	0.145062	0.30948
Sopim_TS222_11T001811.1	0.798256	0.764146	0.845215	0.889417	0.886112	0.877366	0.855585	0.741039	0.684727	0.714784
Solyc_cer_TS238_01T002467.1	0.0739296	0.0948224	0.0833549	0.0832894	0.0774546	0.0431611	0	0.0373394	0	0.0738825
Solyc_cer_TS238_02T001582.1	0	0	0	0	0.083641	0	0.0836753	0	0.035099	0.035065
Solyc_cer_TS238_04T001688.1	0	0	0	0	0.0287874	0	0.0287835	0.000234661	0.0457579	0.0456682
Solyc_cer_TS238_04T002748.1	0.0386835	0.0581942	0.0470599	0.0606838	0.129245	0.060877	0.129241	0.0510996	0.0174471	0.0510931
Solyc_cer_TS238_05T001685.1	0.77152	0.788873	0.754197	0.779969	0.908816	0.779364	0.908815	0.762628	0.598591	0.702033
Solyc_cer_TS238_06T000269.1	0.0528839	0.0760823	0.0628723	0.0628293	0.0628645	0	0	0	0	0.0527109
Solyc_cer_TS238_06T001049.1	0.402147	0.435668	0.44088	0.627138	0.570556	0.610838	0.541411	0.430073	0.311273	0.399732
Solyc_cer_TS238_06T001108.1	0.367228	0.385036	0.393568	0.458465	0.465167	0.443198	0.460366	0.375276	0.298233	0.371978
Solyc_cer_TS238_07T001019.1	0.623635	0.665649	0.702482	0.70213	0.701923	0.4636	0.127486	0.331266	0.0804205	0.62345
Solyc_cer_TS238_07T001661.1	0.0263652	0.0130468	0.0210155	0.0397675	0.0651651	0.0433052	0.0567743	0.0494209	0.122836	0.122692
Solyc_cer_TS238_07T001853.1	0.441861	0.45757	0.47559	0.495643	0.553585	0.495604	0.572928	0.421138	0.337057	0.444763
Solyc_cer_TS238_09T000221.1	0.543451	0.496557	0.552716	0.61185	0.651451	0.595371	0.601809	0.481142	0.295537	0.481903
Solyc_cer_TS238_11T000781.1	0.183572	0.196696	0.171124	0.200364	0.201325	0.12287	0	0.0661838	0	0.183513
Solyc_cer_TS238_11T001418.1	0.390342	0.438205	0.402111	0.50516	0.452006	0.500916	0.432777	0.412312	0.311452	0.412289
Solyc_cer_TS238_12T000008.1	0.434258	0.384176	0.445944	0.456418	0.515213	0.446946	0.505797	0.396052	0.190368	0.440439
Solyc_cer_TS238_12T001128.1	0.0574763	0.0667881	0.0648316	0.0992241	0.130095	0.0993814	0.120223	0.0593266	0.0403981	0.0622823
Sopim_TS265_00T000287.1	0	0	0	0.12356	0.123458	0.124048	0	0	0	0
Sopim_TS265_01T000167.1	0	0	0	0	0.207498	0	0.207639	0	0.105698	0.105229
Sopim_TS265_01T000547.1	0.12957	0.160412	0.125223	0.125044	0.14786	0.0718416	0.111759	0.0687011	0.039689	0.129523
Sopim_TS265_02T000816.1	0.799586	0.791952	0.852373	0.93915	0.843766	0.939029	0.775437	0.745807	0.636714	0.705512
Sopim_TS265_02T003145.1	0.718597	0.763214	0.698245	0.799534	0.923514	0.799143	0.879922	0.740207	0.595654	0.729518
Sopim_TS265_03T000618.1	0.915259	0.888865	0.965628	1	0.994519	0.949907	0.958489	0.835816	0.603295	0.80956
Sopim_TS265_04T000646.1	0.266246	0.429701	0.301107	0.527101	0.485683	0.527104	0.482547	0.41785	0.394057	0.421347
Sopim_TS265_05T002619.1	0	0	0	0	0.205687	0	0.19077	0	0.213003	0.215571
Sopim_TS265_07T001842.1	0.746183	0.763892	0.788389	0.788403	0.830795	0.743781	0.647318	0.662304	0.240797	0.74355
Sopim_TS265_07T002229.1	0.151585	0.155935	0.165795	0.167637	0.167708	0.085045	0	0.0424393	0	0.151544
Sopim_TS265_07T002641.1	0.138275	0.156711	0.157669	0.171537	0.171522	0.160794	0.0957163	0.126938	0.0478953	0.139477
Sopim_TS265_08T000889.1	0.657535	0.667046	0.699158	0.699062	0.68598	0.589894	0.387676	0.506711	0.340818	0.649372
Sopim_TS265_08T001129.1	0.0537879	0.0708562	0.0690778	0.0691766	0.0691633	0.0509779	0	0.0425056	0	0.0480984
Sopim_TS265_08T001648.1	0.564844	0.686383	0.609182	0.630662	0.939024	0.663985	0.94225	0.680881	0.159457	0.689637
Sopim_TS265_09T001819.1	0.0781633	0.0607521	0.0599379	0.0602475	0.0597203	0	0	0	0	0.152703
Sopim_TS265_10T000368.1	0.606679	0.53231	0.661995	0.62122	0.619128	0.591597	0.4785	0.489549	0.368763	0.489966
Sopim_TS265_10T001824.1	0.26784	0.309425	0.271155	0.388411	0.46026	0.388696	0.454335	0.319865	0.304089	0.304194
Sopim_TS265_11T002493.1	0.0665688	0.0658975	0.0616376	0.0628262	0.123152	0.0656664	0.119137	0.0631015	0.0305721	0.067965
Sopim_TS265_12T001302.1	0.0832254	0.204404	0.072611	0.233194	0.311469	0.233201	0.311587	0.18589	0.200564	0.184714
Sopim_TS265_12T002759.1	0.330888	0.291617	0.365847	0.378726	0.409069	0.357152	0.367569	0.310737	0.253102	0.298372
Solyc_cer_TS280_01T000814.1	0.774507	0.78576	0.810897	0.810918	0.810921	0.706978	0.482951	0.676063	0.481015	0.774519
Solyc_cer_TS280_01T002344.1	0	0	0	0	9.75e-05	0	0	0	0	0.00653259
Solyc_cer_TS280_02T001834.1	0.0280422	0.123282	0.0239822	0.166002	0.231452	0.166041	0.231255	0.160978	0.114095	0.167851
Solyc_cer_TS280_03T001343.1	0.0920883	0.0809735	0.119481	0.15159	0.152182	0.144964	0.15007	0.0919424	0.0740109	0.0922691
Solyc_cer_TS280_04T001577.1	0.256589	0.447793	0.223031	0.463198	0.603349	0.463202	0.599801	0.449148	0.303136	0.436619
Solyc_cer_TS280_06T000228.1	0.479414	0.487504	0.51005	0.510069	0.477515	0.484917	0.330673	0.377701	0.293501	0.47936
Solyc_cer_TS280_06T000807.1	0.0282463	0.085688	0.0304616	0.107479	0.303454	0.107626	0.288255	0.111043	0.148857	0.150647
Solyc_cer_TS280_07T000033.1	0.072488	0.155199	0.0658001	0.167822	0.377593	0.168168	0.376566	0.166973	0.0900046	0.168928
Solyc_cer_TS280_07T000843.1	0.467877	0.417474	0.485279	0.482898	0.465762	0.155022	0.0900343	0.20302	0.00724487	0.468326
Solyc_cer_TS280_07T001097.1	0.209999	0.218086	0.212708	0.357072	0.321896	0.356894	0.307015	0.254978	0.176047	0.254728
Solyc_cer_TS280_07T001236.1	0.312252	0.431809	0.297057	0.539602	0.529428	0.539743	0.529415	0.432303	0.380695	0.387626
Solyc_cer_TS280_07T001818.1	0	0.048421	0	0.082792	0.234967	0.0830269	0.205009	0.0936756	0.130831	0.130853
Solyc_cer_TS281_01T001450.1	0.15684	0.129319	0.156983	0.159653	0.188728	0.123908	0.14907	0.125067	0.084519	0.162436
Solyc_cer_TS281_01T001850.1	0.180366	0.158554	0.181113	0.181078	0.181083	0.13976	0.116357	0.123023	0	0.180321
Solyc_cer_TS281_01T001919.1	0.269027	0.263748	0.275678	0.275628	0.323303	0.0197425	0	0.027794	0	0.268935
Solyc_cer_TS281_01T003378.1	0.401666	0.371419	0.451425	0.450611	0.462552	0.392566	0.32872	0.33765	0	0.401319
Solyc_cer_TS281_02T000312.1	0.142679	0.167396	0.143184	0.200358	0.232301	0.198256	0.220962	0.177464	0.0645045	0.179707
Solyc_cer_TS281_02T001800.1	0.376972	0.579732	0.446196	0.507589	0.489121	0.507367	0.412689	0.574808	0.563929	0.54473
Solyc_cer_TS281_02T001837.1	0.025289	0.0197749	0.0288538	0.0288113	0.0287747	0	0	0	0.0246524	0.0333469
Solyc_cer_TS281_02T002447.1	0.269025	0.274934	0.290902	0.290424	0.296178	0.0837435	0.114472	0.130044	0.0645226	0.27173
Solyc_cer_TS281_02T002907.1	0.331535	0.316274	0.36883	0.460082	0.451996	0.460142	0.306074	0.331732	0.137412	0.331509
Solyc_cer_TS281_03T001507.1	0	0	0	9.85e-05	0.0506358	0	0.00359239	0	0.0231196	0.023026
Solyc_cer_TS281_03T002066.1	0.195109	0.226532	0.204552	0.309942	0.356895	0.309985	0.350721	0.249173	0.212323	0.250429
Solyc_cer_TS281_04T000492.1	0.0289589	0.0417225	0.0367453	0.0368419	0.170959	0	0	0.00804191	0	0.0288945
Solyc_cer_TS281_04T001122.1	0.583331	0.697678	0.651917	0.728802	0.804491	0.728648	0.797555	0.684041	0.589154	0.658404
Solyc_cer_TS281_04T001602.1	0	0.0142161	0	0	0	0	0	0	0	0
Solyc_cer_TS281_04T001871.1	0	0	0	0	0	0	0	0	0	9.8e-05
Solyc_cer_TS281_04T002029.1	0.0476716	0.0620285	0.050984	0.0512523	0.0907602	0.0471578	0.0820712	0.057092	0.095824	0.0960889
Solyc_cer_TS281_05T001058.1	0.269314	0.50453	0.24237	0.553144	0.660074	0.553132	0.659529	0.508103	0.483557	0.483445
Solyc_cer_TS281_06T001117.1	0.205187	0.248382	0.215777	0.242575	0.341384	0.232034	0.332778	0.24097	0.170788	0.244485
Solyc_cer_TS281_06T001830.1	0	0.089608	0.00685972	0.113408	0.148771	0.113481	0.123339	0.0980829	0.0853671	0.0936573
Solyc_cer_TS281_06T001965.1	0.224304	0.300459	0.206465	0.310155	0.439986	0.310258	0.435782	0.300715	0.318689	0.320542
Solyc_cer_TS281_06T002851.1	0.0184485	0.0169459	0.0149191	0.0149059	0.0327733	0	0.0320857	0	0.0346647	0.0358517
Solyc_cer_TS281_07T001007.1	0.0847123	0.151608	0.0807971	0.266185	0.229528	0.266498	0.224419	0.156808	0.10841	0.162197
Solyc_cer_TS281_08T000973.1	0.163913	0.274638	0.183705	0.331065	0.337435	0.331096	0.324556	0.266155	0.249557	0.299542
Solyc_cer_TS281_08T001265.1	0.304228	0.262633	0.311017	0.315162	0.334416	0.285954	0.334391	0.241186	0.23462	0.26702
Solyc_cer_TS281_08T001525.1	0.251203	0.365259	0.270176	0.465544	0.495193	0.458498	0.489688	0.343949	0.394213	0.406271
Solyc_cer_TS281_08T001991.1	0.346154	0.410271	0.352117	0.41795	0.417325	0.433219	0.16202	0.398152	0.0926965	0.398332
Solyc_cer_TS281_09T000013.1	0	0.012565	0	0	0	0	0	0.00274379	0	0.00274302
Solyc_cer_TS281_09T000318.1	0.323614	0.325487	0.34937	0.470972	0.471839	0.470837	0.198143	0.351226	0.0782851	0.351524
Solyc_cer_TS281_09T001062.1	0.0157749	0.0253762	0.0191572	0.0928322	0.0926841	0.0633233	0.0930226	0.0385661	0.0655422	0.0655322
Solyc_cer_TS281_09T001149.1	0.265367	0.230834	0.292713	0.44399	0.425742	0.449043	0.360464	0.242419	0.229401	0.297058
Solyc_cer_TS281_09T001160.1	0.202332	0.201564	0.21706	0.290842	0.290451	0.255113	0.184754	0.173764	0.0337558	0.221566
Solyc_cer_TS281_10T000750.1	0.00162401	0	0	0.0546281	0.128452	0.0536833	0.115459	0.0394612	0.0863429	0.0951025
Solyc_cer_TS281_10T001062.1	0.83732	0.847873	0.866168	0.917312	0.937057	0.933691	0.912719	0.79133	0.421273	0.833988
Solyc_cer_TS281_10T001200.1	0.234431	0.241095	0.23844	0.238438	0.25286	0.151917	0.154368	0.132065	0.0851966	0.239313
Solyc_cer_TS281_10T001440.1	0	0	0	0	0.100375	0	0.100327	0.0135288	0.119564	0.119445
Solyc_cer_TS281_10T002569.1	0.261923	0.27208	0.237986	0.283494	0.332589	0.283609	0.331548	0.284763	0.266148	0.297113
Solyc_cer_TS281_11T000236.1	0.25499	0.257279	0.267989	0.268488	0.268502	0.162869	0.0981472	0.14694	0.148279	0.255339
Solyc_cer_TS281_11T001749.1	0	0	0	0	0	0	0	0	0	0
Solyc_cer_TS281_11T001773.1	0.0718791	0.117909	0.0834893	0.364089	0.363868	0.363841	0.186056	0.142093	0.0932384	0.141873
Solyc_cer_TS281_11T001920.1	0.440861	0.422092	0.492999	0.478225	0.519671	0.453966	0.51359	0.396624	0.332044	0.383082
Solyc_cer_TS281_12T000805.1	0.413575	0.416808	0.422844	0.460542	0.505588	0.4439	0.46383	0.393479	0.250214	0.424214
Solyc_cer_TS281_12T001438.1	0.0856939	0.114564	0.0897472	0.110677	0.124466	0.10151	0.109773	0.0900351	0.0791203	0.106716
Solyc_cer_TS281_12T001529.1	0.547343	0.458734	0.590489	0.716059	0.7162	0.716038	0.607716	0.476923	0.354493	0.476783
Solyc_cer_TS281_12T002270.1	0.0488056	0.0673473	0.0502224	0.0697795	0.0701666	0.0695857	0	0.0656917	0	0.0662614
Solyc_TS331_01T001134.1	0	0	0	9.8e-05	9.66e-05	0	0	0	0	0
Solyc_TS331_01T001475.1	0.207154	0.228672	0.224257	0.22435	0.310397	0.166338	0.0843935	0.0994882	0.0502362	0.206581
Solyc_TS331_01T004365.1	0.275668	0.328094	0.28738	0.342066	0.458175	0.342141	0.446048	0.321545	0.275564	0.34876
Solyc_TS331_02T000380.1	0.2054	0.234258	0.203614	0.204126	0.29175	0	0	0	0	0.206531
Solyc_TS331_02T002032.1	0.78574	0.879797	0.73865	0.945081	0.965682	0.939055	0.965682	0.866538	0.708728	0.820314
Solyc_TS331_02T002491.1	0.742332	0.709447	0.784767	0.840617	0.810184	0.840757	0.810231	0.673694	0.56095	0.617354
Solyc_TS331_03T002801.1	0.158221	0.136118	0.153464	0.153449	0.18228	0.112056	0.16698	0.129413	0.0422813	0.159822
Solyc_TS331_04T000344.1	0	0.00170578	0	0.108824	0	0	0	0	0	0
Solyc_TS331_04T000702.1	0.874143	0.864146	0.888796	0.931266	0.950893	0.932633	0.951176	0.839144	0.735606	0.828834
Solyc_TS331_04T001955.1	0.544517	0.553145	0.547851	0.638651	0.638605	0.628197	0.353412	0.479447	0.343052	0.482642
Solyc_TS331_04T002104.1	0.625606	0.649428	0.587179	0.676913	0.831807	0.676807	0.831758	0.646417	0.67261	0.691321
Solyc_TS331_04T002580.1	0	0.0291952	0	0.0995227	0.242408	0.0987375	0.241611	0.077534	0.0465709	0.0774413
Solyc_TS331_04T002882.1	0	9.88e-05	0	0.0214004	0.424133	0.0220359	0.407132	0.161719	0.332774	0.33878
Solyc_TS331_06T000288.1	0.131048	0.0277383	0.0775335	0.0865301	0.505001	0.0671167	0.552225	0.114491	0.0570436	0.125877
Solyc_TS331_06T000618.1	0.0302502	0.0724366	0.0264617	0.087579	0.124965	0.0878268	0.119508	0.0809316	0.125729	0.12767
Solyc_TS331_06T000918.1	0.315874	0.341749	0.326275	0.439174	0.522385	0.428195	0.503392	0.377257	0.472844	0.478847
Solyc_TS331_07T001155.1	0.11263	0.12217	0.120284	0.119953	0.123853	0.0777651	0.0725937	0.0616312	0.0515158	0.111686
Solyc_TS331_07T001791.1	0.177014	0.275242	0.162961	0.382336	0.414728	0.382322	0.394705	0.297429	0.273745	0.322959
Solyc_TS331_08T001739.1	0.169968	0.122815	0.16058	0.161188	0.194187	0.123611	0.189458	0.131645	0.106108	0.179354
Solyc_TS331_09T000574.1	0	0.00381051	0	0	0	0	0	0	0.00645313	0.00670118
Solyc_TS331_10T000704.1	0.0156781	0.024031	0.0171126	0.0169923	0.0169931	0	0	0	0.00525256	0.0199551
Solyc_TS331_10T000738.1	0.125751	0.169639	0.11951	0.256946	0.353422	0.257444	0.309317	0.1967	0.162076	0.189539
Solyc_TS331_10T001103.2	0.283818	0.286087	0.301441	0.33956	0.340713	0.407126	0.270431	0.258234	0.134952	0.283221
Solyc_TS331_10T001560.1	0.196552	0.204525	0.211199	0.268026	0.274066	0.253703	0.226326	0.213803	0.235932	0.249898
Solyc_TS331_11T002580.1	0.0202808	0.0241114	0.0168685	0.0168529	0.0168343	0	0.00696957	0	0.0324853	0.0337215
Solyc_TS331_12T001052.1	0.0983553	0.123166	0.116617	0.116584	0.138577	0.0422446	0.0742295	0.0295277	0.0680439	0.116637
Solyc_TS331_12T001102.1	0.746536	0.791174	0.780999	1	1	1	1	0.799103	0.680831	0.79682
Solyc_TS331_12T001281.1	0	0.00746727	0	0	0	0	0	0	0.0126013	0.0125904
Solyc_TS331_12T002113.1	0.0485889	0.0591912	0.0401741	0.0399363	0.0417338	0	0	0	0	0.0484524
Solyc_cer_TS39_01T001222.1	0	0	0	0	0	0	0	0	0	9.96e-05
Solyc_cer_TS39_01T002224.2	0.10988	0.102062	0.108874	0.108768	0.122609	0.0158734	0.0471221	0.0329561	0.0477072	0.113622
Solyc_cer_TS39_03T001627.1	0.566658	0.611534	0.564115	0.713474	0.747826	0.686335	0.725435	0.616149	0.500025	0.644684
Solyc_cer_TS39_03T001706.1	0.0264514	0.0951018	0.0212202	0.207695	0.297345	0.208482	0.297343	0.127631	0.181381	0.181338
Solyc_cer_TS39_03T002819.1	0.0623919	0.0865377	0.0578409	0.138052	0.14591	0.138177	0.140022	0.10506	0.0395975	0.107527
Solyc_cer_TS39_04T002365.1	0.74124	0.761151	0.745871	0.753325	0.83884	0.662211	0.756534	0.700116	0.638242	0.726421
Solyc_cer_TS39_05T001551.1	0.236867	0.412841	0.212577	0.463168	0.568628	0.463179	0.568591	0.407097	0.347814	0.361774
Solyc_cer_TS39_06T001686.1	0	0.142272	0	0.196082	0.408871	0.196965	0.398764	0.246354	0.3409	0.371535
Solyc_cer_TS39_07T000503.1	0.284476	0.296236	0.296241	0.295939	0.35771	0.159274	0.286169	0.159474	0.174485	0.294035
Solyc_cer_TS39_07T000725.1	0	0.00876852	0	0	0	0	0	0	0	0
Solyc_cer_TS39_07T002105.1	0.141796	0.23396	0.146575	0.237262	0.269259	0.237218	0.269282	0.239647	0.154313	0.234864
Solyc_cer_TS39_07T002303.1	0	0	0	0.00564641	0.00573568	0.00553103	0	0	0	0
Solyc_cer_TS39_08T001807.1	0	0	0	0	0.105202	0	0.105621	0	0	0
Solyc_cer_TS39_08T001883.1	0.366235	0.340449	0.379611	0.384181	0.430355	0.354889	0.375422	0.322363	0.189632	0.355289
Solyc_cer_TS39_09T002095.1	0.391219	0.40772	0.414129	0.413189	0.413359	0.340825	0.233722	0.26507	0.0385275	0.391634
Solyc_cer_TS39_10T000781.1	0.291204	0.323011	0.336278	0.47366	0.487531	0.470969	0.407459	0.293813	0.275976	0.310428
Solyc_cer_TS39_10T001197.1	0.15336	0.162766	0.177572	0.216244	0.216314	0.21663	0.0653919	0.118666	0.0624207	0.152153
Solyc_cer_TS39_10T001311.1	0	0.0129052	0	0	0	0	0	0	0	0
Solyc_cer_TS39_11T001582.1	0.369455	0.424234	0.418847	0.566002	0.505024	0.560466	0.498174	0.413549	0.247463	0.413413
Solyc_cer_TS39_11T001744.1	0.112367	0.10816	0.117824	0.117228	0.126195	0	0	0	0	0.112611
Solyc_cer_TS39_12T000711.1	0.743587	0.746335	0.763661	0.827115	0.872217	0.761916	0.830078	0.667585	0.387875	0.738867
Solyc_cer_TS39_12T001892.1	0.0378223	0.0367264	0.0345213	0.0348364	0.0790747	0.0198573	0.0784659	0.0134566	0.0742299	0.0789978
Solyc_TS3_01T002082.1	0.159042	0.182785	0.173734	0.17349	0.289425	0.0635053	0.038727	0.0628873	0	0.158935
Solyc_TS3_02T002273.1	0.0110895	0.107456	0.00870276	0.145776	0.161722	0.1458	0.155308	0.114329	0.0541882	0.112667
Solyc_TS3_04T000818.1	0.377697	0.438047	0.377936	0.425987	0.561619	0.419852	0.562022	0.411494	0.352427	0.369767
Solyc_TS3_04T001063.1	0.635501	0.586212	0.655475	0.683247	0.655607	0.634899	0.564332	0.500383	0.32545	0.586154
Solyc_TS3_04T001166.1	0.577986	0.625364	0.59375	0.684572	0.700075	0.680207	0.696503	0.615163	0.489146	0.58621
Solyc_TS3_05T001450.1	0.00258486	0.0143801	0	0.000815725	0.074122	0.000873913	0.0741167	0.020841	0.0577697	0.0578045
Solyc_TS3_05T001479.1	0.0206927	0.0514706	0.0237555	0.0386949	0.0870398	0.0386937	0.0870456	0.0556044	0.108084	0.107994
Solyc_TS3_05T001783.1	0.45334	0.505448	0.422168	0.642072	0.564009	0.642058	0.595193	0.489141	0.364415	0.405326
Solyc_TS3_05T001913.1	0.127201	0.102115	0.108639	0.126565	0.185074	0.107018	0.185195	0.102119	0.113408	0.137188
Solyc_TS3_06T000128.1	0.00582551	0	0.00108724	0.00102165	0.0035575	0	0.00243162	0.00381334	0.0228247	0.0226723
Solyc_TS3_06T000682.1	0	0	0	0	9.52e-05	0	0	0	0	0
Solyc_TS3_07T001565.1	0.116182	0.0866101	0.125878	0.137499	0.137382	0.134529	0.109981	0.0893944	0.0572697	0.112812
Solyc_TS3_10T001717.1	0	0	0	0	0.000190165	0	0	0	0	0
Solyc_TS3_10T002134.1	0	0.0614553	0.00533448	0.164395	0.16368	0.164677	0.0815031	0.0675165	0.113206	0.113088
Solyc_TS3_12T000496.1	0	0	0	0	0	0	0	0	0	9.9e-05
Sopim_TS413_01T000030.1	0.513816	0.569713	0.525003	0.644119	0.695465	0.644156	0.692909	0.547709	0.490814	0.558795
Sopim_TS413_01T003290.1	0.847671	0.844491	0.885615	0.876718	0.909145	0.80778	0.897669	0.77757	0.628231	0.747096
Sopim_TS413_01T003351.1	0.420246	0.533235	0.426471	0.62072	0.687996	0.620613	0.678788	0.532314	0.43913	0.50022
Sopim_TS413_01T003469.1	0.123188	0.163019	0.121163	0.204233	0.301225	0.203781	0.252108	0.185722	0.147653	0.177461
Sopim_TS413_01T003508.1	0.556033	0.585263	0.580023	0.699869	0.703492	0.699924	0.68031	0.568452	0.540029	0.574265
Sopim_TS413_02T001941.1	0	0	0	0	0.0372785	0	0.0373532	0	0.0219176	0.021806
Sopim_TS413_02T002527.1	0.605777	0.577568	0.640014	0.621137	0.50726	0.507216	0.506407	0.435847	0.312451	0.488359
Sopim_TS413_02T002864.1	0.204054	0.189612	0.210683	0.210662	0.213372	0.121997	0.0935089	0.0902876	0.0573291	0.205775
Sopim_TS413_03T000562.1	0.446624	0.41191	0.484524	0.496694	0.496843	0.426168	0.297025	0.318035	0.267383	0.436018
Sopim_TS413_03T001419.1	0	0	0	9.47e-05	0	0	0	0	0	0
Sopim_TS413_03T001981.1	0.832452	0.764121	0.907611	0.912206	0.865344	0.912146	0.759117	0.706703	0.616231	0.706878
Sopim_TS413_03T002026.1	0.278062	0.261905	0.275654	0.304976	0.395481	0.29361	0.346136	0.243425	0.171632	0.319249
Sopim_TS413_04T000023.1	0.319304	0.388354	0.326011	0.479497	0.456442	0.479716	0.459926	0.362702	0.268751	0.352202
Sopim_TS413_04T000972.1	0.0282853	0.194528	0.0025176	0.185683	0.263863	0.186383	0.264069	0.198628	0.133486	0.171696
Sopim_TS413_05T000061.1	0.363281	0.344368	0.333343	0.364822	0.364841	0.33445	0.296799	0.268031	0.235933	0.341283
Sopim_TS413_05T001058.1	0.584542	0.641211	0.622582	0.878654	0.945396	0.878759	0.75935	0.634648	0.388945	0.591481
Sopim_TS413_05T001942.1	0	0.219183	0.00093312	0.29836	0.367301	0.298352	0.335973	0.254509	0.214261	0.220325
Sopim_TS413_06T000777.1	0.706956	0.719833	0.685021	0.980486	0.907689	0.979821	0.907645	0.74767	0.619411	0.660096
Sopim_TS413_06T001594.1	0.40763	0.424941	0.437426	0.437422	0.437406	0.343464	0.371207	0.320119	0.208756	0.408368
Sopim_TS413_06T002243.1	0	0	0	0.0727056	0.0727165	0.0727077	0	0	0	0
Sopim_TS413_07T001961.1	0.476396	0.5566	0.476638	0.661916	0.636488	0.661677	0.633097	0.527691	0.452475	0.519949
Sopim_TS413_07T002291.1	0.438174	0.501921	0.414819	0.465259	0.705607	0.429084	0.705644	0.528219	0.552379	0.596894
Sopim_TS413_07T002422.1	0	0.117516	0	0.221978	0.382248	0.221162	0.327085	0.150538	0.0979852	0.138205
Sopim_TS413_08T001602.1	0.336433	0.370966	0.336097	0.477107	0.435263	0.465277	0.419863	0.381711	0.356663	0.393496
Sopim_TS413_09T000207.1	0.622213	0.642222	0.663945	0.692312	0.725368	0.689926	0.656812	0.58889	0.555892	0.63252
Sopim_TS413_09T002066.1	0	0.021666	0	0	0.259309	0	0.25967	0.0348414	0.0536431	0.0532653
Sopim_TS413_10T001248.1	0.278284	0.350713	0.26907	0.411352	0.461687	0.401789	0.432665	0.346117	0.24682	0.304063
Sopim_TS413_10T001433.1	0.530693	0.477339	0.559193	0.582691	0.579555	0.552093	0.468125	0.470723	0.385147	0.471783
Sopim_TS413_10T001434.1	0.0935279	0.125759	0.0925666	0.243891	0.310854	0.244021	0.203437	0.159938	0.11558	0.159958
Sopim_TS413_11T001742.1	0.375439	0.345796	0.356193	0.35701	0.337857	0.197487	0.326359	0.188013	0.194835	0.359779
Sopim_TS413_12T001942.1	0	0.0116518	0	0	0	0	0	0	0	0
Sopim_TS413_12T002434.1	0.157543	0.235198	0.185913	0.258024	0.232953	0.257732	0.222934	0.217371	0.217101	0.217184
Sopim_TS421_01T004048.1	0.00996197	0.0143459	0.0120314	0.0262723	0.0263124	0.0263706	0	0.00419467	0.00594525	0.0157387
Sopim_TS421_02T001964.1	0.50324	0.465902	0.554236	0.524228	0.551485	0.464503	0.494953	0.423724	0.238287	0.424078
Sopim_TS421_04T000177.1	0	0	0	0	0	0	0	0	0	0
Sopim_TS421_05T000288.1	0.340419	0.348663	0.343948	0.364748	0.369534	0.389014	0.36821	0.347954	0.215885	0.349324
Sopim_TS421_05T002234.1	0.161073	0.146057	0.151459	0.15079	0.162424	0	0	0	0	0.160662
Sopim_TS421_06T000296.1	0.333378	0.425648	0.345598	0.468667	0.515848	0.451118	0.469894	0.410796	0.196492	0.430474
Sopim_TS421_06T002062.1	0.0360957	0.0299056	0.0313584	0.0313153	0.0633084	0	0.0563019	0.00584245	0.0432843	0.058502
Sopim_TS421_06T002586.1	0	0.182739	0	0.293846	0.373187	0.294514	0.351747	0.231558	0.239265	0.239158
Sopim_TS421_07T000538.1	0	0	0	0	0.0853103	0	0.0854809	0	0	0
Sopim_TS421_07T001319.1	0.0127317	0.0191426	0.0129988	0.0130019	0.0345909	0	0.0316454	0	0.00112406	0.0127914
Sopim_TS421_08T002182.1	0	0	0	0	0.0902404	0	0.0902653	0.015582	0.0544179	0.0633077
Sopim_TS421_09T000484.1	0.506947	0.505425	0.495727	0.495637	0.496026	0.43344	0.246926	0.422771	0.128452	0.514178
Sopim_TS421_10T000805.1	0.130463	0.162211	0.132961	0.247866	0.245882	0.247833	0.245904	0.187593	0.16971	0.191685
Sopim_TS421_11T000313.1	0.878582	0.82	0.947796	0.911429	0.820711	0.911591	0.847089	0.772493	0.549108	0.772552
Sopim_TS421_11T001649.1	0	0	0	0	0.065496	0	0.0656058	0	0.0203393	0.0160366
Sopim_TS421_11T001650.1	0.123397	0.129349	0.060803	0.107122	0.188677	0.107799	0.188106	0.151381	0.0720622	0.152088
Sopim_TS421_11T001698.1	0.0640812	0.0578933	0.0605302	0.0605221	0.0488685	0.0249138	0.0184902	0.0245025	0.0386304	0.0579805
Sopim_TS421_11T001757.1	0.128895	0.151182	0.1281	0.128073	0.2094	0.0849102	0.182544	0.120117	0.0602165	0.153912
Sopim_TS421_12T001046.1	0.731795	0.77616	0.763761	0.763758	0.798842	0.745371	0.724297	0.685101	0.405353	0.741183
Sopim_TS439_01T000583.1	0.298991	0.251704	0.284465	0.284484	0.32119	0.160986	0.119906	0.0807072	0.0752797	0.299401
Sopim_TS439_03T003089.1	0.00673167	0.0832411	0.00763428	0.160765	0.174604	0.160784	0.156047	0.111244	0.130869	0.136379
Sopim_TS439_04T001305.1	0.415445	0.425251	0.451309	0.513616	0.514238	0.523553	0.437868	0.368595	0.190247	0.422416
Sopim_TS439_08T002109.1	0.556193	0.614396	0.593627	0.593679	0.545963	0.372514	0.167733	0.21078	0.0404786	0.556166
Sopim_TS439_12T000215.1	0.259736	0.22876	0.25817	0.309916	0.311159	0.308884	0.255569	0.235583	0.142584	0.23293
Solyc_cer_TS545_00T000005.1	0.382635	0.325358	0.422512	0.414163	0.412893	0.329169	0.235231	0.25386	0.223981	0.34073
Solyc_cer_TS545_01T000141.1	0.755365	0.761789	0.772782	0.780678	0.818427	0.75346	0.699778	0.65878	0.572591	0.747299
Solyc_cer_TS545_01T000387.1	0.104095	0.0761269	0.104076	0.104152	0.199043	0.0219065	0	0.0321879	0	0.103612
Solyc_cer_TS545_01T000943.1	0.717169	0.687526	0.761318	0.799816	0.768203	0.731984	0.646751	0.629196	0.423937	0.655879
Solyc_cer_TS545_01T001310.1	0.255109	0.243706	0.271195	0.271103	0.350212	0.200433	0.300399	0.190724	0.143632	0.279658
Solyc_cer_TS545_01T001599.1	0.204006	0.226724	0.214023	0.214208	0.21391	0.0739494	0.0382445	0.0779631	0.0723886	0.203964
Solyc_cer_TS545_02T002585.1	0.0447398	0.0383993	0.0482212	0.0498235	0.0497161	0.0480347	0.020596	0.0307325	0	0.0446974
Solyc_cer_TS545_02T002893.1	0.763584	0.762496	0.775306	0.777203	0.992962	0.735011	0.992859	0.747172	0.628568	0.793717
Solyc_cer_TS545_02T003033.1	0.0645194	0.0549889	0.0718514	0.0718459	0.0716284	0.00155329	0	0	0.0150172	0.0695396
Solyc_cer_TS545_03T000208.2	0	0	0	0	0	0	0	0	0	9.93e-05
Solyc_cer_TS545_03T000377.1	0	0	0	0	0.035341	0	0.0353828	0	0	0
Solyc_cer_TS545_03T001819.1	0.454728	0.513895	0.451123	0.590738	0.61932	0.584935	0.619166	0.518127	0.423665	0.511173
Solyc_cer_TS545_04T001062.1	0.238265	0.232767	0.225049	0.240711	0.259871	0.221566	0.237486	0.218224	0.182799	0.220899
Solyc_cer_TS545_04T001606.1	0	0.0177538	0	0	0.370615	0	0.307306	0	0.206363	0.20627
Solyc_cer_TS545_05T000849.1	0.668945	0.646963	0.702423	0.753468	0.740994	0.71274	0.601579	0.56918	0.232627	0.635062
Solyc_cer_TS545_05T002361.1	0.587706	0.595234	0.641339	0.641217	0.670979	0.378812	0.40092	0.385014	0.19738	0.605308
Solyc_cer_TS545_09T000966.1	0.519865	0.54727	0.537	0.559503	0.559848	0.617705	0.429638	0.49896	0.229802	0.515361
Solyc_cer_TS545_09T001512.1	0.336274	0.413127	0.362119	0.458361	0.560502	0.458288	0.560046	0.393951	0.280017	0.39854
Solyc_cer_TS545_11T000840.1	0.244698	0.268212	0.263438	0.263214	0.263413	0.0830073	0.16282	0.0808814	0.0858887	0.244693
Solyc_cer_TS545_12T000338.1	0	0	0	9.68e-05	0	0	0	0	0	0
Solyc_cer_TS545_12T001359.1	0.575351	0.579969	0.618825	0.635402	0.635711	0.581768	0.594501	0.462708	0.218933	0.553146
Solyc_cer_TS545_12T001533.1	0.50926	0.4685	0.540316	0.547999	0.562027	0.424902	0.444212	0.380063	0.318027	0.499723
Solyc_TS60_01T000020.1	0.0467821	0.155556	0.0600885	0.202515	0.202635	0.202682	0.137579	0.129977	0.0812261	0.118145
Solyc_TS60_01T001428.1	0	0	0	0	0.0845973	0	0.0583853	0.0311649	0.190922	0.190835
Solyc_TS60_01T001660.1	0.142873	0.151542	0.169305	0.276212	0.276163	0.248692	0.0800368	0.045884	0.031396	0.142874
Solyc_TS60_01T001661.1	0	0	0	0	0	0	0	0	0	0
Solyc_TS60_01T002362.1	0.0693641	0.0840276	0.0626495	0.133795	0.144832	0.133783	0.132491	0.11549	0.0724436	0.115273
Solyc_TS60_01T003931.1	0.193963	0.121973	0.215552	0.221473	0.221512	0.200867	0.0560983	0.143313	0.00438016	0.160155
Solyc_TS60_02T000323.1	0	0.000414298	0	0.0789214	0.0789124	0.0797393	0.0337371	0	0.0138784	0.0138916
Solyc_TS60_02T002450.1	0.57019	0.609793	0.595681	0.595719	0.624812	0.529802	0.501481	0.420838	0.328889	0.576831
Solyc_TS60_02T002694.1	0.0587295	0.0726081	0.0635523	0.0636812	0.0646245	0.0533989	0.0406469	0.0385804	0.0622034	0.0868727
Solyc_TS60_03T000902.1	0.104476	0.337374	0.104853	0.350816	0.449057	0.35098	0.449187	0.336982	0.346004	0.346177
Solyc_TS60_03T001194.1	0	0.0298775	0	0.0970578	0.194017	0.096759	0.119709	0.0651095	0.0707115	0.0725664
Solyc_TS60_03T001317.1	0.0565076	0.00220908	0.063302	0.0633495	0.0633755	0	0	0	0	0.0563289
Solyc_TS60_03T001873.1	0.25613	0.310777	0.274118	0.274481	0.274162	0.0504208	0	0.0227849	0.0643064	0.257631
Solyc_TS60_03T002728.1	0.16918	0.146261	0.155814	0.196765	0.196184	0.218313	0.0394775	0.145849	0.100256	0.182639
Solyc_TS60_04T000031.1	0.356772	0.371049	0.388354	0.389871	0.425306	0.309046	0.414325	0.371199	0.15093	0.399858
Solyc_TS60_04T000032.1	0.139379	0.235319	0.128585	0.423586	0.457226	0.422168	0.454046	0.278489	0.341792	0.35304
Solyc_TS60_04T000267.1	0.04957	0.153234	0.049797	0.253065	0.278448	0.253233	0.272574	0.174598	0.120327	0.164617
Solyc_TS60_04T000961.1	0	0	0	0	0	0	0	0	0	0
Solyc_TS60_05T000620.1	0.442019	0.374972	0.469884	0.439703	0.418163	0.40271	0.416368	0.349866	0.322951	0.350798
Solyc_TS60_05T001400.1	0.483217	0.502271	0.451457	0.555494	0.600926	0.531887	0.538136	0.448149	0.199703	0.495041
Solyc_TS60_05T001998.1	0	0	0	0	0	0	0	0	0	0
Solyc_TS60_06T000136.1	0	0.0279339	0	0.0286123	0.125997	0.0292832	0.126092	0.0470155	0.0726569	0.106998
Solyc_TS60_06T001250.1	0.201923	0.20817	0.194045	0.218625	0.298726	0.197812	0.291585	0.19845	0.224022	0.225142
Solyc_TS60_06T002165.1	0	0	0	0	0.000192344	0	0	0	0	0
Solyc_TS60_07T000032.1	0.40584	0.444882	0.413468	0.413443	0.628396	0.481863	0.625269	0.447197	0.375163	0.493877
Solyc_TS60_07T000611.1	0.0086327	0.0151689	0.0156958	0.015656	0.0156179	0	0	0	0	0.00821335
Solyc_TS60_07T001008.1	0.0877347	0.123373	0.0928067	0.157395	0.157673	0.1594	0	0.131104	0.00585168	0.130197
Solyc_TS60_07T002385.1	0.548911	0.589567	0.560266	0.602128	0.70444	0.522415	0.656937	0.509245	0.3898	0.579026
Solyc_TS60_08T000613.1	0.701182	0.677343	0.744792	0.91649	0.916486	0.932272	0.58994	0.641588	0.315663	0.65057
Solyc_TS60_08T001117.1	0.381007	0.331979	0.41653	0.433378	0.432351	0.390945	0.196584	0.237678	0.246117	0.382056
Solyc_TS60_09T000755.1	0.379783	0.411829	0.393189	0.487887	0.478178	0.514052	0.411089	0.403565	0.166099	0.413815
Solyc_TS60_09T001173.1	0.280154	0.330402	0.308997	0.415358	0.415357	0.409825	0.32847	0.326005	0.297506	0.319341
Solyc_TS60_10T000491.1	0.300741	0.328777	0.318682	0.33863	0.419968	0.325155	0.360876	0.288203	0.213538	0.33193
Solyc_TS60_11T000498.1	0.0737593	0.114436	0.0674909	0.143487	0.375991	0.143479	0.259609	0.136653	0.148943	0.154103
Solyc_TS60_11T001038.1	0	9.96e-05	0	0	0	0	0	0	0	0
Solyc_TS60_11T001328.1	0	0	0	0	9.75e-05	0	0	0	0	0
Solyc_TS60_11T001705.1	0.0247106	0.0471244	0.0316483	0.0316472	0.0719017	0.00568212	0.0718791	0.0304956	0	0.0303823
Solyc_TS60_11T002296.1	0	0	0	0.00537758	0.00562105	0.0055417	0	0	0	0
Solyc_TS60_12T001239.1	0.572384	0.57109	0.616996	0.61704	0.617501	0.48653	0.52901	0.390645	0.288014	0.560725
Solyc_TS60_12T002206.1	0	0	0	0	0.0764454	0	0.0764579	0	0.00349752	0
Solyc_cer_TS623_01T000237.1	0.0682848	0.252163	0.0603642	0.289464	0.407685	0.289418	0.393007	0.302306	0.316514	0.326252
Solyc_cer_TS623_01T000610.1	0.110197	0.121801	0.111395	0.0975268	0.154464	0.0858553	0.12191	0.065494	0.0621713	0.138553
Solyc_cer_TS623_01T000848.1	0	0.0107574	0	0	0	0	0	0	0	0
Solyc_cer_TS623_01T003206.2	0.43077	0.491768	0.420227	0.558167	0.678968	0.558169	0.631594	0.495295	0.308746	0.507142
Solyc_cer_TS623_01T003207.1	0.307929	0.425791	0.285409	0.509119	0.509479	0.509129	0.50948	0.422485	0.263809	0.422183
Solyc_cer_TS623_01T004113.1	0.101367	0.0726047	0.103236	0.103933	0.386226	0.00816341	0.347204	0.0186744	0.110305	0.174047
Solyc_cer_TS623_02T001461.1	0	0	0	0	0	0	0	0	0	9.84e-05
Solyc_cer_TS623_02T003015.1	0.193712	0.274099	0.200482	0.333047	0.361241	0.333041	0.361243	0.27892	0.173648	0.278914
Solyc_cer_TS623_04T000445.1	0	9.73e-05	0	0	0	0	0	0	0.00769485	0.00763941
Solyc_cer_TS623_04T000887.1	0.364756	0.384054	0.413509	0.411293	0.427286	0.410827	0.427808	0.34173	0.308801	0.349671
Solyc_cer_TS623_04T001466.1	0.0446489	0.149154	0.05103	0.290337	0.282	0.29035	0.248101	0.16248	0.140514	0.162621
Solyc_cer_TS623_05T001561.1	0.368961	0.41547	0.383796	0.514418	0.498471	0.524461	0.409615	0.378159	0.29797	0.392363
Solyc_cer_TS623_06T000225.1	0.0143087	0.0536943	0.0233006	0.0231321	0.034969	0	0.0310561	0	0.0426503	0.0426513
Solyc_cer_TS623_06T000920.1	0.112754	0.124051	0.120867	0.151426	0.151089	0.142977	0.0841805	0.097781	0.0447246	0.113833
Solyc_cer_TS623_06T001203.1	0	0	0	0.0612318	0.236439	0.0605951	0.236485	0.0389341	0.00403509	0.0388311
Solyc_cer_TS623_06T001976.1	0	0	0	0	9.43e-05	0	0	0	0	9.39e-05
Solyc_cer_TS623_06T002271.1	0	0	0	9.86e-05	0.149109	0	0.0979601	0.000732362	0.087272	0.0872257
Solyc_cer_TS623_08T000441.1	0.0942036	0.210355	0.0864028	0.207091	0.436138	0.20683	0.425083	0.244316	0.194015	0.210722
Solyc_cer_TS623_08T000622.1	0.138275	0.169495	0.14809	0.147985	0.154075	0.0806449	0.0580798	0.0934424	0	0.141488
Solyc_cer_TS623_08T001695.1	0.369442	0.512702	0.317085	0.61646	0.625854	0.616883	0.704955	0.514579	0.447219	0.476686
Solyc_cer_TS623_09T000471.1	0.756995	0.789018	0.800592	0.954853	0.864036	0.911237	0.819155	0.767072	0.290226	0.766689
Solyc_cer_TS623_09T000475.2	0.716069	0.728852	0.741014	0.875579	0.81994	0.816769	0.772203	0.721941	0.258269	0.743021
Solyc_cer_TS623_09T000822.1	0.124112	0.0966153	0.145557	0.160198	0.159382	0.124142	0.0517508	0.0854827	0.0314089	0.121289
Solyc_cer_TS623_11T000511.1	0.36265	0.388471	0.376249	0.387867	0.520341	0.387137	0.501522	0.33573	0.26162	0.375069
Solyc_TS629_01T001100.1	0.0586689	0.0814754	0.0680734	0.0681772	0.0681312	0.00348321	0	0.00311298	0	0.0592063
Solyc_TS629_01T002609.1	0.215467	0.382626	0.182179	0.397411	0.645137	0.397436	0.645932	0.426796	0.357354	0.386185
Solyc_TS629_01T003044.1	0	0	0	0	0	0	0	0	0	9.4e-05
Solyc_TS629_01T003681.1	0.11676	0.125843	0.121119	0.208146	0.205918	0.208155	0.183575	0.143871	0.189317	0.189479
Solyc_TS629_02T001028.1	0.308915	0.268781	0.331531	0.330973	0.355114	0.219926	0.104363	0.199306	0.0232335	0.307987
Solyc_TS629_02T001405.1	0	0	0	0	0.0229829	0	0.0164924	0	0	0
Solyc_TS629_02T002073.1	0.0709201	0.0795108	0.0837116	0.0836113	0.0936107	0.0228893	0.0482261	0.00528722	0.0166486	0.0729118
Solyc_TS629_02T002941.1	0.187023	0.138126	0.169213	0.157772	0.160758	0.125984	0.15843	0.142411	0.0764359	0.142396
Solyc_TS629_02T003384.1	0.10879	0.284896	0.105834	0.353823	0.482069	0.353898	0.488352	0.306223	0.301996	0.321342
Solyc_TS629_04T000448.1	0.574821	0.583185	0.632076	0.632095	0.632094	0.716694	0.440235	0.50405	0.493045	0.588734
Solyc_TS629_05T001182.1	0.277436	0.406857	0.277918	0.501989	0.536677	0.501995	0.536671	0.412743	0.320074	0.388571
Solyc_TS629_06T000045.1	0.0585907	0.115907	0.0627105	0.155024	0.280118	0.154827	0.280119	0.131357	0.235536	0.23544
Solyc_TS629_06T000930.1	0.493991	0.537596	0.519733	0.51974	0.521345	0.0244949	0	0.0656277	0	0.493991
Solyc_TS629_06T002722.1	0.399287	0.423866	0.404747	0.404759	0.404699	0.268961	0.32411	0.262264	0.201102	0.399166
Solyc_TS629_09T000107.1	0.0911035	0.0697847	0.0970591	0.0968593	0.108357	0.048031	0.0608263	0.0338662	0.0314756	0.101593
Solyc_TS629_09T000330.1	0.666507	0.66802	0.718327	0.777864	0.787623	0.77769	0.739232	0.641569	0.676447	0.684705
Solyc_TS629_10T001120.1	0.0719062	0.0596375	0.0817185	0.0812042	0.115104	0.0514104	0.0915187	0.0484804	0.00854802	0.0715259
Solyc_TS629_10T001313.1	0.578987	0.540156	0.613515	0.628234	0.709208	0.58746	0.676233	0.551614	0.480409	0.55417
Solyc_TS629_12T001221.1	0.692828	0.626149	0.721931	0.74703	0.790173	0.723306	0.772805	0.579707	0.510122	0.593359
Solyc_TS629_12T001222.1	0.596412	0.592324	0.636455	0.639349	0.63951	0.582367	0.572559	0.459297	0.274856	0.577658
Solyc_TS692_01T000815.1	0.135906	0.172543	0.151207	0.150883	0.191798	0.0460673	0.0309765	0.055926	0.0169636	0.135895
Solyc_TS692_01T002000.1	0.530963	0.529456	0.551733	0.64336	0.621744	0.624272	0.511924	0.505461	0.310449	0.515555
Solyc_TS692_01T002389.2	0.27654	0.584455	0.163143	0.506778	0.69044	0.506742	0.690141	0.587473	0.425938	0.521124
Solyc_TS692_02T001096.1	0.033914	0.0216856	0.0322299	0.0361115	0.0314554	0.0280125	0.0203026	0.0167315	0	0.0346834
Solyc_TS692_03T001358.1	0.115123	0.108603	0.123822	0.123822	0.129021	0.0815312	0.0753012	0.0584722	0.00527536	0.115121
Solyc_TS692_03T001654.1	0	0	0	0	0.0738058	0	0.0738834	0	0.0264261	0.026264
Solyc_TS692_03T001711.1	0.163854	0.162671	0.178411	0.178383	0.190444	0.0785418	0.0858393	0.0545444	0.05787	0.173248
Solyc_TS692_04T001012.1	0.404475	0.462143	0.429506	0.544327	0.507606	0.550308	0.493155	0.397042	0.290087	0.383958
Solyc_TS692_04T001459.1	0	0	0	0	0	0	0	0	0	0
Solyc_TS692_04T002091.1	0.257586	0.287396	0.296027	0.382329	0.450175	0.382245	0.450205	0.278508	0.251725	0.278451
Solyc_TS692_04T002295.1	0	0	0	0	0	0	0	0	0	0
Solyc_TS692_05T000758.1	0.61688	0.607135	0.64656	0.664915	0.711826	0.580068	0.583727	0.540031	0.385854	0.606196
Solyc_TS692_05T001337.1	0.301493	0.32169	0.287512	0.287395	0.31903	0.232836	0.217408	0.204799	0.198706	0.307269
Solyc_TS692_07T000515.1	0	0	0	9.93e-05	0	0	0	0	0	0
Solyc_TS692_07T000702.1	0.2405	0.291946	0.253596	0.253574	0.253714	0.0664243	0	0.0737918	0	0.240495
Solyc_TS692_07T002066.1	0	0.00761365	0	0.0644595	0.129663	0.0643332	0.129687	0.0403175	0.0895895	0.0729328
Solyc_TS692_09T001153.1	0.172453	0.18152	0.162089	0.320697	0.346188	0.32078	0.308474	0.203977	0.17314	0.207885
Solyc_TS692_09T001320.1	0.39232	0.380085	0.400376	0.446723	0.447064	0.401432	0.285692	0.330105	0.151995	0.383775
Solyc_TS692_09T002408.1	0.378049	0.390377	0.423615	0.42345	0.417935	0.139475	0.142251	0.155101	0.11337	0.379214
Solyc_TS692_11T000148.1	0.900367	0.930402	0.945845	1	1	1	0.979983	0.897439	0.583782	0.897489
Solyc_TS692_11T000276.1	0.339854	0.297716	0.342867	0.342096	0.464439	0.256771	0.464533	0.286427	0.501257	0.501325
Solyc_TS80_01T001530.1	0.403841	0.466361	0.45346	0.556306	0.511354	0.556285	0.511082	0.4442	0.376767	0.40028
Solyc_TS80_01T002577.1	0.11813	0.137748	0.122819	0.174672	0.187081	0.174681	0.187545	0.12509	0.132981	0.132954
Solyc_TS80_01T003114.1	0.261296	0.292551	0.288269	0.331938	0.331893	0.302435	0.190769	0.173594	0.157016	0.240075
Solyc_TS80_03T001514.1	0	0	0	9.55e-05	0.0150765	0	0.0151161	0	0.0133573	0.0133096
Solyc_TS80_03T002295.1	0.0262399	0.0457102	0.0359586	0.0425015	0.342546	0.0374948	0.338267	0.072234	0.136002	0.135662
Solyc_TS80_04T000344.2	0.612114	0.616647	0.669065	0.697451	0.721378	0.696922	0.721364	0.601794	0.488163	0.626873
Solyc_TS80_04T000914.1	0.525804	0.684202	0.483309	0.668098	0.905563	0.668062	0.90527	0.681462	0.655289	0.723692
Solyc_TS80_05T001029.1	0	0	0	0	0	0	0	0	0	0
Solyc_TS80_05T002434.1	0	0	0	0	0	0	0	0	0	0
Solyc_TS80_07T000624.1	0	0	0	0	0	0	0	0	0.00905364	0.00891753
Solyc_TS80_08T001425.1	0	0.0214639	0	0.0720723	0.202739	0.0717486	0.20269	0.0752415	0.134463	0.134356
Solyc_TS80_08T002040.1	0.37436	0.41699	0.450577	0.45011	0.479683	0.311071	0.360259	0.247872	0.15606	0.374022
Solyc_TS80_09T001617.1	0	0.0289169	0	0	9.91e-05	0	0	0	0	0
Solyc_TS80_11T000148.1	0.0459025	0.0629347	0.058238	0.36047	0.360388	0.360433	0.123508	0.140328	0.0624132	0.139407
Solyc_TS80_11T000812.1	0.100451	0.10291	0.112392	0.112355	0.112363	0.0130759	0	0	0	0.100004
Solyc_TS80_11T001225.1	0.226841	0.175734	0.239535	0.240241	0.240582	0.00996951	0.00246783	0	0	0.22721
Solyc_TS80_11T002200.1	0.380649	0.436794	0.385027	0.537118	0.571359	0.544758	0.581283	0.450961	0.379828	0.399852
Solyc_TS80_11T002260.1	0.349787	0.365587	0.378517	0.416353	0.464269	0.416382	0.502912	0.365994	0.364141	0.36417
Solyc_TS80_11T002303.1	0.5476	0.61376	0.541381	0.755813	0.681225	0.755803	0.716702	0.594771	0.594125	0.600564
Solyc_cer_TS96_01T001055.1	0	0	0	0	0	0	0	0	0	0
Solyc_cer_TS96_01T001256.1	0.110322	0.194457	0.114026	0.190831	0.260544	0.190929	0.241306	0.196377	0.204304	0.207391
Solyc_cer_TS96_01T002775.1	0.157504	0.282791	0.156781	0.333655	0.403071	0.333858	0.380819	0.280671	0.202582	0.288679
Solyc_cer_TS96_02T000027.1	0.179265	0.110721	0.214049	0.269099	0.269093	0.183326	0.107657	0.0516128	0.0969576	0.198404
Solyc_cer_TS96_02T000348.1	0.607241	0.629429	0.64377	0.721925	0.711143	0.691124	0.567696	0.584269	0.463182	0.617916
Solyc_cer_TS96_02T002511.1	0	0	0	0	0	0	0	0	0	0
Solyc_cer_TS96_02T002850.1	0.316988	0.349674	0.298802	0.453602	0.496502	0.453603	0.496492	0.369105	0.219837	0.361736
Solyc_cer_TS96_02T002985.1	0.156107	0.16265	0.166221	0.184971	0.166818	0.173251	0.148357	0.127827	0.0921617	0.137311
Solyc_cer_TS96_03T000783.1	0.0442135	0.0564215	0.0495336	0.0495179	0.0839267	0	0	0	0	0.0442201
Solyc_cer_TS96_03T001503.1	0.452504	0.549312	0.491511	0.705799	0.665228	0.706274	0.591229	0.538852	0.387932	0.496612
Solyc_cer_TS96_03T001751.1	0.226867	0.104737	0.228825	0.240142	0.258548	0.189323	0.192349	0.170115	0.0921149	0.226247
Solyc_cer_TS96_03T001753.1	0.704241	0.698599	0.752549	0.800978	0.815191	0.801001	0.815675	0.665793	0.592622	0.63341
Solyc_cer_TS96_04T002778.1	0	0	0	9.42e-05	9.97e-05	0	0	0	0.0246542	0.0248362
Solyc_cer_TS96_05T000653.1	0.496836	0.448775	0.520973	0.500147	0.55816	0.465871	0.55816	0.416124	0.29426	0.416121
Solyc_cer_TS96_05T000660.1	0.358273	0.429865	0.366755	0.455783	0.572989	0.455633	0.553934	0.431183	0.396431	0.469431
Solyc_cer_TS96_05T001343.1	0	0	0	0	0	0	0	0	0	0
Solyc_cer_TS96_05T001495.1	0.339652	0.35967	0.389131	0.408148	0.441909	0.386373	0.338356	0.317741	0.136094	0.344786
Solyc_cer_TS96_05T002344.1	0.42234	0.364016	0.449598	0.471958	0.494834	0.443107	0.459904	0.357827	0.278106	0.365294
Solyc_cer_TS96_06T002498.1	0.142129	0.227629	0.153604	0.33357	0.373194	0.333565	0.296017	0.240136	0.171994	0.248942
Solyc_cer_TS96_07T001649.1	0.0436554	0.0549416	0.0443678	0.0443679	0.0443673	0	0.0102025	0.0107174	0	0.0436564
Solyc_cer_TS96_08T000861.1	0.420786	0.620236	0.437357	0.79201	0.72645	0.79162	0.726494	0.58682	0.311059	0.565143
Solyc_cer_TS96_10T000141.1	0.293821	0.310029	0.355214	0.423045	0.397103	0.421335	0.396234	0.292365	0.26004	0.268632
Solyc_cer_TS96_10T000781.1	0.0106127	0.0097753	0.0187564	0.0184257	0.0310903	0	0	0	0	0.0104159
Solyc_cer_TS96_10T001126.1	0.0536311	0.0526471	0.0591888	0.0594515	0.0591541	0.0418723	0	0.0212028	0	0.053735
Solyc_cer_TS96_10T001357.1	0.103496	0.0860152	0.123295	0.138913	0.158538	0.121037	0.121362	0.0841819	0.0847519	0.127182
Solyc_cer_TS96_10T001358.1	0	9.79e-05	0	0	0.0866034	0	0.0650541	0	0.0508171	0.0503115
Solyc_cer_TS96_10T001359.1	0.320213	0.272232	0.351453	0.356808	0.356333	0.28987	0.216988	0.251887	0.200142	0.306253
Solyc_cer_TS96_12T000223.1	0.177474	0.180202	0.170335	0.21158	0.213439	0.205678	0.17862	0.173748	0.172189	0.215441
Solyc_TS9_01T000020.1	0.000786035	0.0253396	0.00768227	0.00747962	0.0133691	0	0.00948694	0	0.0348843	0.0348684
Solyc_TS9_01T000881.1	0.440642	0.4379	0.449756	0.499622	0.505674	0.491446	0.47139	0.440804	0.425954	0.457048
Solyc_TS9_01T001720.1	0.0131871	0.0357079	0.0155716	0.0215432	0.0544042	0.0205992	0.0544026	0.033339	0	0.0330326
Solyc_TS9_01T002544.1	0.605848	0.588642	0.611451	0.621258	0.646466	0.611946	0.511038	0.542474	0.415019	0.617369
Solyc_TS9_01T003137.1	0.526634	0.647521	0.562882	0.563239	0.574215	0.415547	0.343579	0.418381	0.206436	0.533412
Solyc_TS9_01T004126.1	0.217442	0.268628	0.269573	0.328949	0.373475	0.329058	0.232137	0.251394	0.026239	0.251392
Solyc_TS9_02T000224.1	0.51564	0.565317	0.518161	0.735774	0.698291	0.733401	0.698142	0.559993	0.469148	0.482093
Solyc_TS9_02T001661.1	0	0	0	0	0.0727508	0	0.072697	0	0.0626729	0.0626936
Solyc_TS9_03T000569.1	0.0283051	0.0521283	0.0353224	0.0353081	0.0345195	0	0	0	0	0.0282486
Solyc_TS9_03T001688.1	0.0588566	0.0801206	0.0637853	0.072139	0.071873	0.0608033	0.0477243	0.0646637	0.0343699	0.0681548
Solyc_TS9_03T002470.1	0.233565	0.382211	0.24779	0.496075	0.499537	0.496295	0.523669	0.373871	0.361365	0.399875
Solyc_TS9_03T002694.1	0	0	0	0.0420919	0.192741	0.0423716	0.160483	0.0654172	0.0513481	0.0643834
Solyc_TS9_04T001001.1	0.10019	0.093173	0.102232	0.103745	0.127516	0.121856	0.0879924	0.090285	0.0717047	0.106825
Solyc_TS9_04T001244.1	0.171467	0.276332	0.137796	0.288796	0.372895	0.28882	0.313475	0.247336	0.220075	0.220556
Solyc_TS9_04T001629.1	0.664961	0.675201	0.653242	0.870227	0.804601	0.869845	0.78371	0.661279	0.613081	0.645719
Solyc_TS9_04T002436.1	0.213226	0.210371	0.212689	0.212722	0.279489	0.10036	0.212101	0.166948	0.109536	0.22212
Solyc_TS9_06T000783.1	0.375766	0.497898	0.441772	0.727692	0.549799	0.72703	0.595611	0.511488	0.532887	0.537444
Solyc_TS9_08T000128.1	0.459319	0.535884	0.483169	0.482621	0.482944	0.297493	0.0719041	0.196351	0.0149397	0.458986
Solyc_TS9_08T000581.1	0.190953	0.169511	0.20265	0.370182	0.370288	0.385603	0.165809	0.124144	0.103149	0.231891
Solyc_TS9_08T000590.1	0.249385	0.265846	0.257018	0.256969	0.260986	0.147137	0.178139	0.152389	0.104848	0.247802
Solyc_TS9_09T002400.1	0.3745	0.430808	0.376181	0.484211	0.401671	0.480325	0.389997	0.396764	0.346805	0.360308
Solyc_TS9_10T000198.1	0	0.0499545	0	0.096473	0.185906	0.0975429	0.186164	0.106692	0.209672	0.209546
Solyc_TS9_10T000363.1	0.618776	0.682669	0.629322	0.629399	0.631844	0.556343	0.509705	0.533411	0.319732	0.619015
Solyc_TS9_10T000579.1	0.558758	0.571903	0.591131	0.652683	0.582141	0.652693	0.5833	0.543176	0.46875	0.505317
Solyc_TS9_10T002443.1	0	0	0	0	0	0	0	0	0	0
TomatoPan000190.1	0	0.0159271	0	0.00208954	0.0020894	0.00209473	0	0.0115385	0.0188974	0.0206544
TomatoPan002730.1	0	0	0	0	0	0	0	0	0	0
TomatoPan002860.1	0.369386	0.361193	0.367695	0.391515	0.352374	0.338944	0.336912	0.336431	0.194196	0.334811
TomatoPan002900.1	0.0536712	0.0855736	0.059886	0.130282	0.236749	0.125986	0.227606	0.0811333	0.156516	0.173444
TomatoPan005510.1	0	0	0	0	0	0	0	0	0	0
TomatoPan005910.1	0.0206885	0.0506676	0.0356533	0.0351369	0.0351337	0.00671167	0	0.0258855	0	0.0258842
TomatoPan006030.1	0.573807	0.615542	0.614071	0.614459	0.641261	0.515959	0.71607	0.434831	0.564901	0.627302
TomatoPan006180.1	0.0631286	0.120535	0.0637303	0.154752	0.170417	0.156109	0.170756	0.160404	0.0680659	0.15251
TomatoPan008000.1	0.0302963	0.000311072	0.041546	0.0417099	0.107221	0	0	0	0	0.0309956
TomatoPan013490.1	0.119499	0.0985621	0.132437	0.305123	0.305129	0.305123	0.0296403	0.0622756	0	0.119489
TomatoPan042230.1	0.499749	0.531393	0.528625	0.596512	0.591475	0.514993	0.575316	0.383669	0.17106	0.496962
TomatoPan043150.1	0	0.0115929	0	0.0474432	0.148812	0.047469	0.148821	0.0371454	0.0791449	0.0791524
TomatoPan044170.1	0.500122	0.53675	0.528206	0.528374	0.549438	0.402931	0.384192	0.369064	0.218873	0.510737
TomatoPan045110.1	0	0	0	0	0.0224052	0	0.0223276	0	0.004886	0.00563138
TomatoPan046570.1	0.152694	0.160364	0.156764	0.156763	0.156758	0.088662	0.077357	0.0841253	0.00698028	0.152684
TomatoPan046690.1	0.312093	0.438416	0.289851	0.491827	0.520993	0.491813	0.514855	0.415041	0.318741	0.369413
TomatoPan048290.1	0.764753	0.746528	0.790864	0.933945	0.827922	0.916105	0.792779	0.710746	0.583289	0.706151
TomatoPan049340.1	0.132045	0.165848	0.160193	0.213948	0.217229	0.204909	0.180364	0.124155	0.138891	0.143746
TomatoPan052280.1	0.0622003	0.132182	0.0486923	0.276994	0.407046	0.276319	0.350537	0.164872	0.304445	0.304167
TomatoPan015700.1	0.466506	0.484512	0.520527	0.520792	0.507551	0.395096	0.193328	0.306911	0.224665	0.447439
TomatoPan015740.1	0	0.15211	0	0.278559	0.368489	0.277724	0.368635	0.194965	0.185169	0.208597
TomatoPan017220.1	0.352819	0.37795	0.366552	0.486316	0.463699	0.486195	0.459716	0.365574	0.309569	0.372154
TomatoPan017670.1	0.617403	0.636692	0.634801	0.746848	0.692197	0.746657	0.691199	0.628365	0.373453	0.627073
TomatoPan018620.1	0.0300701	0.0162111	0.000724676	0.00493791	0.666173	0.00496755	0.692404	0.0745499	0.392309	0.391424
TomatoPan018720.1	0.633635	0.564683	0.663708	0.664684	0.669091	0.661957	0.663293	0.54834	0.466352	0.536644
TomatoPan019320.1	0.261463	0.250571	0.291286	0.325967	0.414312	0.305992	0.414479	0.251456	0.257181	0.257005
TomatoPan020920.1	0.052086	0.123576	0.0564476	0.146585	0.177472	0.146582	0.185839	0.122352	0.108293	0.156313
TomatoPan023830.1	0	0	0	0	0	0	0	0	0	0
TomatoPan023980.1	0	0	0	0	0.0101639	0	0.0102616	0	0	0
TomatoPan056890.1	0	0	0	0	0	0	0	0	0	0
TomatoPan057170.1	0.0480902	0.0919871	0.053063	0.0916932	0.147834	0.0917783	0.147842	0.0981908	0.102478	0.108638
TomatoPan057310.1	0.420459	0.476265	0.440933	0.440928	0.441948	0.362857	0.36602	0.324549	0.250709	0.427637
TomatoPan057370.1	0	0.00257542	0	0.0265144	0.0678266	0.0264622	0.0679633	0.0166509	0	0.0166442
TomatoPan058080.1	0.0360818	0.0405077	0.0331934	0.0426793	0.0802591	0.0421746	0.0791962	0.0451375	0.0463814	0.0600914
TomatoPan059000.1	0.0402194	0.0398942	0.0506363	0.129981	0.130011	0.129975	0	0.0292003	0	0.0428995
TomatoPan059840.1	0.0118919	0.10038	0.00958706	0.13594	0.184737	0.135436	0.139145	0.112309	0.100398	0.109265
TomatoPan059940.1	0.187778	0.199173	0.170835	0.298414	0.297866	0.296679	0.234763	0.217734	0.157378	0.222961
TomatoPan060130.1	0.274928	0.272953	0.281336	0.300692	0.30058	0.14894	0.0354575	0.066275	0.00213845	0.299512
TomatoPan060200.1	0.57736	0.654254	0.600014	0.599991	0.599958	0.409073	0.264782	0.398514	0.0980909	0.592297
TomatoPan061410.1	0.229132	0.229197	0.25859	0.335042	0.347555	0.32285	0.292125	0.245158	0	0.263035
TomatoPan062880.1	0.518298	0.56113	0.544513	0.638156	0.685404	0.633315	0.662546	0.50489	0.408176	0.539276
TomatoPan024620.1	0.0498028	0.0528599	0.0515525	0.0898832	0.0747572	0.074528	0.0706365	0.0584474	0.0667527	0.0765888
TomatoPan024720.1	0.615676	0.619951	0.686006	0.686025	0.686028	0.592499	0.569312	0.446687	0.34258	0.590595
TomatoPan027920.1	0.298028	0.247513	0.274988	0.275036	0.274796	0.178414	0.165645	0.12217	0.109379	0.298149
TomatoPan028290.1	0.368955	0.324168	0.40416	0.436507	0.435995	0.396531	0.302039	0.280348	0.286314	0.360271
TomatoPan028960.1	0.259016	0.219713	0.255813	0.252655	0.289544	0.206985	0.272923	0.19455	0.199696	0.24803
TomatoPan029850.1	0.138821	0.300185	0.118585	0.312259	0.378877	0.312908	0.378888	0.325827	0.220467	0.317227
TomatoPan030100.1	0.290761	0.428103	0.211125	0.412447	0.652207	0.412509	0.70177	0.453533	0.572715	0.572505
TomatoPan030130.1	0.00923825	0.0558762	0.00643177	0.0935952	0.0952323	0.0936737	0.0952508	0.076098	0.0848011	0.0871615
TomatoPan030150.1	0.339309	0.364178	0.339812	0.470936	0.467378	0.47095	0.432971	0.36662	0.27176	0.36541
TomatoPan030200.1	0.126574	0.153007	0.13939	0.291394	0.372113	0.291412	0.340478	0.200157	0.261799	0.285423
TomatoPan030500.1	0.0368686	0.0422811	0.0409585	0.0570051	0.111065	0.0514758	0.109462	0.030511	0.0214815	0.0400655
TomatoPan064840.1	0	0	0	0.0858249	0.0857735	0.0858066	0	0	0.0143073	0.0144678
TomatoPan064970.1	0.0466344	0.0335711	0.0673624	0.204093	0.204526	0.203402	0.0187986	0.00598219	0	0.0469259
TomatoPan064980.1	0.363714	0.489283	0.382826	0.612737	0.542622	0.612789	0.482987	0.465101	0.277567	0.453855
TomatoPan065240.1	0	0	0	0	0	0	0	0	0	0
TomatoPan065510.1	0	0	0	0	9.62e-05	0	0	0	0	0
TomatoPan066280.1	0.202895	0.174611	0.210506	0.210112	0.210779	0.0351228	0	0.00148107	0	0.20209
TomatoPan066560.1	0	0	0	0.0241042	0.0612718	0.02438	0.0612699	0	0.0208221	0.0450196
TomatoPan067000.1	0.0499314	0.028659	0.0588654	0.104096	0.104471	0.104194	0	0.0291746	0	0.04997
TomatoPan067710.1	0	0.0558028	0	0.0976004	0.181188	0.0976943	0.181544	0.0847011	0.00538251	0.0844865
TomatoPan067720.1	0	0	0	0.0204718	0.0407362	0.0203344	0.0344233	0.0409313	0.052998	0.0530304
TomatoPan067900.1	0.0348404	0.026721	0.0351591	0.0415168	0.0412497	0.0411849	0	0.0150162	0	0.0348367
TomatoPan030590.1	0.171621	0.178387	0.181978	0.181891	0.1819	0.143573	0	0.0700991	0	0.171616
TomatoPan031420.1	0.0658866	0.0744586	0.0740781	0.0740552	0.0740364	0.0304891	0	0.0103607	0	0.0659537
TomatoPan068570.1	0	0	0	0	0	0	0	0	0	0
Solyc00T000002.1	0.122578	0.11165	0.136323	0.136086	0.178201	0.073092	0.152713	0.0621672	0.0419981	0.122588
Solyc00T000003.1	0.325414	0.318607	0.361317	0.453743	0.438211	0.453714	0.401436	0.321422	0.291317	0.323368
Solyc00T000004.1	0.347214	0.388446	0.382894	0.508612	0.509045	0.508616	0.473167	0.391635	0.393641	0.391578
Solyc00T000005.1	0	0	0	9.51e-05	9.69e-05	0	0	0	0	0
Solyc00T000006.1	0.169213	0.0552922	0.174227	0.191019	0.245008	0.150532	0.245003	0.118356	0.168534	0.168458
Solyc00T000007.1	0.101141	0.110129	0.120338	0.195622	0.195622	0.195622	0.0634289	0.124575	0.0822701	0.124615
Solyc00T000013.1	0.108224	0.148103	0.11829	0.263669	0.27293	0.263777	0.252627	0.163305	0.144408	0.162247
Solyc00T000012.2	0.0779583	0.144696	0.0872635	0.25631	0.277082	0.256478	0.253911	0.16171	0.169401	0.169326
Solyc00T000014.1	0.139695	0.15123	0.138944	0.138942	0.138944	0	0	0	0	0.139695
Solyc00T000016.1	0.151286	0.169632	0.158782	0.254441	0.295797	0.254461	0.265631	0.179275	0.169724	0.176403
Solyc00T000019.1	0.19218	0.0747909	0.183973	0.755876	0.76165	0.754744	0.459111	0.165251	0.240709	0.261099
Solyc00T000020.1	0	9.9e-05	0	0.101014	0.255352	0.0998342	0.255485	0.0862105	0.173513	0.173274
Solyc00T000021.1	0.138467	0.130003	0.207477	0.479423	0.479918	0.479683	0.189245	0.139812	0.126432	0.1473
Solyc00T000022.1	0.256869	0.284876	0.257884	0.331907	0.332975	0.331908	0.333217	0.282023	0.22575	0.244149
Solyc00T000023.1	0.405616	0.381788	0.432863	0.499496	0.492352	0.480531	0.382633	0.375374	0.325148	0.394469
Solyc00T000024.1	0.224115	0.183155	0.264179	0.39701	0.396892	0.379284	0.231072	0.0873371	0.0542409	0.225882
Solyc00T000025.1	0.353105	0.450559	0.322633	0.577431	0.50606	0.567132	0.497149	0.455457	0.356799	0.375429
Solyc00T000026.1	0.121654	0.136814	0.15477	0.21594	0.215905	0.215911	0.152177	0.146994	0.0349969	0.146976
Solyc00T000027.1	0.308444	0.287085	0.3146	0.346891	0.411447	0.325497	0.355673	0.249599	0.267442	0.343455
Solyc00T000028.1	0.394337	0.394926	0.439892	0.676906	0.634991	0.676945	0.457242	0.398059	0.317522	0.394905
Solyc00T000029.1	0.529388	0.530659	0.556213	0.646617	0.642133	0.630736	0.531851	0.509264	0.387454	0.515038
Solyc00T000030.1	0.320865	0.411127	0.341523	0.547585	0.54014	0.547723	0.402215	0.408722	0.343747	0.395887
Solyc00T000032.1	0.174609	0.154892	0.160479	0.20666	0.225364	0.182081	0.172449	0.177393	0.0704839	0.199293
Solyc00T000033.1	0	0.0461979	0	0.0597421	0.196689	0.0601649	0.19697	0.0576331	0.158041	0.158016
Solyc00T000035.1	0.351054	0.318032	0.358454	0.387148	0.416154	0.372714	0.382151	0.301414	0.246706	0.319777
Solyc00T000034.1	0.136526	0.119244	0.156485	0.304872	0.302635	0.302733	0.0868065	0.0625511	0.00657144	0.136527
Solyc00T000036.1	0.0744316	0.0663212	0.065611	0.14826	0.148233	0.155185	0.0146213	0	0	0.0743982
Solyc00T000037.3	0.2202	0.163338	0.251351	0.65433	0.653823	0.655168	0.367006	0.191828	0.100948	0.225724
Solyc00T000038.1	0.0594295	0.157085	0.0698434	0.2738	0.27371	0.273954	0.224421	0.187177	0.16724	0.188614
Solyc00T000039.1	0.0757793	0.117075	0.0916535	0.127951	0.202716	0.127966	0.179097	0.12368	0.134144	0.143942
Solyc00T000041.1	0.378804	0.433423	0.380584	0.697347	0.667678	0.697768	0.547875	0.427753	0.312713	0.317883
Solyc00T000045.1	0.0518094	0.0587727	0.0574977	0.0777431	0.111266	0.077644	0.109235	0.0560124	0.0284743	0.0560035
Solyc00T000046.1	0.0949518	0.190863	0.113793	0.212957	0.456391	0.213311	0.466847	0.237276	0.0734136	0.238391
Solyc00T000047.1	0	0	0	0.01167	0.11844	0.0106937	0.0515674	0	0.0150404	0.0150349
Solyc00T000048.1	0.155201	0.124263	0.162561	0.162648	0.162614	0.111205	0.0679751	0.0716802	0.0198336	0.155107
Solyc00T000049.1	0.161678	0.139472	0.177387	0.177343	0.177337	0.157747	0.0328018	0.0989836	0.0912452	0.162694
Solyc00T000050.1	0.275043	0.255081	0.280504	0.280464	0.280501	0.183553	0.122944	0.157734	0	0.342645
Solyc00T000051.1	0	0	0	0	0	0	0	0	0	0
Solyc00T000053.1	0.312591	0.31354	0.3205	0.320458	0.321169	0.207003	0.0451446	0.121119	0.0434598	0.362004
Solyc01T000001.1	0	0	0	0.0819392	0.179748	0.0821244	0.180157	0.0394105	0.172983	0.17244
Solyc01T000002.1	0.154721	0.180847	0.16285	0.162847	0.187809	0.0874939	0.0204931	0.0811946	0.0431329	0.154804
Solyc01T000003.2	0.165001	0.180153	0.178063	0.186443	0.199883	0.165525	0.173752	0.174673	0.111327	0.200632
Solyc01T000004.1	0.755438	0.769025	0.826602	0.811019	0.782626	0.796578	0.832936	0.750765	0.577539	0.728384
Solyc01T000005.1	0.784244	0.75115	0.871831	0.873767	0.9073	0.703455	0.849199	0.725702	0.547735	0.730108
Solyc01T000008.1	0.688658	0.680702	0.728851	0.804074	0.759859	0.803863	0.759753	0.637363	0.614597	0.616513
Solyc01T000009.3	0.78077	0.782597	0.838526	0.948966	0.840619	0.948767	0.840829	0.735725	0.652672	0.689922
Solyc01T000011.1	0.241164	0.215711	0.258674	0.298523	0.382329	0.278828	0.363967	0.239435	0.252027	0.277753
Solyc01T000012.1	0.0442167	0.113934	0.0432839	0.142283	0.223492	0.141809	0.214049	0.12729	0.224446	0.224368
Solyc01T000013.1	0.573602	0.582498	0.602031	0.657223	0.619916	0.592511	0.554705	0.528674	0.439084	0.554677
Solyc01T000014.1	0.0657799	0.0599162	0.0733691	0.0792861	0.0793096	0.0753306	0.0382434	0.0565433	0.0239833	0.0660885
Solyc01T000015.1	0.295219	0.380621	0.211049	0.421204	0.501913	0.419411	0.509133	0.429512	0.321447	0.377762
Solyc01T000017.1	0.320237	0.351868	0.347044	0.376232	0.471333	0.351756	0.445854	0.314112	0.265724	0.383639
Solyc01T000018.1	0.161961	0.134649	0.161563	0.161757	0.165415	0.0325013	0.036658	0.0411762	0.0602055	0.163967
Solyc01T000020.1	0.085934	0.0783637	0.0985958	0.0984666	0.0984772	0	0	0.0156258	0	0.0859249
Solyc01T000021.1	0	0	0	0.0224723	0.022121	0.0223552	0	0	0.0119336	0.0119441
Solyc01T000022.2	0.227642	0.374814	0.234669	0.45363	0.544327	0.454093	0.585568	0.372226	0.38333	0.390157
Solyc01T000023.3	0.217859	0.218757	0.237943	0.237965	0.302063	0.185503	0.234077	0.160474	0.140506	0.217384
Solyc01T000024.1	0.0952942	0.11311	0.0816964	0.276114	0.279668	0.276023	0.277505	0.182763	0.25552	0.308714
Solyc01T000028.1	0.197263	0.201343	0.205708	0.26545	0.387689	0.263887	0.38788	0.228291	0.3365	0.37159
Solyc01T000029.1	0.270454	0.253334	0.3095	0.309499	0.33439	0.182736	0.166817	0.1508	0.208211	0.289349
Solyc01T000032.1	0.420377	0.392221	0.436816	0.471062	0.483754	0.435549	0.424701	0.342679	0.270169	0.402048
Solyc01T000033.1	0.798711	0.847952	0.787624	0.95856	0.933919	0.958487	0.929642	0.807153	0.650809	0.758456
Solyc01T000034.1	0.33613	0.303522	0.331831	0.342803	0.433942	0.306464	0.430141	0.301502	0.248611	0.33946
Solyc01T000035.1	0.0531204	0.0799678	0.0590768	0.0590791	0.0591321	0	0	0	0	0.0531179
Solyc01T000036.1	0	0.00848146	0	0.0944031	0.286365	0.0936154	0.286452	0.0969042	0.147563	0.14757
Solyc01T000037.1	0.227259	0.280894	0.231529	0.385044	0.378642	0.385307	0.377179	0.293541	0.233886	0.294058
Solyc01T000038.1	0.241627	0.250998	0.229755	0.316188	0.32702	0.309382	0.306469	0.249835	0.233307	0.28415
Solyc01T000039.1	0	0	0	0	0	0	0	0	0	0
Solyc01T000040.1	0.12045	0.238936	0.110389	0.317309	0.353759	0.317337	0.333056	0.267864	0.196581	0.267864
Solyc01T000042.1	0.424391	0.428042	0.436847	0.441141	0.474099	0.396951	0.415763	0.361228	0.225801	0.425103
Solyc01T000043.1	0.263155	0.391715	0.270785	0.399996	0.428864	0.400322	0.425307	0.396891	0.411025	0.435574
Solyc01T000044.1	0.0997982	0.208334	0.120154	0.209028	0.587435	0.209083	0.586935	0.207692	0.441478	0.454515
Solyc01T000045.1	0.0205511	0.0232602	0.0196899	0.0196031	0.0196673	0	0	0	0	0.0205082
Solyc01T000046.1	0.653288	0.645355	0.653697	0.708407	0.630054	0.707826	0.629977	0.622095	0.530546	0.570607
Solyc01T000047.1	0.241371	0.231545	0.22651	0.226802	0.24486	0.0588247	0.109851	0.0860695	0.0356793	0.250825
Solyc01T000048.1	0.0544471	0.251895	0.0588417	0.291807	0.314555	0.292122	0.310894	0.23528	0.275185	0.275169
Solyc01T000049.1	0	0.00018369	0	0	0.275058	0	0.114496	0.00896984	0.138408	0.139741
Solyc01T000050.1	0.850586	0.859668	0.876374	0.880633	0.860459	0.757834	0.649531	0.657855	0.542684	0.7995
Solyc01T000051.1	0.01184	0.0597926	0.00820889	0.0865334	0.359037	0.0857642	0.332177	0.114325	0.259448	0.259036
Solyc01T000052.1	0.458297	0.488384	0.490643	0.554731	0.552818	0.524326	0.439791	0.427488	0.219277	0.455004
Solyc01T000054.1	0.111303	0.136343	0.115125	0.1156	0.163368	0.00650058	0.146824	0.0537671	0.181298	0.181285
Solyc01T000056.1	0.772732	0.642726	0.832546	0.720804	0.731561	0.667686	0.727835	0.603923	0.584922	0.638279
Solyc01T000060.1	0.3815	0.386245	0.400435	0.400425	0.492959	0.282322	0.479444	0.321444	0.316784	0.396189
Solyc01T000062.1	0.39344	0.430257	0.387329	0.53576	0.519668	0.535583	0.515456	0.435562	0.415739	0.452573
Solyc01T000063.1	0.488391	0.510891	0.534491	0.534544	0.585762	0.28205	0.432185	0.278422	0.427917	0.583872
Solyc01T000066.1	0.269413	0.326288	0.226894	0.291527	0.39418	0.279982	0.346169	0.383879	0.306645	0.418013
PRAM_267.1.p1	0.497277	0.549167	0.53801	0.659453	0.628948	0.703979	0.59892	0.555474	0.210666	0.561924
PRAM_272.1.p1	0	0.0229329	0	0.0280429	0.267431	0.0285791	0.166558	0.0424445	0.252711	0.257506
PRAM_274.1.p1	0.292151	0.337025	0.305663	0.389425	0.441657	0.38343	0.412766	0.325727	0.287782	0.341583
PRAM_281.1.p1	0	0	0	0	0	0	0	0	0	0
PRAM_283.1.p2	0.412762	0.420688	0.454524	0.522949	0.498536	0.517154	0.428738	0.404895	0.0384459	0.432669
Solyc01T000068.1	0.189202	0.19177	0.202147	0.225904	0.326007	0.176853	0.3103	0.150929	0.225897	0.277324
Solyc01T000069.1	0	0.150283	0	0.165503	0.676707	0.165648	0.672307	0.176914	0.52006	0.547398
Solyc01T000070.1	0	0	0	0.0331308	0.113416	0.0328928	0.0992436	0.0351371	0.116366	0.1162
Solyc01T000071.1	0.115245	0.125798	0.109659	0.147176	0.198676	0.147614	0.192495	0.121313	0.177634	0.209531
Solyc01T000072.1	0.26105	0.243121	0.276915	0.276732	0.323238	0.292267	0.331179	0.256384	0.237751	0.286152
Solyc01T000073.1	0.733955	0.771423	0.793571	0.813424	0.98331	0.710794	0.968158	0.667479	0.552988	0.791157
Solyc01T000074.1	0	0.00149371	0	0	9.97e-05	0	0	0	0.0223992	0.0220969
Solyc01T000075.1	0.437633	0.496057	0.466294	0.627839	0.629654	0.628042	0.542851	0.482222	0.445227	0.470591
Solyc01T000076.1	0.158901	0.211286	0.146352	0.570953	0.564605	0.57017	0.554755	0.247402	0.240422	0.262285
Solyc01T000077.1	0.219664	0.217548	0.214567	0.214622	0.214557	0.143317	0.215501	0.155573	0.248405	0.264716
Solyc01T000080.1	0.103837	0.166788	0.118357	0.221248	0.304899	0.22137	0.305031	0.17538	0.272087	0.316126
Solyc01T000082.1	0.0590175	0.181998	0.0788624	0.245247	0.371643	0.244971	0.335011	0.198431	0.176394	0.196618
Solyc01T000083.1	0.36004	0.38804	0.371501	0.536315	0.567536	0.536558	0.474108	0.370218	0.338573	0.391194
Solyc01T000084.1	0.45524	0.513191	0.52197	0.674394	0.65444	0.674392	0.587041	0.498672	0.475488	0.486781
Solyc01T000085.1	0.218089	0.223456	0.222858	0.222858	0.41273	0.226306	0.455084	0.218465	0.235496	0.228099
Solyc01T000087.1	0.234201	0.235119	0.247663	0.247365	0.278577	0.208644	0.211194	0.212704	0.185918	0.256547
Solyc01T000088.1	0.0638574	9.59e-05	0	9.96e-05	0.287149	0	0.285502	0	0.288545	0.318271
Solyc01T000089.1	0	0	0	0	0	0	0	0	0.0414273	0.0414307
Solyc01T000090.1	0	0	0	0	0	0	0	0	0	0
Solyc01T000091.1	0.224661	0.254408	0.25658	0.256509	0.245811	0.0241533	0.0373869	0.0418633	0.041102	0.234886
Solyc01T000092.2	0.807912	0.768403	0.85979	0.870511	1	0.870434	0.912322	0.747047	0.638191	0.777027
Solyc01T000093.1	0.373937	0.411245	0.386884	0.456195	0.518034	0.439392	0.433301	0.402931	0.322956	0.41994
Solyc01T000094.1	0.410698	0.439178	0.383127	0.488839	0.661357	0.49532	0.641934	0.405055	0.24577	0.448729
Solyc01T000095.1	0	0	0	9.94e-05	0.469576	0	0.527507	0.0331183	0.151052	0.187633
Solyc01T000096.2	0.711959	0.658848	0.776071	0.7515	0.78483	0.751836	0.784614	0.620291	0.561035	0.618995
Solyc01T000098.1	0.253806	0.271942	0.24551	0.369331	0.494762	0.369319	0.499537	0.305858	0.328616	0.329176
Solyc01T000099.1	0.0235517	0	0.00291697	0.00281496	0.482856	0	0.483812	0	0.51914	0.519311
Solyc01T000100.1	0.458761	0.536473	0.495849	0.684558	0.671913	0.684536	0.647701	0.536398	0.312029	0.535829
Solyc01T000104.1	0.0464317	0.114883	0.0423943	0.15882	0.339332	0.158819	0.337936	0.12366	0.0417298	0.123649
Solyc01T000105.1	0.0282694	0.0272783	0.0295295	0.0295378	0.0295236	0.0046311	0	0.00196832	0	0.0283403
Solyc01T000107.1	0.272573	0.479541	0.290441	0.625658	0.538701	0.625712	0.579169	0.45957	0.432985	0.458867
Solyc01T000108.1	0	0.0851834	0	0.0791032	0.193757	0.078907	0.194013	0.108537	0.101035	0.133671
Solyc01T000109.1	0.0566403	0.0625264	0.0547573	0.119952	0.139153	0.119953	0.133326	0.0563542	0.0674545	0.0679474
Solyc01T000111.1	0	0.0153759	0	0.010627	0.038204	0.0108127	0.0382017	0.00568126	0	0.00561946
Solyc01T000115.1	0.567615	0.517301	0.567755	0.547551	0.853654	0.495038	0.853547	0.482768	0.602466	0.737325
Solyc01T000117.1	0.470974	0.634536	0.507909	0.726405	0.79932	0.726447	0.799399	0.610968	0.550697	0.621142
Solyc01T000120.1	0.208437	0.242337	0.208119	0.315316	0.366647	0.315333	0.353046	0.241555	0.269876	0.271081
Solyc01T000121.1	0.104729	0.113591	0.0853661	0.193415	0.371183	0.193697	0.371292	0.178067	0.289485	0.309622
Solyc01T000122.1	0.644806	0.632463	0.714016	0.896988	0.813174	0.896988	0.758889	0.622941	0.588237	0.624945
Solyc01T000123.1	0.340717	0.30011	0.352899	0.361938	0.442027	0.267395	0.401053	0.244273	0.390518	0.422402
Solyc01T000125.1	0.735049	0.66057	0.756381	0.79256	0.756933	0.742307	0.688828	0.60135	0.548572	0.601765
Solyc01T000131.1	0.274139	0.247603	0.261822	0.270858	0.501061	0.247106	0.511466	0.257292	0.407363	0.417761
Solyc01T000133.1	0.224805	0.191628	0.206134	0.213	0.272437	0.169905	0.260965	0.187756	0.0923364	0.233248
Solyc01T000135.2	0	0	0	0	0	0	0	0	0	0.0002164
Solyc01T000136.1	0.251875	0.226226	0.295203	0.295555	0.381023	0.143886	0.331087	0.169604	0.185622	0.30944
Solyc01T000137.1	0.50827	0.495403	0.553987	0.554471	0.554514	0.51151	0.507759	0.482628	0.245277	0.48371
Solyc01T000138.1	0.477607	0.425749	0.503099	0.42077	0.422232	0.420599	0.40923	0.42893	0.416405	0.420164
Solyc01T000142.1	0.57073	0.630184	0.61054	0.729813	0.682489	0.712635	0.707309	0.592935	0.544689	0.556517
Solyc01T000146.1	0.24271	0.296089	0.2336	0.382007	0.319268	0.38194	0.319217	0.290402	0.21245	0.212463
Solyc01T000147.2	0.0325333	0.0124876	0.0217632	0.0220323	0.328511	0	0.264502	0	0.133176	0.133079
Solyc01T000148.4	0.232365	0.221054	0.236036	0.236318	0.31028	0.132771	0.0951681	0.147674	0.0168012	0.232815
Solyc01T000149.1	0.241743	0.229826	0.257212	0.300909	0.30992	0.287822	0.267722	0.234816	0.000384387	0.253046
Solyc01T000150.2	0.281207	0.454704	0.286796	0.503322	0.646838	0.503334	0.64684	0.436501	0.463041	0.487762
Solyc01T000152.1	0.128412	0.181392	0.130519	0.244011	0.195222	0.240828	0.185335	0.152681	0.126988	0.144814
Solyc01T000153.1	0.562882	0.631156	0.550224	0.680676	0.80079	0.67956	0.789034	0.618782	0.623216	0.661971
Solyc01T000154.1	0	0.0925482	0.00406097	0.10292	0.141179	0.102594	0.141226	0.122877	0.0201571	0.123562
Solyc01T000155.1	0.11891	0.0935286	0.125927	0.125875	0.132622	0.114693	0.0869625	0.0916239	0.0552312	0.120581
Solyc01T000156.1	0.191131	0.198227	0.194253	0.194203	0.366323	0.143119	0.383403	0.15521	0.155202	0.212508
Solyc01T000157.1	0.111789	0.173964	0.116781	0.198128	0.244327	0.198137	0.241149	0.182535	0.136485	0.183125
Solyc01T000159.1	0.0237575	0.0930395	0.0185863	0.0874353	0.112644	0.087823	0.101791	0.0932966	0.0860274	0.0883891
Solyc01T000160.1	0.776304	0.667909	0.811024	0.810711	0.863574	0.810721	0.774503	0.656267	0.544204	0.643381
Solyc01T000161.1	0	0	0	0	0	0	0	0	0	0
Solyc01T000162.1	0.169186	0.160638	0.160409	0.208683	0.299297	0.191583	0.293512	0.175825	0.235261	0.252077
Solyc01T000163.1	0.233316	0.358494	0.238709	0.387094	0.579184	0.385075	0.578375	0.377172	0.437803	0.428194
Solyc01T000164.1	0.633904	0.63861	0.636268	0.639058	0.747152	0.639619	0.74489	0.592644	0.573504	0.589782
Solyc01T000165.1	0.0976643	0.176189	0.119043	0.206434	0.344515	0.200462	0.344533	0.176113	0.276069	0.275851
Solyc01T000171.1	0.0304119	0.0662294	0.0331027	0.160388	0.160417	0.160441	0.0870637	0.0755081	0.0452163	0.0801785
Solyc01T000172.1	0.0109689	0.0056165	0.0180811	0.0275259	0.0368422	0.0237724	0.0368364	0.0126618	0.00029404	0.0124512
Solyc01T000173.1	0.746867	0.878956	0.756331	1	0.882396	1	0.881167	0.826417	0.582491	0.744781
Solyc01T000174.1	0.69658	0.702434	0.709634	0.735619	0.821023	0.660462	0.788249	0.637662	0.522685	0.729092
Solyc01T000177.1	0.390878	0.396666	0.423944	0.470283	0.584348	0.438312	0.551513	0.398649	0.312824	0.448117
Solyc01T000178.1	0.109107	0.0498268	0.0947397	0.0947292	0.178218	0.0688113	0.144576	0.0725585	0.126258	0.126185
Solyc01T000179.1	0.00255135	0.0114096	0.00462694	0.00460865	0.119479	0	0.119529	0.00875194	0.0989049	0.0985711
Solyc01T000180.1	0.534009	0.593548	0.541787	0.616714	0.691837	0.61667	0.69185	0.562449	0.516763	0.527988
Solyc01T000181.1	0.683842	0.717513	0.707533	0.716201	0.822517	0.716141	0.822498	0.691813	0.630748	0.671083
Solyc01T000183.1	0.391869	0.3848	0.402607	0.402248	0.421178	0.343306	0.298767	0.309308	0.269095	0.388784
Solyc01T000187.1	0.273794	0.33581	0.306948	0.526758	0.456781	0.524494	0.437909	0.318377	0.325515	0.330206
Solyc01T000188.1	0.0749979	0.0846508	0.0971985	0.137401	0.1733	0.13745	0.168389	0.0945001	0.0512245	0.102118
Solyc01T000189.1	0.550556	0.485096	0.585707	0.593548	0.536825	0.593167	0.579195	0.479226	0.462165	0.464554
Solyc01T000192.1	0.245845	0.248929	0.223713	0.250038	0.458855	0.218376	0.444673	0.27053	0.344692	0.386367
Solyc01T000193.1	0	0	0	9.6e-05	0.361728	0	0.293488	0	0.202294	0.202077
Solyc01T000197.1	0.127293	0.16842	0.125656	0.161349	0.293239	0.158991	0.256399	0.163586	0.16491	0.178093
Solyc01T000198.1	0.564919	0.655106	0.551564	0.804701	0.824958	0.804701	0.817214	0.640941	0.563271	0.612813
Solyc01T000199.2	0.516712	0.485552	0.554434	0.614056	0.513002	0.614101	0.509778	0.477307	0.35351	0.45476
Solyc01T000200.1	0.377025	0.40223	0.400185	0.436572	0.449294	0.485284	0.352608	0.384429	0.21114	0.391363
Solyc01T000201.1	0.463032	0.568291	0.43171	0.642678	0.796751	0.641955	0.796736	0.55197	0.437332	0.537313
Solyc01T000203.4	0.159139	0.140091	0.150307	0.150232	0.222863	0.101555	0.21394	0.113243	0.214789	0.231426
Solyc01T000206.1	0.127535	0.184957	0.12106	0.256277	0.327023	0.256091	0.294436	0.206606	0.258884	0.280105
Solyc01T000207.1	0.386038	0.420339	0.399161	0.533159	0.528741	0.53319	0.445562	0.40047	0.377665	0.404532
Solyc01T000208.1	0.393497	0.400265	0.423341	0.498374	0.490036	0.495376	0.48687	0.379309	0.328946	0.368216
Solyc01T000209.1	0	0	0	9.63e-05	0.0582155	0	0.0583093	0	0.130016	0.129766
Solyc01T000210.1	0.614578	0.598507	0.63992	0.753895	0.753964	0.742719	0.413246	0.547651	0.376556	0.578092
Solyc01T000211.1	0	0	0	0	0	0	0	0	0.0170511	0.0170186
Solyc01T000212.1	0.117584	0.159532	0.116119	0.249581	0.319638	0.249613	0.277054	0.18142	0.276494	0.304943
Solyc01T000215.1	0	0.023143	0	0	0	0	0	0	0	0
Solyc01T000216.1	0.354844	0.342638	0.350569	0.380287	0.526755	0.365877	0.528926	0.351281	0.357851	0.407837
Solyc01T000217.1	0.586109	0.630122	0.587782	0.73985	0.716498	0.739471	0.712766	0.636435	0.594056	0.601344
Solyc01T000218.1	0.718281	0.685352	0.77855	0.82665	0.762413	0.826554	0.733355	0.660539	0.539425	0.640775
Solyc01T000220.1	0	0	0	9.45e-05	0	0	0	0	0	0
Solyc01T000221.1	0.487006	0.440288	0.426128	0.426675	0.473429	0.490785	0.407996	0.445385	0.230353	0.470126
Solyc01T000222.1	0.814833	0.826568	0.838546	0.838542	0.899123	0.75658	0.773155	0.706367	0.56976	0.823423
Solyc01T000224.1	0.246721	0.219276	0.249818	0.2496	0.278053	0.175836	0.257118	0.218676	0.242844	0.274763
Solyc01T000225.1	0.198743	0.277382	0.215037	0.364029	0.379672	0.36406	0.343211	0.282146	0.248956	0.288266
Solyc01T000229.1	0.234514	0.386955	0.252636	0.5264	0.481689	0.526651	0.481691	0.380382	0.44998	0.449784
Solyc01T000230.1	0.0976334	0.0826438	0.0867958	0.0867955	0.151606	0.00625592	0.132319	0	0.130198	0.141542
Solyc01T000231.1	0.316121	0.336724	0.334081	0.334184	0.358536	0.045021	0.0911965	0.0459662	0.115163	0.326236
Solyc01T000232.1	0.558146	0.774042	0.512455	0.778804	0.93812	0.778892	0.938053	0.75385	0.687249	0.731903
Solyc01T000233.2	0.49455	0.494835	0.555973	0.538871	1	0.41205	1	0.476872	0.674347	0.82176
Solyc01T000234.1	0.0601908	0.115754	0.0796184	0.140837	0.371649	0.140916	0.363594	0.139644	0.198283	0.222936
Solyc01T000235.1	0.467481	0.46359	0.498828	0.498202	0.46259	0.180404	0.148109	0.212862	0.0259825	0.467546
Solyc01T000236.1	0.703725	0.743886	0.748018	0.869298	0.863905	0.86896	0.835888	0.713101	0.63815	0.721819
Solyc01T000237.1	0.227959	0.335894	0.260011	0.471665	0.473425	0.471667	0.468638	0.330314	0.256083	0.300032
Solyc01T000238.1	0.152079	0.1811	0.167754	0.286388	0.255826	0.286391	0.249634	0.193813	0.165562	0.189819
Solyc01T000240.1	0.356325	0.382384	0.392302	0.39231	0.397051	0.355235	0.307662	0.260947	0.26191	0.371513
Solyc01T000241.1	0.483577	0.536029	0.530199	0.618075	0.615023	0.615848	0.45472	0.52167	0.408945	0.521705
Solyc01T000242.1	0	0	0	0	0.128655	0	0.128957	0	0.0180956	0.0179801
Solyc01T000243.1	0.278083	0.327575	0.28366	0.360773	0.49049	0.358287	0.491404	0.326629	0.356869	0.354161
Solyc01T000244.1	0.297403	0.318796	0.312184	0.312168	0.355855	0.314219	0.315192	0.305551	0.209986	0.310973
Solyc01T000245.1	0.0283446	0.0190576	0.0263605	0.0264149	0.0793041	0.0172059	0.0783306	0.0290848	0.0768561	0.0767717
Solyc01T000246.1	0.0156087	0.0263067	0.0143368	0.0137431	0.0138142	0.00596204	0	0	0	0.0154584
Solyc01T000249.1	0.509829	0.496799	0.534451	0.600487	0.610756	0.6005	0.565147	0.466588	0.478165	0.478202
Solyc01T000250.1	0.290112	0.264633	0.284869	0.284861	0.311553	0.169677	0.232213	0.21266	0.40261	0.405401
Solyc01T000251.1	0.693401	0.6822	0.648876	0.744587	0.856045	0.668209	0.818216	0.660638	0.573074	0.655874
Solyc01T000252.1	0.402891	0.593524	0.397406	0.488871	0.882882	0.483547	0.87788	0.542068	0.420249	0.584778
Solyc01T000253.1	0.787264	0.866232	0.824221	0.977938	1	0.977551	1	0.845908	0.775954	0.798592
Solyc01T000254.1	0	0	0	0	0	0	0	0	0	0
Solyc01T000255.1	0.0701997	0.104933	0.0807912	0.252748	0.255766	0.253161	0.255776	0.159174	0.176197	0.176204
Solyc01T000256.1	0.721833	0.771863	0.782092	0.781926	0.784689	0.364595	0.42384	0.448417	0.375703	0.715858
Solyc01T000257.1	0.29461	0.32499	0.308517	0.310268	0.315863	0.326885	0.280076	0.200436	0.261371	0.313884
Solyc01T000258.1	0.102563	0.107211	0.112967	0.157086	0.15707	0.157207	0.122369	0.108797	0.107806	0.112274
Solyc01T000259.1	0.21376	0.187106	0.230818	0.255605	0.269442	0.255605	0.253357	0.18633	0.238344	0.240348
Solyc01T000260.1	0.342671	0.412058	0.33985	0.49213	0.5457	0.492139	0.568251	0.420626	0.3813	0.383328
Solyc01T000261.1	0.530698	0.603441	0.51854	0.651418	0.664527	0.651369	0.663645	0.554409	0.524842	0.535632
Solyc01T000266.1	0.149303	0.137791	0.146384	0.146233	0.227434	0.054964	0.194969	0.0546113	0.0620518	0.155726
Solyc01T000268.1	0.286998	0.298589	0.319618	0.367825	0.367574	0.359859	0.289079	0.262206	0.164042	0.270049
Solyc01T000271.1	0.579848	0.543031	0.613193	0.699403	0.694648	0.699149	0.605045	0.495759	0.40528	0.471046
Solyc01T000272.1	0.535532	0.532461	0.521312	0.522023	0.679019	0.43592	0.675067	0.528112	0.638139	0.656957
Solyc01T000273.1	0.160412	0.189246	0.192253	0.230883	0.298722	0.195995	0.28488	0.169412	0.139809	0.196174
Solyc01T000274.1	0	0.0405196	0	0.11314	0.241207	0.114311	0.241214	0.110176	0.222329	0.22189
Solyc01T000277.1	0.258662	0.265395	0.264942	0.409001	0.422934	0.409157	0.400135	0.272899	0.289472	0.294289
Solyc01T000279.1	0.189629	0.19518	0.198397	0.198449	0.242855	0.140423	0.200314	0.141283	0.0345548	0.189198
Solyc01T000280.1	0.158936	0.180764	0.174325	0.180721	0.180701	0.179862	0.112389	0.138199	0.0294515	0.164299
Solyc01T000281.1	0.28606	0.389531	0.296821	0.466455	0.537903	0.466436	0.562694	0.385769	0.261328	0.381566
Solyc01T000285.2	0.549445	0.578446	0.559382	0.584056	0.701486	0.544	0.671431	0.5086	0.428441	0.591756
Solyc01T000290.1	0.233989	0.206437	0.255701	0.262097	0.289841	0.204746	0.229139	0.188626	0.204683	0.235289
Solyc01T000292.1	0.293622	0.297404	0.323233	0.323229	0.354705	0.340194	0.201523	0.258277	0.172301	0.29344
Solyc01T000293.4	0.0652635	0.0806577	0.0780287	0.156064	0.170126	0.156247	0.170267	0.116692	0.0395379	0.116745
Solyc01T000294.1	0	0	0	0	0.01595	0	0.0161197	0	0.0399951	0.0399998
Solyc01T000296.2	0.103798	0.13609	0.102263	0.122935	0.313742	0.12118	0.311819	0.177631	0.292056	0.33143
Solyc01T000297.1	0.0178811	0.0276221	0.0203517	0.0196516	0.0216977	0	0	0	0	0.0172254
Solyc01T000300.1	0.626995	0.674659	0.648412	0.770308	0.757183	0.76736	0.757042	0.668118	0.6063	0.647511
Solyc01T000301.1	0.185132	0.219136	0.146863	0.219639	0.369	0.207218	0.35202	0.278532	0.396974	0.39639
Solyc01T000302.1	0.701986	0.5945	0.743082	0.746254	0.663708	0.746246	0.663651	0.565089	0.423897	0.503125
Solyc01T000303.1	0.26157	0.283003	0.226816	0.310903	0.497394	0.310853	0.496464	0.292595	0.297551	0.3008
Solyc01T000304.1	0.0890756	0.0855714	0.0944276	0.094362	0.0942188	0.0366655	0.0339769	0.0399937	0.0169417	0.0885202
Solyc01T000306.1	0.673202	0.682041	0.700154	0.701291	0.680466	0.24768	0.185104	0.349581	0.0792382	0.673618
Solyc01T000307.1	0	0	0	0	0.0875122	0	0.0900845	0.036838	0.0443073	0.0441551
Solyc01T000308.1	0.582443	0.594361	0.611575	0.632396	0.694109	0.575815	0.59236	0.451989	0.386652	0.568286
Solyc01T000309.2	0.117943	0.166999	0.103128	0.225936	0.272887	0.225936	0.252159	0.189582	0.200329	0.205264
Solyc01T000310.2	0.367721	0.345999	0.388265	0.388252	0.391438	0.334409	0.188273	0.286751	0.159737	0.367792
Solyc01T000314.1	0.469873	0.577505	0.418237	0.542944	0.61563	0.525938	0.55068	0.530114	0.505631	0.587086
Solyc01T000315.1	0.101536	0.169094	0.0998825	0.193284	0.266808	0.193406	0.266804	0.176594	0.212965	0.217494
Solyc01T000316.1	0.570555	0.53469	0.589021	0.678035	0.637548	0.67801	0.63768	0.506778	0.559074	0.538146
Solyc01T000317.1	0.371897	0.385611	0.391338	0.419909	0.417049	0.417217	0.378175	0.309252	0.20165	0.378842
Solyc01T000318.1	0.0832345	0.0762015	0.0871953	0.0871905	0.100831	0.0632022	0.0861843	0.0615197	0.088821	0.0934891
Solyc01T000320.1	0.162003	0.157495	0.150403	0.204425	0.249813	0.204311	0.210562	0.153629	0.123252	0.134292
Solyc01T000321.1	0.835075	0.86864	0.824651	0.88777	0.98876	0.888473	0.98881	0.847201	0.749461	0.824346
Solyc01T000322.1	0.681752	0.741941	0.747836	0.82301	0.726083	0.822959	0.726342	0.68879	0.456521	0.635872
Solyc01T000323.1	0.555044	0.554829	0.581512	0.584693	0.59211	0.480858	0.413876	0.390318	0.320764	0.544629
Solyc01T000324.1	0.350743	0.457349	0.415233	0.57192	0.622694	0.571549	0.615557	0.438128	0.525102	0.539505
Solyc01T000325.1	0.283626	0.343915	0.289695	0.475609	0.539654	0.492248	0.538723	0.37297	0.365971	0.386695
Solyc01T000326.1	0.676597	0.728258	0.734825	0.909543	0.848949	0.909529	0.790938	0.698737	0.5094	0.639983
Solyc01T000327.1	0.831933	0.836447	0.869629	0.911511	0.993658	0.852225	0.993611	0.811216	0.620316	0.846273
Solyc01T000328.1	0.427569	0.551238	0.415373	0.744353	0.74759	0.744372	0.747634	0.568175	0.632478	0.632842
Solyc01T000330.1	0.578988	0.637662	0.606685	0.765292	0.796304	0.765159	0.79629	0.609462	0.50462	0.647367
Solyc01T000331.1	0.251677	0.365067	0.25081	0.501031	0.444676	0.501057	0.437587	0.373947	0.346812	0.362642
Solyc01T000332.1	0.0108457	0.0198848	0	0.000475229	0.261737	0.000749475	0.258687	0.0589918	0.287284	0.28809
Solyc01T000333.1	0.388942	0.486776	0.388933	0.616683	0.575374	0.61665	0.582066	0.474456	0.457999	0.472676
Solyc01T000334.1	0.203516	0.197698	0.239716	0.285594	0.285784	0.265391	0.184433	0.164092	0.150197	0.190396
Solyc01T000335.1	0.0750339	0.0707438	0.076248	0.0760351	0.153235	0.05115	0.148978	0.0615802	0.0729685	0.0967227
Solyc01T000336.1	0	0.0577885	0	0.09857	0.246243	0.098543	0.165861	0.0551674	0.136388	0.136261
Solyc01T000339.2	0	0.00749764	0	0.0177937	0.0441908	0.0178504	0.0442819	0.0175577	0.0655764	0.0655783
Solyc01T000340.1	0.651143	0.652927	0.688072	0.741826	0.774309	0.708494	0.614229	0.534288	0.268792	0.66
Solyc01T000341.1	0.327638	0.42695	0.348967	0.507356	0.51535	0.507017	0.455182	0.418068	0.316018	0.417997
Solyc01T000342.1	0.526362	0.61238	0.454994	0.762004	0.762257	0.76217	0.710111	0.630637	0.442162	0.630814
Solyc01T000347.1	0.262621	0.287655	0.218106	0.307098	0.423581	0.307979	0.379465	0.297044	0.254237	0.26002
Solyc01T000349.1	0.148514	0.372569	0.141983	0.4195	0.520055	0.419364	0.517182	0.37146	0.38467	0.407648
Solyc01T000350.1	0	0	0	0	0	0	0	0	0	9.66e-05
Solyc01T000354.1	0.270991	0.623936	0.169137	0.856265	0.887282	0.856415	0.887049	0.606218	0.585855	0.586117
Solyc01T000356.1	0.349275	0.382686	0.401724	0.620618	0.52624	0.620262	0.526238	0.37167	0.336545	0.376889
Solyc01T000358.1	0.445575	0.527423	0.448134	0.430917	0.794635	0.43095	0.794644	0.497958	0.633064	0.658126
Solyc01T000359.1	0.145015	0.123588	0.161515	0.161516	0.162939	0.161994	0.146643	0.132282	0.0545631	0.148018
Solyc01T000360.1	0.508349	0.461422	0.475751	0.472059	0.621304	0.282248	0.488358	0.270373	0.157412	0.514263
Solyc01T000366.1	0.532449	0.62225	0.550015	0.83859	0.627852	0.83858	0.724574	0.59091	0.539196	0.588575
Solyc01T000367.1	0	9.67e-05	0	0.0345741	0.0350651	0.0347882	0.00771429	0	0.0242272	0.0240852
Solyc01T000370.1	0.541369	0.644262	0.469096	0.659376	0.685989	0.65943	0.654772	0.642531	0.524206	0.525148
Solyc01T000371.1	0	0	0	0.00773382	0.123787	0.00791508	0.124105	0.0250002	0.113216	0.112955
Solyc01T000372.1	0.639941	0.621524	0.702373	0.701591	0.702942	0.524952	0.417114	0.471052	0.117207	0.632743
Solyc01T000373.1	0.149452	0.110848	0.145643	0.1455	0.281683	0.0920466	0.281782	0.0953795	0.147748	0.187022
Solyc01T000378.1	0	0	0	0	9.61e-05	0	0	0	0.00741375	0.00734066
Solyc01T000380.2	0.307314	0.289736	0.332312	0.370939	0.379169	0.362936	0.354134	0.277571	0.138538	0.318015
Solyc01T000386.1	0.475686	0.427468	0.446052	0.41272	0.47983	0.396036	0.449916	0.424143	0.380723	0.42592
Solyc01T000388.1	0.395904	0.428998	0.440067	0.549219	0.560928	0.549506	0.549661	0.408157	0.313682	0.450749
Solyc01T000402.1	0.0617627	0.0764495	0.0733621	0.0733735	0.0733799	0.0493175	0	0.00765189	0.0152744	0.0621146
Solyc01T000403.1	0	0.00412974	0	9.97e-05	0.0716973	0	0.0719687	0.0147289	0.0261524	0.0346284
Solyc01T000404.1	0.198518	0.243345	0.197333	0.281667	0.285327	0.281666	0.279169	0.255755	0.210119	0.265974
Solyc01T000405.1	0.755738	0.823065	0.805198	0.855442	0.982814	0.851848	0.982878	0.790001	0.708491	0.741974
Solyc01T000406.1	0.376785	0.403628	0.383142	0.521124	0.493602	0.509414	0.462194	0.386067	0.283685	0.366888
Solyc01T000410.1	0	0	0	0	0	0	0	0	0	9.67e-05
Solyc01T000411.1	0.173827	0.193149	0.172323	0.212667	0.232503	0.201693	0.191373	0.179919	0.161841	0.197048
Solyc01T000413.1	0.158915	0.181321	0.149114	0.202618	0.39866	0.20263	0.370695	0.211323	0.247689	0.273157
Solyc01T000414.2	0.0415571	0.0899709	0.0416541	0.0940924	0.29279	0.0950469	0.19297	0.0933527	0.0227583	0.0935781
Solyc01T000415.1	0.184197	0.175701	0.200982	0.226454	0.231129	0.224948	0.223649	0.171308	0.126945	0.171233
Solyc01T000425.1	0.835497	0.804687	0.894198	0.884859	0.847354	0.884469	0.847639	0.757042	0.568773	0.730353
Solyc01T000426.1	0.339177	0.423219	0.36439	0.579711	0.500106	0.579705	0.500081	0.41834	0.310026	0.400547
Solyc01T000427.1	0.300596	0.408588	0.305021	0.610147	0.579968	0.609943	0.478392	0.410847	0.48843	0.488386
Solyc01T000428.1	0.237127	0.349221	0.267043	0.432104	0.442126	0.432117	0.422608	0.323824	0.320805	0.334308
Solyc01T000430.1	0.66503	0.787352	0.724978	0.926636	0.831378	0.926646	0.831588	0.755267	0.617567	0.707018
Solyc01T000431.1	0.360658	0.447264	0.374302	0.484105	0.648244	0.502104	0.64581	0.475969	0.420151	0.519499
Solyc01T000432.1	0.352343	0.333709	0.306687	0.307202	0.311009	0.156271	0.123828	0.132867	0.0904894	0.351802
Solyc01T000439.1	0.486425	0.538877	0.522979	0.658225	0.650817	0.658244	0.643459	0.538167	0.544967	0.552255
Solyc01T000441.1	0.549236	0.575679	0.57862	0.577749	0.556467	0.350414	0.0655718	0.301053	0.0875852	0.563889
Solyc01T000442.1	0.630681	0.647403	0.653763	0.773528	0.730347	0.773495	0.727616	0.624019	0.466293	0.624042
Solyc01T000443.1	0.419796	0.421717	0.446448	0.507615	0.457319	0.49166	0.401655	0.397428	0.233059	0.413191
Solyc01T000444.1	0.112199	0.199265	0.125905	0.257481	0.206593	0.257491	0.202356	0.197988	0.150691	0.179284
Solyc01T000445.1	0.380383	0.3618	0.414525	0.426736	0.467595	0.356106	0.354843	0.301146	0.314598	0.39505
Solyc01T000446.1	0.374722	0.383121	0.394589	0.39462	0.423662	0.29302	0.394541	0.309951	0.27519	0.382857
Solyc01T000447.1	0.716334	0.705608	0.737796	0.832111	0.770991	0.832178	0.770907	0.670332	0.614181	0.630322
Solyc01T000448.1	0.138514	0.160842	0.14861	0.208122	0.291112	0.231356	0.292725	0.158817	0.146921	0.17591
Solyc01T000450.2	0	0.0288168	0.00488436	0.014572	0.220307	0.014576	0.219896	0.0228474	0.162299	0.166383
Solyc01T000452.1	0.340081	0.360264	0.365392	0.399322	0.519286	0.394552	0.516498	0.360845	0.408384	0.408041
Solyc01T000453.1	0.244834	0.414889	0.257326	0.432192	0.488645	0.420033	0.480585	0.397922	0.404638	0.405375
Solyc01T000454.1	0.395556	0.359895	0.387261	0.377249	0.369252	0.325989	0.3597	0.332801	0.320265	0.356939
Solyc01T000457.1	0.63061	0.626359	0.63835	0.676799	0.762967	0.580138	0.696166	0.604878	0.514544	0.66352
Solyc01T000459.1	0.265854	0.256952	0.273616	0.273882	0.27337	0.13755	0.120754	0.142947	0.109579	0.260382
Solyc01T000460.1	0.533328	0.535743	0.573836	0.715884	0.719272	0.711846	0.637613	0.512185	0.213556	0.520197
Solyc01T000461.1	0.288013	0.286291	0.288659	0.28844	0.458316	0.236455	0.444107	0.223011	0.212591	0.287241
Solyc01T000465.1	0	0	0	9.87e-05	0.255604	0	0.121528	0	0.236965	0.265379
Solyc01T000466.1	0.115232	0.244573	0.109586	0.282587	0.4281	0.282478	0.394263	0.272263	0.166418	0.276789
Solyc01T000467.1	0.542208	0.572719	0.533638	0.633396	0.857256	0.672163	0.856525	0.612646	0.567328	0.717789
Solyc01T000468.2	0.522921	0.548552	0.550329	0.534051	0.568443	0.534122	0.599742	0.498509	0.204136	0.498504
Solyc01T000469.1	0.42704	0.475531	0.451499	0.660318	0.545012	0.660157	0.535944	0.466038	0.340973	0.454704
Solyc01T000470.1	0.126541	0.139848	0.139303	0.139269	0.147498	0.0377787	0.0141597	0.0640629	0.0338456	0.12626
Solyc01T000473.1	0.144785	0.136231	0.153907	0.163418	0.163406	0.111439	0.0615133	0.101208	0.0224271	0.146514
Solyc01T000474.1	0.330403	0.40013	0.339739	0.632979	0.547091	0.632965	0.46671	0.402883	0.355378	0.38655
Solyc01T000476.1	0.474073	0.47589	0.493344	0.4958	0.476783	0.495792	0.455695	0.451445	0.15705	0.451411
Solyc01T000478.1	0	0	0	9.35e-05	0.101922	0	0.0641466	0	0	0.0998651
Solyc01T000479.1	0	0	0	0	0.0904313	0	0.089069	0	0.0970223	0.0975602
Solyc01T000480.1	0.256924	0.231199	0.252785	0.251739	0.30675	0.0917179	0.102932	0.0947193	0.0866602	0.269646
Solyc01T000481.1	0.22003	0.44071	0.202465	0.447691	0.511392	0.44252	0.514411	0.407649	0.345581	0.351695
Solyc01T000483.1	0.288208	0.281385	0.261572	0.261521	0.269253	0.225492	0.224518	0.226327	0.231282	0.267809
Solyc01T000484.1	0.226475	0.34279	0.236609	0.359391	0.381968	0.352048	0.359017	0.323069	0.143603	0.323055
Solyc01T000486.1	0.327129	0.425106	0.369179	0.416109	0.494497	0.416522	0.493717	0.428129	0.560881	0.605759
Solyc01T000490.1	0.149449	0.188976	0.143832	0.195175	0.430643	0.192157	0.397581	0.216315	0.336646	0.3386
Solyc01T000494.1	0.72209	0.732076	0.740733	0.852014	0.833858	0.852196	0.834392	0.732651	0.586463	0.7057
Solyc01T000495.1	0.656832	0.66001	0.731496	0.811899	0.819199	0.787835	0.792172	0.618969	0.644092	0.680076
Solyc01T000496.1	0.442108	0.465232	0.497528	0.58457	0.561872	0.584306	0.473663	0.43744	0.407123	0.440015
Solyc01T000498.2	0.463556	0.421485	0.44016	0.44013	0.546897	0.32824	0.500959	0.335965	0.303129	0.483779
PRAM_758.1.p1	0.36776	0.472614	0.38147	0.60147	0.557495	0.601466	0.502069	0.470877	0.405558	0.457388
Solyc01T000500.1	0.37622	0.420182	0.389082	0.504033	0.529124	0.503986	0.529123	0.439424	0.437426	0.451714
Solyc01T000501.2	0	0.41491	0	0.537415	0.439252	0.537461	0.490356	0.415055	0.377794	0.377797
Solyc01T000502.1	0.00265682	0.0157087	0.00798981	0.0417779	0.0420639	0.041879	0.029211	0.023198	0	0.0231352
Solyc01T000505.1	0.48747	0.455661	0.500308	0.523667	0.547345	0.469469	0.418747	0.460212	0.374812	0.478002
Solyc01T000506.1	0.585174	0.5783	0.610974	0.67371	0.606785	0.671518	0.613012	0.537052	0.349265	0.470202
Solyc01T000507.1	0.225992	0.280155	0.227701	0.257411	0.357032	0.250045	0.356044	0.264173	0.261127	0.275772
Solyc01T000508.1	0.231896	0.243437	0.233797	0.234045	0.269485	0.225014	0.226392	0.23993	0.154901	0.254091
Solyc01T000509.1	0.925993	0.893688	0.978455	1	1	0.956944	1	0.889868	0.497631	0.899462
Solyc01T000513.1	0.350853	0.477154	0.320859	0.469062	0.50651	0.469737	0.555101	0.479145	0.356723	0.372904
Solyc01T000515.1	0.545612	0.544073	0.556975	0.699617	0.699601	0.70581	0.554411	0.537649	0.345064	0.554034
Solyc01T000516.1	0.150087	0.142536	0.143324	0.143271	0.244812	0	0	0	0	0.149967
PRAM_888.1.p1	0.00871227	0.0999473	0.00896976	0.0781859	0.211249	0.0791121	0.211329	0.107093	0.160395	0.160387
PRAM_891.1.p2	0.0604184	0.106813	0.0640273	0.0717733	0.296514	0.0681822	0.245841	0.100105	0.141923	0.141926
Solyc01T000517.1	0.0917621	0.0968964	0.101714	0.131016	0.138028	0.134058	0.13419	0.105216	0.15972	0.159681
Solyc01T000518.1	0.750355	0.753254	0.783325	0.814129	0.863132	0.781508	0.8544	0.701343	0.568909	0.710936
Solyc01T000519.1	0.350398	0.283743	0.359766	0.356619	0.40211	0.353249	0.388725	0.294622	0.123734	0.294466
Solyc01T000521.1	0.521911	0.534255	0.572099	0.598888	0.540594	0.598896	0.507751	0.515568	0.468517	0.517428
Solyc01T000522.1	0	0	0	0	0.23317	0	0.233524	0	0.0798226	0.0798892
Solyc01T000527.2	0	0.00661568	0	0.0117709	0.0525321	0.0117738	0.0526639	0.0154344	0	0.0157765
Solyc01T000542.1	0.357961	0.356978	0.408336	0.411155	0.441944	0.410681	0.431884	0.329254	0.216545	0.329018
Solyc01T000565.1	0.2875	0.286576	0.308422	0.308393	0.317986	0.264476	0.149945	0.206843	0.0739682	0.33065
Solyc01T000566.1	0.52177	0.560437	0.52762	0.567861	0.70779	0.57944	0.711557	0.558485	0.499175	0.569089
Solyc01T000575.1	0.464401	0.481717	0.491828	0.49177	0.458482	0.404446	0.316865	0.339362	0.214463	0.46512
Solyc01T000585.1	0.0921967	0.0846838	0.0883531	0.0883068	0.0881663	0.0506398	0.0229396	0.0518455	0.0244946	0.0923944
Solyc01T000636.1	0.0320747	0.024928	0.034533	0.0345087	0.0505668	0	0.0475906	0.00705738	0.00653582	0.0320986
Solyc01T000663.1	0	0	0	0	0	0	0	0	0	0
Solyc01T000665.1	0.0879625	0.115502	0.096834	0.171917	0.190973	0.171496	0.183508	0.133127	0.108683	0.133056
Solyc01T000666.1	0.166517	0.291562	0.151536	0.345507	0.363799	0.345645	0.352399	0.318188	0.396041	0.396014
Solyc01T000676.1	0.835816	0.774821	0.894704	0.858508	0.888856	0.803302	0.691561	0.742741	0.52681	0.740928
Solyc01T000693.1	0.153365	0.160479	0.16034	0.161787	0.164627	0.151914	0.157999	0.0970528	0.0775787	0.156096
Solyc01T000694.1	0.413127	0.457495	0.423688	0.524204	0.574666	0.524327	0.573249	0.454004	0.465485	0.495609
Solyc01T000695.1	0.0115705	0.018611	0.0134832	0.0134502	0.0133948	0	0	0.00913882	0.0024202	0.0109059
Solyc01T000701.1	0.185279	0.125857	0.210761	0.202983	0.203197	0.144294	0.126975	0.123156	0.0897009	0.123428
Solyc01T000702.1	0.646538	0.663989	0.698879	0.698951	0.69896	0.608104	0.404832	0.485411	0.312955	0.646442
Solyc01T000703.1	0.678444	0.685488	0.69503	0.741182	0.763679	0.673396	0.579142	0.574918	0.409863	0.690507
Solyc01T000704.1	0.0999237	0.109598	0.106886	0.146798	0.154911	0.146794	0.145182	0.110923	0.0603332	0.11093
Solyc01T000718.1	0.0754308	0.083106	0.0887126	0.0885597	0.100987	0.00102138	0.0420099	0	0.13655	0.138558
PRAM_2706.1.p1	0.217458	0.229003	0.238284	0.238224	0.221631	0.148951	0	0.0976011	0.0699603	0.217385
Solyc01T000719.1	0.252146	0.286623	0.246981	0.327834	0.323791	0.327939	0.314711	0.278325	0.155063	0.2783
Solyc01T000731.1	0	0	0	0	0	0	0	0	0.000115913	0.000118253
Solyc01T000732.1	0.0446378	0.0990775	0.0495456	0.128515	0.234221	0.128534	0.234062	0.118357	0.144569	0.144988
Solyc01T000747.1	0.0523814	0.113586	0.0582701	0.146892	0.194309	0.147334	0.19439	0.10994	0.0978435	0.118641
Solyc01T000750.1	0.380479	0.408757	0.426619	0.501957	0.429737	0.501964	0.467836	0.391351	0.382021	0.382027
PRAM_3759.1.p1	0.642667	0.585402	0.719436	0.820357	0.879851	0.806889	0.781743	0.575179	0.506397	0.575891
Solyc01T000794.1	0.538841	0.552888	0.577811	0.577826	0.577012	0.554656	0.188443	0.426499	0.127717	0.550678
Solyc01T000809.1	0.0825537	0.0827166	0.105718	0.10565	0.120224	0.0667441	0.09392	0.0514369	0.108585	0.108585
Solyc01T000827.1	0.125622	0.138308	0.146282	0.14622	0.206934	0.0696535	0.148058	0	0	0.12564
Solyc01T000839.1	0.462212	0.436773	0.496447	0.495946	0.516698	0.452379	0.379643	0.385942	0.265277	0.463076
Solyc01T000847.1	0.285819	0.271864	0.294968	0.295246	0.310103	0.230581	0.276428	0.215305	0.0937173	0.273004
Solyc01T000878.1	0.668881	0.643407	0.692949	0.770096	0.789136	0.770085	0.747804	0.622815	0.526342	0.623946
Solyc01T000900.1	0.407551	0.42182	0.404744	0.499162	0.612056	0.499156	0.611979	0.43196	0.459646	0.476784
Solyc01T000918.1	0.0740902	0.148638	0.0747169	0.133683	0.195119	0.133646	0.195792	0.1575	0.124737	0.16643
Solyc01T000920.1	0	0.0021486	0	0	9.82e-05	0	0	0	0	0
Solyc01T000933.1	0	0.0064244	0	0.00593687	0.00539274	0.00496744	0	0	0	0.0645699
Solyc01T000934.1	0	0	0	0	9.78e-05	0	0	0	0	0
Solyc01T000963.1	0.213607	0.192144	0.223397	0.228924	0.228888	0.206294	0.185313	0.159866	0.161135	0.207602
Solyc01T000986.1	0.38112	0.353804	0.369656	0.370392	0.389136	0.253979	0.13504	0.233755	0.11244	0.384407
Solyc01T001000.1	0.105112	0.101142	0.11039	0.110539	0.127922	0.0835024	0.0228326	0.069518	0.00408195	0.105099
Solyc01T001002.1	0	0	0	9.42e-05	9.38e-05	0	0	0	0	0
Solyc01T001003.1	0	0.0355908	0	0	0.334146	0	0.283009	0.0610634	0.188615	0.188587
Solyc01T001011.1	0.340194	0.374458	0.397027	0.412461	0.411166	0.378462	0	0.194006	0.00609838	0.340799
Solyc01T001013.1	0.290172	0.288698	0.311214	0.422877	0.397648	0.432919	0.379777	0.276287	0.263487	0.28942
Solyc01T001014.1	0	0	0	9.55e-05	9.85e-05	0	0	0	0.0576563	0.0574793
PRAM_5766.1.p1	0.587051	0.551547	0.621879	0.635608	0.635616	0.575618	0.567322	0.532097	0.530319	0.577213
PRAM_5822.1.p1	0.457061	0.43671	0.468402	0.499821	0.566866	0.450961	0.505134	0.392695	0.351649	0.445271
Solyc01T001021.2	0.380268	0.373218	0.386335	0.386299	0.405812	0.257123	0.286958	0.315082	0.213845	0.381607
Solyc01T001025.1	0.434901	0.476507	0.461092	0.532151	0.535646	0.555254	0.456321	0.446349	0.303516	0.464394
Solyc01T001027.1	0.621851	0.650222	0.626734	0.726683	0.644094	0.717735	0.576537	0.624637	0.51099	0.524998
Solyc01T001029.1	0.574484	0.512869	0.568272	0.674372	0.665707	0.674298	0.522226	0.466401	0.244572	0.488135
Solyc01T001038.1	0.0232927	0.0470489	0.0427164	0.0428483	0.042655	0	0	0	0.0451319	0.0490702
Solyc01T001041.1	0.221758	0.288585	0.198381	0.343227	0.381123	0.362282	0.366307	0.287587	0.264332	0.303319
Solyc01T001042.1	0	0	0	0	0	0	0	0	0.000134388	0.000134422
Solyc01T001044.1	0.122658	0.142291	0.138917	0.139067	0.138964	0	0	0	0	0.122603
Solyc01T001047.1	0	0.016326	0	0	0.0135683	0	0.0135923	0.0151088	0	0.0151037
Solyc01T001053.1	0	0.00238971	0	0	0	0	0	0	0	0
Solyc01T001069.1	0.567225	0.529534	0.612216	0.663589	0.663652	0.625253	0.505337	0.451017	0.409963	0.545433
Solyc01T001070.1	0.104117	0.165092	0.11038	0.205323	0.204808	0.205144	0.16743	0.147562	0.117014	0.146564
Solyc01T001081.1	0	0	0	9.85e-05	0.270876	0	0.270429	0	0.0350201	0.033945
Solyc01T001083.1	0.186678	0.200645	0.173824	0.18376	0.188347	0.15686	0.15437	0.132911	0.102991	0.195405
Solyc01T001087.2	0.712699	0.685434	0.735413	0.807445	0.798093	0.777228	0.744961	0.637104	0.419787	0.663646
[truncated: 18,325 more rows]

## Sheet: Fig2b
Fig2b. Proportion of heritability of traits contributed by SNPs, InDels and SVs. Heritability was estimated based on the SNPs + InDels + SVs composite model (a total of 666 traits with estimated h2 = 0 not shown)
ID	h2_snps	h2_indel	h2_svs	h2_all	Class
Sopim_BGV006775_00T000134.1	1	0	0	0.0264016	SNP dominant
Sopim_BGV006775_02T000759.1	0.999779	0	0.000220891	0.42569	SNP dominant
Sopim_BGV006775_03T001176.1	0	1	0	9.95627e-05	InDel dominant
Sopim_BGV006775_03T001977.1	0	0	1	0.870167	SV dominant
Sopim_BGV006775_03T002919.1	1	0	0	0.665371	SNP dominant
Sopim_BGV006775_04T002136.1	0.00015954	0	0.99984	0.53406	SV dominant
Sopim_BGV006775_04T002264.1	0.895352	0	0.104648	0.75281	SNP dominant
Sopim_BGV006775_05T000062.1	1	0	0	0.111861	SNP dominant
Sopim_BGV006775_07T000923.1	0	0	1	0.032816	SV dominant
Sopim_BGV006775_07T001464.1	0.1889	0	0.8111	0.118696	SV dominant
Sopim_BGV006775_08T002170.1	0.872507	0	0.127493	0.0662561	SNP dominant
Sopim_BGV006775_09T000564.1	0.0327295	0	0.96727	0.159574	SV dominant
Sopim_BGV006775_10T001514.1	0	0	1	0.25042	SV dominant
Sopim_BGV006775_11T001106.1	0.104229	0	0.895771	0.585441	SV dominant
Sopim_BGV006775_11T001313.1	0.800662	0	0.199338	0.142044	SNP dominant
Sopim_BGV006775_11T001317.1	1	0	0	0.0685146	SNP dominant
Sopim_BGV006775_11T001593.1	0.423855	0	0.576145	0.322201	InDel suppressed
Sopim_BGV006775_11T001683.1	0.000249282	0	0.999751	0.355327	SV dominant
Sopim_BGV006775_11T001946.1	0	0	1	0.529613	SV dominant
Sopim_BGV006775_12T001232.1	0.808698	0	0.191302	0.788217	SNP dominant
Sopim_BGV006775_12T001288.1	0	0	1	0.0912557	SV dominant
Sopim_BGV006775_12T001712.1	0.999692	0	0.00030762	0.30223	SNP dominant
Sopim_BGV006775_12T001853.1	0.999732	0	0.000268012	0.35142	SNP dominant
Solyc_cer_BGV006865_01T000861.1	0.538799	0.461201	0	0.299399	SV suppressed
Solyc_cer_BGV006865_01T001583.1	0	0.000370689	0.999629	0.243563	SV dominant
Solyc_cer_BGV006865_01T001825.1	0.000154643	0	0.999845	0.552945	SV dominant
Solyc_cer_BGV006865_01T002048.1	0	0	1	0.616956	SV dominant
Solyc_cer_BGV006865_02T000294.1	0.895686	0	0.104314	0.347678	SNP dominant
Solyc_cer_BGV006865_02T000886.1	0	1	0	0.143788	InDel dominant
Solyc_cer_BGV006865_02T000902.1	0	0.000231246	0.999769	0.383956	SV dominant
Solyc_cer_BGV006865_02T000946.1	0	0	1	0.0156027	SV dominant
Solyc_cer_BGV006865_02T002620.1	0	0	1	0.191667	SV dominant
Solyc_cer_BGV006865_03T001152.1	0	0.000376821	0.999623	0.249184	SV dominant
Solyc_cer_BGV006865_03T002574.1	0.296083	0	0.703917	0.204363	InDel suppressed
Solyc_cer_BGV006865_04T001727.1	0.263402	0	0.736598	0.785671	InDel suppressed
Solyc_cer_BGV006865_04T001964.1	0.30306	0	0.69694	0.642003	InDel suppressed
Solyc_cer_BGV006865_04T002971.1	0	0.926076	0.0739239	0.374295	InDel dominant
Solyc_cer_BGV006865_05T000131.1	0	0.0599009	0.940099	0.607588	SV dominant
Solyc_cer_BGV006865_06T000064.1	0.097333	0	0.902667	0.685335	SV dominant
Solyc_cer_BGV006865_06T000475.1	0	0.000495389	0.999505	0.191825	SV dominant
Solyc_cer_BGV006865_06T000988.1	0.00016083	0	0.999839	0.525526	SV dominant
Solyc_cer_BGV006865_06T001129.1	0	0	1	0.444317	SV dominant
Solyc_cer_BGV006865_08T001656.1	1	0	0	0.0196497	SNP dominant
Solyc_cer_BGV006865_09T001283.1	0	0	1	0.0430176	SV dominant
Solyc_cer_BGV006865_09T002345.1	1	0	0	0.0880511	SNP dominant
Solyc_cer_BGV006865_09T002446.1	0.0530801	0.94692	0	0.115972	InDel dominant
Solyc_cer_BGV006865_10T001713.1	0.999832	0.000168141	0	0.620654	SNP dominant
Solyc_cer_BGV006865_10T001960.1	0	0	1	0.752789	SV dominant
Solyc_cer_BGV006865_11T000146.1	0	0	1	0.840277	SV dominant
Solyc_cer_BGV006865_11T000691.1	0	0	1	0.299104	SV dominant
Solyc_cer_BGV006865_11T000820.1	0.186741	0	0.813259	0.401804	SV dominant
Solyc_cer_BGV006865_11T001655.1	0.98136	0.0186399	0	0.00522508	SNP dominant
Solyc_cer_BGV006865_11T001661.1	0.0667531	0.933247	0	0.394604	InDel dominant
Solyc_cer_BGV006865_11T001789.1	0.792665	0.207335	0	0.0556055	SNP dominant
Solyc_cer_BGV006865_11T001793.1	0	0	1	9.86315e-05	SV dominant
Solyc_cer_BGV006865_11T002262.1	0	0	1	0.66362	SV dominant
Solyc_cer_BGV006865_12T000397.1	1	0	0	0.0269443	SNP dominant
Solyc_cer_BGV006865_12T001360.1	0.829836	0.170164	0	0.409114	SNP dominant
Solyc_cer_BGV007931_00T000022.1	0.416929	0.583071	0	0.124692	SV suppressed
Solyc_cer_BGV007931_00T000091.1	0	0.00032167	0.999678	0.290321	SV dominant
Solyc_cer_BGV007931_01T000519.1	0.000169382	0.999831	0	0.570505	InDel dominant
Solyc_cer_BGV007931_01T001082.1	0.692242	0.0552488	0.25251	0.319672	InDel suppressed
Solyc_cer_BGV007931_01T002323.1	0	0.0297913	0.970209	0.221551	SV dominant
Solyc_cer_BGV007931_01T002482.1	0.999679	0	0.000321184	0.277948	SNP dominant
Solyc_cer_BGV007931_01T003797.1	0	0	1	0.336334	SV dominant
Solyc_cer_BGV007931_02T002754.1	0	0	1	0.193324	SV dominant
Solyc_cer_BGV007931_03T002983.1	0	0	1	0.266741	SV dominant
Solyc_cer_BGV007931_04T000426.1	0	1	0	0.111879	InDel dominant
Solyc_cer_BGV007931_04T001267.1	0	0.0314544	0.968546	0.792421	SV dominant
Solyc_cer_BGV007931_04T001975.1	0.156409	0	0.843591	0.599553	SV dominant
Solyc_cer_BGV007931_04T002498.1	0	0	1	0.0978152	SV dominant
Solyc_cer_BGV007931_05T000936.1	0	0	1	0.761622	SV dominant
Solyc_cer_BGV007931_06T001001.1	0	0.332011	0.667989	0.749461	SNP suppressed
Solyc_cer_BGV007931_06T001041.1	0.193332	0.370767	0.435902	0.573705	Balanced
Solyc_cer_BGV007931_07T002477.1	1	0	0	0.217323	SNP dominant
Solyc_cer_BGV007931_08T000563.1	0	1	0	0.131947	InDel dominant
Solyc_cer_BGV007931_08T000791.1	0.119291	0	0.880709	0.631942	SV dominant
Solyc_cer_BGV007931_08T000914.1	1	0	0	0.146331	SNP dominant
Solyc_cer_BGV007931_08T001325.1	0.999789	0	0.000211371	0.434108	SNP dominant
Solyc_cer_BGV007931_08T001525.1	0.999736	0	0.000263981	0.352475	SNP dominant
Solyc_cer_BGV007931_09T001061.1	0.512575	0	0.487425	0.303625	InDel suppressed
Solyc_cer_BGV007931_10T000610.1	1	0	0	0.255735	SNP dominant
Solyc_cer_BGV007931_10T000723.1	0	0.000370818	0.999629	0.250263	SV dominant
Solyc_cer_BGV007931_10T000919.1	0.303329	0	0.696671	0.63822	InDel suppressed
Solyc_cer_BGV007931_11T000146.1	0	1	0	9.79718e-05	InDel dominant
Solyc_cer_BGV007931_11T000161.1	1	0	0	0.104951	SNP dominant
Solyc_cer_BGV007931_11T001535.1	0.9996	0.000399943	0	0.239379	SNP dominant
Solyc_cer_BGV007931_12T001315.1	0	0	1	0.0208577	SV dominant
Solyc_cer_BGV007989_01T001071.1	0.690343	0.309657	0	0.771719	SV suppressed
Solyc_cer_BGV007989_01T003573.1	0	0.166531	0.833469	0.722275	SV dominant
Solyc_cer_BGV007989_02T000232.1	0.550871	0.182725	0.266405	0.387638	Balanced
Solyc_cer_BGV007989_02T002727.1	0.506588	0	0.493412	0.518092	InDel suppressed
Solyc_cer_BGV007989_03T000763.1	0.20472	0	0.79528	0.497092	SV dominant
Solyc_cer_BGV007989_03T002885.1	0.325545	0	0.674455	0.748346	InDel suppressed
Solyc_cer_BGV007989_03T003066.1	1	0	0	9.38936e-05	SNP dominant
Solyc_cer_BGV007989_04T001581.1	1	0	0	0.171906	SNP dominant
Solyc_cer_BGV007989_04T001898.1	1	0	0	0.0780936	SNP dominant
Solyc_cer_BGV007989_05T000475.1	0	0	1	0.609321	SV dominant
Solyc_cer_BGV007989_06T001922.1	0	0	1	0.147812	SV dominant
Solyc_cer_BGV007989_07T000868.1	0.104972	0.104284	0.790745	0.229288	SV dominant
Solyc_cer_BGV007989_08T001893.1	0	0	1	0.528984	SV dominant
Solyc_cer_BGV007989_09T000461.1	0.00786876	0	0.992131	0.751805	SV dominant
Solyc_cer_BGV007989_09T001801.1	0	0	1	0.102939	SV dominant
Solyc_cer_BGV007989_09T001954.1	0.000407466	0	0.999593	0.229789	SV dominant
Solyc_cer_BGV007989_09T002434.1	0.617703	0	0.382297	0.59224	InDel suppressed
Solyc_cer_BGV007989_10T000056.1	0	0	1	0.259123	SV dominant
Solyc_cer_BGV007989_10T001886.1	0	0.000179263	0.999821	0.473745	SV dominant
Solyc_cer_BGV007989_11T000670.1	0	0	1	0.217406	SV dominant
Solyc_cer_BGV007989_11T001283.1	0.819242	0	0.180758	0.693628	SNP dominant
Solyc_cer_BGV007989_11T001654.1	0.945221	0	0.0547793	0.0930238	SNP dominant
Solyc_cer_BGV007989_11T001740.1	0	0	1	0.0623356	SV dominant
Solyc_cer_BGV007989_12T000346.1	0	0	1	0.70516	SV dominant
Solyc_cer_BGV007989_12T002069.1	0.000165278	0	0.999835	0.525765	SV dominant
Solyc_Brandywine_00T000023.1	1	0	0	0.135065	SNP dominant
Solyc_Brandywine_00T000028.1	0.000308828	0	0.999691	0.291449	SV dominant
Solyc_Brandywine_00T000048.1	0.999861	0.000138968	0	0.697961	SNP dominant
Solyc_Brandywine_01T000017.1	0.000281181	0	0.999719	0.321136	SV dominant
Solyc_Brandywine_01T000030.1	0	0	1	0.174415	SV dominant
Solyc_Brandywine_01T000061.1	0.0758163	0	0.924184	0.607334	SV dominant
Solyc_Brandywine_01T000080.1	0	0	1	0.576104	SV dominant
Solyc_Brandywine_01T000095.1	0	1	0	0.0601285	InDel dominant
Solyc_Brandywine_01T000327.1	0.64969	0	0.35031	0.287753	InDel suppressed
Solyc_Brandywine_01T000490.1	0	0	1	0.272506	SV dominant
Solyc_Brandywine_01T000493.1	0.000187464	0	0.999813	0.467999	SV dominant
Solyc_Brandywine_01T000511.1	1	0	0	0.371509	SNP dominant
Solyc_Brandywine_01T000543.1	0	0	1	0.21032	SV dominant
Solyc_Brandywine_01T000685.1	0	0	1	0.776589	SV dominant
Solyc_Brandywine_01T000795.1	0.399233	0.43906	0.161707	0.656481	SV suppressed
Solyc_Brandywine_01T001022.1	0	0	1	0.314222	SV dominant
Solyc_Brandywine_01T001024.1	0	0.000236301	0.999764	0.380531	SV dominant
Solyc_Brandywine_01T001072.1	0	0.206735	0.793265	0.589	SV dominant
Solyc_Brandywine_01T001089.1	0.000243316	0	0.999757	0.365339	SV dominant
Solyc_Brandywine_01T001480.1	0.315045	0	0.684955	0.319533	InDel suppressed
Solyc_Brandywine_01T001484.1	0.867141	0	0.132859	0.274653	SNP dominant
Solyc_Brandywine_01T001525.1	0.00226297	0	0.997737	0.0417693	SV dominant
Solyc_Brandywine_01T001620.1	0.0104161	0.26491	0.724674	0.542877	SNP suppressed
Solyc_Brandywine_01T001778.1	1	0	0	0.605158	SNP dominant
Solyc_Brandywine_01T001817.1	0	0.892201	0.107799	0.310814	InDel dominant
Solyc_Brandywine_01T001845.1	0	0.00026322	0.999737	0.344053	SV dominant
Solyc_Brandywine_01T001893.1	0.163712	0	0.836288	0.115197	SV dominant
Solyc_Brandywine_01T001958.1	1	0	0	0.0937742	SNP dominant
Solyc_Brandywine_01T002020.1	0.218764	0	0.781236	0.0905394	SV dominant
Solyc_Brandywine_01T002041.1	0.249963	0	0.750037	0.502093	SV dominant
Solyc_Brandywine_01T002116.1	0	0.000273693	0.999726	0.335573	SV dominant
Solyc_Brandywine_01T002137.1	1	0	0	0.196449	SNP dominant
Solyc_Brandywine_01T002166.1	0.000204473	0	0.999796	0.42997	SV dominant
Solyc_Brandywine_01T002168.1	0.442408	0	0.557592	0.747209	InDel suppressed
Solyc_Brandywine_01T002176.1	0	0	1	0.247163	SV dominant
Solyc_Brandywine_01T002248.1	0.0804336	0	0.919566	0.637436	SV dominant
Solyc_Brandywine_01T002263.1	0.234351	0.0159707	0.749678	0.250268	SV dominant
Solyc_Brandywine_01T002269.1	0	0	1	0.702717	SV dominant
Solyc_Brandywine_01T002302.1	0	0	1	0.599173	SV dominant
Solyc_Brandywine_01T002306.1	0	0	1	0.0332895	SV dominant
Solyc_Brandywine_01T002325.1	0.000203312	0	0.999797	0.43131	SV dominant
Solyc_Brandywine_01T002493.1	0	0	1	0.253058	SV dominant
Solyc_Brandywine_01T002495.1	0.998622	0.00137796	0	0.067317	SNP dominant
Solyc_Brandywine_01T002589.1	0.000174126	0	0.999826	0.507991	SV dominant
Solyc_Brandywine_01T002616.1	1	0	0	0.0168443	SNP dominant
Solyc_Brandywine_01T002620.1	0.000195852	0	0.999804	0.443724	SV dominant
Solyc_Brandywine_01T002689.1	0	0	1	0.00714982	SV dominant
Solyc_Brandywine_01T002811.1	0	0	1	0.335662	SV dominant
Solyc_Brandywine_01T002814.1	0	0	1	0.222127	SV dominant
Solyc_Brandywine_01T002856.1	0.261524	0.0626614	0.675815	0.799608	InDel suppressed
Solyc_Brandywine_01T002964.1	0.999804	0	0.000195642	0.454306	SNP dominant
Solyc_Brandywine_01T002982.1	0	0	1	0.726084	SV dominant
Solyc_Brandywine_01T002984.1	0.0408542	0	0.959146	0.947825	SV dominant
Solyc_Brandywine_01T003099.1	0	0.000198718	0.999801	0.450716	SV dominant
Solyc_Brandywine_01T003102.1	0.000158918	0	0.999841	0.546849	SV dominant
Solyc_Brandywine_01T003112.1	1	0	0	0.182741	SNP dominant
Solyc_Brandywine_01T003132.1	0.000200901	0	0.999799	0.44474	SV dominant
Solyc_Brandywine_01T003182.1	0.000179792	0	0.99982	0.485532	SV dominant
Solyc_Brandywine_01T003284.1	0.41919	0.0584385	0.522371	0.845503	InDel suppressed
Solyc_Brandywine_01T003287.1	0.400893	0	0.599107	0.557582	InDel suppressed
Solyc_Brandywine_01T003511.1	0	1	0	0.392876	InDel dominant
Solyc_Brandywine_01T003515.1	0	0.0249487	0.975051	0.296101	SV dominant
Solyc_Brandywine_01T003517.1	0.1008	0	0.8992	0.361394	SV dominant
Solyc_Brandywine_01T003543.1	0.270383	0.182827	0.54679	0.314467	Balanced
Solyc_Brandywine_01T003553.1	0.598612	0	0.401388	0.422094	InDel suppressed
Solyc_Brandywine_01T003654.1	0	0	1	0.826874	SV dominant
Solyc_Brandywine_01T003763.1	0	1	0	0.412235	InDel dominant
Solyc_Brandywine_01T003771.1	0.00110954	0	0.99889	0.473427	SV dominant
Solyc_Brandywine_01T003786.1	0	1	0	0.0634945	InDel dominant
Solyc_Brandywine_01T003838.1	0	0	1	0.643386	SV dominant
Solyc_Brandywine_01T004168.1	0	0.000174569	0.999825	0.487511	SV dominant
Solyc_Brandywine_01T004302.1	0	0.210356	0.789644	0.703294	SV dominant
Solyc_Brandywine_02T000049.1	0	0	1	0.361808	SV dominant
Solyc_Brandywine_02T000078.1	1	0	0	0.0513942	SNP dominant
Solyc_Brandywine_02T000100.1	0	0.000734933	0.999265	0.130217	SV dominant
Solyc_Brandywine_02T000102.1	0	0.467877	0.532123	0.362642	SNP suppressed
Solyc_Brandywine_02T000140.1	0.998595	0	0.00140488	0.0695077	SNP dominant
Solyc_Brandywine_02T000256.1	0.235688	0	0.764312	0.494316	SV dominant
Solyc_Brandywine_02T000302.1	0.0536362	0	0.946364	0.217294	SV dominant
Solyc_Brandywine_02T000316.1	0.000246393	0	0.999754	0.364958	SV dominant
Solyc_Brandywine_02T000333.1	0	0	1	0.487643	SV dominant
Solyc_Brandywine_02T000344.1	1	0	0	0.129347	SNP dominant
Solyc_Brandywine_02T000372.1	0	0	1	0.960265	SV dominant
Solyc_Brandywine_02T000460.1	0.000989378	0	0.999011	0.0953015	SV dominant
Solyc_Brandywine_02T000557.1	0.101265	0	0.898735	0.107224	SV dominant
Solyc_Brandywine_02T000558.1	0.782189	0	0.217811	0.150234	SNP dominant
Solyc_Brandywine_02T000569.1	0.48979	0	0.51021	0.9797	InDel suppressed
Solyc_Brandywine_02T000616.1	0.83679	0.12848	0.0347303	0.336199	SNP dominant
Solyc_Brandywine_02T000638.1	0	0.000162088	0.999838	0.531168	SV dominant
Solyc_Brandywine_02T000648.1	0.000198761	0	0.999801	0.450796	SV dominant
Solyc_Brandywine_02T000689.1	0	0	1	0.226023	SV dominant
Solyc_Brandywine_02T000739.1	0.439584	0.39668	0.163735	0.264887	SV suppressed
Solyc_Brandywine_02T000740.1	0	0	1	0.652208	SV dominant
Solyc_Brandywine_02T000742.1	0	1	0	0.123156	InDel dominant
Solyc_Brandywine_02T000817.1	0	0.989343	0.0106572	0.316929	InDel dominant
Solyc_Brandywine_02T000901.1	0.412192	0.587808	0	0.613199	SV suppressed
Solyc_Brandywine_02T000902.1	1	0	0	0.244264	SNP dominant
Solyc_Brandywine_02T000906.1	0.99971	0	0.000290343	0.342189	SNP dominant
Solyc_Brandywine_02T000991.1	0.000233806	0	0.999766	0.386997	SV dominant
Solyc_Brandywine_02T001029.1	0.543851	0	0.456149	0.295573	InDel suppressed
Solyc_Brandywine_02T001069.1	0.240517	0	0.759483	0.411701	SV dominant
Solyc_Brandywine_02T001071.1	0	0	1	0.109416	SV dominant
Solyc_Brandywine_02T001072.1	0.000187478	0	0.999813	0.480369	SV dominant
Solyc_Brandywine_02T001080.1	0.595571	0	0.404429	0.38338	InDel suppressed
Solyc_Brandywine_02T001081.1	0.55342	0	0.44658	0.330104	InDel suppressed
Solyc_Brandywine_02T001213.1	0.45059	0	0.54941	0.208057	InDel suppressed
Solyc_Brandywine_02T001214.1	0.441312	0.558688	0	0.188993	SV suppressed
Solyc_Brandywine_02T001219.1	1	0	0	0.0119906	SNP dominant
Solyc_Brandywine_02T001225.1	0.000164315	0	0.999836	0.522424	SV dominant
Solyc_Brandywine_02T001226.1	0.000130036	0	0.99987	0.639195	SV dominant
Solyc_Brandywine_02T001229.1	0	0	1	0.581211	SV dominant
Solyc_Brandywine_02T001230.1	0.000264968	0	0.999735	0.33158	SV dominant
Solyc_Brandywine_02T001309.1	0.000165872	0	0.999834	0.508164	SV dominant
Solyc_Brandywine_02T001310.1	0	0	1	0.00153001	SV dominant
Solyc_Brandywine_02T001327.1	0	0.000297788	0.999702	0.309884	SV dominant
Solyc_Brandywine_02T001330.1	0.0625846	0	0.937415	0.49874	SV dominant
Solyc_Brandywine_02T001387.1	0	0	1	0.737491	SV dominant
Solyc_Brandywine_02T001471.1	0.716387	0	0.283613	0.171719	InDel suppressed
Solyc_Brandywine_02T001601.1	0.524704	0	0.475296	0.181498	InDel suppressed
Solyc_Brandywine_02T001709.1	0	0.0320867	0.967913	0.251576	SV dominant
Solyc_Brandywine_02T001723.1	0.99849	0	0.00151037	0.0620424	SNP dominant
Solyc_Brandywine_02T001729.1	0.838705	0.161295	0	0.736784	SNP dominant
Solyc_Brandywine_02T001730.1	0.543101	0.428527	0.0283719	0.670601	SV suppressed
Solyc_Brandywine_02T001747.1	0.112068	0	0.887932	0.223878	SV dominant
Solyc_Brandywine_02T001755.1	0.284969	0.421461	0.293569	0.67706	Balanced
Solyc_Brandywine_02T001767.1	0.183829	0	0.816171	0.480327	SV dominant
Solyc_Brandywine_02T001786.1	0.810725	0	0.189275	0.177213	SNP dominant
Solyc_Brandywine_02T001793.1	0	0	1	0.870274	SV dominant
Solyc_Brandywine_02T001808.1	0	0	1	0.162846	SV dominant
Solyc_Brandywine_02T001818.1	1	0	0	0.0651088	SNP dominant
Solyc_Brandywine_02T001845.1	0	0.669385	0.330615	0.746694	SNP suppressed
Solyc_Brandywine_02T001848.1	0	0	1	0.375185	SV dominant
Solyc_Brandywine_02T001914.1	0.324226	0	0.675774	0.684121	InDel suppressed
Solyc_Brandywine_02T001918.1	0.000182179	0	0.999818	0.463531	SV dominant
Solyc_Brandywine_02T001921.1	0	0	1	0.80421	SV dominant
Solyc_Brandywine_02T001983.1	0	0	1	0.811184	SV dominant
Solyc_Brandywine_02T001986.1	0	0	1	0.50426	SV dominant
Solyc_Brandywine_02T001987.1	1	0	0	0.294737	SNP dominant
Solyc_Brandywine_02T001988.1	1	0	0	0.0675187	SNP dominant
Solyc_Brandywine_02T002027.1	1	0	0	0.13286	SNP dominant
Solyc_Brandywine_02T002191.1	0.298758	0	0.701242	0.378902	InDel suppressed
Solyc_Brandywine_02T002199.1	0.000254887	0	0.999745	0.342559	SV dominant
Solyc_Brandywine_02T002201.1	0	0	1	0.00877016	SV dominant
Solyc_Brandywine_02T002210.1	0.400658	0.22136	0.377982	0.131261	Balanced
Solyc_Brandywine_02T002211.1	0.000185214	0	0.999815	0.463038	SV dominant
Solyc_Brandywine_02T002224.1	0.216688	0	0.783312	0.44156	SV dominant
Solyc_Brandywine_02T002299.1	0	0	1	0.924372	SV dominant
Solyc_Brandywine_02T002307.1	0.000259841	0	0.99974	0.356672	SV dominant
Solyc_Brandywine_02T002311.1	0	1	0	0.301644	InDel dominant
Solyc_Brandywine_02T002315.1	0	1	0	0.042064	InDel dominant
Solyc_Brandywine_02T002408.1	0	0	1	0.999321	SV dominant
Solyc_Brandywine_02T002415.1	0	1	0	0.331206	InDel dominant
Solyc_Brandywine_02T002421.1	0.0982256	0.751363	0.150412	0.325553	InDel dominant
Solyc_Brandywine_02T002456.1	0.520082	0	0.479918	0.318526	InDel suppressed
Solyc_Brandywine_02T002473.1	0	0	1	0.111961	SV dominant
Solyc_Brandywine_02T002523.1	1	0	0	0.304763	SNP dominant
Solyc_Brandywine_02T002538.1	0	0	1	0.665669	SV dominant
Solyc_Brandywine_02T002557.1	0.597677	0.402323	0	0.179501	SV suppressed
Solyc_Brandywine_02T002562.1	0	1	0	0.278349	InDel dominant
Solyc_Brandywine_02T002563.1	0	0	1	0.84085	SV dominant
Solyc_Brandywine_02T002589.1	0	0.000176427	0.999824	0.510479	SV dominant
Solyc_Brandywine_02T002593.1	0	0	1	0.604931	SV dominant
Solyc_Brandywine_02T002640.1	0.00767897	0	0.992321	0.357188	SV dominant
Solyc_Brandywine_02T002763.1	0.0152525	0	0.984747	0.664259	SV dominant
Solyc_Brandywine_02T002789.1	0.0926083	0	0.907392	0.95438	SV dominant
Solyc_Brandywine_02T002799.1	0.190245	0	0.809755	0.317698	SV dominant
Solyc_Brandywine_02T002802.1	1	0	0	0.0300188	SNP dominant
Solyc_Brandywine_02T002805.1	0.160378	0.761192	0.0784296	0.216653	InDel dominant
Solyc_Brandywine_02T002836.1	0	0	1	0.691061	SV dominant
Solyc_Brandywine_02T002885.1	0	1	0	9.46659e-05	InDel dominant
Solyc_Brandywine_02T002894.1	0.00391777	0.115121	0.880961	0.723911	SV dominant
Solyc_Brandywine_02T002911.1	0.445082	0	0.554918	0.381443	InDel suppressed
Solyc_Brandywine_02T002915.1	1	0	0	0.506429	SNP dominant
Solyc_Brandywine_02T002925.1	0	0	1	0.959901	SV dominant
Solyc_Brandywine_02T002931.1	0.0291063	0.10415	0.866744	0.310027	SV dominant
Solyc_Brandywine_02T002936.1	0	0.600824	0.399176	0.0798048	SNP suppressed
Solyc_Brandywine_02T002966.1	0	0.0212723	0.978728	0.399961	SV dominant
Solyc_Brandywine_02T003005.1	0.000194512	0	0.999805	0.459001	SV dominant
Solyc_Brandywine_02T003073.1	0	0	1	0.225065	SV dominant
Solyc_Brandywine_02T003101.1	0	1	0	0.0445667	InDel dominant
Solyc_Brandywine_02T003134.1	0	1	0	0.00184206	InDel dominant
Solyc_Brandywine_02T003182.1	0.0440974	0.382294	0.573609	0.691691	SNP suppressed
Solyc_Brandywine_02T003203.1	0	0.000140521	0.999859	0.611307	SV dominant
Solyc_Brandywine_02T003299.1	0	1	0	0.26537	InDel dominant
Solyc_Brandywine_03T000321.1	0.997546	0.00245384	0	0.0406528	SNP dominant
Solyc_Brandywine_03T000513.1	0	0.000266036	0.999734	0.350654	SV dominant
Solyc_Brandywine_03T000861.1	0	0	1	0.0496486	SV dominant
Solyc_Brandywine_03T000922.1	0	0.000399231	0.999601	0.231835	SV dominant
Solyc_Brandywine_03T000951.1	0	0.137603	0.862397	0.841144	SV dominant
Solyc_Brandywine_03T000953.1	0	0	1	0.0183442	SV dominant
Solyc_Brandywine_03T000999.1	1	0	0	0.00905109	SNP dominant
Solyc_Brandywine_03T001085.1	0	0.000213238	0.999787	0.422516	SV dominant
Solyc_Brandywine_03T001475.1	1	0	0	0.161632	SNP dominant
Solyc_Brandywine_03T001490.1	0	0.3205	0.6795	0.583979	SNP suppressed
Solyc_Brandywine_03T002234.1	0.121663	0	0.878337	0.430495	SV dominant
Solyc_Brandywine_03T002252.1	0	0.0561468	0.943853	0.756819	SV dominant
Solyc_Brandywine_03T002321.1	0.0675009	0	0.932499	0.672987	SV dominant
Solyc_Brandywine_03T002460.1	0	0.999774	0.000225608	0.387412	InDel dominant
Solyc_Brandywine_03T002658.1	0	0.0281418	0.971858	0.595242	SV dominant
Solyc_Brandywine_03T002900.1	0	0	1	0.0687598	SV dominant
Solyc_Brandywine_03T003085.1	0.0348236	0	0.965176	0.14646	SV dominant
Solyc_Brandywine_03T003183.1	0	0	1	0.836221	SV dominant
Solyc_Brandywine_03T003216.1	0	0	1	0.376512	SV dominant
Solyc_Brandywine_03T003379.1	0.221559	0.0784165	0.700025	0.748436	InDel suppressed
Solyc_Brandywine_04T000110.1	0	0.765738	0.234262	0.359355	InDel dominant
Solyc_Brandywine_04T000210.1	0	0	1	0.145322	SV dominant
Solyc_Brandywine_04T000225.1	0.000905689	0	0.999094	0.102772	SV dominant
Solyc_Brandywine_04T000240.1	0.20576	0	0.79424	0.298568	SV dominant
Solyc_Brandywine_04T000244.1	0.999767	0	0.000233131	0.403336	SNP dominant
Solyc_Brandywine_04T000247.1	0.475733	0	0.524267	0.371847	InDel suppressed
Solyc_Brandywine_04T000251.1	0	0	1	0.400167	SV dominant
Solyc_Brandywine_04T000353.1	0.144979	0.714447	0.140574	0.894037	InDel dominant
Solyc_Brandywine_04T000359.1	0	0.208903	0.791097	0.623709	SV dominant
Solyc_Brandywine_04T000360.1	0	0.00015371	0.999846	0.572803	SV dominant
Solyc_Brandywine_04T000361.1	0.149664	0	0.850336	0.574575	SV dominant
Solyc_Brandywine_04T000363.1	0.28581	0	0.71419	0.327785	InDel suppressed
Solyc_Brandywine_04T000367.1	0	1	0	0.0147472	InDel dominant
Solyc_Brandywine_04T000370.1	0.145758	0.854242	0	0.649632	InDel dominant
Solyc_Brandywine_04T000423.1	0	0	1	0.167643	SV dominant
Solyc_Brandywine_04T000553.1	0	0	1	0.440378	SV dominant
Solyc_Brandywine_04T000603.1	0.0860784	0	0.913922	0.579422	SV dominant
Solyc_Brandywine_04T000713.1	0	0	1	0.167278	SV dominant
Solyc_Brandywine_04T000948.1	0	0	1	0.164726	SV dominant
Solyc_Brandywine_04T001414.1	0	0	1	0.319687	SV dominant
Solyc_Brandywine_04T001537.1	0.030116	0	0.969884	0.289525	SV dominant
Solyc_Brandywine_04T001653.1	0	0	1	0.0830979	SV dominant
Solyc_Brandywine_04T001708.1	0	0	1	0.267211	SV dominant
Solyc_Brandywine_04T001737.1	0	0	1	0.0349545	SV dominant
Solyc_Brandywine_04T001741.1	0.386182	0.208366	0.405452	0.189164	Balanced
Solyc_Brandywine_04T001743.1	0.000404952	0	0.999595	0.222527	SV dominant
Solyc_Brandywine_04T001771.1	0	0.000198506	0.999801	0.450622	SV dominant
Solyc_Brandywine_04T001772.1	0	0	1	0.302529	SV dominant
Solyc_Brandywine_04T001773.1	1	0	0	0.0213983	SNP dominant
Solyc_Brandywine_04T001954.1	0.146554	0.853446	0	0.392755	InDel dominant
Solyc_Brandywine_04T002070.1	0	0	1	0.15282	SV dominant
Solyc_Brandywine_04T002106.1	0	0	1	9.26313e-05	SV dominant
Solyc_Brandywine_04T002145.1	0.544877	0	0.455123	0.447019	InDel suppressed
Solyc_Brandywine_04T002154.1	0	0	1	0.146947	SV dominant
Solyc_Brandywine_04T002263.1	0	0	1	0.392641	SV dominant
Solyc_Brandywine_04T002292.1	0	0	1	0.281822	SV dominant
Solyc_Brandywine_04T002429.1	0	0	1	0.645472	SV dominant
Solyc_Brandywine_04T002469.1	0.783278	0.216722	0	0.556949	SNP dominant
Solyc_Brandywine_04T002471.1	0.299175	0.700825	0	0.524953	SV suppressed
Solyc_Brandywine_04T002534.1	0.00172269	0	0.998277	0.749228	SV dominant
Solyc_Brandywine_04T002722.1	0.406101	0.593899	0	0.566246	SV suppressed
Solyc_Brandywine_04T002740.1	0	0	1	0.953574	SV dominant
Solyc_Brandywine_04T002758.1	0.203974	0	0.796026	0.212375	SV dominant
Solyc_Brandywine_04T002839.1	0.331429	0	0.668571	0.5034	InDel suppressed
Solyc_Brandywine_05T000030.1	1	0	0	0.312301	SNP dominant
Solyc_Brandywine_05T000138.1	0	0	1	0.425517	SV dominant
Solyc_Brandywine_05T000408.1	0	0	1	0.541573	SV dominant
Solyc_Brandywine_05T000759.1	0.181708	0	0.818292	0.588017	SV dominant
Solyc_Brandywine_05T000762.1	0	0	1	0.471089	SV dominant
Solyc_Brandywine_05T000807.1	0.705986	0	0.294014	0.122413	InDel suppressed
Solyc_Brandywine_05T000830.1	0.99979	0	0.00020994	0.43219	SNP dominant
Solyc_Brandywine_05T000845.1	0	1	0	0.0693263	InDel dominant
Solyc_Brandywine_05T000878.1	0	0.0946723	0.905328	0.510436	SV dominant
Solyc_Brandywine_05T000985.1	0.951406	0	0.0485944	0.344259	SNP dominant
Solyc_Brandywine_05T001051.1	0	0	1	0.201189	SV dominant
Solyc_Brandywine_05T001062.1	1	0	0	0.0279533	SNP dominant
Solyc_Brandywine_05T001083.1	0	0.279687	0.720313	0.482456	SNP suppressed
Solyc_Brandywine_05T001171.1	0.202177	0	0.797823	0.306303	SV dominant
Solyc_Brandywine_05T001554.1	0.181865	0.818135	0	0.433184	InDel dominant
Solyc_Brandywine_05T001870.1	0.999833	0	0.000167471	0.537707	SNP dominant
Solyc_Brandywine_05T002241.1	0.235685	0.764315	0	0.50213	InDel dominant
Solyc_Brandywine_05T002533.1	0	0.150757	0.849243	0.575709	SV dominant
Solyc_Brandywine_05T002571.1	0.562903	0	0.437097	0.27047	InDel suppressed
Solyc_Brandywine_06T000065.1	1	0	0	0.0460226	SNP dominant
Solyc_Brandywine_06T000075.1	0.0220912	0	0.977909	0.0724125	SV dominant
Solyc_Brandywine_06T000200.1	0	0.335367	0.664633	0.0974128	SNP suppressed
Solyc_Brandywine_06T000219.1	0	0.000122506	0.999877	0.715089	SV dominant
Solyc_Brandywine_06T000279.1	1	0	0	0.113011	SNP dominant
Solyc_Brandywine_06T000280.1	0.554494	0.00843493	0.437071	0.676985	InDel suppressed
Solyc_Brandywine_06T000374.1	1	0	0	0.143914	SNP dominant
Solyc_Brandywine_06T000426.1	0	0.487401	0.512599	0.435549	SNP suppressed
Solyc_Brandywine_06T000676.1	0	0.0316399	0.96836	0.30415	SV dominant
Solyc_Brandywine_06T000767.1	0.0169302	0	0.98307	0.260581	SV dominant
Solyc_Brandywine_06T000853.1	0.0826806	0	0.917319	0.468866	SV dominant
Solyc_Brandywine_06T000896.1	0	0.594776	0.405224	0.844221	SNP suppressed
Solyc_Brandywine_06T001008.1	0.0613484	0.824646	0.114006	0.636805	InDel dominant
Solyc_Brandywine_06T001291.1	0	0.000885178	0.999115	0.419816	SV dominant
Solyc_Brandywine_06T001313.1	0.808217	0	0.191783	0.708091	SNP dominant
Solyc_Brandywine_06T001413.1	0.640913	0	0.359087	0.421287	InDel suppressed
Solyc_Brandywine_06T001414.1	0.0589449	0	0.941055	0.248094	SV dominant
Solyc_Brandywine_06T001420.1	0	0	1	0.89823	SV dominant
Solyc_Brandywine_06T001459.1	0.409803	0	0.590197	0.155382	InDel suppressed
Solyc_Brandywine_06T001764.1	1	0	0	0.10192	SNP dominant
Solyc_Brandywine_06T001809.1	1	0	0	0.234329	SNP dominant
Solyc_Brandywine_06T001982.1	0	0	1	0.761773	SV dominant
Solyc_Brandywine_06T001987.1	0.0758782	0	0.924122	0.328307	SV dominant
Solyc_Brandywine_06T002020.1	0	0	1	0.875983	SV dominant
Solyc_Brandywine_06T002063.1	0.597582	0.402418	0	0.276681	SV suppressed
Solyc_Brandywine_06T002064.1	0	0	1	0.825756	SV dominant
Solyc_Brandywine_06T002294.1	0	0	1	0.853062	SV dominant
Solyc_Brandywine_06T002384.1	0	0	1	0.148377	SV dominant
Solyc_Brandywine_06T002506.1	0.00089651	0	0.999103	0.754109	SV dominant
Solyc_Brandywine_06T002574.1	0.0946811	0	0.905319	0.242545	SV dominant
Solyc_Brandywine_07T000186.1	0	0	1	0.253379	SV dominant
Solyc_Brandywine_07T000266.1	0	0	1	0.242391	SV dominant
Solyc_Brandywine_07T000270.1	0.19782	0	0.80218	0.448724	SV dominant
Solyc_Brandywine_07T000279.1	0	0	1	0.588391	SV dominant
Solyc_Brandywine_07T000373.1	0.128299	0	0.871701	0.465469	SV dominant
Solyc_Brandywine_07T000805.1	0.288602	0	0.711398	0.345154	InDel suppressed
Solyc_Brandywine_07T000845.1	0.000210193	0	0.99979	0.43325	SV dominant
Solyc_Brandywine_07T000914.1	0.779818	0	0.220182	0.810982	SNP dominant
Solyc_Brandywine_07T001169.1	0.185787	0	0.814213	0.418246	SV dominant
Solyc_Brandywine_07T001393.1	0	0	1	0.0848181	SV dominant
Solyc_Brandywine_07T001496.1	0	0	1	0.348057	SV dominant
Solyc_Brandywine_07T001568.1	1	0	0	0.273814	SNP dominant
Solyc_Brandywine_07T001689.1	0.464609	0	0.535391	0.506307	InDel suppressed
Solyc_Brandywine_07T001788.1	0	0.000255485	0.999745	0.356596	SV dominant
Solyc_Brandywine_07T001804.1	0	0.335635	0.664365	0.690439	SNP suppressed
Solyc_Brandywine_07T001865.1	0	1	0	0.0178195	InDel dominant
Solyc_Brandywine_07T001907.1	0	0	1	0.0101019	SV dominant
Solyc_Brandywine_07T001908.1	0	0	1	0.231702	SV dominant
Solyc_Brandywine_07T001938.1	0	0	1	0.0599194	SV dominant
Solyc_Brandywine_07T001940.1	0	0	1	0.119155	SV dominant
Solyc_Brandywine_07T001976.1	0.88455	0.11545	0	0.19851	SNP dominant
Solyc_Brandywine_07T001985.1	0.499872	0	0.500128	0.306908	InDel suppressed
Solyc_Brandywine_07T002050.1	0.020779	0	0.979221	0.417931	SV dominant
Solyc_Brandywine_07T002054.1	0.999767	0	0.000232716	0.397489	SNP dominant
Solyc_Brandywine_07T002149.1	0	0	1	0.0098017	SV dominant
Solyc_Brandywine_07T002150.1	0.171316	0	0.828684	0.0141477	SV dominant
Solyc_Brandywine_07T002273.1	0	0	1	0.751763	SV dominant
Solyc_Brandywine_07T002384.1	0	0	1	0.0652591	SV dominant
Solyc_Brandywine_07T002386.1	0	0	1	0.553773	SV dominant
Solyc_Brandywine_07T002387.1	0.103149	0	0.896851	0.428139	SV dominant
Solyc_Brandywine_07T002415.1	0	0	1	0.574362	SV dominant
Solyc_Brandywine_07T002486.1	0	0.0201534	0.979847	0.544476	SV dominant
Solyc_Brandywine_08T000209.1	0	0	1	0.265793	SV dominant
Solyc_Brandywine_08T000262.1	0	0.0808832	0.919117	0.57018	SV dominant
Solyc_Brandywine_08T000308.1	0.000194887	0	0.999805	0.448233	SV dominant
Solyc_Brandywine_08T000603.1	0.293513	0.70028	0.00620795	0.759952	SV suppressed
Solyc_Brandywine_08T000608.1	0.494751	0	0.505249	0.608835	InDel suppressed
Solyc_Brandywine_08T000707.1	0	0.999849	0.000151055	0.574133	InDel dominant
Solyc_Brandywine_08T000711.1	0.999752	0	0.000247835	0.381397	SNP dominant
Solyc_Brandywine_08T001256.1	0	1	0	0.746886	InDel dominant
Solyc_Brandywine_08T001294.1	0	0.00025958	0.99974	0.338979	SV dominant
Solyc_Brandywine_08T001336.1	0.473708	0	0.526292	0.765311	InDel suppressed
Solyc_Brandywine_08T001426.1	0	0.272608	0.727392	0.09556	SNP suppressed
Solyc_Brandywine_08T001539.2	1	0	0	0.282471	SNP dominant
Solyc_Brandywine_08T001564.1	0.37418	0	0.62582	0.402809	InDel suppressed
Solyc_Brandywine_08T001605.1	0.825674	0.174326	0	0.56856	SNP dominant
Solyc_Brandywine_08T001713.1	0.110906	0.112434	0.77666	0.413768	SV dominant
Solyc_Brandywine_08T002067.1	0	0.0339612	0.966039	0.285068	SV dominant
Solyc_Brandywine_08T002113.1	0.421173	0.446971	0.131856	0.491702	SV suppressed
Solyc_Brandywine_08T002448.1	0.0100452	0.202385	0.78757	0.223708	SV dominant
Solyc_Brandywine_09T000021.1	0	1	0	0.0379389	InDel dominant
Solyc_Brandywine_09T000063.1	0	0	1	0.17665	SV dominant
Solyc_Brandywine_09T000182.1	0	0	1	0.849427	SV dominant
Solyc_Brandywine_09T000201.1	0.325587	0	0.674413	0.413257	InDel suppressed
Solyc_Brandywine_09T000345.1	0	0	1	0.906185	SV dominant
Solyc_Brandywine_09T000349.1	0	0	1	0.558907	SV dominant
Solyc_Brandywine_09T000733.1	0	0	1	0.36567	SV dominant
Solyc_Brandywine_09T000830.1	1	0	0	0.0641102	SNP dominant
Solyc_Brandywine_09T000940.1	0.926055	0	0.073945	0.198157	SNP dominant
Solyc_Brandywine_09T000954.1	0	0	1	0.50593	SV dominant
Solyc_Brandywine_09T001044.1	0	0.000353293	0.999647	0.269042	SV dominant
Solyc_Brandywine_09T001103.1	0	1	0	0.475264	InDel dominant
Solyc_Brandywine_09T001145.1	0	1	0	0.0979233	InDel dominant
Solyc_Brandywine_09T001176.1	0.396357	0.603643	0	0.287731	SV suppressed
Solyc_Brandywine_09T001180.1	0	0	1	0.310082	SV dominant
Solyc_Brandywine_09T001207.1	0	0	1	0.125624	SV dominant
Solyc_Brandywine_09T001209.1	1	0	0	0.178558	SNP dominant
Solyc_Brandywine_09T001263.1	0	0	1	9.53204e-05	SV dominant
Solyc_Brandywine_09T001403.1	0.135176	0	0.864824	0.221717	SV dominant
Solyc_Brandywine_09T001521.1	0.842187	0.157813	0	0.223836	SNP dominant
Solyc_Brandywine_09T001534.1	0.00019285	0	0.999807	0.46507	SV dominant
Solyc_Brandywine_09T001707.1	1	0	0	0.243716	SNP dominant
Solyc_Brandywine_09T002084.1	0	0.000399431	0.999601	0.238068	SV dominant
Solyc_Brandywine_09T002093.1	0.571469	0	0.428531	0.158909	InDel suppressed
Solyc_Brandywine_09T002190.1	0	0	1	0.687919	SV dominant
Solyc_Brandywine_09T002279.1	0.411889	0	0.588111	0.122117	InDel suppressed
Solyc_Brandywine_09T002298.1	0	0	1	0.089559	SV dominant
Solyc_Brandywine_09T002505.1	0	0	1	0.260282	SV dominant
Solyc_Brandywine_09T002529.1	0	0	1	0.0779443	SV dominant
Solyc_Brandywine_09T002573.1	0	0	1	0.269076	SV dominant
Solyc_Brandywine_10T000065.1	0	0	1	0.203455	SV dominant
Solyc_Brandywine_10T000154.1	0	0	1	0.251028	SV dominant
Solyc_Brandywine_10T000360.1	0.999857	0	0.000142501	0.62131	SNP dominant
Solyc_Brandywine_10T000425.1	0	0.681746	0.318254	0.650499	SNP suppressed
Solyc_Brandywine_10T000512.1	1	0	0	0.0805479	SNP dominant
Solyc_Brandywine_10T000697.1	0	0.0626865	0.937313	0.264075	SV dominant
Solyc_Brandywine_10T000722.1	0.772298	0	0.227702	0.121797	SNP dominant
Solyc_Brandywine_10T001057.1	0	0	1	0.00635937	SV dominant
Solyc_Brandywine_10T001348.1	0.240006	0.759994	0	0.119081	InDel dominant
Solyc_Brandywine_10T001611.1	1	0	0	0.166057	SNP dominant
Solyc_Brandywine_10T001698.1	0	0	1	0.314924	SV dominant
Solyc_Brandywine_10T001748.1	0	0	1	0.0395965	SV dominant
Solyc_Brandywine_10T001952.1	0	0	1	0.385613	SV dominant
Solyc_Brandywine_10T002071.1	0	1	0	0.0384644	InDel dominant
Solyc_Brandywine_10T002072.1	0	0	1	0.192865	SV dominant
Solyc_Brandywine_10T002207.1	0	0	1	0.586932	SV dominant
Solyc_Brandywine_10T002298.1	0.000113309	0	0.999887	0.744897	SV dominant
Solyc_Brandywine_10T002383.1	0.776944	0	0.223056	0.508059	SNP dominant
Solyc_Brandywine_11T000001.1	0	0	1	0.803467	SV dominant
Solyc_Brandywine_11T000002.1	0	0.000297848	0.999702	0.318181	SV dominant
Solyc_Brandywine_11T000579.1	0	0	1	0.348259	SV dominant
Solyc_Brandywine_11T000688.1	0	0	1	0.0495998	SV dominant
Solyc_Brandywine_11T001102.1	0	0	1	0.538184	SV dominant
Solyc_Brandywine_11T001280.1	0.701123	0	0.298877	0.54047	InDel suppressed
Solyc_Brandywine_11T001304.1	0	0	1	0.562643	SV dominant
Solyc_Brandywine_11T001686.1	0.267506	0	0.732494	0.277329	InDel suppressed
Solyc_Brandywine_11T001733.1	0	1	0	0.0991138	InDel dominant
Solyc_Brandywine_11T001752.1	0.999745	0.00025457	0	0.360811	SNP dominant
Solyc_Brandywine_11T001936.1	0.980856	0	0.0191437	0.359217	SNP dominant
Solyc_Brandywine_11T002219.1	0.000293243	0	0.999707	0.314344	SV dominant
Solyc_Brandywine_11T002512.1	0.999832	0	0.000168271	0.507847	SNP dominant
Solyc_Brandywine_12T000093.1	0	0	1	0.0135309	SV dominant
Solyc_Brandywine_12T000180.1	0	1	0	0.0256217	InDel dominant
Solyc_Brandywine_12T000705.1	0	0.000213511	0.999786	0.413105	SV dominant
Solyc_Brandywine_12T000885.1	0	1	0	9.43576e-05	InDel dominant
Solyc_Brandywine_12T001017.1	0	0	1	0.674025	SV dominant
Solyc_Brandywine_12T001279.1	0.931139	0.0688612	0	0.0287582	SNP dominant
Solyc_Brandywine_12T001423.1	0.00018447	0	0.999816	0.467914	SV dominant
Solyc_Brandywine_12T001438.1	0	0.398057	0.601943	0.393712	SNP suppressed
Solyc_Brandywine_12T001443.1	1	0	0	0.0394332	SNP dominant
Solyc_Brandywine_12T001448.1	0	1	0	0.135176	InDel dominant
Solyc_Brandywine_12T001679.1	0	0	1	0.743141	SV dominant
Solyc_Brandywine_12T001773.1	0	0	1	0.567428	SV dominant
Solyc_Brandywine_12T001863.1	0.645034	0	0.354966	0.469455	InDel suppressed
Solyc_Brandywine_12T001945.1	1	0	0	0.0617686	SNP dominant
Solyc_Brandywine_12T002021.1	0	0	1	0.136017	SV dominant
Solyc_Brandywine_12T002182.1	0	0.344049	0.655951	0.385073	SNP suppressed
Solyc_Brandywine_12T002468.1	0.999553	0	0.000447487	0.214231	SNP dominant
Solyc_Brandywine_12T002504.1	0	0	1	0.117316	SV dominant
Solyc_EA00371_00T000041.1	1	0	0	9.80225e-05	SNP dominant
Solyc_EA00371_00T000043.1	0.5	0	0.5	0.000185087	InDel suppressed
Solyc_EA00371_00T000101.1	0	1	0	0.375777	InDel dominant
Solyc_EA00371_00T000118.1	1	0	0	0.247341	SNP dominant
Solyc_EA00371_00T000121.1	0	0	1	0.0733206	SV dominant
Solyc_EA00371_01T001399.1	0	1	0	0.0257414	InDel dominant
Solyc_EA00371_01T003955.1	0	0.000271077	0.999729	0.33502	SV dominant
Solyc_EA00371_02T000694.1	0	0	1	0.557526	SV dominant
Solyc_EA00371_02T002642.1	0	0	1	0.998104	SV dominant
Solyc_EA00371_02T002810.1	0.224829	0.775171	0	0.852112	InDel dominant
Solyc_EA00371_03T000372.1	0.0266408	0	0.973359	0.549296	SV dominant
Solyc_EA00371_03T001161.1	1	0	0	9.59644e-05	SNP dominant
Solyc_EA00371_03T002658.1	0.111513	0	0.888487	0.592289	SV dominant
Solyc_EA00371_04T000963.1	0	1	0	0.255808	InDel dominant
Solyc_EA00371_04T002936.1	1	0	0	0.0469846	SNP dominant
Solyc_EA00371_05T000779.1	1	0	0	0.125721	SNP dominant
Solyc_EA00371_05T001438.1	0	0	1	0.384872	SV dominant
Solyc_EA00371_07T001962.1	0	0.000238517	0.999761	0.365943	SV dominant
Solyc_EA00371_08T000566.1	0	0	1	0.174467	SV dominant
Solyc_EA00371_08T000601.1	0.157524	0	0.842476	0.616013	SV dominant
Solyc_EA00371_09T001250.1	0.741347	0	0.258653	0.172237	InDel suppressed
Solyc_EA00371_09T002588.1	1	0	0	0.33793	SNP dominant
Solyc_EA00371_10T001129.1	0	0	1	0.103522	SV dominant
Solyc_EA00371_11T000387.1	0.000204823	0	0.999795	0.427473	SV dominant
Solyc_EA00371_11T000622.1	0	0.000296875	0.999703	0.319152	SV dominant
Solyc_EA00371_12T001052.1	0	1	0	0.0587172	InDel dominant
Solyc_EA00371_12T001272.1	0	0	1	0.0743746	SV dominant
Solyc_EA00990_00T000030.1	0	0	1	0.0858979	SV dominant
Solyc_EA00990_00T000123.1	1	0	0	0.101149	SNP dominant
Solyc_EA00990_01T001249.1	0	1	0	0.0124408	InDel dominant
Solyc_EA00990_01T003846.1	0	1	0	0.102681	InDel dominant
Solyc_EA00990_01T004089.1	0	0	1	0.0358627	SV dominant
Solyc_EA00990_02T000567.1	0	0	1	0.0241825	SV dominant
Solyc_EA00990_03T001111.1	0	0	1	0.114169	SV dominant
Solyc_EA00990_04T001586.1	0.000312933	0	0.999687	0.294059	SV dominant
Solyc_EA00990_04T002028.1	1	0	0	0.0632425	SNP dominant
Solyc_EA00990_05T001232.1	0	0	1	0.479459	SV dominant
Solyc_EA00990_06T000561.1	0.508089	0	0.491911	0.516738	InDel suppressed
Solyc_EA00990_06T001625.1	0	0.261239	0.738761	0.444311	SNP suppressed
Solyc_EA00990_06T002411.1	0	0	1	0.271163	SV dominant
Solyc_EA00990_06T002443.1	0	0	1	0.447967	SV dominant
Solyc_EA00990_06T002608.1	0.148088	0	0.851912	0.123749	SV dominant
Solyc_EA00990_07T001849.1	0.306111	0	0.693889	0.511714	InDel suppressed
Solyc_EA00990_08T001174.1	0.159299	0	0.840701	0.290529	SV dominant
Solyc_EA00990_09T001132.1	0	0	1	0.0176901	SV dominant
Solyc_EA00990_10T001454.1	0.596992	0	0.403008	0.910559	InDel suppressed
Solyc_EA00990_11T001085.1	0.327233	0.524194	0.148573	0.869591	SV suppressed
Solyc_EA00990_11T002169.1	1	0	0	0.184858	SNP dominant
Solyc_EA00990_12T001398.1	0	0	1	0.0486743	SV dominant
Solyc_Fla8924_00T000018.1	1	0	0	0.041683	SNP dominant
Solyc_Fla8924_01T003736.1	0.0753139	0	0.924686	0.776143	SV dominant
Solyc_Fla8924_02T000664.1	0.280626	0	0.719374	0.218156	InDel suppressed
Solyc_Fla8924_03T000892.1	0	0.0251543	0.974846	0.00388524	SV dominant
Solyc_Fla8924_03T001273.1	0.551857	0	0.448143	0.240203	InDel suppressed
Solyc_Fla8924_03T001750.1	0.892491	0	0.107509	0.415495	SNP dominant
Solyc_Fla8924_04T001195.1	0	0	1	0.120683	SV dominant
Solyc_Fla8924_04T001318.1	0	1	0	0.0662411	InDel dominant
Solyc_Fla8924_04T002144.1	0	0.852061	0.147939	0.987925	InDel dominant
Solyc_Fla8924_06T000441.1	0.99959	0	0.000410101	0.232817	SNP dominant
Solyc_Fla8924_06T000442.1	0.0279272	0	0.972073	0.403434	SV dominant
Solyc_Fla8924_07T002093.1	0	0.530578	0.469422	0.408982	SNP suppressed
Solyc_Fla8924_08T000605.1	0.324023	0	0.675977	0.0765681	InDel suppressed
Solyc_Fla8924_08T001293.1	0.131514	0	0.868486	0.742316	SV dominant
Solyc_Fla8924_09T000096.1	0.663589	0	0.336411	0.0457088	InDel suppressed
Solyc_Fla8924_10T001336.1	0	1	0	0.162571	InDel dominant
Solyc_Fla8924_11T000300.1	0.340448	0	0.659552	0.686137	InDel suppressed
Solyc_Fla8924_11T000806.1	0.480113	0	0.519887	0.223628	InDel suppressed
Solyc_Fla8924_11T001380.1	0	0	1	0.315019	SV dominant
Solyc_Fla8924_12T000746.1	0.000202386	0	0.999798	0.447938	SV dominant
Solyc_Fla8924_12T001324.1	1	0	0	0.0608372	SNP dominant
Solyc_Floradade_00T000059.1	1	0	0	0.000114361	SNP dominant
Solyc_Floradade_01T000072.1	0.816304	0	0.183696	0.449795	SNP dominant
Solyc_Floradade_01T002109.1	0	0	1	0.0323138	SV dominant
Solyc_Floradade_01T003926.1	0.820833	0	0.179167	0.26706	SNP dominant
Solyc_Floradade_02T002470.1	0.119588	0	0.880412	0.268406	SV dominant
Solyc_Floradade_03T000716.1	0	0	1	0.0751817	SV dominant
Solyc_Floradade_03T000950.1	0.294944	0	0.705056	0.218508	InDel suppressed
Solyc_Floradade_03T001094.1	0	0.000180847	0.999819	0.511557	SV dominant
Solyc_Floradade_03T001818.1	0.697558	0	0.302442	0.323316	InDel suppressed
Solyc_Floradade_04T000118.1	1	0	0	0.00193691	SNP dominant
Solyc_Floradade_04T001006.1	0.446581	0.241461	0.311959	0.592455	Balanced
Solyc_Floradade_06T002018.1	0	0	1	0.706978	SV dominant
Solyc_Floradade_07T000714.1	0	0.000495688	0.999504	0.182573	SV dominant
Solyc_Floradade_09T001062.1	0	0	1	0.300359	SV dominant
Solyc_Floradade_10T001709.1	0.00020153	0	0.999798	0.445686	SV dominant
Solyc_Floradade_12T001243.1	0.326326	0.673674	0	0.166681	SV suppressed
Solyc_Floradade_12T001614.1	0	0.0519637	0.948036	0.479924	SV dominant
Sopim_LA2093_01T000401.1	0	0	1	9.83192e-05	SV dominant
Sopim_LA2093_01T000546.1	1	0	0	0.195162	SNP dominant
Sopim_LA2093_01T001761.1	0	1	0	0.147112	InDel dominant
Sopim_LA2093_01T001905.1	0	0	1	0.177733	SV dominant
Sopim_LA2093_01T003188.1	1	0	0	0.113581	SNP dominant
Sopim_LA2093_01T003282.1	0	0	1	0.773058	SV dominant
Sopim_LA2093_01T003352.1	0.363737	0	0.636263	0.217918	InDel suppressed
Sopim_LA2093_02T000830.1	0	0	1	0.884586	SV dominant
Sopim_LA2093_02T002417.1	0	0	1	0.713089	SV dominant
Sopim_LA2093_02T002581.1	0	0	1	0.547927	SV dominant
Sopim_LA2093_03T001776.1	1	0	0	0.019935	SNP dominant
Sopim_LA2093_03T001907.1	0	0	1	0.0166459	SV dominant
Sopim_LA2093_03T002544.1	0	0.000139478	0.999861	0.603967	SV dominant
Sopim_LA2093_04T000960.1	0	0.00114776	0.998852	0.0801417	SV dominant
Sopim_LA2093_04T003111.1	0	0.000211544	0.999788	0.413598	SV dominant
Sopim_LA2093_05T001777.1	0	0	1	0.0533031	SV dominant
Sopim_LA2093_05T002393.1	0.999665	0	0.00033477	0.276971	SNP dominant
Sopim_LA2093_06T000023.1	0.000165731	0	0.999834	0.515648	SV dominant
Sopim_LA2093_06T000069.1	0	0	1	0.681384	SV dominant
Sopim_LA2093_06T000361.1	0	0	1	0.0511138	SV dominant
Sopim_LA2093_06T001250.1	0	0	1	0.664897	SV dominant
Sopim_LA2093_06T001495.1	1	0	0	0.281129	SNP dominant
Sopim_LA2093_07T000226.1	0	0.0267151	0.973285	0.458095	SV dominant
Sopim_LA2093_08T000623.1	0	0	1	0.557441	SV dominant
Sopim_LA2093_08T001375.1	0.999778	0	0.000222025	0.414782	SNP dominant
Sopim_LA2093_08T001702.1	1	0	0	0.911697	SNP dominant
Sopim_LA2093_08T001726.1	0	0	1	9.39199e-05	SV dominant
Sopim_LA2093_08T002251.1	0	0.3271	0.6729	0.716692	SNP suppressed
Sopim_LA2093_09T000413.1	0.000149658	0	0.99985	0.554322	SV dominant
Sopim_LA2093_09T000820.1	0.0150607	0	0.984939	0.241036	SV dominant
Sopim_LA2093_11T000145.1	0.173145	0.450594	0.376262	0.974529	Balanced
Sopim_LA2093_11T000769.1	0.90639	0	0.0936103	0.233199	SNP dominant
Sopim_LA2093_11T001455.1	1	0	0	0.237411	SNP dominant
Sopim_LA2093_11T001669.1	0.00017649	0	0.999824	0.49617	SV dominant
Sopim_LA2093_12T000201.1	1	0	0	0.238876	SNP dominant
Solyc_LYC1410_00T000009.1	0	0	1	0.234956	SV dominant
Solyc_LYC1410_02T000442.1	0	0	1	0.115963	SV dominant
Solyc_LYC1410_03T003134.1	0	0	1	0.0837417	SV dominant
Solyc_LYC1410_05T000406.1	0.000154748	0	0.999845	0.563041	SV dominant
Solyc_LYC1410_05T000849.1	0	0	1	0.371234	SV dominant
Solyc_LYC1410_05T001674.1	0.95463	0	0.0453704	0.191717	SNP dominant
Solyc_LYC1410_08T000602.1	0.234298	0	0.765702	0.398287	SV dominant
Solyc_LYC1410_08T000975.1	0.491238	0	0.508762	0.749682	InDel suppressed
Solyc_LYC1410_10T001213.1	1	0	0	0.25737	SNP dominant
Solyc_LYC1410_12T001791.1	1	0	0	0.0571447	SNP dominant
Solyc_MM_01T001430.1	1	0	0	0.0942276	SNP dominant
Solyc_MM_02T001244.1	0.0337491	0	0.966251	0.357177	SV dominant
Solyc_MM_03T000994.1	0	0	1	0.26573	SV dominant
Solyc_MM_03T001000.1	0.365637	0	0.634363	0.657609	InDel suppressed
Solyc_MM_03T002774.1	0.0871534	0	0.912847	0.375787	SV dominant
Solyc_MM_04T000496.1	0.0562086	0.943791	0	0.029357	InDel dominant
Solyc_MM_07T000441.1	1	0	0	0.0654196	SNP dominant
Solyc_MM_07T000690.1	0.0453185	0.0271987	0.927483	0.492017	SV dominant
Solyc_MM_08T000874.1	1	0	0	0.227586	SNP dominant
Solyc_MM_09T001096.1	0	0.0101347	0.989865	0.17822	SV dominant
Solyc_MM_09T001730.1	0	0.00328345	0.996717	0.0289658	SV dominant
Solyc_MM_10T000702.1	0	0.667223	0.332777	0.300037	SNP suppressed
Solyc_MM_10T001154.1	0.999756	0	0.000244433	0.396856	SNP dominant
Solyc_MM_10T001317.1	0.047469	0.525396	0.427135	0.308014	SNP suppressed
Solyc_MM_11T001730.1	1	0	0	0.303564	SNP dominant
Solyc_MM_12T000945.1	0.919559	0	0.080441	0.0111949	SNP dominant
Solyc_MM_12T000986.1	0	0	1	0.132111	SV dominant
Sopim_PAS014479_00T000090.1	0	0.173656	0.826344	0.359609	SV dominant
Sopim_PAS014479_00T000117.1	0.622007	0	0.377993	0.187552	InDel suppressed
Sopim_PAS014479_01T002253.1	0.240711	0.759289	0	0.0408568	InDel dominant
Sopim_PAS014479_01T002310.1	0	0	1	0.834469	SV dominant
Sopim_PAS014479_02T002561.1	0	0	1	0.770233	SV dominant
Sopim_PAS014479_02T002650.1	0	0	1	0.176318	SV dominant
Sopim_PAS014479_02T002861.1	0.22309	0	0.77691	0.601459	SV dominant
Sopim_PAS014479_03T001467.1	0	0	1	0.607556	SV dominant
Sopim_PAS014479_04T001303.1	0	0	1	0.123516	SV dominant
Sopim_PAS014479_04T001813.1	0.0248847	0	0.975115	0.391305	SV dominant
Sopim_PAS014479_04T001964.1	1	0	0	0.0272258	SNP dominant
Sopim_PAS014479_04T002375.1	0	0	1	0.0932539	SV dominant
Sopim_PAS014479_04T002380.1	1	0	0	0.056737	SNP dominant
Sopim_PAS014479_04T002930.1	0	0.717938	0.282062	0.417054	SNP suppressed
Sopim_PAS014479_05T000681.1	0	0	1	0.937	SV dominant
Sopim_PAS014479_06T000427.1	0.00190366	0	0.998096	0.0504147	SV dominant
Sopim_PAS014479_06T000895.1	1	0	0	0.428971	SNP dominant
Sopim_PAS014479_06T001173.1	0	0	1	0.876656	SV dominant
Sopim_PAS014479_06T001866.1	0.000588794	0	0.999411	0.161524	SV dominant
Sopim_PAS014479_08T001896.1	0	0	1	0.837292	SV dominant
Sopim_PAS014479_09T000202.1	0	0.0817195	0.91828	0.978282	SV dominant
Sopim_PAS014479_10T001312.1	0.385356	0	0.614644	0.530401	InDel suppressed
Sopim_PAS014479_10T001664.1	1	0	0	0.0427019	SNP dominant
Sopim_PAS014479_11T000066.1	0.205546	0.404272	0.390182	0.348894	Balanced
Sopim_PAS014479_11T000695.1	0.14222	0	0.85778	0.479641	SV dominant
Sopim_PAS014479_11T001848.3	0.00017253	0	0.999827	0.514843	SV dominant
Sopim_PAS014479_12T001251.1	0	1	0	0.778673	InDel dominant
Solyc_PI169588_00T000116.1	0.65256	0	0.34744	0.486793	InDel suppressed
Solyc_PI169588_01T001229.1	1	0	0	0.00622484	SNP dominant
Solyc_PI169588_01T002888.1	0.000235558	0	0.999764	0.382305	SV dominant
Solyc_PI169588_01T003222.1	0	0	1	0.759393	SV dominant
Solyc_PI169588_01T003657.1	0	0	1	0.365802	SV dominant
Solyc_PI169588_01T004009.1	0.224789	0	0.775211	0.299991	SV dominant
Solyc_PI169588_02T000233.1	0	0	1	0.0786774	SV dominant
Solyc_PI169588_02T001905.1	0	1	0	0.0306984	InDel dominant
Solyc_PI169588_03T003062.1	0	1	0	9.32298e-05	InDel dominant
Solyc_PI169588_04T001678.1	0	0	1	0.0980267	SV dominant
Solyc_PI169588_04T002170.1	0	0.000449152	0.999551	0.211123	SV dominant
Solyc_PI169588_04T002298.1	0.237199	0	0.762801	0.373864	SV dominant
Solyc_PI169588_05T000705.1	0	0	1	0.65203	SV dominant
Solyc_PI169588_05T001642.1	0	0.332056	0.667944	0.151417	SNP suppressed
Solyc_PI169588_06T000326.1	0.300545	0	0.699455	0.404102	InDel suppressed
Solyc_PI169588_06T001055.1	0.000263433	0	0.999737	0.341196	SV dominant
Solyc_PI169588_07T000991.1	0	0.000185301	0.999815	0.486823	SV dominant
Solyc_PI169588_09T001046.1	0	0.247185	0.752815	0.100775	SV dominant
Solyc_PI169588_10T000409.1	0	0	1	0.162927	SV dominant
Solyc_PI169588_10T000570.1	0.745747	0	0.254253	0.557333	InDel suppressed
Solyc_PI169588_10T001306.1	0	0	1	0.00254199	SV dominant
Solyc_PI169588_12T000880.1	0	0	1	0.498869	SV dominant
Solyc_PI169588_12T001350.1	0.999453	0.000547038	0	0.177591	SNP dominant
Solyc_PI169588_12T001453.1	0.0675924	0.729246	0.203162	0.349508	InDel dominant
Solyc_PI169588_12T001712.1	0	0	1	0.733424	SV dominant
Solyc_PI303721_00T000044.1	0.489468	0	0.510532	0.516745	InDel suppressed
Solyc_PI303721_01T000482.1	0	0.000178888	0.999821	0.499633	SV dominant
Solyc_PI303721_01T000994.1	0.999831	0	0.00016912	0.524597	SNP dominant
Solyc_PI303721_01T001208.1	0	0.845304	0.154696	0.0567924	InDel dominant
Solyc_PI303721_01T002391.1	0.0901205	0	0.90988	0.858925	SV dominant
Solyc_PI303721_03T000799.1	0	0	1	9.39872e-05	SV dominant
Solyc_PI303721_04T000031.1	0.0721242	0.927876	0	0.345046	InDel dominant
Solyc_PI303721_04T000116.1	0	0	1	0.0888915	SV dominant
Solyc_PI303721_04T000768.1	1	0	0	0.0673001	SNP dominant
Solyc_PI303721_05T001093.1	0	0.590994	0.409006	0.846114	SNP suppressed
Solyc_PI303721_06T000284.1	0	0	1	0.615968	SV dominant
Solyc_PI303721_08T001039.1	0	0	1	0.455471	SV dominant
Solyc_PI303721_08T001314.1	0.727462	0	0.272538	0.955392	InDel suppressed
Solyc_PI303721_11T001612.1	1	0	0	0.0298094	SNP dominant
Solyc_PI303721_11T001934.1	0.000199269	0	0.999801	0.437575	SV dominant
Solyc_PI303721_12T000848.1	0	0	1	0.668601	SV dominant
Sopim_PP_00T000026.1	0	0	1	0.237949	SV dominant
Sopim_PP_01T001292.1	0	0	1	0.443244	SV dominant
Sopim_PP_01T003974.1	0	0	1	0.714509	SV dominant
Sopim_PP_02T000317.1	0.000273108	0	0.999727	0.336427	SV dominant
Sopim_PP_02T000809.1	0	0	1	0.864184	SV dominant
Sopim_PP_02T001875.1	0	0	1	0.957319	SV dominant
Sopim_PP_03T000390.1	0.000165314	0	0.999835	0.523625	SV dominant
Sopim_PP_03T002097.1	0.771151	0	0.228849	0.317419	SNP dominant
Sopim_PP_04T000789.1	0	1	0	0.196163	InDel dominant
Sopim_PP_04T001824.1	0.132398	0	0.867602	0.389583	SV dominant
Sopim_PP_05T000228.1	0.234606	0.765394	0	0.783761	InDel dominant
Sopim_PP_06T000550.1	0	0	1	0.833438	SV dominant
Sopim_PP_06T001168.1	0	0.0769287	0.923071	0.801	SV dominant
Sopim_PP_06T002017.1	0.000181421	0	0.999819	0.498206	SV dominant
Sopim_PP_10T000036.1	0.0932457	0	0.906754	0.574409	SV dominant
Sopim_PP_12T001739.1	0	0	1	0.155798	SV dominant
Solyc_TS112_01T000289.1	1	0	0	0.222348	SNP dominant
Solyc_TS112_02T000119.1	0.000130249	0	0.99987	0.628635	SV dominant
Solyc_TS112_02T000710.1	0	0	1	0.124824	SV dominant
Solyc_TS112_03T000555.1	1	0	0	0.109254	SNP dominant
Solyc_TS112_04T002956.1	0	0	1	0.0135336	SV dominant
Solyc_TS112_04T002963.1	0	1	0	0.0203655	InDel dominant
Solyc_TS112_05T001459.1	0	0	1	0.148409	SV dominant
Solyc_TS112_06T001417.1	0.907814	0	0.0921862	0.655775	SNP dominant
Solyc_TS112_06T001525.1	0.135581	0	0.864419	0.87612	SV dominant
Solyc_TS112_07T002367.1	0.47157	0	0.52843	0.338624	InDel suppressed
Solyc_TS112_08T001601.1	1	0	0	0.0566682	SNP dominant
Solyc_TS112_09T001137.1	0	0.695329	0.304671	0.48961	SNP suppressed
Solyc_TS112_11T000067.1	0	0	1	0.437097	SV dominant
Solyc_TS112_12T000827.1	0	0.148775	0.851225	0.0812698	SV dominant
Solyc_TS117_01T000011.1	0	0.00120119	0.998799	0.60308	SV dominant
Solyc_TS117_01T000292.2	0.117233	0	0.882767	0.539633	SV dominant
Solyc_TS117_01T000571.1	0	1	0	0.0105706	InDel dominant
Solyc_TS117_01T000943.1	0	0	1	0.109997	SV dominant
Solyc_TS117_01T001181.1	0	0.122831	0.877169	0.177029	SV dominant
Solyc_TS117_01T001223.1	0	0	1	0.119514	SV dominant
Solyc_TS117_01T001361.1	0	1	0	0.0580299	InDel dominant
Solyc_TS117_01T001532.1	0.157285	0	0.842715	0.745456	SV dominant
Solyc_TS117_01T001895.1	0.515733	0	0.484267	0.406766	InDel suppressed
Solyc_TS117_01T003787.1	0	1	0	0.284676	InDel dominant
Solyc_TS117_02T000547.1	0	0.183359	0.816641	0.235527	SV dominant
Solyc_TS117_02T000905.1	0	0	1	0.758481	SV dominant
Solyc_TS117_02T000963.1	0.0528378	0.25305	0.694112	0.368959	SNP suppressed
Solyc_TS117_02T001814.1	0.000181807	0	0.999818	0.460238	SV dominant
Solyc_TS117_02T002289.1	0	0	1	0.3803	SV dominant
Solyc_TS117_02T003083.1	0.000138909	0	0.999861	0.590813	SV dominant
Solyc_TS117_03T000324.1	0.0816523	0.918348	0	0.837756	InDel dominant
Solyc_TS117_03T000432.1	0.0733908	0	0.926609	0.790934	SV dominant
Solyc_TS117_03T000526.1	1	0	0	0.0945114	SNP dominant
Solyc_TS117_03T000621.1	0	0	1	9.02491e-05	SV dominant
Solyc_TS117_03T001103.1	0.136978	0	0.863022	0.203425	SV dominant
Solyc_TS117_03T001327.1	0.306483	0.339675	0.353842	0.731229	Balanced
Solyc_TS117_03T001451.1	0.118656	0	0.881344	0.467574	SV dominant
Solyc_TS117_03T002402.1	0.0960155	0	0.903985	0.175806	SV dominant
Solyc_TS117_03T002832.1	0.0797512	0	0.920249	0.874219	SV dominant
Solyc_TS117_04T000767.1	0	0	1	0.335591	SV dominant
Solyc_TS117_05T001627.1	0.98834	0	0.0116601	0.207765	SNP dominant
Solyc_TS117_05T001880.1	0	0	1	0.087668	SV dominant
Solyc_TS117_06T000305.1	0.160235	0.193317	0.646449	0.438917	SNP suppressed
Solyc_TS117_06T000944.1	0.681343	0	0.318657	0.174591	InDel suppressed
Solyc_TS117_06T002178.1	0	0	1	0.728115	SV dominant
Solyc_TS117_06T002446.1	0.0219639	0	0.978036	0.372203	SV dominant
Solyc_TS117_07T000364.1	0	1	0	9.51929e-05	InDel dominant
Solyc_TS117_07T000636.1	0.204375	0	0.795625	0.647581	SV dominant
Solyc_TS117_07T001356.1	0	0	1	0.367136	SV dominant
Solyc_TS117_07T001457.1	0	0	1	0.182988	SV dominant
Solyc_TS117_07T001683.1	0.447026	0.552974	0	0.0375648	SV suppressed
Solyc_TS117_07T001891.1	0	0	1	0.499561	SV dominant
Solyc_TS117_08T000767.1	0.000196497	0	0.999804	0.437082	SV dominant
Solyc_TS117_09T001580.1	0.999739	0	0.000261436	0.350417	SNP dominant
Solyc_TS117_09T002009.1	0	0	1	0.147088	SV dominant
Solyc_TS117_10T001400.1	0.372903	0.254743	0.372354	0.499632	Balanced
Solyc_TS117_11T001411.1	0	0	1	0.655242	SV dominant
Solyc_TS117_12T001470.1	0	0.47164	0.52836	0.93512	SNP suppressed
Solyc_TS117_12T002052.1	0.189135	0	0.810865	0.446941	SV dominant
Solyc_cer_TS118_01T000072.1	0.995523	0	0.00447689	0.346912	SNP dominant
Solyc_cer_TS118_01T000544.1	0	0	1	0.132099	SV dominant
Solyc_cer_TS118_01T000555.1	0	0	1	0.040407	SV dominant
Solyc_cer_TS118_01T002350.1	1	0	0	0.498893	SNP dominant
Solyc_cer_TS118_01T002634.1	0	0	1	0.334047	SV dominant
Solyc_cer_TS118_01T004409.1	0.11545	0	0.88455	0.149542	SV dominant
Solyc_cer_TS118_01T004462.1	0.0250915	0	0.974909	0.559395	SV dominant
Solyc_cer_TS118_02T000401.1	0.650952	0	0.349048	0.933189	InDel suppressed
Solyc_cer_TS118_02T001351.1	1	0	0	0.0117858	SNP dominant
Solyc_cer_TS118_02T003010.1	0	0	1	0.425498	SV dominant
Solyc_cer_TS118_02T003189.1	0	0.0396954	0.960305	0.192163	SV dominant
Solyc_cer_TS118_02T003200.1	0.0216907	0	0.978309	0.411152	SV dominant
Solyc_cer_TS118_03T002390.1	1	0	0	0.127931	SNP dominant
Solyc_cer_TS118_03T002778.1	0.177864	0	0.822136	0.0861277	SV dominant
Solyc_cer_TS118_03T003374.1	0	0.611631	0.388369	0.790462	SNP suppressed
Solyc_cer_TS118_04T000912.1	0	0.0113266	0.988673	0.713874	SV dominant
Solyc_cer_TS118_06T000689.1	0.298723	0	0.701277	0.47957	InDel suppressed
Solyc_cer_TS118_06T001419.1	0.0710819	0	0.928918	0.578321	SV dominant
Solyc_cer_TS118_06T001630.1	0	1	0	0.105225	InDel dominant
Solyc_cer_TS118_07T000042.1	0.000190863	0	0.999809	0.456688	SV dominant
Solyc_cer_TS118_07T000291.1	1	0	0	9.33845e-05	SNP dominant
Solyc_cer_TS118_07T000949.1	0.0901998	0	0.9098	0.463038	SV dominant
Solyc_cer_TS118_07T001234.1	1	0	0	0.924308	SNP dominant
Solyc_cer_TS118_07T002042.1	0	0	1	0.315075	SV dominant
Solyc_cer_TS118_08T000249.1	0	0	1	0.812995	SV dominant
Solyc_cer_TS118_08T000690.1	0	0	1	9.59333e-05	SV dominant
Solyc_cer_TS118_09T000075.1	0	0.731318	0.268682	0.484228	SNP suppressed
Solyc_cer_TS118_09T000100.1	0.999791	0	0.000209145	0.459327	SNP dominant
Solyc_cer_TS118_09T002066.1	0.258703	0	0.741297	0.38834	InDel suppressed
Solyc_cer_TS118_10T000745.1	0.182672	0.494907	0.322421	0.604815	Balanced
Solyc_cer_TS118_10T000842.1	0	0	1	0.0784408	SV dominant
Solyc_cer_TS118_10T001287.1	0	0	1	0.927222	SV dominant
Solyc_cer_TS118_11T001802.1	0.000226058	0	0.999774	0.391628	SV dominant
Solyc_cer_TS118_11T001830.1	0.0116787	0.988321	0	0.509857	InDel dominant
Solyc_cer_TS118_12T001306.1	0	0	1	0.449278	SV dominant
Solyc_cer_TS118_12T001854.1	0	0.45969	0.54031	0.421622	SNP suppressed
Solyc_cer_TS118_12T001862.1	0.0824135	0	0.917587	0.454939	SV dominant
Solyc_TS12_01T001476.1	0.777689	0	0.222311	0.856091	SNP dominant
Solyc_TS12_01T001647.1	0.222528	0	0.777472	0.540048	SV dominant
Solyc_TS12_02T000121.1	0	0	1	0.681098	SV dominant
Solyc_TS12_02T001203.1	0	0	1	0.624867	SV dominant
Solyc_TS12_02T001374.1	1	0	0	0.0219269	SNP dominant
Solyc_TS12_02T002331.1	0.376276	0	0.623724	0.586998	InDel suppressed
Solyc_TS12_03T001187.1	0	0.594699	0.405301	0.285986	SNP suppressed
Solyc_TS12_04T000029.1	1	0	0	0.130677	SNP dominant
Solyc_TS12_04T000668.1	0	0	1	0.670092	SV dominant
Solyc_TS12_05T001569.1	0.99679	0.00321018	0	0.775691	SNP dominant
Solyc_TS12_06T000163.1	0.0333885	0	0.966612	0.221387	SV dominant
Solyc_TS12_06T000964.1	0	0	1	0.423127	SV dominant
Solyc_TS12_07T000609.1	0.342789	0.414422	0.242789	0.55395	Balanced
Solyc_TS12_08T000884.1	0	0.403538	0.596462	0.946114	SNP suppressed
Solyc_TS12_08T000943.1	0	0.04179	0.95821	0.713537	SV dominant
Solyc_TS12_09T001321.1	0.0560506	0	0.943949	0.63009	SV dominant
Solyc_TS12_11T000820.1	0	0	1	0.843725	SV dominant
Solyc_TS12_11T001697.1	0.40631	0.59369	0	0.260753	SV suppressed
Solyc_TS12_11T001711.1	0	1	0	9.4792e-05	InDel dominant
Solyc_TS12_12T001278.1	0.00959941	0	0.990401	0.294593	SV dominant
Solyc_TS12_12T002184.1	0	0	1	0.564039	SV dominant
Sopim_TS156_01T002777.1	0.241617	0.0204615	0.737922	0.576302	InDel suppressed
Sopim_TS156_03T000924.1	0.0476155	0.656498	0.295886	0.362071	SNP suppressed
Sopim_TS156_04T001520.1	0	0	1	0.369258	SV dominant
Sopim_TS156_04T001655.1	0.228327	0.415447	0.356226	0.337174	Balanced
Sopim_TS156_04T002195.1	0.0715782	0	0.928422	0.531801	SV dominant
Sopim_TS156_05T000244.1	0	0	1	0.0760073	SV dominant
Sopim_TS156_07T000473.1	0.543494	0	0.456506	0.411816	InDel suppressed
Sopim_TS156_07T000725.1	0.94088	0	0.0591205	0.0638738	SNP dominant
Sopim_TS156_07T000794.1	0	1	0	0.0194033	InDel dominant
Sopim_TS156_07T001241.1	1	0	0	0.628143	SNP dominant
Sopim_TS156_08T001689.1	0	0	1	0.244796	SV dominant
Sopim_TS156_09T001195.1	0.311478	0.0186876	0.669835	0.250968	InDel suppressed
Sopim_TS156_10T002526.1	0	0	1	0.669006	SV dominant
Sopim_TS156_10T002586.1	0.518559	0	0.481441	0.567177	InDel suppressed
Sopim_TS156_12T002508.1	1	0	0	0.0489091	SNP dominant
Sopim_TS15_01T000365.1	0.494498	0	0.505502	0.242756	InDel suppressed
Sopim_TS15_01T000407.1	0.460032	0	0.539968	0.73162	InDel suppressed
Sopim_TS15_01T003477.1	1	0	0	9.86197e-05	SNP dominant
Sopim_TS15_02T002192.1	0.265863	0	0.734137	0.239322	InDel suppressed
Sopim_TS15_03T001851.1	1	0	0	0.487319	SNP dominant
Sopim_TS15_03T002824.1	0.521221	0	0.478779	0.493392	InDel suppressed
Sopim_TS15_04T002386.1	0.00932989	0	0.99067	0.710894	SV dominant
Sopim_TS15_05T000758.1	0.494009	0	0.505991	0.649069	InDel suppressed
Sopim_TS15_05T001807.1	0.517771	0	0.482229	0.393446	InDel suppressed
Sopim_TS15_08T001970.1	0.602908	0.397092	0	0.412595	SV suppressed
Sopim_TS15_09T002350.1	0	0	1	0.529167	SV dominant
Sopim_TS15_10T000928.1	1	0	0	0.108157	SNP dominant
Sopim_TS15_12T000056.1	0	0	1	0.607561	SV dominant
Sopim_TS15_12T001478.1	1	0	0	0.0188452	SNP dominant
Solyc_TS166_01T000243.1	0	0	1	0.21856	SV dominant
Solyc_TS166_01T000277.1	0.0986784	0	0.901322	0.237837	SV dominant
Solyc_TS166_01T000563.1	1	0	0	0.142579	SNP dominant
Solyc_TS166_01T000806.1	0	1	0	0.448392	InDel dominant
Solyc_TS166_01T001235.1	0.92991	0	0.0700896	0.208008	SNP dominant
Solyc_TS166_01T003168.1	0	0	1	0.430286	SV dominant
Solyc_TS166_02T000906.1	1	0	0	0.243203	SNP dominant
Solyc_TS166_03T001570.1	0	0.601948	0.398052	0.123712	SNP suppressed
Solyc_TS166_04T000858.1	0.145938	0	0.854062	0.762549	SV dominant
Solyc_TS166_04T001044.1	0	0.448414	0.551586	0.730702	SNP suppressed
Solyc_TS166_04T001309.1	0.000203713	0	0.999796	0.446281	SV dominant
Solyc_TS166_06T001633.1	1	0	0	0.041771	SNP dominant
Solyc_TS166_08T001142.1	0.814715	0	0.185285	0.365855	SNP dominant
Solyc_TS166_09T002279.1	0	0.55283	0.44717	0.368859	SNP suppressed
Solyc_TS166_10T000862.1	0	0.0956021	0.904398	0.587228	SV dominant
Solyc_TS171_00T000034.2	0.707187	0.292813	0	0.516459	SV suppressed
Solyc_TS171_01T000882.1	0.120307	0	0.879693	0.175439	SV dominant
Solyc_TS171_01T003341.1	0.5	0	0.5	0.000192593	InDel suppressed
Solyc_TS171_02T001814.1	0.0946203	0	0.90538	0.559108	SV dominant
Solyc_TS171_03T001041.1	0	0	1	0.497124	SV dominant
Solyc_TS171_04T001570.1	0.939598	0.0604023	0	0.207987	SNP dominant
Solyc_TS171_04T001574.1	0	0	1	0.640021	SV dominant
Solyc_TS171_04T001605.1	0	0.577517	0.422483	0.303533	SNP suppressed
Solyc_TS171_04T001624.1	0	0	1	0.517187	SV dominant
Solyc_TS171_05T000125.1	0.356603	0	0.643397	0.634038	InDel suppressed
Solyc_TS171_05T000972.1	0	0	1	0.56253	SV dominant
Solyc_TS171_05T001402.1	0	0	1	0.650341	SV dominant
Solyc_TS171_05T001776.1	0.999788	0	0.000211926	0.444857	SNP dominant
Solyc_TS171_06T000212.1	0.999787	0.000213493	0	0.423624	SNP dominant
Solyc_TS171_07T000971.1	0.000321533	0	0.999678	0.278912	SV dominant
Solyc_TS171_07T001045.1	1	0	0	0.0421568	SNP dominant
Solyc_TS171_07T002155.1	1	0	0	0.45324	SNP dominant
Solyc_TS171_08T000663.1	0	0	1	0.456868	SV dominant
Solyc_TS171_08T000666.1	0.244992	0	0.755008	0.598091	SV dominant
Solyc_TS171_08T001083.1	1	0	0	0.317625	SNP dominant
Solyc_TS171_09T001251.1	0.187351	0	0.812649	0.221967	SV dominant
Solyc_TS171_12T001536.1	0	0.560665	0.439335	0.905263	SNP suppressed
Solyc_TS185_01T000869.1	0.999863	0.000137015	0	0.686349	SNP dominant
Solyc_TS185_01T001537.1	0	0	1	0.279689	SV dominant
Solyc_TS185_01T003966.1	0	0.00102993	0.99897	0.348806	SV dominant
Solyc_TS185_02T000580.1	0	0.208602	0.791398	0.575954	SV dominant
Solyc_TS185_02T001346.1	0	0.0144983	0.985502	0.638769	SV dominant
Solyc_TS185_02T001547.1	0	0.000604103	0.999396	0.155773	SV dominant
Solyc_TS185_02T002037.1	0	0	1	0.952134	SV dominant
Solyc_TS185_02T002242.1	0.0642701	0.522931	0.412799	0.972859	SNP suppressed
Solyc_TS185_02T002287.1	0	0	1	0.697751	SV dominant
Solyc_TS185_02T002349.1	0	0.000213931	0.999786	0.422973	SV dominant
Solyc_TS185_02T002597.1	0	0	1	0.115643	SV dominant
Solyc_TS185_02T002976.1	1	0	0	0.0303894	SNP dominant
Solyc_TS185_03T000435.1	0	0	1	0.420023	SV dominant
Solyc_TS185_03T000751.1	0	0	1	0.0821161	SV dominant
Solyc_TS185_03T001566.1	0.16284	0.770683	0.0664773	0.383994	InDel dominant
Solyc_TS185_03T001710.1	0	0	1	0.0423983	SV dominant
Solyc_TS185_03T002239.1	0.695923	0	0.304077	0.4895	InDel suppressed
Solyc_TS185_03T002355.1	0	0	1	0.262788	SV dominant
Solyc_TS185_04T000361.1	0.71993	0	0.28007	0.842138	InDel suppressed
Solyc_TS185_04T000625.1	0.361532	0	0.638468	0.133254	InDel suppressed
Solyc_TS185_04T002827.1	0	0.0629207	0.937079	0.477487	SV dominant
Solyc_TS185_05T000482.1	0	0	1	0.297176	SV dominant
Solyc_TS185_06T001044.1	0.544743	0	0.455257	0.763831	InDel suppressed
Solyc_TS185_06T002252.1	0	0.156203	0.843797	0.818155	SV dominant
Solyc_TS185_06T002344.1	0.696955	0	0.303045	0.382757	InDel suppressed
Solyc_TS185_08T000912.1	0.703664	0.296336	0	0.0828444	SV suppressed
Solyc_TS185_08T001115.1	0.948687	0.0513135	0	0.536456	SNP dominant
Solyc_TS185_08T002394.1	0	0	1	0.732167	SV dominant
Solyc_TS185_09T001403.1	0	0	1	0.367684	SV dominant
Solyc_TS185_09T001620.1	0.372165	0	0.627835	0.113655	InDel suppressed
Solyc_TS185_09T002646.1	0.600915	0	0.399085	0.216089	InDel suppressed
Solyc_TS185_10T000605.1	0	0	1	0.340967	SV dominant
Solyc_TS185_10T001400.1	0	0	1	0.882695	SV dominant
Solyc_TS185_11T001637.1	1	0	0	0.0279613	SNP dominant
Solyc_TS185_11T001648.1	0.537824	0	0.462176	0.00577803	InDel suppressed
Solyc_TS185_12T000132.1	0.402495	0	0.597505	0.23692	InDel suppressed
Solyc_TS185_12T002046.1	0.0257193	0	0.974281	0.528088	SV dominant
Solyc_TS204_01T001673.1	0	0	1	0.02884	SV dominant
Solyc_TS204_01T003046.1	0	0	1	0.207719	SV dominant
Solyc_TS204_02T002627.1	0.000193641	0	0.999806	0.470654	SV dominant
Solyc_TS204_03T000982.1	0.287588	0	0.712412	0.0755027	InDel suppressed
Solyc_TS204_03T002225.1	0	0	1	0.349913	SV dominant
Solyc_TS204_05T002160.1	1	0	0	0.123559	SNP dominant
Solyc_TS204_06T000315.1	0.000292271	0	0.999708	0.311777	SV dominant
Solyc_TS204_09T000473.1	0.969406	0	0.0305939	0.383481	SNP dominant
Solyc_TS204_10T000865.1	0.430572	0	0.569428	0.296061	InDel suppressed
Solyc_TS204_10T001459.1	0	1	0	0.380344	InDel dominant
Solyc_TS204_10T002408.1	0.302019	0	0.697981	0.483141	InDel suppressed
Solyc_TS204_11T002230.1	0.00915574	0	0.990844	0.757215	SV dominant
Sopim_TS222_01T001961.1	0	0	1	0.534296	SV dominant
Sopim_TS222_03T000340.1	0	0	1	0.91365	SV dominant
Sopim_TS222_03T000908.1	0.165515	0	0.834485	0.561615	SV dominant
Sopim_TS222_06T000236.1	1	0	0	0.202323	SNP dominant
Sopim_TS222_06T000568.1	0.318595	0.681405	0	0.169623	SV suppressed
Sopim_TS222_08T000598.1	1	0	0	0.00890464	SNP dominant
Sopim_TS222_10T001819.1	0	0.158333	0.841667	0.406499	SV dominant
Sopim_TS222_11T001811.1	0	0.267428	0.732572	0.893331	SNP suppressed
Solyc_cer_TS238_01T002467.1	1	0	0	0.102871	SNP dominant
Solyc_cer_TS238_02T001582.1	0	0	1	0.0841842	SV dominant
Solyc_cer_TS238_04T001688.1	0	0	1	0.0266488	SV dominant
Solyc_cer_TS238_04T002748.1	0	0	1	0.141452	SV dominant
Solyc_cer_TS238_05T001685.1	0	0	1	0.92845	SV dominant
Solyc_cer_TS238_06T000269.1	1	0	0	0.0852497	SNP dominant
Solyc_cer_TS238_06T001049.1	0.00961872	0	0.990381	0.571811	SV dominant
Solyc_cer_TS238_06T001108.1	0	0	1	0.478802	SV dominant
Solyc_cer_TS238_07T001019.1	0.999862	0.00013833	0	0.640731	SNP dominant
Solyc_cer_TS238_07T001661.1	0.0979937	0	0.902006	0.0583157	SV dominant
Solyc_cer_TS238_07T001853.1	0	0	1	0.592972	SV dominant
Solyc_cer_TS238_09T000221.1	0	0.0424857	0.957514	0.646894	SV dominant
Solyc_cer_TS238_11T000781.1	0.774148	0.225852	0	0.204033	SNP dominant
Solyc_cer_TS238_11T001418.1	0.000188291	0	0.999812	0.470723	SV dominant
Solyc_cer_TS238_12T000008.1	0.000161892	0	0.999838	0.524051	SV dominant
Solyc_cer_TS238_12T001128.1	0	0	1	0.1356	SV dominant
Sopim_TS265_00T000287.1	0	1	0	0.023323	InDel dominant
Sopim_TS265_01T000167.1	0	0	1	0.176212	SV dominant
Sopim_TS265_01T000547.1	0.60243	0	0.39757	0.182673	InDel suppressed
Sopim_TS265_02T000816.1	0	0.16448	0.83552	0.855294	SV dominant
Sopim_TS265_02T003145.1	0.0580634	0	0.941937	0.927591	SV dominant
Sopim_TS265_04T000646.1	0	0.000184663	0.999815	0.486391	SV dominant
Sopim_TS265_05T002619.1	0	0	1	0.191537	SV dominant
Sopim_TS265_07T001842.1	0.609558	0	0.390442	0.860562	InDel suppressed
Sopim_TS265_07T002229.1	1	0	0	0.161686	SNP dominant
Sopim_TS265_07T002641.1	0.426648	0.573352	0	0.185939	SV suppressed
Sopim_TS265_08T000889.1	0.865468	0.134532	0	0.723414	SNP dominant
Sopim_TS265_08T001129.1	0.113066	0.886934	0	0.0939688	InDel dominant
Sopim_TS265_08T001648.1	0.123849	0	0.876151	0.914798	SV dominant
Sopim_TS265_09T001819.1	1	0	0	0.0474291	SNP dominant
Sopim_TS265_10T000368.1	0.0457807	0.954219	0	0.643494	InDel dominant
Sopim_TS265_10T001824.1	0.000190418	0	0.99981	0.462394	SV dominant
Sopim_TS265_11T002493.1	0	0	1	0.152989	SV dominant
Sopim_TS265_12T001302.1	0	0	1	0.331868	SV dominant
Sopim_TS265_12T002759.1	0.0181101	0	0.98189	0.368923	SV dominant
Solyc_cer_TS280_01T000814.1	1	0	0	0.820368	SNP dominant
Solyc_cer_TS280_02T001834.1	0	0	1	0.236588	SV dominant
Solyc_cer_TS280_03T001343.1	0	0	1	0.149061	SV dominant
Solyc_cer_TS280_04T001577.1	0	0.0277686	0.972231	0.636256	SV dominant
Solyc_cer_TS280_06T000228.1	0.999815	0.000184733	0	0.49926	SNP dominant
Solyc_cer_TS280_06T000807.1	0	0	1	0.392121	SV dominant
Solyc_cer_TS280_07T000033.1	0	0.0210121	0.978988	0.37983	SV dominant
Solyc_cer_TS280_07T000843.1	1	0	0	0.421275	SNP dominant
Solyc_cer_TS280_07T001097.1	0.000244239	0	0.999756	0.364522	SV dominant
Solyc_cer_TS280_07T001236.1	0	0	1	0.547688	SV dominant
Solyc_cer_TS280_07T001818.1	0	0	1	0.19815	SV dominant
Solyc_cer_TS281_01T001450.1	0.125391	0	0.874609	0.170023	SV dominant
Solyc_cer_TS281_01T001850.1	1	0	0	0.159918	SNP dominant
Solyc_cer_TS281_01T001919.1	1	0	0	0.271696	SNP dominant
Solyc_cer_TS281_01T003378.1	0.537976	0	0.462024	0.431713	InDel suppressed
Solyc_cer_TS281_02T000312.1	0.1579	0	0.8421	0.24005	SV dominant
Solyc_cer_TS281_02T001800.1	0.000199379	0	0.999801	0.454444	SV dominant
Solyc_cer_TS281_02T001837.1	0	0	1	0.0289033	SV dominant
Solyc_cer_TS281_02T002447.1	0.908128	0	0.0918725	0.301566	SNP dominant
Solyc_cer_TS281_02T002907.1	0	0.612218	0.387782	0.395641	SNP suppressed
Solyc_cer_TS281_03T001507.1	0	0.00110773	0.998892	0.0863912	SV dominant
Solyc_cer_TS281_03T002066.1	0.000232144	0	0.999768	0.390511	SV dominant
Solyc_cer_TS281_04T000492.1	1	0	0	0.170786	SNP dominant
Solyc_cer_TS281_04T001122.1	0	0.0698596	0.93014	0.815837	SV dominant
Solyc_cer_TS281_04T001602.1	1	0	0	0.0128892	SNP dominant
Solyc_cer_TS281_04T002029.1	0	0	1	0.107245	SV dominant
Solyc_cer_TS281_05T001058.1	0	0	1	0.67565	SV dominant
Solyc_cer_TS281_06T001117.1	0.212449	0	0.787551	0.366118	SV dominant
Solyc_cer_TS281_06T001830.1	0	0.00054791	0.999452	0.167614	SV dominant
Solyc_cer_TS281_06T001965.1	0	0.000191891	0.999808	0.468533	SV dominant
Solyc_cer_TS281_06T002851.1	0	0	1	0.0376657	SV dominant
Solyc_cer_TS281_07T001007.1	0.0632195	0	0.936781	0.250134	SV dominant
Solyc_cer_TS281_08T000973.1	0.0841411	0	0.915859	0.364678	SV dominant
Solyc_cer_TS281_08T001265.1	0.000266046	0	0.999734	0.351037	SV dominant
Solyc_cer_TS281_08T001525.1	0.0588501	0	0.94115	0.524422	SV dominant
Solyc_cer_TS281_08T001991.1	0.0140625	0.985938	0	0.431804	InDel dominant
Solyc_cer_TS281_09T000318.1	0	1	0	0.402529	InDel dominant
Solyc_cer_TS281_09T001062.1	0	0	1	0.0707624	SV dominant
Solyc_cer_TS281_09T001149.1	0.0634597	0	0.93654	0.361659	SV dominant
Solyc_cer_TS281_09T001160.1	0.413913	0.586087	0	0.249381	SV suppressed
Solyc_cer_TS281_10T000750.1	0	0	1	0.0922525	SV dominant
Solyc_cer_TS281_10T001062.1	0.631695	0	0.368305	0.959078	InDel suppressed
Solyc_cer_TS281_10T001200.1	0.645383	0	0.354617	0.277392	InDel suppressed
Solyc_cer_TS281_10T001440.1	0	0	1	0.0874482	SV dominant
Solyc_cer_TS281_10T002569.1	0	0.0325464	0.967454	0.355933	SV dominant
Solyc_cer_TS281_11T000236.1	0.996484	0	0.00351606	0.268707	SNP dominant
Solyc_cer_TS281_11T001773.1	0	1	0	0.339945	InDel dominant
Solyc_cer_TS281_11T001920.1	0	0	1	0.534045	SV dominant
Solyc_cer_TS281_12T000805.1	0.162453	0	0.837547	0.532965	SV dominant
Solyc_cer_TS281_12T001438.1	0.140407	0	0.859593	0.15398	SV dominant
Solyc_cer_TS281_12T001529.1	0	1	0	0.654852	InDel dominant
Solyc_cer_TS281_12T002270.1	0	1	0	0.0734656	InDel dominant
Solyc_TS331_01T001475.1	1	0	0	0.24379	SNP dominant
Solyc_TS331_01T004365.1	0.000182908	0	0.999817	0.472805	SV dominant
Solyc_TS331_02T000380.1	0.999693	0	0.000306767	0.302645	SNP dominant
Solyc_TS331_02T002032.1	0	0	1	0.974153	SV dominant
Solyc_TS331_02T002491.1	0	0	1	0.836104	SV dominant
Solyc_TS331_03T002801.1	0.508622	0	0.491378	0.178803	InDel suppressed
Solyc_TS331_04T000344.1	0	0	1	0.00841134	SV dominant
Solyc_TS331_04T000702.1	0	0	1	0.970491	SV dominant
Solyc_TS331_04T001955.1	0.22946	0.77054	0	0.629703	InDel dominant
Solyc_TS331_04T002104.1	0	0	1	0.860975	SV dominant
Solyc_TS331_04T002580.1	0	0	1	0.245729	SV dominant
Solyc_TS331_04T002882.1	0.000193369	0	0.999807	0.443129	SV dominant
Solyc_TS331_06T000288.1	0.000177262	0	0.999823	0.47625	SV dominant
Solyc_TS331_06T000618.1	0	0.208422	0.791578	0.127186	SV dominant
Solyc_TS331_06T000918.1	0.0250007	0	0.974999	0.510352	SV dominant
Solyc_TS331_07T001155.1	0.711401	0	0.288599	0.141249	InDel suppressed
Solyc_TS331_07T001791.1	0.0425346	0.0672058	0.89026	0.420214	SV dominant
Solyc_TS331_08T001739.1	0.000358093	0	0.999642	0.260471	SV dominant
Solyc_TS331_09T000574.1	0	0	1	0.0034265	SV dominant
Solyc_TS331_10T000704.1	1	0	0	0.0281545	SNP dominant
Solyc_TS331_10T000738.1	0	0	1	0.307553	SV dominant
Solyc_TS331_10T001103.2	0.296601	0.703399	0	0.378755	SV suppressed
Solyc_TS331_10T001560.1	0.239557	0	0.760443	0.249569	SV dominant
Solyc_TS331_11T002580.1	0.908748	0	0.0912515	0.0227909	SNP dominant
Solyc_TS331_12T001052.1	0.611068	0	0.388932	0.188542	InDel suppressed
Solyc_TS331_12T001281.1	0	0	1	0.0139775	SV dominant
Solyc_TS331_12T002113.1	1	0	0	0.0512847	SNP dominant
Solyc_cer_TS39_01T001222.1	0	0	1	9.86594e-05	SV dominant
Solyc_cer_TS39_01T002224.2	0.979964	0	0.0200361	0.0971365	SNP dominant
Solyc_cer_TS39_03T001627.1	0.00748272	0	0.992517	0.773377	SV dominant
Solyc_cer_TS39_03T001706.1	0.000231692	0	0.999768	0.385451	SV dominant
Solyc_cer_TS39_03T002819.1	0	0	1	0.15156	SV dominant
Solyc_cer_TS39_04T002365.1	0.256734	0	0.743266	0.864559	InDel suppressed
Solyc_cer_TS39_05T001551.1	0	0	1	0.586284	SV dominant
Solyc_cer_TS39_06T001686.1	0	0.000223873	0.999776	0.406239	SV dominant
Solyc_cer_TS39_07T000503.1	0.422887	0	0.577113	0.379917	InDel suppressed
Solyc_cer_TS39_07T000725.1	1	0	0	0.0118263	SNP dominant
Solyc_cer_TS39_07T002105.1	0	0	1	0.267351	SV dominant
Solyc_cer_TS39_07T002303.1	0	1	0	0.00301467	InDel dominant
Solyc_cer_TS39_08T001807.1	0	0	1	0.0950516	SV dominant
Solyc_cer_TS39_08T001883.1	0.398671	0	0.601329	0.442551	InDel suppressed
Solyc_cer_TS39_09T002095.1	1	0	0	0.427107	SNP dominant
Solyc_cer_TS39_10T000781.1	0.0174236	0.478507	0.50407	0.494307	SNP suppressed
Solyc_cer_TS39_10T001197.1	0.266539	0.733461	0	0.228963	SV suppressed
Solyc_cer_TS39_10T001311.1	1	0	0	0.0165416	SNP dominant
Solyc_cer_TS39_11T001582.1	0	0.00017179	0.999828	0.524264	SV dominant
Solyc_cer_TS39_11T001744.1	1	0	0	0.131219	SNP dominant
Solyc_cer_TS39_12T000711.1	0.358754	0.0439605	0.597286	0.868706	InDel suppressed
Solyc_cer_TS39_12T001892.1	0.218915	0	0.781085	0.0850093	SV dominant
Solyc_TS3_01T002082.1	0.999689	0	0.000310817	0.29055	SNP dominant
Solyc_TS3_02T002273.1	0	0.281713	0.718287	0.165894	SNP suppressed
Solyc_TS3_04T000818.1	0.000161658	0	0.999838	0.564663	SV dominant
Solyc_TS3_04T001063.1	0.213964	0	0.786036	0.648659	SV dominant
Solyc_TS3_04T001166.1	0.190219	0	0.809781	0.720212	SV dominant
Solyc_TS3_05T001450.1	0	0	1	0.0783694	SV dominant
Solyc_TS3_05T001479.1	0	0	1	0.0937004	SV dominant
Solyc_TS3_05T001783.1	0	0	1	0.591085	SV dominant
Solyc_TS3_05T001913.1	0.000350429	0	0.99965	0.256829	SV dominant
Solyc_TS3_06T000128.1	0	0	1	0.00609561	SV dominant
Solyc_TS3_07T001565.1	0.0673886	0.926139	0.00647283	0.122377	InDel dominant
Solyc_TS3_10T002134.1	0	0.566395	0.433605	0.108258	SNP suppressed
Sopim_TS413_01T000030.1	0	0	1	0.740715	SV dominant
Sopim_TS413_01T003290.1	0.00845173	0	0.991548	0.969653	SV dominant
Sopim_TS413_01T003351.1	0	0.0191965	0.980803	0.697705	SV dominant
Sopim_TS413_01T003469.1	0.000255559	0	0.999744	0.34092	SV dominant
Sopim_TS413_01T003508.1	0	0.11281	0.88719	0.7318	SV dominant
Sopim_TS413_02T001941.1	0	0	1	0.035473	SV dominant
Sopim_TS413_02T002527.1	0.0443296	0	0.95567	0.583747	SV dominant
Sopim_TS413_02T002864.1	0.823314	0	0.176686	0.214812	SNP dominant
Sopim_TS413_03T000562.1	0.563607	0.436393	0	0.473586	SV suppressed
Sopim_TS413_03T001981.1	0	0.471196	0.528804	0.893148	SNP suppressed
Sopim_TS413_03T002026.1	0.22228	0	0.77772	0.435678	SV dominant
Sopim_TS413_04T000023.1	0	0.000186027	0.999814	0.477516	SV dominant
Sopim_TS413_04T000972.1	0	0	1	0.28799	SV dominant
Sopim_TS413_05T000061.1	0.554788	0.335944	0.109267	0.352441	SV suppressed
Sopim_TS413_05T001058.1	0	0.562619	0.437381	0.912051	SNP suppressed
Sopim_TS413_05T001942.1	0	0	1	0.351687	SV dominant
Sopim_TS413_06T000777.1	0	0	1	0.908946	SV dominant
Sopim_TS413_06T001594.1	0.998572	0	0.00142775	0.451443	SNP dominant
Sopim_TS413_06T002243.1	0	1	0	0.0491519	InDel dominant
Sopim_TS413_07T001961.1	0	0	1	0.666474	SV dominant
Sopim_TS413_07T002291.1	0	0	1	0.734514	SV dominant
Sopim_TS413_07T002422.1	0	0	1	0.335627	SV dominant
Sopim_TS413_08T001602.1	0.0458227	0	0.954177	0.429813	SV dominant
Sopim_TS413_09T000207.1	0.442489	0	0.557511	0.755074	InDel suppressed
Sopim_TS413_09T002066.1	0	0.000227838	0.999772	0.382315	SV dominant
Sopim_TS413_10T001248.1	0.0474731	0	0.952527	0.466798	SV dominant
Sopim_TS413_10T001433.1	0.114051	0.467627	0.418321	0.545255	SNP suppressed
Sopim_TS413_10T001434.1	0	0.0260813	0.973919	0.213125	SV dominant
Sopim_TS413_11T001742.1	0.000224278	0	0.999776	0.395842	SV dominant
Sopim_TS413_12T001942.1	1	0	0	0.0106845	SNP dominant
Sopim_TS413_12T002434.1	0	0	1	0.25233	SV dominant
Sopim_TS421_01T004048.1	0	1	0	0.0190206	InDel dominant
Sopim_TS421_02T001964.1	0.229591	0	0.770409	0.58708	SV dominant
Sopim_TS421_05T000288.1	0.262696	0	0.737304	0.383503	InDel suppressed
Sopim_TS421_05T002234.1	1	0	0	0.303733	SNP dominant
Sopim_TS421_06T000296.1	0.178735	0	0.821265	0.54867	SV dominant
Sopim_TS421_06T002062.1	0.434165	0	0.565835	0.0523861	InDel suppressed
Sopim_TS421_06T002586.1	0	0.000236058	0.999764	0.38314	SV dominant
Sopim_TS421_07T000538.1	0	0	1	0.121212	SV dominant
Sopim_TS421_07T001319.1	0.898324	0	0.101676	0.0198198	SNP dominant
Sopim_TS421_08T002182.1	0	0	1	0.0554239	SV dominant
Sopim_TS421_09T000484.1	0.90025	0.0997501	0	0.485841	SNP dominant
Sopim_TS421_10T000805.1	0	0	1	0.285021	SV dominant
Sopim_TS421_11T000313.1	0	0.000109067	0.999891	0.840542	SV dominant
Sopim_TS421_11T001649.1	0	0	1	0.0927481	SV dominant
Sopim_TS421_11T001650.1	0	0	1	0.203783	SV dominant
Sopim_TS421_11T001698.1	1	0	0	0.0590985	SNP dominant
Sopim_TS421_11T001757.1	0.150101	0	0.849899	0.237717	SV dominant
Sopim_TS421_12T001046.1	0.713544	0.121825	0.164632	0.850683	SNP dominant
Sopim_TS439_01T000583.1	1	0	0	0.235994	SNP dominant
Sopim_TS439_03T003089.1	0	0.231773	0.768227	0.162163	SV dominant
Sopim_TS439_04T001305.1	0.569766	0.430234	0	0.503757	SV suppressed
Sopim_TS439_08T002109.1	1	0	0	0.584508	SNP dominant
Sopim_TS439_12T000215.1	0	0.845532	0.154468	0.288023	InDel dominant
Solyc_cer_TS545_00T000005.1	0.400885	0.599115	0	0.389955	SV suppressed
Solyc_cer_TS545_01T000141.1	0.438687	0	0.561313	0.84143	InDel suppressed
Solyc_cer_TS545_01T000387.1	0.999366	0.000634013	0	0.147592	SNP dominant
Solyc_cer_TS545_01T000943.1	0.358825	0.144034	0.49714	0.766894	InDel suppressed
Solyc_cer_TS545_01T001310.1	0.480576	0	0.519424	0.345539	InDel suppressed
Solyc_cer_TS545_01T001599.1	0.999714	0.000286178	0	0.318514	SNP dominant
Solyc_cer_TS545_02T002585.1	1	0	0	0.0491908	SNP dominant
Solyc_cer_TS545_02T003033.1	1	0	0	0.0625436	SNP dominant
Solyc_cer_TS545_03T000377.1	0	0	1	0.0192374	SV dominant
Solyc_cer_TS545_03T001819.1	0	0	1	0.597609	SV dominant
Solyc_cer_TS545_04T001062.1	0.124221	0	0.875779	0.260036	SV dominant
Solyc_cer_TS545_04T001606.1	0	0	1	0.242271	SV dominant
Solyc_cer_TS545_05T000849.1	0.289203	0.412855	0.297942	0.73384	Balanced
Solyc_cer_TS545_05T002361.1	1	0	0	0.638873	SNP dominant
Solyc_cer_TS545_09T000966.1	0.581072	0	0.418928	0.578781	InDel suppressed
Solyc_cer_TS545_09T001512.1	0	0.000159594	0.99984	0.548309	SV dominant
Solyc_cer_TS545_11T000840.1	0.899175	0	0.100825	0.296319	SNP dominant
Solyc_cer_TS545_12T001359.1	0.757943	0.242057	0	0.652714	SNP dominant
Solyc_cer_TS545_12T001533.1	0.508493	0	0.491507	0.546335	InDel suppressed
Solyc_TS60_01T000020.1	0	0.722628	0.277372	0.214903	SNP suppressed
Solyc_TS60_01T001428.1	0	0	1	0.0323506	SV dominant
Solyc_TS60_01T001660.1	0.494071	0.505929	0	0.245809	SV suppressed
Solyc_TS60_01T002362.1	0.00064748	0	0.999353	0.144325	SV dominant
Solyc_TS60_01T003931.1	0	1	0	0.156849	InDel dominant
Solyc_TS60_02T000323.1	0	1	0	0.0407364	InDel dominant
Solyc_TS60_02T002450.1	0.827469	0	0.172531	0.658796	SNP dominant
Solyc_TS60_02T002694.1	0.942937	0	0.0570626	0.0818225	SNP dominant
Solyc_TS60_03T000902.1	0	0	1	0.500663	SV dominant
Solyc_TS60_03T001194.1	0	0.000432683	0.999567	0.215988	SV dominant
Solyc_TS60_03T001317.1	0.997494	0.0025058	0	0.0387118	SNP dominant
Solyc_TS60_03T001873.1	1	0	0	0.324348	SNP dominant
Solyc_TS60_03T002728.1	0.45831	0.54169	0	0.170562	SV suppressed
Solyc_TS60_04T000031.1	0.0332728	0	0.966727	0.437907	SV dominant
Solyc_TS60_04T000032.1	0.029329	0	0.970671	0.457258	SV dominant
Solyc_TS60_04T000267.1	0	0.0181262	0.981874	0.284009	SV dominant
Solyc_TS60_05T000620.1	0.00020173	0	0.999798	0.45707	SV dominant
Solyc_TS60_05T001400.1	0.207234	0	0.792766	0.619923	SV dominant
Solyc_TS60_06T000136.1	0	0	1	0.110069	SV dominant
Solyc_TS60_06T001250.1	0.0425385	0	0.957462	0.313669	SV dominant
Solyc_TS60_07T000032.1	0.0662402	0	0.93376	0.650308	SV dominant
Solyc_TS60_07T000611.1	1	0	0	0.018489	SNP dominant
Solyc_TS60_07T001008.1	0	1	0	0.152374	InDel dominant
Solyc_TS60_07T002385.1	0.24478	0	0.75522	0.731737	SV dominant
Solyc_TS60_08T000613.1	0.0474426	0.952557	0	0.91818	InDel dominant
Solyc_TS60_08T001117.1	0.771879	0.228121	0	0.383439	SNP dominant
Solyc_TS60_09T000755.1	0.206798	0	0.793202	0.481282	SV dominant
Solyc_TS60_09T001173.1	0	1	0	0.393364	InDel dominant
Solyc_TS60_10T000491.1	0.369777	0	0.630223	0.445203	InDel suppressed
Solyc_TS60_11T000498.1	0	0	1	0.384857	SV dominant
Solyc_TS60_11T001038.1	0	1	0	9.72557e-05	InDel dominant
Solyc_TS60_11T001328.1	0	0	1	9.60843e-05	SV dominant
Solyc_TS60_11T001705.1	0	0	1	0.100207	SV dominant
Solyc_TS60_12T001239.1	0.968271	0	0.0317289	0.630028	SNP dominant
Solyc_TS60_12T002206.1	0	0	1	0.0925583	SV dominant
Solyc_cer_TS623_01T000237.1	0	0	1	0.391385	SV dominant
Solyc_cer_TS623_01T000610.1	0.409689	0	0.590311	0.207755	InDel suppressed
Solyc_cer_TS623_01T000848.1	1	0	0	0.0132949	SNP dominant
Solyc_cer_TS623_01T003206.2	0	0.0577097	0.94229	0.664746	SV dominant
Solyc_cer_TS623_01T003207.1	0	0.000168485	0.999832	0.521264	SV dominant
Solyc_cer_TS623_01T004113.1	0.0463931	0	0.953607	0.352853	SV dominant
Solyc_cer_TS623_02T003015.1	0	0.000233765	0.999766	0.393495	SV dominant
Solyc_cer_TS623_04T000445.1	0	0	1	9.85814e-05	SV dominant
Solyc_cer_TS623_04T000887.1	0	0.56527	0.43473	0.475372	SNP suppressed
Solyc_cer_TS623_04T001466.1	0	0.000392878	0.999607	0.243396	SV dominant
Solyc_cer_TS623_05T001561.1	0.392247	0	0.607753	0.491762	InDel suppressed
Solyc_cer_TS623_06T000225.1	0.475041	0	0.524959	0.0868896	InDel suppressed
Solyc_cer_TS623_06T000920.1	0.35163	0.64837	0	0.159068	SV suppressed
Solyc_cer_TS623_06T001203.1	0	0	1	0.186355	SV dominant
Solyc_cer_TS623_06T001976.1	0	1	0	9.80683e-05	InDel dominant
Solyc_cer_TS623_06T002271.1	0	0	1	0.0846764	SV dominant
Solyc_cer_TS623_08T000441.1	0	0	1	0.403753	SV dominant
Solyc_cer_TS623_08T000622.1	1	0	0	0.174928	SNP dominant
Solyc_cer_TS623_08T001695.1	0	0	1	0.620687	SV dominant
Solyc_cer_TS623_09T000471.1	0.0224366	0	0.977563	0.849045	SV dominant
Solyc_cer_TS623_09T000475.2	0	0	1	0.798937	SV dominant
Solyc_cer_TS623_09T000822.1	0.4758	0.5242	0	0.131752	SV suppressed
Solyc_cer_TS623_11T000511.1	0.170831	0	0.829169	0.563188	SV dominant
Solyc_TS629_01T001100.1	1	0	0	0.0905127	SNP dominant
Solyc_TS629_01T002609.1	0	0	1	0.641708	SV dominant
Solyc_TS629_01T003044.1	1	0	0	0.0204831	SNP dominant
Solyc_TS629_01T003681.1	0	0.222006	0.777994	0.182861	SV dominant
Solyc_TS629_02T001028.1	1	0	0	0.28744	SNP dominant
Solyc_TS629_02T001405.1	1	0	0	0.00191205	SNP dominant
Solyc_TS629_02T002073.1	0.782752	0	0.217248	0.104914	SNP dominant
Solyc_TS629_02T002941.1	0	0	1	0.182543	SV dominant
Solyc_TS629_02T003384.1	0	0	1	0.503948	SV dominant
Solyc_TS629_04T000448.1	0.999852	0.000147636	0	0.623552	SNP dominant
Solyc_TS629_05T001182.1	0	0	1	0.534059	SV dominant
Solyc_TS629_06T000045.1	0	0	1	0.277437	SV dominant
Solyc_TS629_06T000930.1	1	0	0	0.565763	SNP dominant
Solyc_TS629_06T002722.1	0.999777	0	0.000223456	0.43415	SNP dominant
Solyc_TS629_09T000107.1	0.674221	0	0.325779	0.0923439	InDel suppressed
Solyc_TS629_09T000330.1	0	0	1	0.808085	SV dominant
Solyc_TS629_10T001120.1	0.336986	0	0.663014	0.122594	InDel suppressed
Solyc_TS629_10T001313.1	0.0809009	0	0.919099	0.68772	SV dominant
Solyc_TS629_12T001221.1	0.182926	0.303768	0.513305	0.804769	Balanced
Solyc_TS629_12T001222.1	0.787835	0.212165	0	0.660606	SNP dominant
Solyc_TS692_01T000815.1	1	0	0	0.148357	SNP dominant
Solyc_TS692_01T002000.1	0.21679	0.247791	0.535418	0.631761	Balanced
Solyc_TS692_01T002389.2	0	0	1	0.701849	SV dominant
Solyc_TS692_02T001096.1	0.996698	0	0.00330168	0.0300221	SNP dominant
Solyc_TS692_03T001358.1	0.910096	0	0.0899042	0.123629	SNP dominant
Solyc_TS692_03T001654.1	0	0	1	0.0377934	SV dominant
Solyc_TS692_03T001711.1	1	0	0	0.177494	SNP dominant
Solyc_TS692_04T001012.1	0.227039	0	0.772961	0.54925	SV dominant
Solyc_TS692_04T002091.1	0	0	1	0.463753	SV dominant
Solyc_TS692_05T000758.1	0.424166	0	0.575834	0.733353	InDel suppressed
Solyc_TS692_05T001337.1	0.692397	0	0.307603	0.346647	InDel suppressed
Solyc_TS692_07T000702.1	1	0	0	0.306535	SNP dominant
Solyc_TS692_07T002066.1	0	0	1	0.127949	SV dominant
Solyc_TS692_09T001153.1	0	0.336233	0.663767	0.307931	SNP suppressed
Solyc_TS692_09T001320.1	0.284967	0.531719	0.183314	0.440008	Balanced
Solyc_TS692_09T002408.1	0.999782	0	0.000217818	0.427728	SNP dominant
Solyc_TS692_11T000276.1	0	0	1	0.488658	SV dominant
Solyc_TS80_01T001530.1	0	0	1	0.550582	SV dominant
Solyc_TS80_01T002577.1	0	0	1	0.217474	SV dominant
Solyc_TS80_01T003114.1	0.460171	0.539829	0	0.352862	SV suppressed
Solyc_TS80_03T002295.1	0	0	1	0.403638	SV dominant
Solyc_TS80_04T000344.2	0	0	1	0.741413	SV dominant
Solyc_TS80_04T000914.1	0	0	1	0.931366	SV dominant
Solyc_TS80_05T002434.1	1	0	0	9.71308e-05	SNP dominant
Solyc_TS80_08T001425.1	0	0	1	0.186595	SV dominant
Solyc_TS80_08T002040.1	0.761334	0	0.238666	0.525487	SNP dominant
Solyc_TS80_09T001617.1	1	0	0	0.0118357	SNP dominant
Solyc_TS80_11T000148.1	0	1	0	0.21854	InDel dominant
Solyc_TS80_11T000812.1	1	0	0	0.114918	SNP dominant
Solyc_TS80_11T001225.1	1	0	0	0.182308	SNP dominant
Solyc_TS80_11T002200.1	0.000151119	0	0.999849	0.563524	SV dominant
Solyc_TS80_11T002260.1	0.000185196	0	0.999815	0.477136	SV dominant
Solyc_TS80_11T002303.1	0	0	1	0.747913	SV dominant
Solyc_cer_TS96_01T001256.1	0	0.199176	0.800824	0.246954	SV dominant
Solyc_cer_TS96_01T002775.1	0	0.000221186	0.999779	0.410021	SV dominant
Solyc_cer_TS96_02T000027.1	0.48503	0	0.51497	0.165161	InDel suppressed
Solyc_cer_TS96_02T000348.1	0.46223	0.279088	0.258682	0.719494	Balanced
Solyc_cer_TS96_02T002511.1	0	0	1	9.5532e-05	SV dominant
Solyc_cer_TS96_02T002850.1	0	0	1	0.497036	SV dominant
Solyc_cer_TS96_02T002985.1	0.230616	0	0.769384	0.182155	SV dominant
Solyc_cer_TS96_03T000783.1	1	0	0	0.098217	SNP dominant
Solyc_cer_TS96_03T001503.1	0.174187	0.0282093	0.797604	0.643667	SV dominant
Solyc_cer_TS96_03T001751.1	0.000508328	0	0.999492	0.187111	SV dominant
Solyc_cer_TS96_03T001753.1	0	0	1	0.856251	SV dominant
Solyc_cer_TS96_04T002778.1	0	0	1	9.81051e-05	SV dominant
Solyc_cer_TS96_05T000653.1	0	0	1	0.59012	SV dominant
Solyc_cer_TS96_05T000660.1	0.0564086	0	0.943591	0.569444	SV dominant
Solyc_cer_TS96_05T001495.1	0.348623	0	0.651377	0.44367	InDel suppressed
Solyc_cer_TS96_05T002344.1	0.0736871	0	0.926313	0.492828	SV dominant
Solyc_cer_TS96_06T002498.1	0	0.559	0.441	0.338491	SNP suppressed
Solyc_cer_TS96_07T001649.1	1	0	0	0.05653	SNP dominant
Solyc_cer_TS96_08T000861.1	0	0	1	0.601184	SV dominant
Solyc_cer_TS96_10T000141.1	0.000213599	0	0.999786	0.434343	SV dominant
Solyc_cer_TS96_10T000781.1	0.480642	0	0.519358	0.0288936	InDel suppressed
Solyc_cer_TS96_10T001126.1	1	0	0	0.0576452	SNP dominant
Solyc_cer_TS96_10T001357.1	0.368835	0	0.631165	0.14808	InDel suppressed
Solyc_cer_TS96_10T001358.1	0	0	1	0.0705201	SV dominant
Solyc_cer_TS96_10T001359.1	0.282893	0.717107	0	0.317421	SV suppressed
Solyc_cer_TS96_12T000223.1	0.127679	0.271142	0.601179	0.233692	SNP suppressed
Solyc_TS9_01T000020.1	0.680217	0	0.319783	0.0419534	InDel suppressed
Solyc_TS9_01T000881.1	0.0456023	0	0.954398	0.479438	SV dominant
Solyc_TS9_01T001720.1	0	0	1	0.077064	SV dominant
Solyc_TS9_01T002544.1	0.603867	0	0.396133	0.641706	InDel suppressed
Solyc_TS9_01T003137.1	0.901683	0	0.0983169	0.70053	SNP dominant
Solyc_TS9_01T004126.1	0	1	0	0.333437	InDel dominant
Solyc_TS9_02T000224.1	0	0	1	0.704556	SV dominant
Solyc_TS9_02T001661.1	0	0	1	0.0743088	SV dominant
Solyc_TS9_03T000569.1	1	0	0	0.0577715	SNP dominant
Solyc_TS9_03T001688.1	0.314956	0.685044	0	0.0992322	SV suppressed
Solyc_TS9_03T002470.1	0	0.000172927	0.999827	0.513196	SV dominant
Solyc_TS9_03T002694.1	0	0	1	0.155473	SV dominant
Solyc_TS9_04T001001.1	0.675216	0	0.324784	0.114272	InDel suppressed
Solyc_TS9_04T001244.1	0.000237203	0	0.999763	0.381905	SV dominant
Solyc_TS9_04T001629.1	0.0931193	0	0.906881	0.796897	SV dominant
Solyc_TS9_04T002436.1	0.588898	0	0.411102	0.267198	InDel suppressed
Solyc_TS9_06T000783.1	0	0	1	0.627236	SV dominant
Solyc_TS9_08T000128.1	1	0	0	0.55722	SNP dominant
Solyc_TS9_08T000581.1	0.385291	0.466107	0.148601	0.261241	SV suppressed
Solyc_TS9_08T000590.1	0.700059	0	0.299941	0.29968	InDel suppressed
Solyc_TS9_09T002400.1	0.000208371	0	0.999792	0.432718	SV dominant
Solyc_TS9_10T000198.1	0	0	1	0.174703	SV dominant
Solyc_TS9_10T000363.1	1	0	0	0.700996	SNP dominant
Solyc_TS9_10T000579.1	0	0.000144762	0.999855	0.602859	SV dominant
Solyc_TS9_10T002443.1	1	0	0	9.61195e-05	SNP dominant
TomatoPan000190.1	0	1	0	0.0132203	InDel dominant
TomatoPan002860.1	0.000251609	0	0.999748	0.366623	SV dominant
TomatoPan002900.1	0.117171	0	0.882829	0.264709	SV dominant
TomatoPan005910.1	1	0	0	0.0671941	SNP dominant
TomatoPan006030.1	0.809178	0	0.190822	0.714294	SNP dominant
TomatoPan006180.1	0	0.000361218	0.999639	0.248309	SV dominant
TomatoPan008000.1	1	0	0	0.0459581	SNP dominant
TomatoPan013490.1	0	1	0	0.393084	InDel dominant
TomatoPan042230.1	0.425714	0	0.574286	0.625994	InDel suppressed
TomatoPan043150.1	0	0	1	0.14509	SV dominant
TomatoPan044170.1	0.805122	0	0.194878	0.598277	SNP dominant
TomatoPan045110.1	0	0	1	0.0131658	SV dominant
TomatoPan046570.1	1	0	0	0.174179	SNP dominant
TomatoPan046690.1	0	0	1	0.537609	SV dominant
TomatoPan048290.1	0.0344777	0	0.965522	0.834365	SV dominant
TomatoPan049340.1	0.348967	0.283714	0.367319	0.242347	Balanced
TomatoPan052280.1	0	0	1	0.41988	SV dominant
TomatoPan015700.1	1	0	0	0.542461	SNP dominant
TomatoPan015740.1	0	0	1	0.374818	SV dominant
TomatoPan017220.1	0	0.00018882	0.999811	0.47769	SV dominant
TomatoPan017670.1	0	0	1	0.727591	SV dominant
TomatoPan018620.1	0	0	1	0.707559	SV dominant
TomatoPan018720.1	0	0	1	0.700023	SV dominant
TomatoPan019320.1	0	0	1	0.429036	SV dominant
TomatoPan020920.1	0	0.658065	0.341935	0.175853	SNP suppressed
TomatoPan023830.1	1	0	0	9.6935e-05	SNP dominant
TomatoPan023980.1	0	0	1	0.011582	SV dominant
TomatoPan057170.1	0	0	1	0.157809	SV dominant
TomatoPan057310.1	0.875733	0	0.124267	0.515027	SNP dominant
TomatoPan057370.1	0	0	1	0.0404298	SV dominant
TomatoPan058080.1	0	0	1	0.0875625	SV dominant
TomatoPan059000.1	0	1	0	0.102374	InDel dominant
TomatoPan059840.1	0	0.000397298	0.999603	0.22886	SV dominant
TomatoPan059940.1	0	0.502354	0.497646	0.280004	SNP suppressed
TomatoPan060130.1	0.9997	0.000300356	0	0.311705	SNP dominant
TomatoPan060200.1	1	0	0	0.674317	SNP dominant
TomatoPan061410.1	0.185596	0.0976107	0.716793	0.34143	SV dominant
TomatoPan062880.1	0.268218	0	0.731782	0.717423	InDel suppressed
TomatoPan024620.1	0	1	0	0.0657384	InDel dominant
TomatoPan024720.1	1	0	0	0.6951	SNP dominant
TomatoPan027920.1	0.927755	0	0.0722447	0.231227	SNP dominant
TomatoPan028290.1	0.271575	0.728425	0	0.401783	SV suppressed
TomatoPan028960.1	0.00570776	0	0.994292	0.30293	SV dominant
TomatoPan029850.1	0	0	1	0.394914	SV dominant
TomatoPan030100.1	0	0	1	0.673031	SV dominant
TomatoPan030130.1	0	0	1	0.0892039	SV dominant
TomatoPan030150.1	0	0.351664	0.648336	0.451142	SNP suppressed
TomatoPan030200.1	0	0.000234129	0.999766	0.382173	SV dominant
TomatoPan030500.1	0.128885	0	0.871115	0.132005	SV dominant
TomatoPan064840.1	0	1	0	0.0606605	InDel dominant
TomatoPan064970.1	0.160334	0.839666	0	0.121667	InDel dominant
TomatoPan064980.1	0	0.130232	0.869768	0.5641	SV dominant
TomatoPan066280.1	0.999705	0	0.000294995	0.307037	SNP dominant
TomatoPan066560.1	0	0	1	0.069541	SV dominant
TomatoPan067000.1	0	1	0	0.0914151	InDel dominant
TomatoPan067710.1	0	0	1	0.173932	SV dominant
TomatoPan067720.1	0	0.00251956	0.99748	0.0387254	SV dominant
TomatoPan067900.1	0.442505	0.557495	0	0.0284102	SV suppressed
TomatoPan030590.1	0.9996	0.000400013	0	0.23856	SNP dominant
TomatoPan031420.1	1	0	0	0.0826973	SNP dominant
Solyc00T000002.1	0.616283	0	0.383717	0.157076	InDel suppressed
Solyc00T000003.1	0	0.0379393	0.962061	0.415857	SV dominant
Solyc00T000004.1	0	0.23328	0.76672	0.50515	SV dominant
Solyc00T000005.1	0	1	0	9.71065e-05	InDel dominant
Solyc00T000006.1	0.000330862	0	0.999669	0.281725	SV dominant
Solyc00T000007.1	0	1	0	0.165011	InDel dominant
Solyc00T000013.1	0	0	1	0.251893	SV dominant
Solyc00T000012.2	0	0	1	0.25731	SV dominant
Solyc00T000014.1	1	0	0	0.1483	SNP dominant
Solyc00T000016.1	0.000295302	0	0.999705	0.307231	SV dominant
Solyc00T000019.1	0	0.814816	0.185184	0.665427	InDel dominant
Solyc00T000020.1	0	0	1	0.275001	SV dominant
Solyc00T000021.1	0	1	0	0.395382	InDel dominant
Solyc00T000022.1	0	0	1	0.344408	SV dominant
Solyc00T000023.1	0.126765	0.483099	0.390137	0.451082	SNP suppressed
Solyc00T000024.1	0.320832	0.648575	0.0305934	0.28862	SV suppressed
Solyc00T000025.1	0.000157929	0	0.999842	0.523061	SV dominant
Solyc00T000026.1	0	1	0	0.19405	InDel dominant
Solyc00T000027.1	0.195668	0	0.804332	0.40322	SV dominant
Solyc00T000028.1	0	0.389426	0.610574	0.529776	SNP suppressed
Solyc00T000029.1	0.0973771	0.563884	0.338739	0.619995	SNP suppressed
Solyc00T000030.1	0	0.669141	0.330859	0.487832	SNP suppressed
Solyc00T000032.1	0.136919	0	0.863081	0.189789	SV dominant
Solyc00T000033.1	0	0	1	0.193702	SV dominant
Solyc00T000035.1	0.101036	0	0.898964	0.432734	SV dominant
Solyc00T000034.1	0.219882	0.780118	0	0.208924	InDel dominant
Solyc00T000036.1	1	0	0	0.0611856	SNP dominant
Solyc00T000037.3	0	1	0	0.52982	InDel dominant
Solyc00T000038.1	0	0.375976	0.624024	0.225083	SNP suppressed
Solyc00T000039.1	0	0	1	0.22969	SV dominant
Solyc00T000041.1	0	0.000148283	0.999852	0.59449	SV dominant
Solyc00T000045.1	0	0.169742	0.830258	0.122444	SV dominant
Solyc00T000046.1	0.000173227	0	0.999827	0.48583	SV dominant
Solyc00T000047.1	0	0	1	0.164416	SV dominant
Solyc00T000048.1	0.958777	0	0.0412227	0.127304	SNP dominant
Solyc00T000049.1	1	0	0	0.146658	SNP dominant
Solyc00T000050.1	1	0	0	0.257084	SNP dominant
Solyc00T000053.1	1	0	0	0.323151	SNP dominant
Solyc01T000001.1	0	0.000310832	0.999689	0.286415	SV dominant
Solyc01T000002.1	0.929109	0.0708913	0	0.191664	SNP dominant
Solyc01T000003.2	0.378072	0.406405	0.215523	0.208466	Balanced
Solyc01T000004.1	0	0	1	0.834892	SV dominant
Solyc01T000005.1	0	0.0295953	0.970405	0.87659	SV dominant
Solyc01T000008.1	0	0	1	0.818324	SV dominant
Solyc01T000009.3	0	0	1	0.879593	SV dominant
Solyc01T000011.1	0.054789	0	0.945211	0.402894	SV dominant
Solyc01T000012.1	0	0	1	0.241846	SV dominant
Solyc01T000013.1	0.255848	0	0.744152	0.64819	InDel suppressed
Solyc01T000014.1	0.298798	0.701202	0	0.0776784	SV suppressed
Solyc01T000015.1	0.000174678	0	0.999825	0.496881	SV dominant
Solyc01T000017.1	0.300309	0	0.699691	0.479847	InDel suppressed
Solyc01T000018.1	1	0	0	0.136749	SNP dominant
Solyc01T000020.1	1	0	0	0.0877809	SNP dominant
Solyc01T000022.2	0.0001528	0	0.999847	0.548868	SV dominant
Solyc01T000023.3	0.396531	0	0.603469	0.321808	InDel suppressed
Solyc01T000024.1	0	0	1	0.276673	SV dominant
Solyc01T000028.1	0	0	1	0.376733	SV dominant
Solyc01T000029.1	1	0	0	0.298043	SNP dominant
Solyc01T000032.1	0.269584	0	0.730416	0.493503	InDel suppressed
Solyc01T000033.1	0	0.00565391	0.994346	0.974225	SV dominant
Solyc01T000034.1	0	0	1	0.451506	SV dominant
Solyc01T000035.1	1	0	0	0.0863485	SNP dominant
Solyc01T000036.1	0	0	1	0.281741	SV dominant
Solyc01T000037.1	0	0.0018036	0.998196	0.389725	SV dominant
Solyc01T000038.1	0.0664459	0	0.933554	0.339073	SV dominant
Solyc01T000039.1	1	0	0	0.000321351	SNP dominant
Solyc01T000040.1	0.000248801	0	0.999751	0.36827	SV dominant
Solyc01T000042.1	0.563204	0	0.436796	0.487505	InDel suppressed
Solyc01T000043.1	0.103767	0	0.896233	0.458916	SV dominant
Solyc01T000044.1	0	0	1	0.642719	SV dominant
Solyc01T000045.1	1	0	0	0.0247339	SNP dominant
Solyc01T000046.1	0	0	1	0.646387	SV dominant
Solyc01T000047.1	0.698358	0	0.301642	0.27036	InDel suppressed
Solyc01T000048.1	0	0	1	0.363432	SV dominant
Solyc01T000049.1	0	0	1	0.0924599	SV dominant
Solyc01T000050.1	0.630722	0	0.369278	0.893739	InDel suppressed
Solyc01T000051.1	0	0	1	0.345075	SV dominant
Solyc01T000052.1	0.18513	0.424453	0.390417	0.540954	Balanced
Solyc01T000054.1	0.449248	0	0.550752	0.188644	InDel suppressed
Solyc01T000056.1	0.000121908	0	0.999878	0.700575	SV dominant
Solyc01T000060.1	0.300556	0	0.699444	0.504548	InDel suppressed
Solyc01T000062.1	0.00154728	0	0.998453	0.531791	SV dominant
Solyc01T000063.1	0.638038	0	0.361962	0.604558	InDel suppressed
Solyc01T000066.1	0.000255164	0	0.999745	0.352151	SV dominant
PRAM_267.1.p1	0.256971	0	0.743029	0.591478	InDel suppressed
PRAM_272.1.p1	0	0	1	0.239226	SV dominant
PRAM_274.1.p1	0.213176	0	0.786824	0.43544	SV dominant
PRAM_283.1.p2	0.220542	0	0.779458	0.517704	SV dominant
Solyc01T000068.1	0.0905376	0	0.909462	0.330183	SV dominant
Solyc01T000069.1	0	0	1	0.529939	SV dominant
Solyc01T000070.1	0	0	1	0.0889276	SV dominant
Solyc01T000071.1	0	0	1	0.230467	SV dominant
Solyc01T000072.1	0.562738	0	0.437262	0.325832	InDel suppressed
Solyc01T000074.1	0	0	1	0.0334442	SV dominant
Solyc01T000075.1	0	0.605548	0.394452	0.608782	SNP suppressed
Solyc01T000076.1	0	0.000161682	0.999838	0.530744	SV dominant
Solyc01T000077.1	0.774796	0	0.225204	0.23192	SNP dominant
Solyc01T000080.1	0	0	1	0.32226	SV dominant
Solyc01T000082.1	0.000221966	0	0.999778	0.395217	SV dominant
Solyc01T000083.1	0	0.69211	0.30789	0.569386	SNP suppressed
Solyc01T000084.1	0	0.25234	0.74766	0.667251	SNP suppressed
Solyc01T000085.1	0.265415	0	0.734585	0.406725	InDel suppressed
Solyc01T000087.1	0.534993	0	0.465007	0.27034	InDel suppressed
Solyc01T000088.1	0	0	1	0.271223	SV dominant
Solyc01T000091.1	0.999721	0	0.000278504	0.336124	SNP dominant
Solyc01T000092.2	0	0.296741	0.703259	0.998849	SNP suppressed
Solyc01T000093.1	0.180175	0	0.819825	0.497973	SV dominant
Solyc01T000094.1	0.0844553	0	0.915545	0.655654	SV dominant
Solyc01T000095.1	0.000185624	0	0.999814	0.459283	SV dominant
Solyc01T000096.2	0	0	1	0.822881	SV dominant
Solyc01T000098.1	0	0.000169702	0.99983	0.508064	SV dominant
Solyc01T000099.1	0	0	1	0.437314	SV dominant
Solyc01T000100.1	0	0.000557584	0.999442	0.687157	SV dominant
Solyc01T000104.1	0	0.005546	0.994454	0.305977	SV dominant
Solyc01T000105.1	1	0	0	0.0288701	SNP dominant
Solyc01T000107.1	0	0	1	0.599924	SV dominant
Solyc01T000108.1	0	0	1	0.221018	SV dominant
Solyc01T000109.1	0	0.13343	0.86657	0.141487	SV dominant
Solyc01T000111.1	0	0	1	0.0667189	SV dominant
Solyc01T000115.1	0	0	1	0.868507	SV dominant
Solyc01T000117.1	0	0	1	0.83832	SV dominant
Solyc01T000120.1	0	0	1	0.353346	SV dominant
Solyc01T000121.1	0	0	1	0.348978	SV dominant
Solyc01T000122.1	0	0	1	0.788582	SV dominant
Solyc01T000123.1	0.278279	0	0.721721	0.412202	InDel suppressed
Solyc01T000125.1	0.147037	0	0.852963	0.764727	SV dominant
Solyc01T000131.1	0	0	1	0.497612	SV dominant
Solyc01T000133.1	0.00030486	0	0.999695	0.304793	SV dominant
Solyc01T000135.2	0.5	0	0.5	0.000191964	InDel suppressed
Solyc01T000136.1	0.157776	0	0.842224	0.394198	SV dominant
Solyc01T000137.1	0.372836	0.627164	0	0.555335	SV suppressed
Solyc01T000138.1	0	0.000204996	0.999795	0.43524	SV dominant
Solyc01T000142.1	0	0	1	0.73736	SV dominant
Solyc01T000146.1	0	0	1	0.339408	SV dominant
Solyc01T000147.2	0	0	1	0.277585	SV dominant
Solyc01T000148.4	1	0	0	0.22635	SNP dominant
Solyc01T000149.1	0.0925535	0	0.907447	0.279113	SV dominant
Solyc01T000150.2	0	0	1	0.687299	SV dominant
Solyc01T000152.1	0.10947	0	0.89053	0.214622	SV dominant
Solyc01T000153.1	0.0301688	0	0.969831	0.831025	SV dominant
Solyc01T000154.1	0	0	1	0.149842	SV dominant
Solyc01T000155.1	0.999035	0	0.000965276	0.101989	SNP dominant
Solyc01T000156.1	0.293844	0	0.706156	0.403249	InDel suppressed
Solyc01T000157.1	0	0	1	0.243914	SV dominant
Solyc01T000159.1	0.000774122	0	0.999226	0.124662	SV dominant
Solyc01T000160.1	0.0222514	0.104555	0.873194	0.840579	SV dominant
Solyc01T000162.1	0.021115	0	0.978885	0.301574	SV dominant
Solyc01T000163.1	0.000158323	0	0.999842	0.539984	SV dominant
Solyc01T000164.1	0	0	1	0.782969	SV dominant
Solyc01T000165.1	0	0	1	0.364357	SV dominant
Solyc01T000171.1	0	1	0	0.130188	InDel dominant
Solyc01T000172.1	0	0	1	0.0360882	SV dominant
Solyc01T000173.1	0	0	1	0.904713	SV dominant
Solyc01T000174.1	0.0859376	0	0.914062	0.834189	SV dominant
Solyc01T000177.1	0.155348	0	0.844652	0.555781	SV dominant
Solyc01T000178.1	0.000457368	0	0.999543	0.20126	SV dominant
Solyc01T000179.1	0	0	1	0.106426	SV dominant
Solyc01T000180.1	0	0	1	0.730956	SV dominant
Solyc01T000181.1	0	0	1	0.856998	SV dominant
Solyc01T000183.1	0.671486	0	0.328514	0.429922	InDel suppressed
Solyc01T000187.1	0	0.0506146	0.949385	0.457369	SV dominant
Solyc01T000188.1	0.0411086	0	0.958891	0.171789	SV dominant
Solyc01T000189.1	0	0	1	0.610511	SV dominant
Solyc01T000192.1	0	0	1	0.473978	SV dominant
Solyc01T000193.1	0	0	1	0.32122	SV dominant
Solyc01T000197.1	0.000256748	0	0.999743	0.34495	SV dominant
Solyc01T000198.1	0.0230564	0	0.976944	0.852294	SV dominant
Solyc01T000199.2	0	0.000158412	0.999842	0.544633	SV dominant
Solyc01T000200.1	0.539198	0	0.460802	0.455278	InDel suppressed
Solyc01T000201.1	0	0	1	0.794211	SV dominant
Solyc01T000203.4	0.038105	0	0.961895	0.24252	SV dominant
Solyc01T000206.1	0	0.000261233	0.999739	0.346377	SV dominant
Solyc01T000207.1	0	0.668729	0.331271	0.540002	SNP suppressed
Solyc01T000208.1	0.01397	0	0.98603	0.515727	SV dominant
Solyc01T000209.1	0	0	1	0.0387743	SV dominant
Solyc01T000210.1	0	1	0	0.778497	InDel dominant
Solyc01T000212.1	0	0	1	0.295954	SV dominant
Solyc01T000215.1	1	0	0	0.0236039	SNP dominant
Solyc01T000216.1	0.000156656	0	0.999843	0.544119	SV dominant
Solyc01T000217.1	0.00292468	0	0.997075	0.719732	SV dominant
Solyc01T000218.1	0	0.000104966	0.999895	0.776976	SV dominant
Solyc01T000221.1	0.43072	0	0.56928	0.463236	InDel suppressed
Solyc01T000222.1	0.658787	0	0.341213	0.912633	InDel suppressed
Solyc01T000224.1	0.0453359	0	0.954664	0.276871	SV dominant
Solyc01T000225.1	0	0.43227	0.56773	0.383339	SNP suppressed
Solyc01T000229.1	0	0	1	0.524923	SV dominant
Solyc01T000230.1	0.226645	0	0.773355	0.15146	SV dominant
Solyc01T000231.1	0.999745	0	0.000254663	0.372669	SNP dominant
Solyc01T000232.1	0	0	1	0.973683	SV dominant
Solyc01T000234.1	0.0721988	0	0.927801	0.405931	SV dominant
Solyc01T000235.1	0.999808	0	0.000191937	0.477254	SNP dominant
Solyc01T000236.1	0.0199006	0	0.980099	0.882213	SV dominant
Solyc01T000237.1	0	0	1	0.479122	SV dominant
Solyc01T000238.1	0	0.000287539	0.999712	0.309064	SV dominant
Solyc01T000240.1	0.985396	0	0.0146044	0.416161	SNP dominant
Solyc01T000241.1	0.126351	0.665991	0.207658	0.619105	SNP suppressed
Solyc01T000242.1	0	0	1	0.114199	SV dominant
Solyc01T000243.1	0	0	1	0.493911	SV dominant
Solyc01T000244.1	0.417963	0	0.582037	0.369702	InDel suppressed
Solyc01T000245.1	0.0652601	0	0.93474	0.0662264	SV dominant
Solyc01T000246.1	1	0	0	0.0249373	SNP dominant
Solyc01T000249.1	0	0.0191517	0.980848	0.605318	SV dominant
Solyc01T000250.1	0.697011	0	0.302989	0.324186	InDel suppressed
Solyc01T000251.1	0.0573563	0	0.942644	0.849332	SV dominant
Solyc01T000252.1	0.0137479	0	0.986252	0.94693	SV dominant
Solyc01T000255.1	0	0	1	0.240588	SV dominant
Solyc01T000256.1	0.916118	0	0.0838823	0.852467	SNP dominant
Solyc01T000257.1	0.74716	0	0.25284	0.352068	InDel suppressed
Solyc01T000258.1	0	1	0	0.143692	InDel dominant
Solyc01T000259.1	0	0.619653	0.380347	0.253532	SNP suppressed
Solyc01T000260.1	0.000141192	0	0.999859	0.568906	SV dominant
Solyc01T000261.1	0	0	1	0.697927	SV dominant
Solyc01T000266.1	0.236896	0	0.763104	0.220013	SV dominant
Solyc01T000268.1	0.126216	0.873784	0	0.389727	InDel dominant
Solyc01T000271.1	0	0.737477	0.262523	0.731056	SNP suppressed
Solyc01T000272.1	0.00318305	0	0.996817	0.719118	SV dominant
Solyc01T000273.1	0.0923245	0	0.907676	0.325677	SV dominant
Solyc01T000274.1	0	0	1	0.250226	SV dominant
Solyc01T000277.1	0	0.00994777	0.990052	0.401743	SV dominant
Solyc01T000279.1	0.631389	0	0.368611	0.260358	InDel suppressed
Solyc01T000280.1	0.585685	0.414315	0	0.216584	SV suppressed
Solyc01T000281.1	0	0	1	0.615307	SV dominant
Solyc01T000285.2	0.107157	0	0.892843	0.71738	SV dominant
Solyc01T000290.1	0.349202	0	0.650798	0.27038	InDel suppressed
Solyc01T000292.1	0.999707	0.00029341	0	0.337523	SNP dominant
Solyc01T000293.4	0	0.00037588	0.999624	0.241063	SV dominant
Solyc01T000294.1	0	0	1	0.0218676	SV dominant
Solyc01T000296.2	0.0617346	0	0.938265	0.314191	SV dominant
Solyc01T000297.1	1	0	0	0.032828	SNP dominant
Solyc01T000300.1	0	0	1	0.790273	SV dominant
Solyc01T000301.1	0.000217951	0	0.999782	0.4108	SV dominant
Solyc01T000302.1	0	0	1	0.728272	SV dominant
Solyc01T000303.1	0	0.0388075	0.961192	0.502354	SV dominant
Solyc01T000304.1	1	0	0	0.088168	SNP dominant
Solyc01T000306.1	1	0	0	0.72144	SNP dominant
Solyc01T000307.1	0	0	1	0.0896627	SV dominant
Solyc01T000308.1	0.502672	0	0.497328	0.714538	InDel suppressed
Solyc01T000309.2	0.000275272	0	0.999725	0.317254	SV dominant
Solyc01T000310.2	0.813991	0	0.186009	0.386457	SNP dominant
Solyc01T000314.1	0.223557	0	0.776443	0.667827	SV dominant
Solyc01T000315.1	0	0	1	0.293397	SV dominant
Solyc01T000316.1	0	0.000138111	0.999862	0.643493	SV dominant
Solyc01T000317.1	0.689487	0	0.310513	0.442094	InDel suppressed
Solyc01T000318.1	0.589163	0	0.410837	0.106604	InDel suppressed
Solyc01T000320.1	0.000336893	0	0.999663	0.271822	SV dominant
Solyc01T000322.1	0	0	1	0.780572	SV dominant
Solyc01T000323.1	0.624263	0	0.375737	0.611953	InDel suppressed
Solyc01T000324.1	0	0	1	0.67838	SV dominant
Solyc01T000325.1	0	0	1	0.530181	SV dominant
Solyc01T000326.1	0	0.13626	0.86374	0.873365	SV dominant
Solyc01T000328.1	0	0	1	0.765348	SV dominant
Solyc01T000330.1	0	0	1	0.834967	SV dominant
Solyc01T000331.1	0	0	1	0.454862	SV dominant
Solyc01T000332.1	0	0	1	0.240505	SV dominant
Solyc01T000333.1	0	0.000153343	0.999847	0.574789	SV dominant
Solyc01T000334.1	0.50874	0.188494	0.302766	0.257789	Balanced
Solyc01T000335.1	0.36278	0	0.63722	0.146318	InDel suppressed
Solyc01T000336.1	0	0	1	0.185056	SV dominant
Solyc01T000339.2	0	0	1	0.0498894	SV dominant
Solyc01T000340.1	0.470606	0.300763	0.228631	0.771071	Balanced
Solyc01T000341.1	0.0247268	0.689214	0.286059	0.517435	SNP suppressed
Solyc01T000342.1	0	1	0	0.742376	InDel dominant
Solyc01T000347.1	0	0.000228978	0.999771	0.38107	SV dominant
Solyc01T000349.1	0	0	1	0.55921	SV dominant
Solyc01T000350.1	1	0	0	0.00203885	SNP dominant
Solyc01T000354.1	0	0	1	0.921265	SV dominant
Solyc01T000356.1	0	0.000161654	0.999838	0.53852	SV dominant
Solyc01T000358.1	0	0	1	0.835048	SV dominant
Solyc01T000359.1	0.758643	0	0.241357	0.154072	SNP dominant
Solyc01T000360.1	0.322782	0	0.677218	0.592307	InDel suppressed
Solyc01T000366.1	0	0	1	0.692516	SV dominant
Solyc01T000367.1	0	1	0	9.83466e-05	InDel dominant
Solyc01T000370.1	0.0143707	0	0.985629	0.708725	SV dominant
Solyc01T000371.1	0	0	1	0.088617	SV dominant
Solyc01T000372.1	0.987253	0	0.0127471	0.677894	SNP dominant
Solyc01T000373.1	0	0	1	0.283617	SV dominant
Solyc01T000378.1	1	0	0	9.41894e-05	SNP dominant
Solyc01T000380.2	0	0.31675	0.68325	0.380876	SNP suppressed
Solyc01T000386.1	0.191805	0	0.808195	0.4886	SV dominant
Solyc01T000388.1	0	0.000157051	0.999843	0.573728	SV dominant
Solyc01T000402.1	1	0	0	0.0734492	SNP dominant
Solyc01T000403.1	0	0	1	0.0731101	SV dominant
Solyc01T000404.1	0	0.579163	0.420837	0.280613	SNP suppressed
Solyc01T000406.1	0.0959837	0	0.904016	0.52382	SV dominant
Solyc01T000411.1	0.382096	0	0.617904	0.252704	InDel suppressed
Solyc01T000413.1	0	0	1	0.39198	SV dominant
Solyc01T000414.2	0.000253699	0	0.999746	0.344404	SV dominant
Solyc01T000415.1	0	0.468951	0.531049	0.247534	SNP suppressed
Solyc01T000425.1	0	0.000100009	0.9999	0.876334	SV dominant
Solyc01T000426.1	0	0.00017832	0.999822	0.50931	SV dominant
Solyc01T000427.1	0	0.00018179	0.999818	0.498673	SV dominant
Solyc01T000428.1	0	0.223209	0.776791	0.48178	SV dominant
Solyc01T000430.1	0	0	1	0.870685	SV dominant
Solyc01T000431.1	0.0142101	0	0.98579	0.635814	SV dominant
Solyc01T000432.1	0.848696	0	0.151304	0.275108	SNP dominant
Solyc01T000439.1	0	0	1	0.582294	SV dominant
Solyc01T000441.1	0.999826	0.000173514	0	0.518737	SNP dominant
Solyc01T000442.1	0.0143927	0.000115717	0.985492	0.751777	SV dominant
Solyc01T000443.1	0.20056	0	0.79944	0.467746	SV dominant
Solyc01T000444.1	0	0.00044109	0.999559	0.217861	SV dominant
Solyc01T000445.1	0.410126	0	0.589874	0.468089	InDel suppressed
Solyc01T000446.1	0.544429	0	0.455571	0.462835	InDel suppressed
Solyc01T000447.1	0	0	1	0.811159	SV dominant
Solyc01T000448.1	0.115866	0	0.884134	0.325521	SV dominant
Solyc01T000450.2	0	0	1	0.19981	SV dominant
Solyc01T000452.1	0	0	1	0.565011	SV dominant
Solyc01T000453.1	0	0	1	0.501155	SV dominant
Solyc01T000454.1	0	0	1	0.398479	SV dominant
Solyc01T000457.1	0.188077	0	0.811923	0.78777	SV dominant
Solyc01T000459.1	0.879965	0	0.120035	0.26363	SNP dominant
Solyc01T000460.1	0.0598632	0.633199	0.306938	0.727567	SNP suppressed
Solyc01T000461.1	0.119466	0	0.880534	0.462902	SV dominant
Solyc01T000465.1	0	0.000313554	0.999686	0.281432	SV dominant
Solyc01T000466.1	0.000198464	0	0.999802	0.441195	SV dominant
Solyc01T000467.1	0.0173132	0	0.982687	0.841907	SV dominant
Solyc01T000468.2	0.000139063	0	0.999861	0.623502	SV dominant
Solyc01T000469.1	0	0.000159233	0.999841	0.539633	SV dominant
Solyc01T000470.1	1	0	0	0.152089	SNP dominant
Solyc01T000473.1	1	0	0	0.145675	SNP dominant
Solyc01T000474.1	0	0.000184539	0.999815	0.48823	SV dominant
Solyc01T000476.1	0	0.237238	0.762762	0.519601	SV dominant
Solyc01T000478.1	0	0	1	9.95605e-05	SV dominant
Solyc01T000479.1	0	0	1	0.153958	SV dominant
Solyc01T000480.1	1	0	0	0.225066	SNP dominant
Solyc01T000481.1	0.000154204	0	0.999846	0.551882	SV dominant
Solyc01T000483.1	0.360972	0	0.639028	0.287711	InDel suppressed
Solyc01T000484.1	0	0.240198	0.759802	0.401593	SV dominant
Solyc01T000486.1	0	0.000172519	0.999827	0.503452	SV dominant
Solyc01T000490.1	0	0	1	0.36973	SV dominant
Solyc01T000494.1	0	0	1	0.827754	SV dominant
Solyc01T000495.1	0.104415	0	0.895585	0.855578	SV dominant
Solyc01T000496.1	0	0.999851	0.000148547	0.599954	InDel dominant
Solyc01T000498.2	0.549694	0	0.450306	0.539049	InDel suppressed
PRAM_758.1.p1	0	0.315799	0.684201	0.54351	SNP suppressed
Solyc01T000500.1	0	0	1	0.532791	SV dominant
Solyc01T000501.2	0	0	1	0.527003	SV dominant
Solyc01T000502.1	0	1	0	0.0291597	InDel dominant
Solyc01T000505.1	0.367105	0	0.632895	0.496247	InDel suppressed
Solyc01T000506.1	0	0	1	0.684947	SV dominant
Solyc01T000507.1	0.00687492	0	0.993125	0.397383	SV dominant
Solyc01T000508.1	0.623902	0	0.376098	0.274581	InDel suppressed
Solyc01T000513.1	0	0	1	0.60207	SV dominant
Solyc01T000515.1	0.114828	0.634708	0.250464	0.678932	SNP suppressed
Solyc01T000516.1	0.999615	0.000384867	0	0.240444	SNP dominant
PRAM_888.1.p1	0	0	1	0.217783	SV dominant
PRAM_891.1.p2	0	0	1	0.25974	SV dominant
Solyc01T000517.1	0.0851831	0	0.914817	0.139816	SV dominant
Solyc01T000518.1	0.0136719	0	0.986328	0.902274	SV dominant
Solyc01T000519.1	0.000209707	0	0.99979	0.432965	SV dominant
Solyc01T000521.1	0.000155586	0	0.999844	0.566685	SV dominant
Solyc01T000522.1	0	0.000484219	0.999516	0.317166	SV dominant
Solyc01T000527.2	0	0	1	0.0469241	SV dominant
Solyc01T000542.1	0	0.0506847	0.949315	0.471366	SV dominant
Solyc01T000565.1	1	0	0	0.311089	SNP dominant
Solyc01T000566.1	0.0895235	0	0.910477	0.728827	SV dominant
Solyc01T000575.1	0.999792	0	0.000207574	0.472195	SNP dominant
Solyc01T000585.1	1	0	0	0.0828685	SNP dominant
Solyc01T000636.1	0.17135	0	0.82865	0.0510641	SV dominant
Solyc01T000665.1	0.000408125	0	0.999592	0.227503	SV dominant
Solyc01T000666.1	0	0.000215806	0.999784	0.408927	SV dominant
Solyc01T000676.1	0.0820848	0.661974	0.255941	0.881951	SNP suppressed
Solyc01T000693.1	0.677896	0.0386873	0.283417	0.19411	InDel suppressed
Solyc01T000694.1	0	0	1	0.632753	SV dominant
Solyc01T000695.1	1	0	0	0.0206334	SNP dominant
Solyc01T000701.1	0.187719	0.812281	0	0.162101	InDel dominant
Solyc01T000702.1	1	0	0	0.666572	SNP dominant
Solyc01T000703.1	0.64709	0	0.35291	0.767109	InDel suppressed
Solyc01T000704.1	0	0.295454	0.704546	0.164557	SNP suppressed
Solyc01T000718.1	1	0	0	0.0997114	SNP dominant
PRAM_2706.1.p1	0.999682	0.000317668	0	0.298384	SNP dominant
Solyc01T000719.1	0.0861405	0.00581027	0.908049	0.337322	SV dominant
Solyc01T000732.1	0	0	1	0.224931	SV dominant
Solyc01T000747.1	0	0	1	0.239269	SV dominant
Solyc01T000750.1	0.00020211	0	0.999798	0.45255	SV dominant
PRAM_3759.1.p1	0.00881973	0.585858	0.405322	0.866942	SNP suppressed
Solyc01T000794.1	0.999834	0	0.000165733	0.555828	SNP dominant
Solyc01T000809.1	0.414161	0	0.585839	0.134987	InDel suppressed
Solyc01T000827.1	1	0	0	0.159673	SNP dominant
Solyc01T000839.1	0.796572	0	0.203428	0.492926	SNP dominant
Solyc01T000847.1	0.657373	0.332013	0.0106143	0.303021	SV suppressed
Solyc01T000878.1	0	0.216931	0.783069	0.79477	SV dominant
Solyc01T000900.1	0	0	1	0.61414	SV dominant
Solyc01T000918.1	0.0188671	0	0.981133	0.211887	SV dominant
Solyc01T000920.1	1	0	0	0.00152174	SNP dominant
Solyc01T000933.1	0.766355	0.233645	0	0.00893898	SNP dominant
Solyc01T000934.1	0	0	1	9.18168e-05	SV dominant
Solyc01T000963.1	0.445155	0.554845	0	0.236272	SV suppressed
Solyc01T000986.1	0.999729	0.000270591	0	0.347919	SNP dominant
Solyc01T001000.1	0.772416	0.227584	0	0.113268	SNP dominant
Solyc01T001002.1	1	0	0	9.43128e-05	SNP dominant
Solyc01T001003.1	0	0	1	0.356739	SV dominant
Solyc01T001011.1	0.733244	0.266756	0	0.448305	SV suppressed
Solyc01T001013.1	0.0640678	0.251828	0.684104	0.413838	SNP suppressed
PRAM_5766.1.p1	0.500127	0.499873	0	0.632858	SV suppressed
PRAM_5822.1.p1	0.191166	0	0.808834	0.591348	SV dominant
Solyc01T001021.2	1	0	0	0.380719	SNP dominant
Solyc01T001025.1	0.411463	0	0.588537	0.58029	InDel suppressed
Solyc01T001027.1	0.000139448	0	0.999861	0.618293	SV dominant
Solyc01T001029.1	0.0623256	0.555443	0.382231	0.6601	SNP suppressed
Solyc01T001038.1	1	0	0	0.0654075	SNP dominant
Solyc01T001041.1	0.0866417	0	0.913358	0.425607	SV dominant
Solyc01T001042.1	1	0	0	0.00266696	SNP dominant
Solyc01T001044.1	1	0	0	0.155778	SNP dominant
Solyc01T001047.1	0.514314	0	0.485686	0.00641642	InDel suppressed
Solyc01T001053.1	1	0	0	0.0033163	SNP dominant
Solyc01T001069.1	0.414132	0.585868	0	0.646031	SV suppressed
Solyc01T001070.1	0	0.000449501	0.99955	0.211759	SV dominant
Solyc01T001081.1	0	0	1	0.239796	SV dominant
Solyc01T001083.1	0.810503	0.0673465	0.12215	0.194445	SNP dominant
Solyc01T001087.2	0.133434	0	0.866566	0.814838	SV dominant
Solyc01T001103.1	0	0	1	0.210584	SV dominant
Solyc01T001107.1	0	0.301027	0.698973	0.17958	SNP suppressed
Solyc01T001108.1	0	0	1	0.565125	SV dominant
Solyc01T001112.1	0	0.492652	0.507348	0.272779	SNP suppressed
Solyc01T001115.2	0	0	1	0.588362	SV dominant
Solyc01T001116.1	1	0	0	0.114297	SNP dominant
Solyc01T001179.1	0	1	0	0.0942115	InDel dominant
Solyc01T001183.1	0.5781	0	0.4219	0.219035	InDel suppressed
Solyc01T001192.1	0	0	1	0.207264	SV dominant
Solyc01T001199.5	0.214883	0	0.785117	0.432626	SV dominant
Solyc01T001203.2	1	0	0	0.313187	SNP dominant
Solyc01T001208.1	1	0	0	0.222797	SNP dominant
Solyc01T001215.1	0	0	1	0.684976	SV dominant
Solyc01T001220.1	0	0.00016968	0.99983	0.520341	SV dominant
Solyc01T001225.1	0.0746796	0	0.92532	0.472463	SV dominant
Solyc01T001226.1	0.999731	0.00026887	0	0.355717	SNP dominant
Solyc01T001230.2	0	0	1	0.178472	SV dominant
Solyc01T001234.1	0	0.0523251	0.947675	0.54006	SV dominant
Solyc01T001237.1	1	0	0	0.0159957	SNP dominant
Solyc01T001246.1	0.0448969	0	0.955103	0.567452	SV dominant
Solyc01T001247.1	0	0	1	0.808128	SV dominant
Solyc01T001249.1	0.11351	0.481721	0.404769	0.673355	SNP suppressed
Solyc01T001253.1	0.0946562	0	0.905344	0.125483	SV dominant
Solyc01T001282.1	0	0	1	0.545349	SV dominant
Solyc01T001284.2	0.138168	0	0.861832	0.344129	SV dominant
Solyc01T001298.1	0	1	0	0.219076	InDel dominant
Solyc01T001300.1	0.529335	0	0.470665	0.263971	InDel suppressed
Solyc01T001301.1	0.49275	0.361103	0.146148	0.238552	SV suppressed
Solyc01T001303.1	0.0187298	0	0.98127	0.557559	SV dominant
Solyc01T001305.2	0.000196805	0	0.999803	0.455127	SV dominant
Solyc01T001306.1	1	0	0	0.165888	SNP dominant
Solyc01T001308.1	0	0	1	0.757566	SV dominant
PRAM_9765.1.p1	1	0	0	0.306205	SNP dominant
Solyc01T001311.2	0	0.000597855	0.999402	0.153804	SV dominant
Solyc01T001314.1	0.108121	0	0.891879	0.844383	SV dominant
Solyc01T001316.4	0	0	1	0.244101	SV dominant
Solyc01T001319.1	0	1	0	0.0950108	InDel dominant
Solyc01T001321.1	1	0	0	0.00117996	SNP dominant
Solyc01T001335.2	0	0	1	0.146918	SV dominant
Solyc01T001345.3	1	0	0	0.198934	SNP dominant
Solyc01T001352.1	0	0.000196757	0.999803	0.453598	SV dominant
Solyc01T001358.1	0	0.633773	0.366227	0.644274	SNP suppressed
Solyc01T001361.1	1	0	0	0.0309281	SNP dominant
Solyc01T001362.1	0	1	0	0.780263	InDel dominant
Solyc01T001364.1	0.0514108	0	0.948589	0.699186	SV dominant
Solyc01T001365.1	0.584865	0	0.415135	0.623272	InDel suppressed
Solyc01T001366.1	0.436889	0.205287	0.357823	0.54936	Balanced
Solyc01T001367.1	0.883972	0.116028	0	0.069487	SNP dominant
Solyc01T001370.1	1	0	0	0.0955537	SNP dominant
Solyc01T001375.1	0	0	1	0.0180136	SV dominant
Solyc01T001390.1	0	0	1	0.389894	SV dominant
Solyc01T001391.2	0	0.248972	0.751028	0.777372	SV dominant
Solyc01T001392.1	0.000210638	0	0.999789	0.415311	SV dominant
Solyc01T001395.1	0	0	1	0.0963515	SV dominant
Solyc01T001397.1	1	0	0	0.165002	SNP dominant
Solyc01T001402.1	0.39701	0	0.60299	0.299231	InDel suppressed
Solyc01T001413.1	1	0	0	0.0839396	SNP dominant
Solyc01T001414.1	0.373308	0	0.626692	0.15551	InDel suppressed
Solyc01T001416.1	0	0.562289	0.437711	0.65205	SNP suppressed
Solyc01T001420.1	1	0	0	0.278241	SNP dominant
Solyc01T001421.1	0	0.782412	0.217588	0.490853	InDel dominant
Solyc01T001438.3	0.0721654	0	0.927835	0.338136	SV dominant
Solyc01T001445.1	0	0.044892	0.955108	0.248826	SV dominant
Solyc01T001446.1	0.652555	0.347445	0	0.511434	SV suppressed
Solyc01T001448.1	0.217949	0	0.782051	0.510466	SV dominant
Solyc01T001449.1	0.932915	0	0.0670847	0.172569	SNP dominant
Solyc01T001451.1	0.422282	0	0.577718	0.36142	InDel suppressed
Solyc01T001466.1	0.767381	0	0.232619	0.0238587	SNP dominant
Solyc01T001486.1	0	0	1	0.272103	SV dominant
Solyc01T001487.1	0.114471	0	0.885529	0.733553	SV dominant
Solyc01T001488.1	0	0.000132591	0.999867	0.646686	SV dominant
Solyc01T001493.1	1	0	0	0.564599	SNP dominant
Solyc01T001494.1	0	0.172715	0.827285	0.589789	SV dominant
Solyc01T001498.2	0.697044	0	0.302956	0.116387	InDel suppressed
Solyc01T001499.4	0.0444975	0.562925	0.392577	0.258257	SNP suppressed
Solyc01T001501.1	0.77184	0.22816	0	0.274822	SNP dominant
Solyc01T001503.1	0	0.0877233	0.912277	0.479434	SV dominant
Solyc01T001504.1	0.385845	0	0.614155	0.355504	InDel suppressed
Solyc01T001505.2	0.100118	0	0.899882	0.276112	SV dominant
Solyc01T001506.1	0	0	1	0.296508	SV dominant
Solyc01T001507.1	0	0	1	0.736605	SV dominant
Solyc01T001511.1	0	0	1	0.0404597	SV dominant
Solyc01T001513.1	0.970671	0	0.0293294	0.111032	SNP dominant
Solyc01T001523.1	0.685838	0.103967	0.210195	0.657256	InDel suppressed
Solyc01T001534.1	0.0256291	0	0.974371	0.581278	SV dominant
Solyc01T001535.1	0.246614	0	0.753386	0.628784	SV dominant
Solyc01T001538.1	0	0.000219682	0.99978	0.421193	SV dominant
Solyc01T001539.1	0	0	1	0.139506	SV dominant
Solyc01T001544.1	0	0	1	0.0492789	SV dominant
Solyc01T001545.1	0	0	1	0.175773	SV dominant
Solyc01T001548.1	0	0.0123085	0.987692	0.822537	SV dominant
Solyc01T001549.1	0.675441	0	0.324559	0.152472	InDel suppressed
Solyc01T001550.1	0.000196914	0	0.999803	0.452781	SV dominant
Solyc01T001553.1	0	0.323337	0.676663	0.729875	SNP suppressed
Solyc01T001567.1	0.234363	0	0.765637	0.35985	SV dominant
Solyc01T001568.1	0.622152	0.377848	0	0.721343	SV suppressed
Solyc01T001572.1	0.523757	0	0.476243	0.193173	InDel suppressed
Solyc01T001573.1	0	0.680155	0.319845	0.717097	SNP suppressed
Solyc01T001587.1	0	0.887471	0.112529	0.360918	InDel dominant
Solyc01T001609.1	1	0	0	0.000457813	SNP dominant
Solyc01T001610.1	0	0	1	0.568747	SV dominant
Solyc01T001631.1	0.349753	0	0.650247	0.21908	InDel suppressed
Solyc01T001635.1	0	0.328873	0.671127	0.836423	SNP suppressed
Solyc01T001640.1	0	0	1	0.344908	SV dominant
Solyc01T001641.1	0.104115	0.161391	0.734494	0.441564	SV dominant
Solyc01T001642.1	0.353614	0.34761	0.298776	0.614205	Balanced
Solyc01T001653.1	0.653731	0	0.346269	0.148761	InDel suppressed
Solyc01T001654.1	0.0113082	0	0.988692	0.6407	SV dominant
Solyc01T001658.1	0	1	0	0.619292	InDel dominant
Solyc01T001660.1	0	1	0	0.461207	InDel dominant
Solyc01T001666.1	0.028153	0	0.971847	0.652268	SV dominant
Solyc01T001668.1	0	0	1	0.293855	SV dominant
Solyc01T001672.1	0	0.000225087	0.999775	0.399382	SV dominant
Solyc01T001673.1	0.000161569	0	0.999838	0.54074	SV dominant
Solyc01T001675.1	0	0	1	0.0828892	SV dominant
Solyc01T001676.1	0	0.000261629	0.999738	0.346347	SV dominant
Solyc01T001678.1	0.313599	0.0368242	0.649577	0.45793	InDel suppressed
Solyc01T001680.1	0.240164	0	0.759836	0.453234	SV dominant
Solyc01T001685.1	0.000128264	0	0.999872	0.636838	SV dominant
Solyc01T001687.1	0.626477	0	0.373523	0.474418	InDel suppressed
Solyc01T001688.1	0	0	1	0.321688	SV dominant
Solyc01T001690.1	0	0	1	0.392173	SV dominant
Solyc01T001722.1	0.00018361	0	0.999816	0.480458	SV dominant
Solyc01T001723.1	1	0	0	0.0831235	SNP dominant
Solyc01T001728.2	0	0.000115347	0.999885	0.785691	SV dominant
Solyc01T001729.1	0	1	0	0.0197211	InDel dominant
Solyc01T001731.1	0	0	1	0.0247923	SV dominant
Solyc01T001734.1	0	0	1	0.536021	SV dominant
Solyc01T001735.1	0.986349	0.0136512	0	0.415606	SNP dominant
Solyc01T001737.1	0.489236	0.510764	0	0.259969	SV suppressed
Solyc01T001738.1	0	0.000177521	0.999822	0.506956	SV dominant
Solyc01T001741.1	0.449242	0	0.550758	0.150739	InDel suppressed
Solyc01T001743.1	0.64762	0	0.35238	0.593049	InDel suppressed
[truncated: 16,574 more rows]

## Sheet: Fig2c
Fig2c. Distribution of LD (R2) between SVs and SNPs/InDels within 50 kb of the SVs
VarA	VarB	Distance	R2	Type
10_14507_T_T	10_40045_G_A	25538	0.306829	SNP-SV
10_37830_T_T	10_61418_A_T	23588	0.0614805	SNP-SV
10_45159_A_A	10_88237_G_A	43078	0.191009	SNP-SV
10_48258_G_G	10_38254_C_T	10004	0.207133	SNP-SV
10_51442_G_G	10_65716_G_A	14274	0.137965	SNP-SV
10_51845_G_G	10_34026_A_G	17819	0.126371	SNP-SV
10_51946_G_G	10_9895_G_A	42051	0.134298	SNP-SV
10_52958_C_C	10_58215_C_T	5257	0.133158	SNP-SV
10_53934_G_G	10_68085_C_T	14151	0.0610557	SNP-SV
10_59942_T_T	10_67578_T_G	7636	0.697726	SNP-SV
10_61758_A_A	10_109200_G_A	47442	0.0933387	SNP-SV
10_62534_C_C	10_41701_T_C	20833	0.0547559	SNP-SV
10_75844_T_T	10_69598_A_G	6246	0.396249	SNP-SV
10_75858_A_A	10_44574_G_A	31284	0.393561	SNP-SV
10_77967_T_T	10_71698_C_T	6269	0.937642	SNP-SV
10_79172_T_T	10_82349_A_G	3177	0.934055	SNP-SV
10_81344_T_T	10_89860_A_G	8516	0.927819	SNP-SV
10_97334_G_G	10_111238_C_A	13904	0.93463	SNP-SV
10_123718_C_C	10_150488_A_G	26770	0.617939	SNP-SV
10_123729_T_T	10_150488_A_G	26759	0.757742	SNP-SV
10_148465_A_A	10_145253_C_T	3212	0.929723	SNP-SV
10_156247_C_C	10_155630_A_T	617	0.915268	SNP-SV
10_189732_T_T	10_184501_T_A	5231	0.799869	SNP-SV
10_194929_T_T	10_213666_G_A	18737	0.922303	SNP-SV
10_209075_G_G	10_217015_G_T	7940	0.57584	SNP-SV
10_211200_G_G	10_247585_G_A	36385	0.0791991	SNP-SV
10_212026_C_C	10_232431_T_A	20405	0.0295212	SNP-SV
10_213879_G_G	10_203896_T_A	9983	0.0413709	SNP-SV
10_213944_G_G	10_171205_A_T	42739	0.0926937	SNP-SV
10_214115_T_T	10_212632_T_C	1483	0.0346629	SNP-SV
10_215281_C_C	10_176798_T_G	38483	0.350594	SNP-SV
10_216882_C_C	10_228939_G_A	12057	0.0827263	SNP-SV
10_220136_T_T	10_208826_T_A	11310	0.0183837	SNP-SV
10_220498_T_T	10_234941_G_A	14443	0.0210144	SNP-SV
10_220973_G_G	10_213351_C_G	7622	0.49303	SNP-SV
10_244833_T_T	10_254684_T_C	9851	0.8623	SNP-SV
10_250552_C_C	10_251051_C_T	499	1	SNP-SV
10_250741_C_C	10_266473_G_A	15732	0.745341	SNP-SV
10_250879_C_C	10_251722_C_G	843	0.692396	SNP-SV
10_251926_T_T	10_240317_C_T	11609	0.270682	SNP-SV
10_261032_A_A	10_239325_G_C	21707	0.79756	SNP-SV
10_297942_C_C	10_296921_G_A	1021	0.704907	SNP-SV
10_307140_T_T	10_320349_A_G	13209	0.861225	SNP-SV
10_308879_C_C	10_280890_A_G	27989	0.231998	SNP-SV
10_322289_T_T	10_322086_C_T	203	0.912524	SNP-SV
10_326782_A_A	10_326142_G_A	640	0.823353	SNP-SV
10_328693_T_T	10_353843_T_G	25150	0.872019	SNP-SV
10_331243_A_A	10_332125_G_A	882	0.695352	SNP-SV
10_331244_T_T	10_357279_G_A	26035	0.637931	SNP-SV
10_340321_T_T	10_338117_G_A	2204	0.907872	SNP-SV
10_344328_C_C	10_334924_T_C	9404	0.916454	SNP-SV
10_347047_T_T	10_395623_A_G	48576	0.933266	SNP-SV
10_361883_A_A	10_343082_T_A	18801	0.32717	SNP-SV
10_363008_A_A	10_340079_A_G	22929	0.101381	SNP-SV
10_377855_C_C	10_354117_T_G	23738	0.921299	SNP-SV
10_377980_T_T	10_354117_T_G	23863	0.68283	SNP-SV
10_379663_G_G	10_418854_A_G	39191	0.452447	SNP-SV
10_379684_A_A	10_426838_A_T	47154	0.26109	SNP-SV
10_379823_A_A	10_428278_G_A	48455	0.68807	SNP-SV
10_385977_A_A	10_354117_T_G	31860	0.959057	SNP-SV
10_394424_T_T	10_395024_A_T	600	0.838135	SNP-SV
10_408853_A_A	10_398108_C_T	10745	0.324065	SNP-SV
10_411421_A_A	10_418387_G_A	6966	0.837702	SNP-SV
10_416588_A_A	10_447683_A_G	31095	0.641515	SNP-SV
10_417482_C_C	10_442599_C_T	25117	0.0487703	SNP-SV
10_422442_G_G	10_434253_G_A	11811	0.377961	SNP-SV
10_422446_T_T	10_414867_A_T	7579	0.752413	SNP-SV
10_422458_T_T	10_392063_G_A	30395	0.829781	SNP-SV
10_425148_A_A	10_390531_C_A	34617	0.866995	SNP-SV
10_433663_G_G	10_454198_T_C	20535	0.0752342	SNP-SV
10_433747_C_C	10_428474_C_T	5273	0.0284773	SNP-SV
10_436376_C_C	10_451633_G_A	15257	0.103905	SNP-SV
10_437813_G_G	10_442855_T_C	5042	0.0650004	SNP-SV
10_439738_A_A	10_442855_T_C	3117	0.0658864	SNP-SV
10_439942_G_G	10_433935_C_A	6007	0.131094	SNP-SV
10_446993_G_G	10_450888_C_T	3895	0.126771	SNP-SV
10_447656_T_T	10_429884_G_A	17772	0.0754631	SNP-SV
10_451654_C_C	10_447083_A_T	4571	0.101133	SNP-SV
10_451857_T_T	10_442838_G_T	9019	0.112443	SNP-SV
10_457083_T_T	10_434364_A_G	22719	0.0924841	SNP-SV
10_457116_G_G	10_432949_T_C	24167	0.256975	SNP-SV
10_485561_T_T	10_530156_A_T	44595	0.439459	SNP-SV
10_498439_A_A	10_492730_C_T	5709	0.892242	SNP-SV
10_499671_C_C	10_534125_C_T	34454	0.617177	SNP-SV
10_500045_C_C	10_510330_C_T	10285	0.910627	SNP-SV
10_506435_T_T	10_553723_G_A	47288	0.816109	SNP-SV
10_525168_T_T	10_546354_C_T	21186	0.430537	SNP-SV
10_530655_G_G	10_540803_C_T	10148	0.873715	SNP-SV
10_530985_T_T	10_548248_A_G	17263	0.0661464	SNP-SV
10_531028_A_A	10_565940_C_T	34912	0.0275444	SNP-SV
10_533805_G_G	10_534125_C_T	320	0.772375	SNP-SV
10_548168_T_T	10_586790_G_T	38622	0.40468	SNP-SV
10_563458_G_G	10_609992_A_G	46534	0.529785	SNP-SV
10_572057_C_C	10_574407_G_A	2350	0.890461	SNP-SV
10_592987_C_C	10_598527_C_T	5540	0.906875	SNP-SV
10_608962_A_A	10_590892_A_T	18070	0.939261	SNP-SV
10_636947_A_A	10_629822_T_A	7125	0.925052	SNP-SV
10_645674_G_G	10_631116_T_C	14558	0.445684	SNP-SV
10_688166_T_T	10_675788_T_C	12378	0.378876	SNP-SV
10_698539_A_A	10_685120_G_A	13419	0.613657	SNP-SV
10_716424_T_T	10_713761_G_A	2663	0.983498	SNP-SV
10_717444_A_A	10_716279_G_A	1165	0.950282	SNP-SV
10_717484_A_A	10_716188_T_C	1296	0.812763	SNP-SV
10_718041_T_T	10_754221_G_C	36180	0.974878	SNP-SV
10_727894_T_T	10_680975_A_C	46919	0.735334	SNP-SV
10_736897_T_T	10_786741_A_G	49844	0.493625	SNP-SV
10_741487_G_G	10_739410_A_T	2077	0.89838	SNP-SV
10_744353_T_T	10_753766_T_C	9413	0.570178	SNP-SV
10_746778_G_G	10_787016_C_T	40238	0.766096	SNP-SV
10_754833_G_G	10_754856_T_A	23	0.613238	SNP-SV
10_754838_A_A	10_754891_G_A	53	0.863047	SNP-SV
10_798987_C_C	10_798368_T_C	619	0.661941	SNP-SV
10_817059_T_T	10_805072_C_T	11987	0.957907	SNP-SV
10_819870_G_G	10_824538_G_A	4668	0.985803	SNP-SV
10_828185_T_T	10_828494_G_A	309	0.87333	SNP-SV
10_828204_A_A	10_850844_A_G	22640	0.634713	SNP-SV
10_828231_G_G	10_858495_G_A	30264	0.0354748	SNP-SV
10_835485_C_C	10_843565_C_A	8080	1	SNP-SV
10_842924_C_C	10_850159_A_G	7235	0.951536	SNP-SV
10_850544_G_G	10_842286_C_T	8258	0.920978	SNP-SV
10_859338_G_G	10_842721_G_C	16617	0.888361	SNP-SV
10_905929_T_T	10_897189_G_C	8740	0.934076	SNP-SV
10_907110_C_C	10_907428_T_C	318	0.899061	SNP-SV
10_911980_G_G	10_919016_C_T	7036	0.922672	SNP-SV
10_916764_G_G	10_940962_T_C	24198	0.415157	SNP-SV
10_924762_A_A	10_933147_G_C	8385	0.962817	SNP-SV
10_982404_C_C	10_985881_A_G	3477	0.92215	SNP-SV
10_1009203_G_G	10_1010960_T_C	1757	0.936252	SNP-SV
10_1060228_G_G	10_1102162_T_C	41934	0.22328	SNP-SV
10_1064600_T_T	10_1110981_T_G	46381	0.0446147	SNP-SV
10_1064602_A_A	10_1101567_G_A	36965	0.0105168	SNP-SV
10_1064732_A_A	10_1068309_T_A	3577	0.345758	SNP-SV
10_1068583_G_G	10_1064628_C_T	3955	0.789427	SNP-SV
10_1068620_T_T	10_1101567_G_A	32947	0.777493	SNP-SV
10_1113610_A_A	10_1102976_T_C	10634	0.898246	SNP-SV
10_1115395_A_A	10_1134252_T_A	18857	0.795043	SNP-SV
10_1115399_A_A	10_1110950_C_T	4449	0.304934	SNP-SV
10_1115400_T_T	10_1110950_C_T	4450	0.425725	SNP-SV
10_1115409_A_A	10_1110950_C_T	4459	0.164676	SNP-SV
10_1165747_T_T	10_1154975_T_C	10772	0.968364	SNP-SV
10_1184340_T_T	10_1178449_T_G	5891	0.883048	SNP-SV
10_1194277_A_A	10_1189837_A_G	4440	0.953214	SNP-SV
10_1195511_A_A	10_1174339_T_C	21172	0.870748	SNP-SV
10_1196726_T_T	10_1216491_G_T	19765	0.95213	SNP-SV
10_1211652_C_C	10_1211496_A_T	156	0.962333	SNP-SV
10_1212015_G_G	10_1210623_A_T	1392	0.838082	SNP-SV
10_1216029_G_G	10_1201524_A_C	14505	0.0227864	SNP-SV
10_1222259_T_T	10_1225454_C_T	3195	0.84413	SNP-SV
10_1268283_A_A	10_1235105_A_T	33178	0.599355	SNP-SV
10_1271827_T_T	10_1248660_C_T	23167	0.658035	SNP-SV
10_1275769_A_A	10_1302966_T_C	27197	0.762144	SNP-SV
10_1300973_A_A	10_1303595_G_T	2622	0.909992	SNP-SV
10_1326410_G_G	10_1303595_G_T	22815	0.917782	SNP-SV
10_1326419_G_G	10_1277896_A_G	48523	0.671624	SNP-SV
10_1344637_G_G	10_1345768_T_C	1131	0.707331	SNP-SV
10_1363560_G_G	10_1358965_T_A	4595	0.920282	SNP-SV
10_1373665_T_T	10_1326403_G_A	47262	0.788484	SNP-SV
10_1374268_G_G	10_1326403_G_A	47865	0.927731	SNP-SV
10_1386836_T_T	10_1419700_C_A	32864	0.259467	SNP-SV
10_1392565_T_T	10_1394742_T_G	2177	1	SNP-SV
10_1410406_A_A	10_1416676_C_T	6270	0.919655	SNP-SV
10_1413069_C_C	10_1363220_T_C	49849	0.635715	SNP-SV
10_1413748_A_A	10_1365467_T_C	48281	0.638639	SNP-SV
10_1419407_C_C	10_1373099_T_A	46308	0.767012	SNP-SV
10_1428321_T_T	10_1410007_C_T	18314	0.909755	SNP-SV
10_1431694_C_C	10_1433395_C_T	1701	0.9014	SNP-SV
10_1431743_C_C	10_1433395_C_T	1652	0.745098	SNP-SV
10_1444262_T_T	10_1443627_G_A	635	0.787943	SNP-SV
10_1451995_T_T	10_1501359_G_A	49364	0.886539	SNP-SV
10_1468563_A_A	10_1496308_A_T	27745	0.815907	SNP-SV
10_1473961_T_T	10_1475683_A_G	1722	1	SNP-SV
10_1473981_C_C	10_1501359_G_A	27378	0.899333	SNP-SV
10_1485417_T_T	10_1494099_G_A	8682	0.89055	SNP-SV
10_1496468_A_A	10_1496356_T_C	112	0.831945	SNP-SV
10_1534619_A_A	10_1579459_T_G	44840	0.0263097	SNP-SV
10_1539561_T_T	10_1543248_C_G	3687	0.485407	SNP-SV
10_1542681_C_C	10_1545878_T_G	3197	0.897698	SNP-SV
10_1548805_C_C	10_1546621_C_A	2184	0.944764	SNP-SV
10_1555771_A_A	10_1557750_T_A	1979	0.646852	SNP-SV
10_1556065_T_T	10_1581273_A_G	25208	0.878879	SNP-SV
10_1557045_A_A	10_1557750_T_A	705	0.887452	SNP-SV
10_1560743_A_A	10_1567776_A_T	7033	0.0367028	SNP-SV
10_1571782_G_G	10_1552764_T_A	19018	0.900202	SNP-SV
10_1571787_T_T	10_1589363_A_G	17576	0.778427	SNP-SV
10_1576334_A_A	10_1547518_A_T	28816	0.913767	SNP-SV
10_1585571_A_A	10_1591173_A_G	5602	0.0557711	SNP-SV
10_1586456_C_C	10_1579441_A_T	7015	0.778728	SNP-SV
10_1586762_T_T	10_1617471_T_C	30709	0.673169	SNP-SV
10_1586789_C_C	10_1583866_A_G	2923	0.774787	SNP-SV
10_1591505_T_T	10_1640946_T_G	49441	0.440776	SNP-SV
10_1611040_G_G	10_1657395_A_C	46355	0.0146722	SNP-SV
10_1647819_T_T	10_1637510_T_C	10309	0.725962	SNP-SV
10_1648378_C_C	10_1665691_C_T	17313	0.961475	SNP-SV
10_1658836_A_A	10_1658563_T_A	273	0.788386	SNP-SV
10_1667290_C_C	10_1617496_T_C	49794	0.926176	SNP-SV
10_1669810_T_T	10_1670267_A_T	457	0.55562	SNP-SV
10_1669879_A_A	10_1665806_A_G	4073	0.724989	SNP-SV
10_1674609_T_T	10_1673219_G_A	1390	0.13992	SNP-SV
10_1675336_A_A	10_1626575_A_T	48761	0.0569333	SNP-SV
10_1675916_A_T	10_1701578_T_A	25662	0.568731	SNP-SV
10_1675932_A_A	10_1718217_A_C	42285	0.230461	SNP-SV
10_1681412_T_T	10_1654855_A_G	26557	0.176395	SNP-SV
10_1681445_T_T	10_1658806_T_A	22639	0.277058	SNP-SV
10_1682568_C_C	10_1680788_C_T	1780	0.853497	SNP-SV
10_1688065_A_A	10_1712580_A_G	24515	0.479088	SNP-SV
10_1698784_G_G	10_1700637_T_C	1853	0.927983	SNP-SV
10_1704467_G_G	10_1697897_C_A	6570	0.927897	SNP-SV
10_1704903_A_A	10_1702594_A_G	2309	0.844605	SNP-SV
10_1707120_C_C	10_1705642_G_A	1478	0.666422	SNP-SV
10_1731788_C_C	10_1732211_G_A	423	0.925476	SNP-SV
10_1733680_C_C	10_1740835_G_A	7155	0.818745	SNP-SV
10_1746453_C_C	10_1746228_A_G	225	0.823851	SNP-SV
10_1747421_T_T	10_1749690_A_G	2269	0.555333	SNP-SV
10_1762175_T_T	10_1763441_T_C	1266	1	SNP-SV
10_1768450_T_T	10_1777596_G_A	9146	0.74928	SNP-SV
10_1769419_C_C	10_1741993_A_G	27426	0.838206	SNP-SV
10_1769428_A_A	10_1767856_C_T	1572	0.831261	SNP-SV
10_1776050_A_A	10_1767856_C_T	8194	0.825161	SNP-SV
10_1778240_A_A	10_1775139_C_G	3101	0.456654	SNP-SV
10_1787883_G_G	10_1784710_A_G	3173	0.539843	SNP-SV
10_1807468_A_A	10_1810356_A_T	2888	0.814568	SNP-SV
10_1827088_A_A	10_1829573_G_A	2485	0.910698	SNP-SV
10_1858943_T_T	10_1856236_A_G	2707	0.81641	SNP-SV
10_1860562_A_A	10_1898519_G_A	37957	0.903742	SNP-SV
10_1862418_T_T	10_1867675_C_T	5257	0.986762	SNP-SV
10_1911172_A_A	10_1911547_A_C	375	0.843379	SNP-SV
10_1911977_T_T	10_1912064_G_A	87	0.618124	SNP-SV
10_1917169_A_A	10_1896463_T_C	20706	0.951639	SNP-SV
10_1926342_T_T	10_1921684_T_G	4658	0.974107	SNP-SV
10_1935635_C_C	10_1921701_C_T	13934	0.576382	SNP-SV
10_1942780_T_T	10_1941101_G_T	1679	0.81338	SNP-SV
10_1945174_G_G	10_1946148_A_G	974	0.892686	SNP-SV
10_1947599_A_A	10_1977762_T_C	30163	1	SNP-SV
10_1947977_A_A	10_1986108_C_T	38131	0.724696	SNP-SV
10_1949662_C_C	10_1949438_G_A	224	0.884444	SNP-SV
10_1951931_G_G	10_1919833_A_C	32098	0.285674	SNP-SV
10_1961866_A_A	10_1986108_C_T	24242	0.700873	SNP-SV
10_1968208_C_C	10_1964274_T_A	3934	0.687334	SNP-SV
10_1978995_A_A	10_1983380_G_A	4385	0.933931	SNP-SV
10_1980351_C_C	10_1982302_C_T	1951	0.981636	SNP-SV
10_1985359_C_C	10_1997834_G_A	12475	0.685785	SNP-SV
10_1985428_A_A	10_1990177_G_A	4749	0.791941	SNP-SV
10_1994322_C_C	10_1990177_G_A	4145	0.701099	SNP-SV
10_1995175_T_T	10_1985804_G_A	9371	0.816525	SNP-SV
10_1995180_C_C	10_1986277_T_G	8903	0.750782	SNP-SV
10_2000282_C_C	10_1953667_A_G	46615	0.0523903	SNP-SV
10_2025127_G_G	10_1975536_A_G	49591	0.616326	SNP-SV
10_2042321_A_A	10_2008102_C_T	34219	0.773621	SNP-SV
10_2042330_G_T	10_2076733_A_G	34403	0.794644	SNP-SV
10_2042715_T_T	10_2041105_C_T	1610	0.792656	SNP-SV
10_2045165_T_T	10_2046540_A_T	1375	1	SNP-SV
10_2046149_T_T	10_2046540_A_T	391	0.981797	SNP-SV
10_2052775_C_C	10_2043210_A_T	9565	0.0571396	SNP-SV
10_2059416_C_C	10_2063133_G_T	3717	0.899704	SNP-SV
10_2079806_G_G	10_2119289_A_G	39483	0.394288	SNP-SV
10_2082365_C_C	10_2085954_G_A	3589	0.953733	SNP-SV
10_2083671_A_A	10_2084572_A_G	901	0.719302	SNP-SV
10_2128668_G_G	10_2152629_A_G	23961	0.801832	SNP-SV
10_2145292_T_T	10_2145493_C_T	201	0.8685	SNP-SV
10_2165473_T_T	10_2198635_C_T	33162	0.757322	SNP-SV
10_2167193_A_A	10_2196644_G_A	29451	0.65927	SNP-SV
10_2184765_A_A	10_2182458_A_G	2307	0.874388	SNP-SV
10_2192711_T_T	10_2149253_A_C	43458	0.798989	SNP-SV
10_2203070_A_A	10_2200496_G_T	2574	0.849778	SNP-SV
10_2217601_T_T	10_2200096_T_C	17505	0.60419	SNP-SV
10_2225157_T_T	10_2220504_C_A	4653	0.940291	SNP-SV
10_2251683_T_T	10_2251191_G_T	492	0.940445	SNP-SV
10_2255656_T_T	10_2256376_G_A	720	0.838026	SNP-SV
10_2256674_T_T	10_2256194_G_T	480	0.834213	SNP-SV
10_2263799_A_A	10_2281149_C_G	17350	0.206432	SNP-SV
10_2263808_A_A	10_2263373_T_C	435	0.32916	SNP-SV
10_2263816_A_A	10_2256136_T_C	7680	0.450833	SNP-SV
10_2263818_A_A	10_2289121_T_C	25303	0.131637	SNP-SV
10_2264519_A_A	10_2265649_A_T	1130	0.876589	SNP-SV
10_2264541_A_A	10_2265649_A_T	1108	0.501192	SNP-SV
10_2264551_C_C	10_2263158_G_A	1393	0.427032	SNP-SV
10_2268773_T_T	10_2251191_G_T	17582	0.709726	SNP-SV
10_2291429_A_A	10_2295574_A_T	4145	0.91112	SNP-SV
10_2291619_G_G	10_2291755_A_G	136	0.908283	SNP-SV
10_2301601_A_A	10_2325559_G_A	23958	0.858308	SNP-SV
10_2302093_C_C	10_2300113_T_C	1980	1	SNP-SV
10_2302099_T_T	10_2297842_T_C	4257	0.964642	SNP-SV
10_2309143_G_G	10_2311850_A_C	2707	0.602147	SNP-SV
10_2327187_A_A	10_2326557_T_C	630	0.154403	SNP-SV
10_2329008_G_G	10_2363698_C_G	34690	0.443709	SNP-SV
10_2330968_A_A	10_2316732_T_G	14236	0.720928	SNP-SV
10_2336428_T_T	10_2334636_G_A	1792	0.939398	SNP-SV
10_2338079_C_C	10_2368155_C_T	30076	0.868604	SNP-SV
10_2338254_T_T	10_2366162_G_A	27908	0.591433	SNP-SV
10_2343628_T_T	10_2300148_C_T	43480	0.144422	SNP-SV
10_2345779_A_A	10_2385654_T_C	39875	0.477283	SNP-SV
10_2349803_C_C	10_2379103_T_C	29300	0.782602	SNP-SV
10_2389409_G_G	10_2396036_T_A	6627	0.765637	SNP-SV
10_2417715_C_C	10_2444212_T_A	26497	0.789617	SNP-SV
10_2422189_C_C	10_2379103_T_C	43086	0.722901	SNP-SV
10_2434200_T_A	10_2428313_T_C	5887	0.496021	SNP-SV
10_2434884_C_C	10_2439214_A_G	4330	0.895804	SNP-SV
10_2447597_C_C	10_2460070_G_A	12473	0.84435	SNP-SV
10_2449719_G_G	10_2460777_C_T	11058	0.952204	SNP-SV
10_2461030_A_A	10_2460876_T_C	154	0.972645	SNP-SV
10_2472266_A_A	10_2486409_G_A	14143	0.243902	SNP-SV
10_2482771_A_A	10_2484434_G_A	1663	0.742538	SNP-SV
10_2483134_T_T	10_2484499_C_T	1365	0.866203	SNP-SV
10_2504885_G_G	10_2474135_G_A	30750	0.105479	SNP-SV
10_2504907_T_T	10_2503193_C_T	1714	0.20748	SNP-SV
10_2504927_G_G	10_2493453_C_A	11474	0.895005	SNP-SV
10_2518484_A_A	10_2510639_C_T	7845	0.908587	SNP-SV
10_2521579_A_A	10_2522560_T_C	981	0.77113	SNP-SV
10_2524941_C_C	10_2510639_C_T	14302	0.161223	SNP-SV
10_2524966_T_T	10_2499936_C_T	25030	0.797324	SNP-SV
10_2525061_G_G	10_2509721_C_T	15340	0.152939	SNP-SV
10_2536806_A_A	10_2577563_A_C	40757	0.880139	SNP-SV
10_2541180_T_T	10_2504486_T_G	36694	0.202742	SNP-SV
10_2542284_T_T	10_2537572_G_A	4712	0.918221	SNP-SV
10_2545475_G_G	10_2508753_A_T	36722	0.665733	SNP-SV
10_2548528_A_A	10_2510639_C_T	37889	0.852771	SNP-SV
10_2580602_<_A	10_2618034_C_T	37432	0.652594	SNP-SV
10_2599277_A_G	10_2598701_C_A	576	0.849896	SNP-SV
10_2605992_T_T	10_2560531_C_T	45461	1	SNP-SV
10_2606408_T_T	10_2606243_A_G	165	0.935056	SNP-SV
10_2607904_G_G	10_2610539_C_T	2635	0.576119	SNP-SV
10_2609491_G_G	10_2608545_C_T	946	0.941551	SNP-SV
10_2610722_T_T	10_2639316_G_T	28594	0.647674	SNP-SV
10_2610752_C_C	10_2610725_T_G	27	0.19726	SNP-SV
10_2613495_T_T	10_2578904_T_A	34591	0.878758	SNP-SV
10_2628580_A_A	10_2627612_T_C	968	0.888004	SNP-SV
10_2632323_A_A	10_2631544_T_C	779	0.884731	SNP-SV
10_2646626_G_G	10_2647750_C_T	1124	0.938954	SNP-SV
10_2650018_C_C	10_2647750_C_T	2268	0.944526	SNP-SV
10_2660326_A_A	10_2677760_A_G	17434	1	SNP-SV
10_2677732_A_A	10_2627720_G_A	50012	0.0343191	SNP-SV
10_2678000_T_T	10_2716665_C_T	38665	0.506531	SNP-SV
10_2696423_A_A	10_2717980_G_A	21557	0.907597	SNP-SV
10_2697284_T_T	10_2696513_A_G	771	0.498902	SNP-SV
10_2701313_A_A	10_2654877_G_T	46436	0.168385	SNP-SV
10_2715746_G_G	10_2741830_G_A	26084	0.688704	SNP-SV
10_2720822_A_A	10_2716699_G_A	4123	0.961325	SNP-SV
10_2724654_G_G	10_2716699_G_A	7955	0.972039	SNP-SV
10_2745984_A_A	10_2724848_C_A	21136	0.910644	SNP-SV
10_2758337_T_T	10_2742391_C_T	15946	0.288477	SNP-SV
10_2758573_G_G	10_2743701_A_C	14872	0.254479	SNP-SV
10_2758574_T_T	10_2772877_T_C	14303	0.924547	SNP-SV
10_2758643_A_A	10_2724857_G_C	33786	0.675088	SNP-SV
10_2760067_A_A	10_2794382_T_C	34315	0.0773449	SNP-SV
10_2787317_T_T	10_2810133_A_G	22816	0.919294	SNP-SV
10_2793642_A_A	10_2840759_T_C	47117	0.688887	SNP-SV
10_2801632_T_T	10_2753823_T_A	47809	0.638223	SNP-SV
10_2807734_A_A	10_2782308_T_C	25426	0.781491	SNP-SV
10_2808709_T_T	10_2810133_A_G	1424	0.982748	SNP-SV
10_2817900_T_T	10_2812152_G_A	5748	0.972299	SNP-SV
10_2819904_A_A	10_2794961_T_C	24943	0.189742	SNP-SV
10_2821263_A_A	10_2825007_A_G	3744	0.941106	SNP-SV
10_2831904_A_A	10_2832263_C_T	359	0.885941	SNP-SV
10_2842169_T_T	10_2864686_T_C	22517	0.853112	SNP-SV
10_2843730_A_A	10_2853474_G_A	9744	0.886153	SNP-SV
10_2845403_T_T	10_2857624_A_T	12221	0.913664	SNP-SV
10_2845748_C_C	10_2848431_T_C	2683	1	SNP-SV
10_2850959_T_T	10_2853474_G_A	2515	0.924232	SNP-SV
10_2850961_C_T	10_2847988_G_A	2973	0.863886	SNP-SV
10_2855189_A_A	10_2847021_A_G	8168	0.0761417	SNP-SV
10_2862537_T_T	10_2862395_G_A	142	0.927869	SNP-SV
10_2862665_G_G	10_2837035_G_A	25630	0.962343	SNP-SV
10_2867049_T_T	10_2845397_G_C	21652	0.202748	SNP-SV
10_2870906_A_T	10_2842929_G_A	27977	0.868866	SNP-SV
10_2870917_A_A	10_2871096_G_A	179	0.899952	SNP-SV
10_2874197_T_T	10_2825007_A_G	49190	0.566182	SNP-SV
10_2874324_A_A	10_2841593_T_C	32731	0.193898	SNP-SV
10_2897421_C_C	10_2938535_C_T	41114	0.888202	SNP-SV
10_2903890_T_T	10_2923404_A_G	19514	0.845116	SNP-SV
10_2904812_A_A	10_2899851_G_A	4961	0.162343	SNP-SV
10_2905238_T_T	10_2865118_G_A	40120	0.894078	SNP-SV
10_2912633_T_T	10_2910080_C_T	2553	0.0960017	SNP-SV
10_2921204_T_T	10_2947531_A_G	26327	0.299065	SNP-SV
10_2921495_C_C	10_2922262_T_C	767	0.777477	SNP-SV
10_2921507_G_G	10_2922262_T_C	755	0.90431	SNP-SV
10_2947501_G_G	10_2944391_G_A	3110	0.951343	SNP-SV
10_2977413_T_T	10_2989377_T_C	11964	0.87648	SNP-SV
10_2983206_G_G	10_2961598_G_A	21608	0.424328	SNP-SV
10_2994093_C_C	10_2993998_A_G	95	0.870321	SNP-SV
10_2995635_G_G	10_2977730_T_C	17905	0.588493	SNP-SV
10_3003354_A_A	10_2998496_T_A	4858	0.923002	SNP-SV
10_3007574_A_A	10_3008477_C_A	903	0.929503	SNP-SV
10_3012794_G_G	10_3054076_T_C	41282	0.17909	SNP-SV
10_3017128_T_T	10_3015557_A_G	1571	0.940456	SNP-SV
10_3029003_T_T	10_3075831_G_C	46828	0.183416	SNP-SV
10_3032986_A_A	10_3068589_G_T	35603	0.886694	SNP-SV
10_3043053_A_A	10_3029720_T_C	13333	0.746875	SNP-SV
10_3057320_A_A	10_3055642_T_C	1678	0.377826	SNP-SV
10_3063770_T_T	10_3040964_T_G	22806	0.9825	SNP-SV
10_3065322_A_A	10_3109793_T_C	44471	0.837978	SNP-SV
10_3071945_A_A	10_3083270_G_A	11325	0.148329	SNP-SV
10_3074614_T_T	10_3081400_A_G	6786	0.919777	SNP-SV
10_3080221_A_A	10_3070319_C_T	9902	0.895351	SNP-SV
10_3091226_C_C	10_3082654_A_G	8572	0.31277	SNP-SV
10_3092340_G_G	10_3062748_C_T	29592	0.965171	SNP-SV
10_3122657_C_C	10_3123450_T_G	793	0.914656	SNP-SV
10_3133677_C_C	10_3120314_T_G	13363	0.941469	SNP-SV
10_3134624_G_G	10_3133956_C_T	668	0.659574	SNP-SV
10_3134637_G_G	10_3134065_G_A	572	0.814417	SNP-SV
10_3141160_A_A	10_3127223_A_G	13937	0.788503	SNP-SV
10_3147356_A_A	10_3148454_G_A	1098	0.942049	SNP-SV
10_3152618_C_C	10_3179995_G_C	27377	0.913982	SNP-SV
10_3153434_T_T	10_3155349_C_T	1915	0.929846	SNP-SV
10_3153447_G_G	10_3156452_C_T	3005	0.90647	SNP-SV
10_3201886_A_A	10_3213491_G_T	11605	0.585143	SNP-SV
10_3209584_C_C	10_3236052_A_C	26468	0.758221	SNP-SV
10_3212353_T_T	10_3199863_T_C	12490	0.892717	SNP-SV
10_3214355_G_G	10_3186554_A_T	27801	0.0649911	SNP-SV
10_3214645_C_C	10_3194439_C_T	20206	0.024279	SNP-SV
10_3223838_T_T	10_3223251_A_C	587	0.984242	SNP-SV
10_3226887_T_T	10_3246492_T_C	19605	0.873055	SNP-SV
10_3227049_A_A	10_3248945_T_A	21896	0.72504	SNP-SV
10_3233385_G_G	10_3232505_G_A	880	0.566102	SNP-SV
10_3239219_A_A	10_3263823_T_C	24604	0.964571	SNP-SV
10_3246330_T_T	10_3246400_A_G	70	0.946886	SNP-SV
10_3258273_T_T	10_3259331_A_T	1058	0.859763	SNP-SV
10_3279419_C_C	10_3284608_A_G	5189	0.956089	SNP-SV
10_3285301_A_A	10_3258730_G_A	26571	0.927265	SNP-SV
10_3298070_T_T	10_3270760_C_T	27310	0.937683	SNP-SV
10_3299545_C_C	10_3296022_A_G	3523	0.846726	SNP-SV
10_3300729_T_T	10_3267759_G_A	32970	0.938455	SNP-SV
10_3301028_C_C	10_3304127_A_C	3099	0.922152	SNP-SV
10_3316124_A_A	10_3317017_C_T	893	0.117039	SNP-SV
10_3318764_A_A	10_3316468_C_T	2296	0.758607	SNP-SV
10_3339246_T_T	10_3341052_C_T	1806	0.855761	SNP-SV
10_3342100_T_T	10_3341052_C_T	1048	0.796694	SNP-SV
10_3350698_C_C	10_3357244_C_T	6546	0.605446	SNP-SV
10_3358952_T_T	10_3360486_A_G	1534	0.870775	SNP-SV
10_3383086_T_T	10_3344296_T_C	38790	0.565258	SNP-SV
10_3397026_G_G	10_3428939_A_C	31913	0.753237	SNP-SV
10_3397029_T_T	10_3405127_C_T	8098	1	SNP-SV
10_3413157_A_A	10_3379017_A_T	34140	0.0407262	SNP-SV
10_3421574_A_A	10_3414925_C_T	6649	0.933138	SNP-SV
10_3432955_A_A	10_3430347_C_T	2608	0.950948	SNP-SV
10_3434471_T_T	10_3445232_G_A	10761	0.920208	SNP-SV
10_3441822_A_A	10_3457912_T_A	16090	0.918622	SNP-SV
10_3485170_A_A	10_3521153_G_A	35983	0.853412	SNP-SV
10_3486556_G_G	10_3537110_C_T	50554	0.46164	SNP-SV
10_3486917_C_C	10_3465938_C_T	20979	1	SNP-SV
10_3490305_A_A	10_3489595_C_T	710	0.792796	SNP-SV
10_3505090_A_A	10_3469365_C_T	35725	0.723535	SNP-SV
10_3511813_T_T	10_3513240_T_C	1427	0.900906	SNP-SV
10_3536189_T_T	10_3538696_G_T	2507	0.966994	SNP-SV
10_3540808_T_T	10_3540644_T_C	164	0.843655	SNP-SV
10_3545535_A_A	10_3573744_T_A	28209	0.32678	SNP-SV
10_3553020_G_G	10_3553113_A_T	93	0.875295	SNP-SV
10_3562248_A_A	10_3540164_C_T	22084	0.68207	SNP-SV
10_3566791_G_G	10_3594030_G_T	27239	0.597937	SNP-SV
10_3575412_T_T	10_3595363_G_T	19951	0.591586	SNP-SV
10_3576299_T_T	10_3607872_G_A	31573	0.802235	SNP-SV
10_3578275_G_G	10_3595582_G_C	17307	0.885571	SNP-SV
10_3580739_T_T	10_3595880_T_A	15141	0.764409	SNP-SV
10_3589107_T_T	10_3595363_G_T	6256	0.758646	SNP-SV
10_3592655_G_G	10_3556869_T_C	35786	0.835923	SNP-SV
10_3593694_T_T	10_3563910_G_A	29784	0.886957	SNP-SV
10_3602343_G_G	10_3574503_A_G	27840	0.749799	SNP-SV
10_3606290_T_T	10_3566845_T_A	39445	0.92471	SNP-SV
10_3613534_C_C	10_3638121_A_C	24587	0.637786	SNP-SV
10_3614537_A_A	10_3566198_G_A	48339	0.0516592	SNP-SV
10_3614672_C_C	10_3614596_G_A	76	0.813373	SNP-SV
10_3614731_A_A	10_3620010_T_C	5279	0.763078	SNP-SV
10_3626926_C_C	10_3631549_T_C	4623	0.879144	SNP-SV
10_3633249_A_A	10_3640065_T_C	6816	0.751253	SNP-SV
10_3640487_T_T	10_3671178_G_A	30691	0.892295	SNP-SV
10_3642815_T_T	10_3603320_T_C	39495	0.837588	SNP-SV
10_3648503_A_A	10_3631632_C_T	16871	0.717173	SNP-SV
10_3648946_A_A	10_3618071_G_A	30875	0.136508	SNP-SV
10_3651748_T_T	10_3619940_G_A	31808	0.543544	SNP-SV
10_3657184_C_C	10_3660221_C_G	3037	0.870937	SNP-SV
10_3661119_G_G	10_3685136_T_A	24017	0.180719	SNP-SV
10_3661781_G_G	10_3657111_G_A	4670	0.871392	SNP-SV
10_3690994_T_T	10_3713005_C_T	22011	0.68126	SNP-SV
10_3691014_T_T	10_3655702_T_C	35312	0.516021	SNP-SV
10_3711580_A_A	10_3710637_C_T	943	0.57634	SNP-SV
10_3723915_C_C	10_3720486_C_A	3429	0.890466	SNP-SV
10_3736127_T_T	10_3757770_G_A	21643	0.707877	SNP-SV
10_3740164_A_A	10_3739696_G_C	468	0.835694	SNP-SV
10_3742023_T_T	10_3743178_G_A	1155	0.837975	SNP-SV
10_3746911_A_A	10_3794414_T_C	47503	0.91582	SNP-SV
10_3746916_G_A	10_3753396_G_A	6480	0.751114	SNP-SV
10_3747024_T_T	10_3741960_G_A	5064	0.692836	SNP-SV
10_3748042_T_T	10_3773733_G_A	25691	0.873451	SNP-SV
10_3748289_A_A	10_3754202_A_G	5913	0.966376	SNP-SV
10_3776257_A_A	10_3767448_T_A	8809	0.763474	SNP-SV
10_3778358_A_A	10_3779511_A_G	1153	0.519336	SNP-SV
10_3780084_T_T	10_3789497_G_A	9413	0.967663	SNP-SV
10_3799083_G_G	10_3848990_T_C	49907	0.0184381	SNP-SV
10_3821220_T_T	10_3831732_T_C	10512	0.249743	SNP-SV
10_3821228_T_T	10_3831732_T_C	10504	0.314082	SNP-SV
10_3823249_A_A	10_3817856_C_G	5393	0.859302	SNP-SV
10_3823252_T_T	10_3817856_C_G	5396	0.842846	SNP-SV
10_3874237_A_A	10_3894127_T_C	19890	0.963324	SNP-SV
10_3903934_A_A	10_3902906_A_G	1028	0.902188	SNP-SV
10_3945146_A_A	10_3904821_G_A	40325	0.836371	SNP-SV
10_3945279_T_T	10_3913285_C_T	31994	0.844841	SNP-SV
10_3969174_T_T	10_3968099_A_G	1075	0.665198	SNP-SV
10_3969686_G_G	10_3968434_C_T	1252	0.898364	SNP-SV
10_3980280_G_G	10_3969042_G_C	11238	1	SNP-SV
10_3991108_A_A	10_3945813_G_A	45295	0.062269	SNP-SV
10_3991236_C_C	10_3980582_A_T	10654	0.0768928	SNP-SV
10_4000114_A_A	10_4037116_A_C	37002	0.53958	SNP-SV
10_4008893_A_A	10_3973562_T_G	35331	0.936453	SNP-SV
10_4010416_T_T	10_3973562_T_G	36854	0.923409	SNP-SV
10_4012193_A_A	10_3974575_C_A	37618	0.505224	SNP-SV
10_4012203_A_A	10_4009492_G_A	2711	0.467042	SNP-SV
10_4034092_T_T	10_4032901_A_G	1191	0.932668	SNP-SV
10_4034457_A_A	10_4033867_A_G	590	0.42777	SNP-SV
10_4034677_A_A	10_4034962_T_C	285	0.415475	SNP-SV
10_4034687_G_G	10_4022613_A_T	12074	0.388185	SNP-SV
10_4045751_C_C	10_4039961_A_G	5790	0.834808	SNP-SV
10_4048729_T_T	10_4044519_A_T	4210	0.484499	SNP-SV
10_4049499_G_G	10_4039757_A_C	9742	0.903656	SNP-SV
10_4067224_A_A	10_4035714_T_C	31510	0.587802	SNP-SV
10_4071618_C_C	10_4115973_G_A	44355	0.122904	SNP-SV
10_4082719_T_T	10_4055142_A_G	27577	0.762177	SNP-SV
10_4085263_A_A	10_4095125_T_C	9862	0.876888	SNP-SV
10_4106756_A_A	10_4112884_A_T	6128	0.650872	SNP-SV
10_4110559_T_T	10_4081057_T_A	29502	0.761808	SNP-SV
10_4111162_C_C	10_4095034_T_C	16128	0.838574	SNP-SV
10_4134430_A_A	10_4136876_A_G	2446	0.044742	SNP-SV
10_4140138_T_T	10_4140281_T_C	143	0.786897	SNP-SV
10_4160626_A_A	10_4162108_C_T	1482	0.872446	SNP-SV
10_4168339_T_T	10_4168245_C_G	94	0.896791	SNP-SV
10_4176101_T_T	10_4175984_A_G	117	0.443376	SNP-SV
10_4180883_G_G	10_4175558_G_T	5325	0.840147	SNP-SV
10_4190351_C_C	10_4174322_C_T	16029	0.2047	SNP-SV
10_4190374_T_T	10_4159750_T_C	30624	0.204004	SNP-SV
10_4224029_A_A	10_4220711_C_T	3318	0.456086	SNP-SV
10_4225117_C_C	10_4221997_C_T	3120	0.755063	SNP-SV
10_4229608_G_G	10_4216348_A_C	13260	0.947467	SNP-SV
10_4239955_T_T	10_4246041_A_T	6086	0.912547	SNP-SV
10_4242747_A_A	10_4266164_T_C	23417	0.890538	SNP-SV
10_4242754_T_A	10_4266164_T_C	23410	0.831195	SNP-SV
10_4246555_A_A	10_4251362_A_G	4807	0.868894	SNP-SV
10_4248188_C_C	10_4266781_C_T	18593	0.898914	SNP-SV
10_4252174_T_T	10_4250107_T_C	2067	0.716999	SNP-SV
10_4255589_A_A	10_4268855_T_C	13266	0.850023	SNP-SV
10_4274343_A_A	10_4263346_G_T	10997	0.747544	SNP-SV
10_4280692_A_A	10_4281281_C_G	589	0.660905	SNP-SV
10_4281447_G_G	10_4281860_C_T	413	0.634565	SNP-SV
10_4291083_C_C	10_4300825_G_A	9742	0.938017	SNP-SV
10_4303879_T_T	10_4271661_G_A	32218	0.297942	SNP-SV
10_4310878_T_T	10_4351005_C_T	40127	0.875398	SNP-SV
10_4321563_A_A	10_4351438_G_A	29875	0.920473	SNP-SV
10_4344139_C_C	10_4348775_A_G	4636	0.92165	SNP-SV
10_4370611_C_C	10_4405684_T_C	35073	0.244361	SNP-SV
10_4385820_C_C	10_4407794_T_G	21974	0.868702	SNP-SV
10_4387249_T_T	10_4402773_G_C	15524	0.926522	SNP-SV
10_4416172_T_T	10_4422138_A_G	5966	0.74744	SNP-SV
10_4441706_C_C	10_4445624_G_A	3918	0.502294	SNP-SV
10_4444768_C_C	10_4493462_T_G	48694	0.90069	SNP-SV
10_4462273_C_C	10_4444710_G_T	17563	0.881613	SNP-SV
10_4467801_T_T	10_4474290_T_C	6489	0.977497	SNP-SV
10_4508254_A_A	10_4508352_G_A	98	0.835694	SNP-SV
10_4519413_A_A	10_4516115_G_A	3298	0.825418	SNP-SV
10_4519435_A_A	10_4516115_G_A	3320	0.6657	SNP-SV
10_4529226_A_A	10_4553395_G_T	24169	0.567428	SNP-SV
10_4535065_T_T	10_4533075_A_C	1990	0.908686	SNP-SV
10_4536728_G_G	10_4530742_T_C	5986	0.967	SNP-SV
10_4558818_A_A	10_4535996_G_A	22822	0.978591	SNP-SV
10_4560139_G_G	10_4589957_T_C	29818	0.940392	SNP-SV
10_4561192_T_T	10_4535355_A_G	25837	0.935452	SNP-SV
10_4566169_C_C	10_4526811_A_C	39358	0.792735	SNP-SV
10_4567175_A_A	10_4549131_C_T	18044	0.917582	SNP-SV
10_4567183_A_T	10_4605152_C_T	37969	0.477379	SNP-SV
10_4573537_T_T	10_4565367_C_T	8170	0.713098	SNP-SV
10_4573888_A_A	10_4575034_A_C	1146	0.851824	SNP-SV
10_4573898_C_C	10_4529918_G_A	43980	0.821253	SNP-SV
10_4586136_A_A	10_4565016_G_A	21120	0.888823	SNP-SV
10_4590619_C_C	10_4591222_A_G	603	0.319288	SNP-SV
10_4590775_C_C	10_4608745_A_G	17970	0.93754	SNP-SV
10_4599956_C_C	10_4644089_T_C	44133	0.142671	SNP-SV
10_4621332_G_G	10_4645742_G_A	24410	0.926453	SNP-SV
10_4631888_T_T	10_4643658_G_T	11770	0.871701	SNP-SV
10_4667607_A_A	10_4676231_C_T	8624	1	SNP-SV
10_4676790_C_C	10_4669485_T_C	7305	0.759018	SNP-SV
10_4693607_A_A	10_4655151_A_C	38456	0.928735	SNP-SV
10_4697057_A_A	10_4694087_C_T	2970	0.650177	SNP-SV
10_4697180_G_G	10_4711761_C_T	14581	0.104726	SNP-SV
10_4745345_T_T	10_4714688_C_A	30657	0.570507	SNP-SV
10_4814074_G_G	10_4850157_A_G	36083	0.887557	SNP-SV
10_4840728_A_A	10_4853586_G_A	12858	0.977985	SNP-SV
10_4847962_C_C	10_4819758_G_A	28204	0.891344	SNP-SV
10_4884954_T_T	10_4848290_T_A	36664	0.891715	SNP-SV
10_4904919_G_G	10_4887566_T_G	17353	0.925822	SNP-SV
10_4907326_C_C	10_4933227_A_C	25901	0.0405643	SNP-SV
10_4929654_T_T	10_4915796_G_A	13858	0.973992	SNP-SV
10_4955937_T_T	10_4913936_G_A	42001	0.940316	SNP-SV
10_4975485_C_C	10_4998319_G_A	22834	0.580452	SNP-SV
10_4993020_T_T	10_5005157_G_A	12137	0.955114	SNP-SV
10_5023783_A_A	10_5031637_T_G	7854	1	SNP-SV
10_5052788_C_C	10_5044055_T_G	8733	0.932413	SNP-SV
10_5078737_T_T	10_5078911_G_A	174	0.106865	SNP-SV
10_5104043_T_T	10_5058710_T_G	45333	0.450372	SNP-SV
10_5104045_T_T	10_5082418_T_C	21627	0.553221	SNP-SV
10_5124757_T_T	10_5125911_G_A	1154	0.915851	SNP-SV
10_5143187_A_A	10_5152302_C_T	9115	0.979094	SNP-SV
10_5157235_A_A	10_5152651_C_T	4584	0.948294	SNP-SV
10_5160213_T_T	10_5140549_T_C	19664	0.94971	SNP-SV
10_5165167_T_T	10_5193098_G_A	27931	0.921346	SNP-SV
10_5239942_A_A	10_5272739_T_C	32797	0.935544	SNP-SV
10_5246018_A_A	10_5287478_A_G	41460	0.245972	SNP-SV
10_5246027_C_C	10_5258283_G_A	12256	0.0876462	SNP-SV
10_5246061_C_C	10_5238160_T_C	7901	0.106645	SNP-SV
10_5246065_C_C	10_5238160_T_C	7905	0.100695	SNP-SV
10_5246119_T_T	10_5252119_A_C	6000	0.283413	SNP-SV
10_5280926_G_G	10_5268027_G_T	12899	0.839178	SNP-SV
10_5283519_T_T	10_5282359_C_T	1160	0.839353	SNP-SV
10_5298994_C_C	10_5283787_C_A	15207	0.332753	SNP-SV
10_5314005_C_T	10_5278095_G_A	35910	0.558251	SNP-SV
10_5314069_C_C	10_5299389_G_A	14680	0.249079	SNP-SV
10_5315882_G_G	10_5348742_G_A	32860	0.713753	SNP-SV
10_5316973_A_A	10_5310127_G_A	6846	0.813046	SNP-SV
10_5319746_C_C	10_5282912_G_T	36834	0.193705	SNP-SV
10_5325951_T_T	10_5307954_A_G	17997	0.207044	SNP-SV
10_5334176_A_A	10_5366848_T_A	32672	0.146056	SNP-SV
10_5384554_C_C	10_5384802_T_G	248	0.861187	SNP-SV
10_5384567_A_A	10_5379299_T_C	5268	0.723562	SNP-SV
10_5393494_T_T	10_5343834_T_C	49660	0.922314	SNP-SV
10_5393806_T_T	10_5354612_T_G	39194	0.0389371	SNP-SV
10_5393817_A_A	10_5352885_C_T	40932	0.0562367	SNP-SV
10_5393818_T_T	10_5375314_C_T	18504	0.0651476	SNP-SV
10_5406827_C_C	10_5380766_C_T	26061	0.95742	SNP-SV
10_5430688_C_C	10_5435465_T_C	4777	0.66186	SNP-SV
10_5432766_T_T	10_5482400_T_C	49634	0.312403	SNP-SV
10_5432861_A_A	10_5475655_T_C	42794	0.0307568	SNP-SV
10_5433147_C_C	10_5465026_A_T	31879	0.0208461	SNP-SV
10_5437347_A_A	10_5461342_C_T	23995	0.878479	SNP-SV
10_5439907_T_T	10_5472985_A_G	33078	0.844071	SNP-SV
10_5476486_A_A	10_5476626_A_C	140	0.555485	SNP-SV
10_5478038_C_C	10_5477790_C_T	248	0.646936	SNP-SV
10_5522900_A_A	10_5508026_C_A	14874	0.939478	SNP-SV
10_5525426_G_G	10_5525268_C_T	158	0.49771	SNP-SV
10_5525488_A_A	10_5552522_A_G	27034	0.049662	SNP-SV
10_5527896_A_A	10_5528096_A_G	200	0.786628	SNP-SV
10_5577213_C_C	10_5574593_T_G	2620	0.752442	SNP-SV
10_5589427_G_G	10_5588885_C_T	542	0.887041	SNP-SV
10_5604079_T_T	10_5596866_T_C	7213	0.888053	SNP-SV
10_5610563_A_A	10_5597116_G_A	13447	0.838665	SNP-SV
10_5610565_C_C	10_5569231_A_C	41334	0.610333	SNP-SV
10_5621770_G_G	10_5595104_G_A	26666	0.952719	SNP-SV
10_5661583_G_G	10_5666007_G_A	4424	0.54795	SNP-SV
10_5661611_G_G	10_5706209_A_G	44598	0.967853	SNP-SV
10_5671645_A_A	10_5667605_T_C	4040	0.860011	SNP-SV
10_5672360_T_T	10_5702119_T_C	29759	0.392771	SNP-SV
10_5681361_C_C	10_5636228_C_T	45133	0.94337	SNP-SV
10_5686731_G_G	10_5645414_G_A	41317	0.919986	SNP-SV
10_5700064_T_T	10_5707599_T_A	7535	0.903835	SNP-SV
10_5700066_G_T	10_5702479_T_A	2413	0.674072	SNP-SV
10_5716876_A_A	10_5765986_T_A	49110	0.906518	SNP-SV
10_5719099_G_G	10_5723782_G_C	4683	0.80697	SNP-SV
10_5744315_C_C	10_5778071_A_T	33756	0.965264	SNP-SV
10_5744318_G_G	10_5697921_T_C	46397	0.492916	SNP-SV
10_5750697_T_T	10_5756441_A_G	5744	0.101327	SNP-SV
10_5766329_G_G	10_5765965_G_A	364	0.368458	SNP-SV
10_5776417_G_G	10_5757760_A_G	18657	1	SNP-SV
10_5804247_T_T	10_5832352_T_A	28105	0.199234	SNP-SV
10_5811323_A_A	10_5778402_T_C	32921	0.961238	SNP-SV
10_5821943_A_A	10_5825370_C_T	3427	0.789446	SNP-SV
10_5876955_C_C	10_5904408_T_A	27453	0.593479	SNP-SV
10_5876969_C_C	10_5908836_T_A	31867	0.668256	SNP-SV
10_5876979_A_A	10_5911600_G_A	34621	0.674051	SNP-SV
10_5937896_T_T	10_5924273_C_T	13623	0.030307	SNP-SV
10_5947727_C_C	10_5918624_T_C	29103	0.931601	SNP-SV
10_5987109_A_A	10_5988944_T_G	1835	0.198969	SNP-SV
10_5987136_T_T	10_5990236_A_G	3100	0.581263	SNP-SV
10_5995992_G_G	10_6042243_C_A	46251	0.360018	SNP-SV
10_5996048_T_T	10_6018139_A_G	22091	0.906661	SNP-SV
10_6034289_G_G	10_6025068_T_G	9221	0.914893	SNP-SV
10_6034294_T_G	10_6072671_G_A	38377	0.716541	SNP-SV
10_6049356_T_T	10_6001114_G_A	48242	0.943559	SNP-SV
10_6050692_A_A	10_6040067_G_A	10625	0.682214	SNP-SV
10_6066640_G_G	10_6018112_T_C	48528	0.96496	SNP-SV
10_6073556_A_A	10_6066210_A_G	7346	0.886085	SNP-SV
10_6075018_A_A	10_6080066_C_A	5048	0.801576	SNP-SV
10_6075691_A_A	10_6058492_T_C	17199	0.953873	SNP-SV
10_6089097_A_A	10_6129607_T_G	40510	0.661928	SNP-SV
10_6089110_A_A	10_6129607_T_G	40497	0.662108	SNP-SV
10_6089122_A_A	10_6061302_T_C	27820	0.469139	SNP-SV
10_6091365_A_A	10_6073837_G_A	17528	0.762428	SNP-SV
10_6091367_G_G	10_6104576_A_T	13209	0.873119	SNP-SV
10_6100610_G_G	10_6100321_C_T	289	0.889641	SNP-SV
10_6102099_T_T	10_6074695_C_T	27404	0.844797	SNP-SV
10_6105441_C_C	10_6151595_C_T	46154	0.559004	SNP-SV
10_6106689_A_A	10_6103245_A_T	3444	0.840129	SNP-SV
10_6109461_G_G	10_6117711_A_T	8250	0.90589	SNP-SV
10_6126637_G_G	10_6127298_G_A	661	0.936077	SNP-SV
10_6140219_T_T	10_6138418_C_A	1801	0.930232	SNP-SV
10_6161471_T_T	10_6196632_C_A	35161	0.89874	SNP-SV
10_6163562_A_A	10_6196023_T_G	32461	0.916458	SNP-SV
10_6176614_A_A	10_6127849_G_A	48765	0.855869	SNP-SV
10_6184142_G_G	10_6179092_G_A	5050	0.633306	SNP-SV
10_6198932_T_T	10_6182349_A_G	16583	0.905317	SNP-SV
10_6229710_A_A	10_6214207_G_A	15503	0.912381	SNP-SV
10_6230736_C_C	10_6214599_G_A	16137	0.966353	SNP-SV
10_6238485_G_G	10_6229194_A_G	9291	0.955816	SNP-SV
10_6239618_C_C	10_6213029_G_A	26589	0.958876	SNP-SV
10_6249330_G_G	10_6230616_G_A	18714	0.91097	SNP-SV
10_6259460_A_A	10_6216101_A_C	43359	0.861102	SNP-SV
10_6295355_C_C	10_6321781_T_A	26426	0.0295925	SNP-SV
10_6295838_T_A	10_6340000_T_G	44162	0.202602	SNP-SV
10_6340325_A_A	10_6334336_A_G	5989	0.758465	SNP-SV
10_6343358_C_C	10_6352786_G_A	9428	0.829028	SNP-SV
10_6359697_A_A	10_6364065_A_C	4368	0.948515	SNP-SV
10_6411268_A_A	10_6449910_G_A	38642	0.821931	SNP-SV
10_6413481_T_T	10_6425243_G_A	11762	0.917798	SNP-SV
10_6418709_G_G	10_6443230_T_G	24521	0.178885	SNP-SV
10_6494935_T_T	10_6491735_A_C	3200	0.838583	SNP-SV
10_6497108_A_A	10_6533901_T_C	36793	0.616966	SNP-SV
10_6513634_T_T	10_6530983_A_G	17349	0.925815	SNP-SV
10_6558229_G_G	10_6522543_A_C	35686	0.812369	SNP-SV
10_6576761_T_T	10_6594019_C_T	17258	0.782534	SNP-SV
10_6586410_C_C	10_6631779_C_T	45369	0.0101294	SNP-SV
10_6622318_A_A	10_6606452_T_G	15866	0.438177	SNP-SV
10_6626945_T_T	10_6669641_A_G	42696	0.934315	SNP-SV
10_6626951_T_T	10_6611667_T_C	15284	0.572703	SNP-SV
10_6633683_C_C	10_6649495_T_C	15812	0.930084	SNP-SV
10_6653955_T_T	10_6605123_G_A	48832	0.935599	SNP-SV
10_6659371_A_A	10_6650948_A_G	8423	0.957145	SNP-SV
10_6671648_T_T	10_6669615_A_G	2033	0.980261	SNP-SV
10_6693442_T_T	10_6737949_A_G	44507	0.467571	SNP-SV
10_6693448_A_A	10_6701854_A_G	8406	0.34103	SNP-SV
10_6766285_A_A	10_6717897_A_T	48388	0.0885101	SNP-SV
10_6834040_T_T	10_6842528_T_C	8488	0.0438729	SNP-SV
10_6842366_G_G	10_6852098_G_A	9732	0.831003	SNP-SV
10_6844398_T_T	10_6866017_A_C	21619	0.54069	SNP-SV
10_6855888_G_G	10_6855864_G_A	24	0.94387	SNP-SV
10_6919138_G_G	10_6934323_T_C	15185	0.782285	SNP-SV
10_6919140_A_C	10_6874800_A_T	44340	0.312383	SNP-SV
10_6959093_T_T	10_6933937_A_G	25156	0.948261	SNP-SV
10_6972212_T_T	10_6985282_A_G	13070	0.545866	SNP-SV
10_6983597_A_A	10_6968518_C_T	15079	0.954637	SNP-SV
10_7035006_T_T	10_7065843_T_G	30837	0.826273	SNP-SV
10_7064819_G_G	10_7063036_T_G	1783	0.556191	SNP-SV
10_7086058_C_C	10_7067040_G_A	19018	0.774202	SNP-SV
10_7116388_C_C	10_7104716_T_A	11672	0.512686	SNP-SV
10_7116554_T_T	10_7097174_T_C	19380	0.164448	SNP-SV
10_7163951_T_T	10_7189926_A_T	25975	0.93642	SNP-SV
10_7194474_A_A	10_7178658_C_T	15816	0.963831	SNP-SV
10_7200400_T_T	10_7167539_T_C	32861	0.0907343	SNP-SV
10_7200406_G_G	10_7204815_A_G	4409	0.0467813	SNP-SV
10_7221360_A_A	10_7251220_T_C	29860	0.952151	SNP-SV
10_7237936_G_G	10_7219945_C_T	17991	0.92289	SNP-SV
10_7249175_C_C	10_7298525_A_G	49350	0.933746	SNP-SV
10_7278921_T_T	10_7234171_A_G	44750	0.942726	SNP-SV
10_7302793_T_T	10_7286967_A_G	15826	0.953325	SNP-SV
10_7322576_C_C	10_7336045_G_C	13469	0.924072	SNP-SV
10_7366046_C_C	10_7367034_C_A	988	0.0182042	SNP-SV
10_7369097_G_G	10_7334097_C_T	35000	0.798714	SNP-SV
10_7369116_T_T	10_7410833_C_A	41717	0.42974	SNP-SV
10_7457161_T_T	10_7465568_A_C	8407	0.899424	SNP-SV
10_7539485_C_C	10_7490091_T_A	49394	0.0786458	SNP-SV
10_7539517_A_A	10_7509073_G_C	30444	0.0218279	SNP-SV
10_7539534_T_T	10_7535135_A_G	4399	0.0356874	SNP-SV
10_7539593_G_G	10_7543577_G_A	3984	0.0264244	SNP-SV
10_7539627_T_T	10_7518833_C_T	20794	0.306961	SNP-SV
10_7539654_T_T	10_7496817_C_T	42837	0.0774823	SNP-SV
10_7539663_T_T	10_7545444_C_T	5781	0.0731358	SNP-SV
10_7539719_A_A	10_7489651_A_T	50068	0.066962	SNP-SV
10_7539807_A_A	10_7549058_G_A	9251	0.062569	SNP-SV
10_7540995_T_T	10_7580287_A_T	39292	0.160222	SNP-SV
10_7543308_C_C	10_7512072_T_C	31236	0.0422064	SNP-SV
10_7552379_T_T	10_7555396_T_C	3017	0.906221	SNP-SV
10_7629086_G_G	10_7658430_T_A	29344	0.949212	SNP-SV
10_7645129_T_T	10_7644825_T_A	304	0.949661	SNP-SV
10_7657856_G_G	10_7695033_C_T	37177	0.720021	SNP-SV
10_7700360_G_G	10_7714861_A_C	14501	0.927797	SNP-SV
10_7709787_A_A	10_7684641_T_A	25146	0.888884	SNP-SV
10_7781684_C_C	10_7764854_A_G	16830	0.873223	SNP-SV
10_7871867_T_T	10_7913137_A_G	41270	0.960877	SNP-SV
10_7874952_C_C	10_7877177_G_T	2225	0.704037	SNP-SV
10_7995378_T_T	10_7989027_T_C	6351	0.913607	SNP-SV
10_7995379_C_T	10_7949116_C_T	46263	0.929353	SNP-SV
10_8019432_A_A	10_8026277_G_A	6845	0.813158	SNP-SV
10_8074691_C_C	10_8110161_G_T	35470	0.887558	SNP-SV
10_8089983_T_T	10_8086130_T_C	3853	0.806932	SNP-SV
10_8091342_A_A	10_8101316_T_C	9974	0.621524	SNP-SV
10_8138299_C_C	10_8139073_T_G	774	0.839591	SNP-SV
10_8141147_A_A	10_8137698_T_C	3449	0.277063	SNP-SV
10_8176718_C_C	10_8160549_G_C	16169	0.0509094	SNP-SV
10_8224473_A_A	10_8195711_T_G	28762	0.789936	SNP-SV
10_8224481_A_A	10_8215154_A_G	9327	0.594663	SNP-SV
10_8224489_T_T	10_8177557_G_A	46932	0.337308	SNP-SV
10_8259603_T_T	10_8279012_A_C	19409	0.924561	SNP-SV
10_8265363_C_C	10_8262828_T_A	2535	0.874362	SNP-SV
10_8297709_C_C	10_8270090_A_T	27619	0.829877	SNP-SV
10_8404512_C_C	10_8399709_G_T	4803	0.244364	SNP-SV
10_8404529_A_A	10_8439703_T_C	35174	0.938888	SNP-SV
10_8408502_G_G	10_8408195_T_G	307	0.0994183	SNP-SV
10_8408506_A_A	10_8410099_G_C	1593	0.260597	SNP-SV
10_8424349_T_T	10_8439139_T_C	14790	0.693445	SNP-SV
10_8424376_A_A	10_8405001_A_T	19375	0.770229	SNP-SV
10_8463136_G_G	10_8474215_A_C	11079	0.862097	SNP-SV
10_8477773_A_A	10_8477809_T_C	36	0.28683	SNP-SV
10_8488511_A_A	10_8476889_G_A	11622	0.143376	SNP-SV
10_8489856_T_T	10_8452777_T_C	37079	0.140187	SNP-SV
10_8496754_T_T	10_8475124_T_C	21630	0.910068	SNP-SV
10_8560249_T_T	10_8545608_G_A	14641	0.967924	SNP-SV
10_8600459_G_G	10_8612112_C_T	11653	0.93127	SNP-SV
10_8612317_A_A	10_8601845_A_G	10472	0.0371822	SNP-SV
10_8612330_A_A	10_8652569_A_G	40239	0.016733	SNP-SV
10_8612372_A_A	10_8612746_C_A	374	0.0953588	SNP-SV
10_8612391_T_T	10_8619399_C_A	7008	0.0249886	SNP-SV
10_8642476_T_T	10_8687524_A_G	45048	0.759109	SNP-SV
10_8643111_T_T	10_8600260_G_A	42851	0.928959	SNP-SV
10_8646598_C_C	10_8688026_T_A	41428	0.911972	SNP-SV
10_8646622_A_A	10_8669874_G_T	23252	0.947449	SNP-SV
10_8652004_G_G	10_8697018_T_G	45014	0.42056	SNP-SV
10_8685498_G_G	10_8700426_C_A	14928	0.932811	SNP-SV
10_8694056_A_A	10_8647340_A_G	46716	0.271943	SNP-SV
10_8753601_C_C	10_8761290_T_A	7689	0.00921381	SNP-SV
10_8765210_A_A	10_8784427_C_T	19217	0.891561	SNP-SV
10_8777946_G_G	10_8811876_G_A	33930	0.935727	SNP-SV
10_8791301_T_T	10_8816279_G_A	24978	0.943544	SNP-SV
10_8815764_A_A	10_8821645_A_G	5881	0.873418	SNP-SV
10_8839813_A_A	10_8852056_T_G	12243	0.932759	SNP-SV
10_9007480_C_C	10_8991121_C_T	16359	0.935715	SNP-SV
10_9019783_G_G	10_9032057_C_A	12274	0.959384	SNP-SV
10_9022382_C_C	10_9069801_A_C	47419	0.880183	SNP-SV
10_9083343_C_C	10_9087947_C_A	4604	0.940207	SNP-SV
10_9127733_C_C	10_9081886_C_T	45847	0.95152	SNP-SV
10_9164517_C_C	10_9143080_A_G	21437	0.911887	SNP-SV
10_9298494_A_A	10_9293328_T_C	5166	0.857243	SNP-SV
10_9298703_A_A	10_9259106_T_C	39597	0.550926	SNP-SV
10_9301056_G_G	10_9279806_A_G	21250	0.321497	SNP-SV
10_9309579_T_T	10_9294916_G_C	14663	0.894123	SNP-SV
10_9429516_A_A	10_9420058_A_T	9458	0.944486	SNP-SV
10_9473288_A_A	10_9502662_G_A	29374	0.0855801	SNP-SV
10_9505658_C_C	10_9457017_T_A	48641	0.54723	SNP-SV
10_9507683_G_G	10_9457393_T_G	50290	0.327747	SNP-SV
10_9508907_T_T	10_9458986_T_A	49921	0.411251	SNP-SV
10_9527108_T_T	10_9552009_A_G	24901	0.766561	SNP-SV
10_9543857_A_A	10_9588600_G_C	44743	0.970618	SNP-SV
10_9615306_A_A	10_9664052_A_G	48746	0.905854	SNP-SV
10_9765726_T_T	10_9750284_C_T	15442	0.56379	SNP-SV
10_9792163_T_T	10_9790085_A_T	2078	0.921688	SNP-SV
10_9792179_A_A	10_9778779_T_C	13400	0.896512	SNP-SV
10_9798910_C_C	10_9830033_A_G	31123	0.882049	SNP-SV
10_9969528_T_T	10_9989375_A_T	19847	0.920152	SNP-SV
10_9972613_G_G	10_9993343_T_G	20730	0.942832	SNP-SV
10_9979519_T_T	10_9946081_A_G	33438	0.931056	SNP-SV
10_9982577_C_C	10_10007231_C_T	24654	0.927191	SNP-SV
10_10020826_A_A	10_9979632_A_G	41194	0.687795	SNP-SV
10_10052648_A_A	10_10062055_A_G	9407	0.191217	SNP-SV
10_10057390_A_A	10_10036863_A_T	20527	0.368681	SNP-SV
10_10154382_G_G	10_10120333_A_G	34049	0.364436	SNP-SV
10_10154407_T_T	10_10197404_A_G	42997	0.359968	SNP-SV
10_10278723_T_T	10_10302694_T_C	23971	0.322282	SNP-SV
10_10318014_C_C	10_10365527_T_C	47513	0.940421	SNP-SV
10_10365321_C_C	10_10353065_A_G	12256	0.758465	SNP-SV
10_10382497_C_C	10_10366832_T_A	15665	0.0145492	SNP-SV
10_10384855_C_C	10_10395309_G_A	10454	0.939376	SNP-SV
10_10410260_A_A	10_10393639_T_C	16621	0.906455	SNP-SV
10_10431904_T_T	10_10444179_T_G	12275	0.90487	SNP-SV
10_10481200_A_A	10_10456688_A_C	24512	0.815928	SNP-SV
10_10567498_C_C	10_10581733_A_C	14235	0.917241	SNP-SV
10_10598930_T_T	10_10632467_T_G	33537	0.926991	SNP-SV
10_10658152_A_A	10_10617221_T_C	40931	0.168194	SNP-SV
10_10658153_A_A	10_10642328_A_G	15825	0.367569	SNP-SV
10_10897742_G_G	10_10862955_G_A	34787	0.536339	SNP-SV
10_10920363_A_A	10_10883070_A_T	37293	0.906296	SNP-SV
10_10948782_T_T	10_10925134_T_A	23648	0.819313	SNP-SV
10_10997113_A_A	10_11016057_G_A	18944	0.941484	SNP-SV
10_11041278_T_T	10_11016351_C_T	24927	0.453219	SNP-SV
10_11062581_T_T	10_11082466_A_C	19885	0.948974	SNP-SV
10_11070914_G_G	10_11094017_G_A	23103	0.95433	SNP-SV
10_11095164_G_G	10_11129866_C_A	34702	0.947354	SNP-SV
10_11230891_T_T	10_11213822_T_C	17069	0.938129	SNP-SV
10_11290149_T_T	10_11323291_C_T	33142	0.0435898	SNP-SV
10_11301686_T_T	10_11338825_A_C	37139	0.140107	SNP-SV
10_11326856_C_C	10_11357095_C_T	30239	0.799417	SNP-SV
10_11326873_T_T	10_11357992_C_T	31119	0.959485	SNP-SV
10_11329988_A_A	10_11342175_T_A	12187	0.922842	SNP-SV
10_11364440_A_A	10_11356200_A_T	8240	0.830914	SNP-SV
10_11394348_C_C	10_11372960_G_A	21388	0.536045	SNP-SV
10_11399900_G_G	10_11355723_T_G	44177	0.636029	SNP-SV
10_11399901_T_T	10_11413194_C_T	13293	0.732677	SNP-SV
10_11410836_<_A	10_11437153_C_A	26317	0.979853	SNP-SV
10_11414238_A_A	10_11374107_C_T	40131	0.979111	SNP-SV
10_11418527_C_C	10_11374107_C_T	44420	0.611298	SNP-SV
10_11459654_T_A	10_11439352_A_C	20302	0.618007	SNP-SV
10_11460452_C_C	10_11466451_A_G	5999	0.0365822	SNP-SV
10_11460644_T_T	10_11442604_A_C	18040	0.205261	SNP-SV
10_11460667_A_A	10_11507919_T_C	47252	0.0565932	SNP-SV
10_11460698_A_A	10_11489013_A_G	28315	0.662698	SNP-SV
10_11460726_A_A	10_11449064_T_A	11662	0.282852	SNP-SV
10_11460734_A_A	10_11451091_G_A	9643	0.222403	SNP-SV
10_11460741_A_A	10_11467742_C_T	7001	0.363464	SNP-SV
10_11463339_C_C	10_11427784_C_T	35555	0.374429	SNP-SV
10_11466473_A_A	10_11503625_C_T	37152	0.921823	SNP-SV
10_11488897_T_T	10_11515079_T_A	26182	0.87	SNP-SV
10_11497983_T_T	10_11466451_A_G	31532	0.445831	SNP-SV
10_11539704_G_G	10_11552236_A_G	12532	0.349659	SNP-SV
10_11578916_A_A	10_11623695_G_T	44779	0.182314	SNP-SV
10_11578917_T_T	10_11622215_G_A	43298	0.153807	SNP-SV
10_11584305_T_T	10_11571886_G_T	12419	0.375828	SNP-SV
10_11618563_A_A	10_11619373_G_C	810	0.850253	SNP-SV
10_11661111_T_T	10_11641187_A_G	19924	0.0603261	SNP-SV
10_11665541_G_G	10_11669768_A_G	4227	0.885783	SNP-SV
10_11711617_G_G	10_11706975_C_G	4642	0.911862	SNP-SV
10_11735730_A_A	10_11730633_G_C	5097	0.906003	SNP-SV
10_11746498_T_T	10_11737486_T_C	9012	0.563485	SNP-SV
10_11762259_C_C	10_11734259_A_G	28000	0.908325	SNP-SV
10_11797977_T_T	10_11764540_C_G	33437	0.97446	SNP-SV
10_11806823_G_G	10_11808229_T_C	1406	0.534763	SNP-SV
10_11897583_A_A	10_11882475_T_G	15108	0.853838	SNP-SV
10_11909332_T_T	10_11863521_A_G	45811	0.252109	SNP-SV
10_11916084_T_T	10_11952430_A_G	36346	0.93003	SNP-SV
10_11935587_T_T	10_11920815_A_G	14772	0.887694	SNP-SV
10_11971011_A_A	10_11992945_T_G	21934	0.235068	SNP-SV
10_12018800_C_C	10_11988713_T_C	30087	0.0822864	SNP-SV
10_12021926_G_G	10_12016044_A_G	5882	0.144226	SNP-SV
10_12044913_T_T	10_12061548_C_G	16635	0.942044	SNP-SV
10_12047206_C_C	10_12069023_G_T	21817	0.960145	SNP-SV
10_12165837_G_G	10_12214386_T_C	48549	0.0433394	SNP-SV
10_12169407_A_A	10_12199419_C_T	30012	0.911662	SNP-SV
10_12233567_G_G	10_12209078_C_T	24489	0.051334	SNP-SV
10_12233760_C_C	10_12190501_T_C	43259	0.0438248	SNP-SV
10_12234040_T_T	10_12263959_A_G	29919	0.0463755	SNP-SV
10_12234874_A_A	10_12196647_A_G	38227	0.0672567	SNP-SV
10_12318911_C_C	10_12354441_A_T	35530	0.910887	SNP-SV
10_12320415_A_A	10_12335958_A_G	15543	0.810609	SNP-SV
10_12325181_C_C	10_12358168_T_G	32987	0.117892	SNP-SV
10_12421697_A_A	10_12443544_G_C	21847	0.580541	SNP-SV
10_12570410_T_T	10_12566345_A_T	4065	0.805519	SNP-SV
10_12654106_A_A	10_12667018_A_T	12912	0.0477015	SNP-SV
10_12659776_A_A	10_12697299_A_T	37523	0.544528	SNP-SV
10_12749731_A_A	10_12736989_A_C	12742	0.909213	SNP-SV
10_12819559_T_T	10_12788015_A_G	31544	0.684422	SNP-SV
10_12827509_T_T	10_12826303_G_A	1206	0.117774	SNP-SV
10_12837320_C_C	10_12871971_C_A	34651	0.927578	SNP-SV
10_12840988_A_A	10_12844388_G_A	3400	0.630592	SNP-SV
10_12881507_T_T	10_12925680_A_T	44173	0.555696	SNP-SV
10_12886567_T_T	10_12894972_C_T	8405	0.910021	SNP-SV
10_12905254_T_T	10_12897879_C_A	7375	0.898329	SNP-SV
10_12905261_T_T	10_12950380_A_C	45119	0.942596	SNP-SV
10_13253445_A_A	10_13213120_T_G	40325	0.897161	SNP-SV
10_13262981_G_G	10_13223364_C_T	39617	0.85034	SNP-SV
10_13312862_C_C	10_13323420_T_C	10558	0.551095	SNP-SV
10_13314898_T_T	10_13319094_C_T	4196	0.576837	SNP-SV
10_13377401_C_C	10_13354897_A_T	22504	0.912281	SNP-SV
10_13438197_A_A	10_13443616_A_G	5419	0.940483	SNP-SV
10_13479189_G_G	10_13429961_C_T	49228	0.64503	SNP-SV
10_13479203_T_T	10_13446382_C_T	32821	0.778488	SNP-SV
10_13479349_T_T	10_13503557_A_G	24208	0.373515	SNP-SV
10_13504156_T_T	10_13534208_T_A	30052	0.874473	SNP-SV
10_13582929_A_A	10_13601544_T_G	18615	0.954345	SNP-SV
10_13610348_T_T	10_13564279_G_A	46069	0.818109	SNP-SV
10_13639727_C_C	10_13621094_G_A	18633	0.0229479	SNP-SV
10_13668902_A_A	10_13632532_A_G	36370	0.202228	SNP-SV
10_13668933_A_A	10_13631945_T_C	36988	0.555132	SNP-SV
10_13668934_C_C	10_13675661_A_G	6727	0.651103	SNP-SV
10_13694218_A_A	10_13725676_G_A	31458	0.967393	SNP-SV
10_13708572_G_G	10_13727411_G_A	18839	0.460819	SNP-SV
10_13708624_G_A	10_13729212_T_C	20588	0.331095	SNP-SV
10_13711287_T_T	10_13709369_C_G	1918	0.480037	SNP-SV
10_13752663_T_T	10_13722051_A_G	30612	0.511348	SNP-SV
10_13778091_G_G	10_13761944_G_A	16147	0.941134	SNP-SV
10_13791125_T_T	10_13773501_T_G	17624	0.798836	SNP-SV
10_13791127_T_T	10_13747235_C_T	43892	0.665117	SNP-SV
10_13838662_A_A	10_13838069_A_G	593	0.884674	SNP-SV
10_13851935_T_T	10_13865567_T_G	13632	0.53251	SNP-SV
10_13851991_T_T	10_13880841_G_A	28850	0.524207	SNP-SV
10_13851995_T_T	10_13883813_T_G	31818	0.702815	SNP-SV
10_13853614_C_C	10_13871689_G_A	18075	0.946937	SNP-SV
10_13870978_G_G	10_13884663_T_G	13685	0.177242	SNP-SV
10_13940049_C_C	10_13931243_T_G	8806	0.970031	SNP-SV
10_13976167_G_G	10_14000809_A_G	24642	0.941633	SNP-SV
10_13993448_A_A	10_13979204_G_A	14244	1	SNP-SV
10_14014151_A_A	10_14048465_G_T	34314	0.361089	SNP-SV
10_14014172_T_T	10_13979935_A_C	34237	0.360955	SNP-SV
10_14049509_G_G	10_14032797_G_A	16712	0.885559	SNP-SV
10_14049522_G_G	10_14074095_T_C	24573	0.784024	SNP-SV
10_14049851_G_G	10_14014636_G_A	35215	0.283311	SNP-SV
10_14049856_T_T	10_14014636_G_A	35220	0.303328	SNP-SV
10_14063827_T_T	10_14095475_G_A	31648	0.733991	SNP-SV
10_14077749_T_T	10_14049561_C_T	28188	0.772835	SNP-SV
10_14135008_T_T	10_14091280_G_T	43728	0.883117	SNP-SV
10_14186566_T_T	10_14195712_T_C	9146	0.95427	SNP-SV
10_14222403_C_A	10_14178336_C_T	44067	0.857445	SNP-SV
10_14225362_G_C	10_14202424_G_T	22938	0.520532	SNP-SV
10_14308893_T_T	10_14353656_C_T	44763	0.965735	SNP-SV
10_14358119_A_A	10_14348422_A_G	9697	0.174687	SNP-SV
10_14396808_A_A	10_14442424_T_G	45616	0.942475	SNP-SV
10_14577930_T_T	10_14558241_T_C	19689	0.973551	SNP-SV
10_14617306_G_G	10_14659744_G_T	42438	0.898209	SNP-SV
10_14663318_T_T	10_14626618_T_C	36700	0.848569	SNP-SV
10_14668969_A_A	10_14664769_C_G	4200	1	SNP-SV
10_14693066_A_A	10_14647373_T_G	45693	1	SNP-SV
10_14788510_A_A	10_14800911_G_A	12401	0.705765	SNP-SV
10_14810968_A_A	10_14811958_A_G	990	0.557574	SNP-SV
10_14931613_T_T	10_14888849_A_T	42764	0.963319	SNP-SV
10_14936571_T_T	10_14915329_G_T	21242	0.297399	SNP-SV
10_14936598_C_C	10_14927831_G_T	8767	0.722405	SNP-SV
10_14940349_T_T	10_14899879_A_G	40470	0.789383	SNP-SV
10_15075182_C_C	10_15073131_C_G	2051	0.931986	SNP-SV
10_15223560_T_T	10_15189905_T_A	33655	0.938742	SNP-SV
10_15273280_T_T	10_15242922_G_A	30358	0.870716	SNP-SV
10_15358046_C_C	10_15369067_G_A	11021	0.438705	SNP-SV
10_15385469_A_A	10_15389690_A_G	4221	0.0991479	SNP-SV
10_15412692_C_C	10_15406528_A_G	6164	0.848267	SNP-SV
10_15480246_C_C	10_15450618_A_G	29628	0.865113	SNP-SV
10_15481038_C_C	10_15493918_A_T	12880	0.0518446	SNP-SV
10_15502006_T_T	10_15469318_T_A	32688	0.729262	SNP-SV
10_15506374_G_G	10_15489758_A_C	16616	0.957056	SNP-SV
10_15520888_T_T	10_15475959_C_A	44929	0.933024	SNP-SV
10_15538268_T_T	10_15523460_C_A	14808	0.926537	SNP-SV
10_15646937_T_T	10_15684591_T_C	37654	0.648244	SNP-SV
10_15672653_T_T	10_15666484_A_C	6169	0.71281	SNP-SV
10_15673955_A_A	10_15666484_A_C	7471	0.101336	SNP-SV
10_15726162_T_T	10_15733339_C_T	7177	0.790559	SNP-SV
10_15739937_<_A	10_15699031_A_T	40906	0.825614	SNP-SV
10_15824430_C_C	10_15815079_T_C	9351	0.716335	SNP-SV
10_15919333_C_C	10_15964109_A_C	44776	0.837295	SNP-SV
10_15927947_C_C	10_15886860_T_C	41087	0.20771	SNP-SV
10_15987341_C_C	10_16032210_G_A	44869	0.918305	SNP-SV
10_15989326_C_C	10_16030808_G_A	41482	0.933227	SNP-SV
10_16250530_T_T	10_16203448_C_A	47082	0.914729	SNP-SV
10_16343265_T_T	10_16313584_T_C	29681	0.908269	SNP-SV
10_16372075_A_A	10_16347159_T_G	24916	0.964066	SNP-SV
10_16420367_G_G	10_16467843_A_C	47476	0.940292	SNP-SV
10_16503852_T_T	10_16536898_A_T	33046	0.813054	SNP-SV
10_16632251_A_A	10_16610650_C_G	21601	0.462701	SNP-SV
10_16635962_G_G	10_16617000_G_T	18962	0.687998	SNP-SV
10_16708780_A_A	10_16702641_T_C	6139	0.615381	SNP-SV
10_16745251_A_A	10_16770835_T_C	25584	0.939718	SNP-SV
10_16750128_C_C	10_16772078_A_T	21950	0.890703	SNP-SV
10_16767227_A_A	10_16804841_C_T	37614	0.766115	SNP-SV
10_16775378_T_T	10_16758829_A_G	16549	0.942652	SNP-SV
10_16779781_C_C	10_16752444_C_A	27337	0.40221	SNP-SV
10_16781102_C_C	10_16780884_A_C	218	1	SNP-SV
10_16781103_T_T	10_16780884_A_C	219	0.940262	SNP-SV
10_16786488_G_G	10_16761022_G_T	25466	0.0535238	SNP-SV
10_16786539_A_A	10_16772511_C_T	14028	0.258037	SNP-SV
10_16887975_A_A	10_16929267_C_T	41292	0.900968	SNP-SV
10_16888079_T_T	10_16881519_T_A	6560	0.559258	SNP-SV
10_16925474_A_A	10_16875809_T_A	49665	0.898613	SNP-SV
10_16946525_C_C	10_16983883_A_C	37358	0.815141	SNP-SV
10_16988624_T_T	10_16983243_A_T	5381	0.941832	SNP-SV
10_17052880_T_T	10_17064666_T_C	11786	0.917817	SNP-SV
10_17056948_T_T	10_17011913_A_T	45035	0.83901	SNP-SV
10_17094744_C_C	10_17131727_C_G	36983	0.97234	SNP-SV
10_17194277_C_C	10_17164137_T_A	30140	0.0352839	SNP-SV
10_17290821_G_G	10_17267249_A_G	23572	0.916931	SNP-SV
10_17321998_A_A	10_17324713_T_G	2715	0.920397	SNP-SV
10_17416244_A_C	10_17449697_G_A	33453	0.903647	SNP-SV
10_17432427_C_G	10_17404309_T_G	28118	0.866991	SNP-SV
10_17454627_C_C	10_17430819_G_C	23808	0.937631	SNP-SV
10_17499892_C_C	10_17451305_T_C	48587	0.937861	SNP-SV
10_17586969_T_T	10_17558896_T_G	28073	0.905516	SNP-SV
10_17693571_T_T	10_17724053_T_G	30482	0.757639	SNP-SV
10_17750888_C_C	10_17781288_T_A	30400	0.894322	SNP-SV
10_17771172_C_C	10_17778574_G_C	7402	0.604858	SNP-SV
10_17771190_T_T	10_17732701_G_T	38489	0.299737	SNP-SV
10_17774003_A_A	10_17726404_G_T	47599	0.43975	SNP-SV
10_17855141_T_T	10_17850200_G_A	4941	0.901197	SNP-SV
10_17903578_T_G	10_17862331_G_T	41247	0.913581	SNP-SV
10_17924131_C_C	10_17923187_A_G	944	0.906197	SNP-SV
10_17962630_C_C	10_17946406_T_C	16224	0.922606	SNP-SV
10_17965242_T_T	10_18001428_C_T	36186	0.953216	SNP-SV
10_18017134_C_C	10_18037797_T_C	20663	1	SNP-SV
10_18090642_G_G	10_18090544_A_T	98	0.98987	SNP-SV
10_18104374_C_C	10_18059672_T_G	44702	0.964759	SNP-SV
10_18109755_T_T	10_18120013_T_G	10258	0.533163	SNP-SV
10_18143011_A_A	10_18119172_C_T	23839	0.843295	SNP-SV
10_18221992_A_A	10_18215700_G_T	6292	0.355267	SNP-SV
10_18234550_T_T	10_18268096_A_G	33546	0.119959	SNP-SV
10_18234553_C_C	10_18229228_T_G	5325	0.189681	SNP-SV
10_18254893_C_C	10_18213929_G_C	40964	0.691768	SNP-SV
10_18263771_C_C	10_18266231_A_G	2460	0.0161133	SNP-SV
10_18309139_A_A	10_18333387_G_A	24248	0.925771	SNP-SV
10_18309159_C_C	10_18266658_G_T	42501	0.894737	SNP-SV
10_18309172_C_C	10_18295361_C_T	13811	0.949937	SNP-SV
10_18399355_C_C	10_18350601_G_A	48754	0.949211	SNP-SV
10_18414156_C_C	10_18408565_A_T	5591	0.873818	SNP-SV
10_18419608_G_G	10_18433861_A_G	14253	0.200176	SNP-SV
10_18419619_T_T	10_18462825_A_G	43206	0.154826	SNP-SV
10_18419622_G_G	10_18415179_G_T	4443	0.225724	SNP-SV
10_18530161_T_T	10_18507084_T_G	23077	0.912523	SNP-SV
10_18666345_A_A	10_18628426_T_G	37919	0.162625	SNP-SV
10_18673091_A_A	10_18637830_C_T	35261	0.321735	SNP-SV
10_18673092_C_C	10_18625400_A_T	47692	0.207443	SNP-SV
10_18768253_T_T	10_18727586_C_T	40667	0.745025	SNP-SV
10_18787428_A_A	10_18813306_T_G	25878	0.45626	SNP-SV
10_18859407_A_A	10_18826909_C_T	32498	0.896587	SNP-SV
10_18891942_C_C	10_18887306_T_C	4636	0.528836	SNP-SV
10_18953009_A_A	10_18956899_T_G	3890	0.978712	SNP-SV
10_18960500_A_A	10_18969267_C_A	8767	0.922126	SNP-SV
10_19017299_C_C	10_18981810_T_C	35489	0.0259152	SNP-SV
10_19024392_A_A	10_18987728_G_A	36664	0.88361	SNP-SV
10_19177473_C_C	10_19173248_G_T	4225	0.729914	SNP-SV
10_19177489_T_T	10_19173248_G_T	4241	0.657898	SNP-SV
10_19182426_G_G	10_19143634_G_A	38792	0.663293	SNP-SV
10_19223466_A_A	10_19233693_A_G	10227	0.754677	SNP-SV
10_19315442_T_T	10_19308458_T_G	6984	0.913055	SNP-SV
10_19326635_A_A	10_19318293_G_A	8342	0.887566	SNP-SV
10_19400813_G_G	10_19404867_A_G	4054	0.913698	SNP-SV
10_19416480_G_G	10_19465653_G_A	49173	0.421651	SNP-SV
10_19416481_A_A	10_19373291_T_C	43190	0.365477	SNP-SV
10_19459453_A_A	10_19426598_G_A	32855	0.17596	SNP-SV
10_19480929_T_T	10_19436718_C_A	44211	0.469598	SNP-SV
10_19521970_G_G	10_19557453_A_C	35483	0.941338	SNP-SV
10_19568183_A_A	10_19518765_G_A	49418	0.567119	SNP-SV
10_19836058_A_A	10_19829050_G_A	7008	0.873077	SNP-SV
10_19852265_A_A	10_19896486_T_C	44221	0.856822	SNP-SV
10_19854549_A_A	10_19885795_A_G	31246	0.0182384	SNP-SV
10_19854932_C_C	10_19873971_T_C	19039	0.054611	SNP-SV
10_19875236_C_C	10_19903323_C_T	28087	0.0726496	SNP-SV
10_19902462_A_A	10_19919658_A_G	17196	0.669395	SNP-SV
10_19902974_T_T	10_19884259_C_T	18715	0.560241	SNP-SV
10_20013351_A_A	10_19979097_G_A	34254	0.937864	SNP-SV
10_20086070_T_T	10_20083502_A_G	2568	0.902974	SNP-SV
10_20126146_A_A	10_20089526_C_T	36620	0.869788	SNP-SV
10_20131164_T_T	10_20094290_C_G	36874	0.937511	SNP-SV
10_20135172_G_G	10_20151158_G_A	15986	0.500226	SNP-SV
10_20135194_A_A	10_20162001_T_A	26807	0.389019	SNP-SV
10_20161628_T_T	10_20156183_T_C	5445	0.95741	SNP-SV
10_20217260_C_C	10_20213781_A_T	3479	0.840412	SNP-SV
10_20255749_A_A	10_20295395_G_A	39646	0.79686	SNP-SV
10_20255765_A_T	10_20282706_T_C	26941	0.115785	SNP-SV
10_20258839_T_T	10_20242319_T_C	16520	0.940044	SNP-SV
10_20310789_T_T	10_20299260_G_A	11529	0.976945	SNP-SV
10_20326508_A_A	10_20370658_G_A	44150	0.487222	SNP-SV
10_20409242_T_T	10_20430524_A_C	21282	0.952922	SNP-SV
10_20533502_T_T	10_20531359_G_A	2143	0.952519	SNP-SV
10_20539204_C_C	10_20539748_A_G	544	0.927903	SNP-SV
10_20562322_T_T	10_20529164_T_A	33158	0.929141	SNP-SV
10_20603809_T_T	10_20606392_A_G	2583	0.812782	SNP-SV
10_20748736_A_A	10_20757110_A_T	8374	0.84162	SNP-SV
10_20806184_A_A	10_20798143_C_T	8041	0.853266	SNP-SV
10_20806197_T_T	10_20845852_T_G	39655	0.728062	SNP-SV
10_20822428_G_G	10_20795194_G_C	27234	0.901985	SNP-SV
10_20845339_A_A	10_20858286_C_A	12947	0.929434	SNP-SV
10_20922103_G_G	10_20970627_T_G	48524	0.845617	SNP-SV
10_20986565_T_T	10_20984467_C_G	2098	0.845652	SNP-SV
10_21008071_A_A	10_21016639_A_G	8568	0.285115	SNP-SV
10_21008077_G_G	10_21045718_T_C	37641	0.0689857	SNP-SV
10_21023976_T_T	10_21038967_C_A	14991	0.89804	SNP-SV
10_21038017_G_G	10_21045188_T_A	7171	0.796761	SNP-SV
10_21046550_T_T	10_21042099_T_C	4451	0.772114	SNP-SV
10_21098106_G_G	10_21071384_T_C	26722	0.554625	SNP-SV
10_21098124_C_C	10_21098219_G_T	95	0.561678	SNP-SV
10_21144931_G_G	10_21095008_T_C	49923	0.00991808	SNP-SV
10_21210974_T_T	10_21257619_C_T	46645	0.89888	SNP-SV
10_21330169_A_A	10_21371568_A_C	41399	0.443477	SNP-SV
10_21336905_A_A	10_21372908_A_C	36003	0.964734	SNP-SV
10_21357353_A_A	10_21335148_G_A	22205	0.370246	SNP-SV
10_21381519_G_G	10_21344655_T_C	36864	0.950861	SNP-SV
10_21436704_C_C	10_21403913_A_G	32791	0.930145	SNP-SV
10_21478055_T_T	10_21504644_A_G	26589	0.804412	SNP-SV
10_21499255_G_G	10_21536212_T_C	36957	0.926983	SNP-SV
10_21542212_A_A	10_21503998_G_A	38214	0.872165	SNP-SV
10_21582025_A_A	10_21568149_C_A	13876	0.793089	SNP-SV
10_21754368_A_A	10_21752492_A_G	1876	0.311511	SNP-SV
10_21754394_A_A	10_21733274_A_G	21120	0.409419	SNP-SV
10_21771071_T_T	10_21764953_G_A	6118	0.772286	SNP-SV
10_21830222_<_T	10_21782248_T_C	47974	0.13855	SNP-SV
10_22148758_T_T	10_22105296_A_G	43462	0.941633	SNP-SV
10_22169810_G_G	10_22169746_A_G	64	0.832743	SNP-SV
10_22230333_G_G	10_22279010_C_G	48677	0.0222517	SNP-SV
10_22230994_A_A	10_22241338_T_C	10344	0.285725	SNP-SV
10_22250812_G_G	10_22288358_C_A	37546	0.934714	SNP-SV
10_22272004_A_A	10_22310191_C_A	38187	0.934411	SNP-SV
10_22321254_T_T	10_22289634_T_C	31620	0.612904	SNP-SV
10_22321271_G_G	10_22322373_A_G	1102	0.777744	SNP-SV
10_22332625_C_C	10_22349267_T_A	16642	0.0403365	SNP-SV
10_22336411_T_T	10_22306837_C_T	29574	0.0950119	SNP-SV
10_22336821_A_A	10_22385816_T_C	48995	0.0405132	SNP-SV
10_22337251_T_T	10_22354843_T_C	17592	0.0319861	SNP-SV
10_22337696_T_T	10_22385816_T_C	48120	0.0405939	SNP-SV
10_22339166_T_T	10_22310047_C_A	29119	0.0737537	SNP-SV
10_22339328_T_T	10_22358499_A_G	19171	0.24359	SNP-SV
10_22339483_A_A	10_22361908_C_G	22425	0.0791812	SNP-SV
10_22339862_T_T	10_22354775_T_G	14913	0.0545511	SNP-SV
10_22339914_T_T	10_22377022_C_T	37108	0.070173	SNP-SV
10_22340809_A_A	10_22391184_T_C	50375	0.109982	SNP-SV
10_22457849_G_G	10_22507501_A_G	49652	0.839769	SNP-SV
10_22504381_T_T	10_22482278_G_A	22103	0.570103	SNP-SV
10_22617702_C_C	10_22632735_C_A	15033	0.97728	SNP-SV
10_22638018_C_C	10_22588430_C_A	49588	0.703611	SNP-SV
10_22697805_G_G	10_22718858_C_T	21053	0.887716	SNP-SV
10_22720951_A_A	10_22679480_T_G	41471	0.695619	SNP-SV
10_22724852_A_A	10_22685840_A_G	39012	0.921535	SNP-SV
10_22842805_G_G	10_22816446_C_T	26359	0.957722	SNP-SV
10_22854376_T_T	10_22863308_C_T	8932	0.904157	SNP-SV
10_22859011_G_G	10_22899200_A_G	40189	0.0327145	SNP-SV
10_22877202_A_A	10_22836022_T_C	41180	0.264876	SNP-SV
10_22907897_A_A	10_22929059_A_G	21162	0.850431	SNP-SV
10_22914574_A_A	10_22918006_G_T	3432	0.925625	SNP-SV
10_22949836_C_C	10_22936411_T_A	13425	0.538543	SNP-SV
10_22978962_A_A	10_23005596_A_T	26634	0.505822	SNP-SV
10_23004143_A_A	10_22974866_T_C	29277	0.848093	SNP-SV
10_23015437_T_T	10_22983123_C_A	32314	0.684995	SNP-SV
10_23076314_G_G	10_23113259_G_A	36945	0.855663	SNP-SV
10_23090052_A_A	10_23136475_C_T	46423	0.832298	SNP-SV
10_23095279_G_G	10_23123874_T_C	28595	0.714207	SNP-SV
10_23291821_A_A	10_23318545_G_A	26724	0.949352	SNP-SV
10_23295915_G_G	10_23277341_T_C	18574	0.642152	SNP-SV
10_23302914_A_A	10_23291888_T_C	11026	0.960678	SNP-SV
10_23307682_T_T	10_23315065_C_T	7383	0.838127	SNP-SV
10_23377753_C_C	10_23347279_T_C	30474	0.8767	SNP-SV
10_23389334_A_A	10_23362350_A_G	26984	0.962327	SNP-SV
10_23395356_C_C	10_23383331_A_T	12025	0.976172	SNP-SV
10_23426657_G_G	10_23406150_G_C	20507	0.924047	SNP-SV
10_23474472_C_C	10_23437077_C_T	37395	0.201178	SNP-SV
10_23591420_T_T	10_23609659_T_G	18239	0.921978	SNP-SV
10_23596061_A_A	10_23622957_G_T	26896	0.607469	SNP-SV
10_23596117_A_A	10_23599159_A_G	3042	0.872024	SNP-SV
10_23631059_A_A	10_23656073_T_C	25014	0.773719	SNP-SV
10_23713248_A_A	10_23716138_C_T	2890	0.488099	SNP-SV
10_23821315_A_A	10_23785476_T_C	35839	0.943809	SNP-SV
10_23875154_C_C	10_23908371_T_C	33217	0.959578	SNP-SV
10_23884057_A_A	10_23885668_A_G	1611	1	SNP-SV
10_23886868_A_A	10_23912483_T_C	25615	0.56291	SNP-SV
10_23937764_A_A	10_23973213_T_C	35449	1	SNP-SV
10_23941675_G_G	10_23908130_A_G	33545	0.870703	SNP-SV
10_23941733_C_C	10_23909890_G_A	31843	0.699609	SNP-SV
10_23941738_A_A	10_23936753_C_T	4985	0.64849	SNP-SV
10_24009157_A_A	10_24044807_A_G	35650	0.233619	SNP-SV
10_24041643_A_A	10_24044317_G_T	2674	0.916741	SNP-SV
10_24050610_A_A	10_24099036_T_G	48426	0.0846974	SNP-SV
10_24075497_C_C	10_24052429_T_C	23068	0.72033	SNP-SV
10_24082050_G_G	10_24048817_T_C	33233	0.911609	SNP-SV
10_24152642_A_A	10_24158047_A_C	5405	0.659717	SNP-SV
10_24171220_G_G	10_24206017_T_A	34797	0.772618	SNP-SV
10_24190994_T_T	10_24189719_T_C	1275	0.939258	SNP-SV
10_24196229_C_C	10_24150193_G_T	46036	0.0695814	SNP-SV
10_24209948_A_A	10_24250787_A_G	40839	0.913677	SNP-SV
10_24251963_T_C	10_24259304_G_C	7341	0.588154	SNP-SV
10_24282584_T_T	10_24236290_C_G	46294	0.845308	SNP-SV
10_24305904_T_T	10_24285437_T_C	20467	0.849607	SNP-SV
10_24305924_A_A	10_24285437_T_C	20487	0.882678	SNP-SV
10_24380374_A_A	10_24387773_A_G	7399	0.714674	SNP-SV
10_24463977_T_T	10_24458843_A_G	5134	0.849947	SNP-SV
10_24556427_T_T	10_24556086_G_C	341	0.913287	SNP-SV
[truncated: 111,383 more rows]
