# Supplementary material for: Graph pangenome captures missing heritability and empowers tomato breeding
Source: Nature. 2022 Jun 8;606(7914):527–34. doi: 10.1038/s41586-022-04808-9 (PMC9200638; doi:10.1038/s41586-022-04808-9)
Supplement: Supplementary file 7 — Source Data Fig. 3 [file 41586_2022_4808_MOESM7_ESM.xlsx]

## Sheet: Fig3a
Fig3a. Histogram of heritability (h2) explained by leading variants within QTLs, local variants (within 50 kb on either side of leading variants) and all genetic variants (different variant types are colour coded)
ID	h2	type
Sopim_BGV006775_03T002919.1	0.645536	local
Sopim_BGV006775_12T001232.1	0.614253	local
Solyc_cer_BGV006865_02T000902.1	0.144629	local
Solyc_cer_BGV006865_04T001964.1	0.62157	local
Solyc_cer_BGV006865_09T002345.1	0.401446	local
Solyc_cer_BGV007989_03T002885.1	0.404029	local
Solyc_cer_BGV007989_06T001767.1	0.841709	local
Solyc_cer_BGV007989_09T002434.1	0.507065	local
Solyc_cer_BGV007989_11T001283.1	0.387972	local
Solyc_Brandywine_00T000048.1	0.395774	local
Solyc_Brandywine_01T003099.1	0.468437	local
Solyc_Brandywine_02T000740.1	0.402447	local
Solyc_Brandywine_02T001069.1	0.346928	local
Solyc_Brandywine_02T001330.1	0.351199	local
Solyc_Brandywine_02T001387.1	0.614471	local
Solyc_Brandywine_02T001394.1	0.807817	local
Solyc_Brandywine_02T001803.1	0.603853	local
Solyc_Brandywine_02T001845.1	0.613609	local
Solyc_Brandywine_02T002562.1	0.40956	local
Solyc_Brandywine_02T002563.1	0.602446	local
Solyc_Brandywine_02T003182.1	0.630955	local
Solyc_Brandywine_03T002460.1	0.161056	local
Solyc_Brandywine_04T000353.1	0.69415	local
Solyc_Brandywine_04T000361.1	0.661103	local
Solyc_Brandywine_04T000423.1	0.0778091	local
Solyc_Brandywine_04T002471.1	0.48567	local
Solyc_Brandywine_04T002740.1	0.769526	local
Solyc_Brandywine_07T001689.1	0.41744	local
Solyc_Brandywine_08T001336.1	0.687127	local
Solyc_Brandywine_08T001539.2	0.289432	local
Solyc_Brandywine_09T000182.1	0.660428	local
Solyc_Brandywine_09T000201.1	0.388018	local
Solyc_Brandywine_09T002190.1	0.543678	local
Solyc_Brandywine_10T000360.1	0.719939	local
Solyc_Brandywine_10T002298.1	0.54381	local
Solyc_Brandywine_11T001280.1	0.469792	local
Solyc_EA00371_03T000372.1	0.240558	local
Solyc_Fla8924_11T000300.1	0.585006	local
Solyc_Fla8924_12T000746.1	0.264434	local
Solyc_Floradade_04T000118.1	0.16269	local
Sopim_LA2093_03T002544.1	0.584298	local
Sopim_LA2093_06T001495.1	0.684851	local
Sopim_LA2093_08T001375.1	0.548342	local
Sopim_LA2093_09T000413.1	0.447218	local
Sopim_PAS014479_01T002310.1	0.443041	local
Sopim_PAS014479_06T001173.1	0.396419	local
Sopim_PAS014479_08T001896.1	0.60887	local
Sopim_PAS014479_11T000066.1	0.177263	local
Sopim_PAS014479_11T000695.1	0.642438	local
Solyc_PI303721_00T000044.1	0.306749	local
Sopim_PP_02T001875.1	0.60269	local
Sopim_PP_05T000228.1	0.556922	local
Sopim_PP_06T001168.1	0.358287	local
Solyc_TS117_01T000011.1	0.472703	local
Solyc_TS117_03T002832.1	0.887021	local
Solyc_TS117_07T000636.1	0.452766	local
Solyc_TS12_05T001569.1	0.604345	local
Solyc_TS12_11T000820.1	0.511649	local
Sopim_TS156_10T002526.1	0.252032	local
Sopim_TS156_10T002586.1	0.580892	local
Sopim_TS15_05T000758.1	0.792928	local
Solyc_TS166_02T000906.1	0.321743	local
Solyc_TS171_00T000034.2	0.34987	local
Solyc_TS171_04T001574.1	0.708466	local
Solyc_TS171_06T000212.1	0.395683	local
Solyc_TS171_07T002155.1	0.350051	local
Solyc_TS185_04T000361.1	0.437763	local
Solyc_TS204_09T000473.1	0.116409	local
Solyc_TS204_11T002230.1	0.516497	local
Sopim_TS222_03T000340.1	0.475448	local
Sopim_TS265_02T003145.1	0.319276	local
Sopim_TS265_03T000618.1	0.573696	local
Solyc_cer_TS281_01T003378.1	0.336119	local
Solyc_TS331_03T002801.1	0.113301	local
Solyc_TS331_04T000702.1	0.80207	local
Solyc_cer_TS39_03T001627.1	0.417166	local
Solyc_cer_TS39_04T002365.1	0.482057	local
Solyc_TS3_01T002082.1	0.144263	local
Sopim_TS413_01T003290.1	0.504624	local
Sopim_TS413_01T003351.1	0.37081	local
Sopim_TS413_07T001961.1	0.357079	local
Sopim_TS439_08T002109.1	0.421531	local
Solyc_cer_TS545_01T000141.1	0.566366	local
Solyc_cer_TS545_05T002361.1	0.594808	local
Solyc_cer_TS545_12T001359.1	0.385957	local
Solyc_TS60_03T001873.1	0.173178	local
Solyc_TS60_07T002385.1	0.709356	local
Solyc_TS60_12T001239.1	0.398173	local
Solyc_cer_TS623_01T003206.2	0.208623	local
Solyc_cer_TS623_09T000471.1	0.538046	local
Solyc_cer_TS623_09T000475.2	0.484693	local
Solyc_TS629_06T002722.1	0.166969	local
Solyc_TS629_12T001221.1	0.570586	local
Solyc_TS629_12T001222.1	0.446312	local
Solyc_TS692_01T002389.2	0.596526	local
Solyc_TS692_03T001711.1	0.160003	local
Solyc_TS692_05T000758.1	0.432763	local
Solyc_TS692_09T002408.1	0	local
Solyc_TS9_01T003137.1	0.269021	local
Solyc_TS9_10T000363.1	0.480378	local
TomatoPan006030.1	0.2512	local
TomatoPan017670.1	0.498639	local
TomatoPan024720.1	0.234033	local
TomatoPan030130.1	0.119836	local
TomatoPan030150.1	0.199115	local
Solyc01T000032.1	0.255788	local
Solyc01T000038.1	0.183519	local
Solyc01T000047.1	0.148845	local
Solyc01T000051.1	0.149585	local
Solyc01T000063.1	0.680962	local
Solyc01T000073.1	0.571111	local
Solyc01T000174.1	0.35977	local
Solyc01T000201.1	0.311374	local
Solyc01T000212.1	0.180054	local
Solyc01T000256.1	0.219844	local
Solyc01T000257.1	0.186863	local
Solyc01T000258.1	0.143721	local
Solyc01T000259.1	0.218689	local
Solyc01T000272.1	0.404895	local
Solyc01T000306.1	0.313728	local
Solyc01T000318.1	0.232054	local
Solyc01T000372.1	0.240407	local
Solyc01T000405.1	0.530732	local
Solyc01T000441.1	0.276048	local
Solyc01T000509.1	0.468355	local
PRAM_3759.1.p1	0.488123	local
PRAM_15076.1.p1	0.422142	local
Solyc01T001984.1	0.638178	local
Solyc01T001985.1	0.476551	local
Solyc01T002047.1	0.59304	local
Solyc01T002129.1	0.310858	local
Solyc01T002139.1	0.417261	local
Solyc01T002224.1	0.580942	local
Solyc01T002280.1	0.8459	local
Solyc01T002356.1	0.673041	local
Solyc01T002360.1	0.434887	local
Solyc01T002424.1	0.19697	local
Solyc01T002427.1	0.438073	local
Solyc01T002431.1	0.251688	local
Solyc01T002456.1	0.473912	local
Solyc01T002460.1	0.214074	local
Solyc01T002487.1	0.539919	local
Solyc01T002564.1	0.371677	local
Solyc01T002565.1	0.209332	local
Solyc01T002634.1	0.334911	local
Solyc01T002658.1	0.159217	local
Solyc01T002741.1	0.512884	local
Solyc01T002749.1	0.511793	local
Solyc01T002764.1	0.294926	local
Solyc01T002788.1	0.443365	local
Solyc01T002799.2	0.577358	local
Solyc01T002814.1	0.193101	local
Solyc01T002900.1	0.341118	local
Solyc01T002912.1	0.746677	local
Solyc01T002918.2	0.0920635	local
Solyc01T003119.2	0.463162	local
Solyc01T003137.1	0.63359	local
Solyc01T003142.2	0.604739	local
Solyc01T003166.1	0.569914	local
Solyc01T003182.1	0.553432	local
Solyc01T003251.1	0.232941	local
Solyc01T003270.1	0.567989	local
Solyc01T003301.1	0.342052	local
Solyc01T003368.1	0.460028	local
Solyc01T003432.1	0.179472	local
Solyc01T003467.1	0.125836	local
Solyc01T003471.1	0.598111	local
Solyc01T003497.1	0.51615	local
Solyc01T003510.2	0.194314	local
Solyc01T003590.1	0.683836	local
Solyc01T003591.1	0.176791	local
Solyc01T003623.1	0.31621	local
Solyc01T003650.2	0.352209	local
Solyc01T003734.1	0.50671	local
Solyc01T003801.1	0.721579	local
Solyc01T003828.1	0.290221	local
Solyc01T003862.1	0.239247	local
Solyc01T003872.1	0.614555	local
Solyc01T003989.1	0.201169	local
Solyc01T004023.1	0.327371	local
Solyc01T004032.1	0.24969	local
Solyc01T004056.1	0.185191	local
Solyc01T004066.1	0.334981	local
Solyc01T004074.1	0.524085	local
Solyc01T004075.1	0.621829	local
Solyc01T004105.1	0.14116	local
Solyc01T004118.1	0.549232	local
Solyc01T004155.1	0.176066	local
Solyc01T004179.1	0.347982	local
Solyc01T004220.1	0.178779	local
Solyc01T004256.1	0.194454	local
Solyc01T004263.1	0.482927	local
Solyc01T004273.3	0.331936	local
Solyc01T004298.1	0.179178	local
Solyc01T004327.1	0.211187	local
Solyc01T004344.2	0.704596	local
Solyc01T004379.1	0.711463	local
Solyc01T004380.2	0.508648	local
Solyc02T000053.1	0.409853	local
Solyc02T000223.1	0.689392	local
Solyc02T000340.1	0.556415	local
Solyc02T000707.1	0.225142	local
Solyc02T000745.1	0.341976	local
Solyc02T000752.1	0.526295	local
Solyc02T000800.1	0.33076	local
Solyc02T000807.1	0.545814	local
Solyc02T000837.1	0.230435	local
Solyc02T000903.1	0.271859	local
Solyc02T000939.1	0.442213	local
Solyc02T000964.1	0.154918	local
Solyc02T000967.3	0.245883	local
PRAM_25855.1.p1	0.390924	local
Solyc02T001005.1	0.560783	local
Solyc02T001009.1	0.422059	local
Solyc02T001028.1	0.401786	local
Solyc02T001059.1	0.518932	local
Solyc02T001084.4	0.597092	local
Solyc02T001088.1	0.340265	local
Solyc02T001101.1	0.228314	local
PRAM_25933.1.p1	0.51351	local
Solyc02T001178.1	0.390117	local
Solyc02T001181.1	0.201984	local
Solyc02T001187.1	0.258747	local
Solyc02T001205.1	0.416922	local
PRAM_25994.1.p1	0.166935	local
PRAM_26005.1.p1	0.273548	local
Solyc02T001217.11	0.545457	local
Solyc02T001232.2	0.359667	local
Solyc02T001245.1	0.436344	local
Solyc02T001252.1	0.487837	local
Solyc02T001260.1	0.170385	local
Solyc02T001270.5	0.535227	local
Solyc02T001274.1	0.581214	local
Solyc02T001275.3	0.681241	local
Solyc02T001279.1	0.144698	local
Solyc02T001283.1	0.32788	local
Solyc02T001284.2	0.396651	local
Solyc02T001388.1	0.412872	local
Solyc02T001438.1	0.593217	local
Solyc02T001465.1	0.24473	local
Solyc02T001484.1	0.210793	local
Solyc02T001488.1	0.448717	local
Solyc02T001500.1	0.221983	local
Solyc02T001511.1	0.359033	local
Solyc02T001513.1	0.115888	local
Solyc02T001525.1	0.477222	local
Solyc02T001532.1	0.317045	local
Solyc02T001540.1	0.15084	local
Solyc02T001541.1	0.303246	local
Solyc02T001569.1	0.444443	local
Solyc02T001571.1	0.476304	local
Solyc02T001606.1	0.189683	local
Solyc02T001638.2	0.400969	local
Solyc02T001645.1	0.451023	local
Solyc02T001786.1	0.572566	local
Solyc02T001802.1	0.276731	local
Solyc02T001829.1	0.208661	local
Solyc02T001931.4	0.497297	local
Solyc02T001937.1	0.690129	local
Solyc02T001974.1	0.476762	local
Solyc02T002044.1	0.154602	local
Solyc02T002063.1	0.260749	local
Solyc02T002067.4	0.389646	local
Solyc02T002072.1	0.381328	local
Solyc02T002119.1	0.480614	local
Solyc02T002138.1	0.602232	local
Solyc02T002175.5	0.392746	local
PRAM_26255.1.p1	0.537552	local
Solyc02T002213.1	0.429028	local
Solyc02T002225.1	0.230335	local
Solyc02T002302.1	0.859473	local
Solyc02T002336.1	0.57589	local
Solyc02T002339.1	0.886885	local
Solyc02T002351.1	0.584997	local
Solyc02T002361.1	0.484074	local
Solyc02T002362.1	0.467753	local
Solyc02T002463.1	0.515831	local
Solyc02T002472.1	0.483439	local
Solyc02T002510.1	0.149496	local
Solyc02T002577.2	0.140934	local
Solyc02T002685.1	0.258554	local
Solyc02T002715.1	0.352436	local
Solyc02T002741.1	0.101739	local
Solyc02T002744.1	0.396869	local
Solyc02T002745.1	0.144201	local
Solyc02T002773.1	0.550845	local
Solyc02T002775.1	0.246491	local
Solyc02T002821.1	0.488813	local
Solyc03T000072.3	0.65085	local
Solyc03T000080.1	0.265374	local
Solyc03T000095.1	0.44496	local
Solyc03T000116.1	0.303799	local
Solyc03T000134.1	0.432347	local
Solyc03T000145.1	0.265601	local
Solyc03T000151.1	0.333541	local
Solyc03T000164.1	0.576248	local
Solyc03T000170.1	0.646048	local
Solyc03T000191.1	0.44397	local
Solyc03T000203.1	0.0924157	local
Solyc03T000204.1	0.174104	local
Solyc03T000244.1	0.459545	local
Solyc03T000245.2	0.444374	local
Solyc03T000247.1	0.060757	local
Solyc03T000257.1	0.223789	local
Solyc03T000268.1	0.385503	local
Solyc03T000339.4	0.818246	local
Solyc03T000352.1	0.591783	local
Solyc03T000384.1	0.278056	local
Solyc03T000399.1	0.1822	local
Solyc03T000401.1	0.600043	local
Solyc03T000413.1	0.415763	local
Solyc03T000418.2	0.273742	local
Solyc03T000420.1	0.386531	local
Solyc03T000429.1	0.392852	local
Solyc03T000438.1	0.575502	local
Solyc03T000463.2	0.373765	local
Solyc03T000464.1	0.436474	local
Solyc03T000482.1	0.384843	local
Solyc03T000495.1	0.318584	local
Solyc03T000557.3	0.500838	local
Solyc03T000567.1	0.359897	local
Solyc03T000585.1	0.560778	local
Solyc03T000594.1	0.452591	local
Solyc03T000601.2	0.219553	local
Solyc03T000612.1	0.719797	local
Solyc03T000762.1	0.193672	local
Solyc03T001586.1	0.434808	local
Solyc03T001595.1	0.430529	local
Solyc03T001686.1	0.832879	local
Solyc03T001712.1	0.644042	local
Solyc03T001723.4	0.759103	local
Solyc03T001795.1	0.0828154	local
Solyc03T001840.2	0.574144	local
Solyc03T001865.1	0.184817	local
Solyc03T001866.1	0.184057	local
Solyc03T001907.1	0.3668	local
Solyc03T001943.1	0.243589	local
Solyc03T002161.1	0.596959	local
Solyc03T002180.1	0.138967	local
Solyc03T002199.1	0.23828	local
Solyc03T002219.1	0.8274	local
Solyc03T002264.1	0.290673	local
Solyc03T002287.1	0.297177	local
Solyc03T002289.1	0.246304	local
Solyc03T002290.1	0.308811	local
Solyc03T002355.1	0.182526	local
Solyc03T002391.1	0.414551	local
Solyc03T002474.1	0.486692	local
Solyc03T002543.1	0.182326	local
Solyc03T002564.1	0.398979	local
Solyc03T002574.4	0.429122	local
Solyc03T002591.2	0.84342	local
Solyc03T002594.1	0.123133	local
Solyc03T002595.1	0.257156	local
Solyc03T002606.1	0.20568	local
Solyc03T002634.4	0.105079	local
Solyc03T002672.1	0.603025	local
Solyc03T002675.1	0.526538	local
Solyc03T002701.1	0.346202	local
Solyc03T002712.1	0.174515	local
Solyc03T002718.1	0.218721	local
Solyc03T002719.1	0.266349	local
Solyc03T002727.1	0.209551	local
Solyc03T002742.2	0.147494	local
Solyc03T002746.1	0.466906	local
Solyc03T002747.1	0.158978	local
Solyc03T002788.1	0.554926	local
Solyc03T002814.1	0.608103	local
Solyc03T002816.1	0.471589	local
Solyc03T002824.1	0.294219	local
Solyc03T002825.1	0.179895	local
Solyc03T002827.1	0.343561	local
Solyc03T002833.1	0.250801	local
Solyc03T002838.1	0.289968	local
Solyc03T002848.1	0.160241	local
Solyc03T002860.1	0.275921	local
Solyc03T002894.1	0.245332	local
Solyc03T002898.1	0.167619	local
Solyc03T002899.1	0.280115	local
Solyc03T002904.1	0.372696	local
Solyc03T002908.1	0.40056	local
Solyc03T002921.1	0.215679	local
Solyc03T002953.1	0.437894	local
Solyc03T002963.1	0.426909	local
Solyc03T002996.1	0.0895541	local
Solyc03T002997.1	0.188214	local
Solyc03T002999.1	0.0979527	local
Solyc03T003019.3	0.1411	local
Solyc03T003040.1	0.210196	local
Solyc03T003043.1	0.40588	local
Solyc03T003048.1	0.446041	local
Solyc03T003054.1	0.189981	local
Solyc03T003058.1	0.183251	local
Solyc03T003064.1	0.336054	local
Solyc03T003077.1	0.163524	local
Solyc03T003085.1	0.178886	local
Solyc03T003089.1	0.224673	local
Solyc03T003098.1	0.419493	local
Solyc03T003102.1	0.210517	local
Solyc03T003116.1	0.215904	local
Solyc03T003121.1	0.547177	local
Solyc03T003143.1	0.582468	local
Solyc03T003145.1	0.392316	local
Solyc03T003183.1	0.0643051	local
Solyc03T003190.1	0.354688	local
Solyc03T003196.3	0.52045	local
Solyc03T003218.1	0.404992	local
Solyc03T003220.1	0.219576	local
Solyc03T003233.1	0.226315	local
Solyc03T003234.1	0.247277	local
Solyc03T003286.1	0.49195	local
Solyc03T003296.1	0.380067	local
Solyc03T003335.1	0.438744	local
Solyc03T003506.3	0.448944	local
Solyc04T000047.1	0.516835	local
Solyc04T000055.1	0.453959	local
Solyc04T000108.1	0.63242	local
Solyc04T000117.1	0.295763	local
Solyc04T000145.1	0.143305	local
PRAM_36910.1.p1	0.293886	local
PRAM_36921.1.p1	0.763919	local
Solyc04T000198.1	0.203086	local
Solyc04T000213.1	0.124192	local
Solyc04T000246.1	0.215591	local
Solyc04T000250.1	0.118318	local
Solyc04T000263.1	0.0879753	local
Solyc04T000265.1	0.299759	local
Solyc04T000271.1	0.102469	local
Solyc04T000272.1	0.489992	local
Solyc04T000275.1	0.676631	local
Solyc04T000287.1	0.130272	local
PRAM_37008.1.p1	0.527526	local
Solyc04T000343.1	0.580388	local
Solyc04T000358.1	0.473528	local
Solyc04T000371.1	0.437655	local
Solyc04T000458.1	0.246589	local
Solyc04T000462.1	0.214369	local
Solyc04T000543.1	0.61512	local
Solyc04T000579.5	0.222718	local
Solyc04T000596.1	0.115412	local
Solyc04T000603.1	0.464711	local
Solyc04T000604.1	0.436333	local
Solyc04T000605.1	0.356972	local
Solyc04T000617.1	0.422002	local
Solyc04T000630.1	0.396972	local
Solyc04T000638.1	0.514131	local
Solyc04T000653.1	0.162916	local
Solyc04T000696.1	0.465606	local
Solyc04T000719.1	0.500016	local
Solyc04T000725.1	0.25614	local
Solyc04T000727.1	0.628681	local
Solyc04T000734.1	0.719543	local
Solyc04T000739.1	0.519745	local
Solyc04T000747.1	0.271165	local
Solyc04T001035.1	0.561278	local
Solyc04T001079.1	0.29138	local
Solyc04T001080.1	0.379673	local
Solyc04T001609.1	0.425153	local
Solyc04T001857.1	0.444457	local
Solyc04T001913.1	0.398577	local
Solyc04T001921.1	0.363921	local
Solyc04T001949.1	0.375642	local
Solyc04T001950.1	0.409093	local
Solyc04T001966.1	0.148065	local
Solyc04T001971.1	0.144254	local
Solyc04T001984.1	0.198515	local
Solyc04T001988.3	0.684149	local
Solyc04T002023.1	0.372574	local
Solyc04T002029.1	0.243925	local
Solyc04T002109.1	0.638018	local
Solyc04T002151.1	0.436182	local
Solyc04T002167.1	0.232171	local
Solyc04T002169.1	0.364483	local
Solyc04T002179.1	0.131732	local
Solyc04T002181.2	0.167116	local
Solyc04T002210.1	0.630269	local
Solyc04T002211.4	0.369377	local
Solyc04T002276.1	0.430126	local
Solyc04T002277.1	0.179976	local
Solyc04T002278.1	0.268737	local
Solyc04T002282.1	0.459586	local
Solyc04T002283.1	0.540863	local
Solyc04T002297.1	0.306525	local
Solyc04T002334.1	0.235554	local
Solyc04T002354.1	0.339995	local
Solyc04T002400.1	0.524865	local
Solyc04T002401.1	0.646381	local
Solyc04T002439.1	0.328852	local
Solyc04T002480.1	0.515209	local
Solyc04T002521.1	0.473623	local
Solyc04T002532.3	0.5052	local
Solyc04T002539.1	0.281616	local
Solyc04T002541.1	0.224534	local
Solyc04T002557.1	0.438903	local
Solyc04T002566.1	0.453029	local
Solyc04T002571.1	0.0984938	local
Solyc04T002578.1	0.191831	local
Solyc04T002605.1	0.642476	local
Solyc04T002607.2	0.349282	local
Solyc04T002639.1	0.366162	local
Solyc04T002641.1	0.574619	local
Solyc04T002648.1	0.223786	local
Solyc04T002702.1	0.0256423	local
Solyc04T002713.1	0.785639	local
Solyc04T002731.1	0.427642	local
Solyc04T002735.1	0.193128	local
Solyc04T002759.2	0.175214	local
Solyc04T002760.1	0.460696	local
Solyc04T002764.1	0.465547	local
Solyc04T002803.1	0.366095	local
Solyc04T002842.2	0.244732	local
Solyc04T002843.1	0.472876	local
Solyc04T002862.1	0.332559	local
Solyc04T002912.1	0.683019	local
Solyc04T002922.5	0.450797	local
Solyc04T002927.1	0.179024	local
Solyc04T002935.1	0.477621	local
Solyc04T002968.2	0.356202	local
Solyc04T002972.1	0.48186	local
Solyc04T002975.1	0.268009	local
Solyc04T003005.1	0.622929	local
Solyc05T000007.5	0.131107	local
Solyc05T000056.1	0.271276	local
Solyc05T000203.2	0.52122	local
Solyc05T000314.1	0.320411	local
Solyc05T000376.4	0.653694	local
Solyc05T000485.1	0.24495	local
Solyc05T000495.1	0.406172	local
Solyc05T000751.1	0.210733	local
Solyc05T000753.1	0.420138	local
Solyc05T000780.1	0.101147	local
Solyc05T000790.1	0.498812	local
PRAM_47614.1.p1	0.178447	local
Solyc05T000839.1	0.421969	local
Solyc05T000911.1	0.531298	local
Solyc05T000912.1	0.390675	local
Solyc05T000913.1	0.516944	local
Solyc05T001276.1	0.402389	local
Solyc05T001698.1	0.28242	local
Solyc05T001953.1	0.343516	local
Solyc05T001975.1	0.413553	local
Solyc05T002061.1	0.311401	local
Solyc05T002077.2	0.585542	local
Solyc05T002086.2	0.322421	local
Solyc05T002106.1	0.471771	local
Solyc05T002134.1	0.2314	local
Solyc05T002149.1	0.57799	local
Solyc05T002154.1	0.280808	local
Solyc05T002171.1	0.15018	local
Solyc05T002194.1	0.517463	local
Solyc05T002205.1	0.234747	local
Solyc05T002234.1	0.744463	local
Solyc05T002252.1	0.506244	local
Solyc05T002263.1	0.605398	local
Solyc05T002275.1	0.54467	local
Solyc05T002291.1	0.260895	local
Solyc05T002299.1	0.498498	local
Solyc05T002306.1	0.288566	local
Solyc05T002319.1	0.247564	local
Solyc05T002320.1	0.314901	local
Solyc05T002372.1	0.460605	local
Solyc05T002385.1	0.123617	local
Solyc05T002387.1	0.236021	local
Solyc05T002391.1	0.211972	local
Solyc05T002392.1	0.556423	local
Solyc05T002397.1	0.469178	local
Solyc05T002409.1	0.386876	local
Solyc05T002411.1	0.493463	local
Solyc05T002424.1	0.303654	local
Solyc05T002459.1	0.361049	local
Solyc05T002481.1	0.505315	local
Solyc05T002482.1	0.131671	local
Solyc05T002548.1	0.394744	local
Solyc05T002558.1	0.552457	local
Solyc05T002588.1	0.332457	local
Solyc05T002592.1	0.481012	local
Solyc05T002681.1	0.610805	local
Solyc06T000044.1	0.213335	local
Solyc06T000059.1	0.342312	local
Solyc06T000075.1	0.134942	local
Solyc06T000076.1	0.604584	local
Solyc06T000083.1	0.46734	local
Solyc06T000124.2	0.377538	local
Solyc06T000139.1	0.537534	local
Solyc06T000160.1	0.282093	local
Solyc06T000161.1	0.303668	local
Solyc06T000168.1	0.490727	local
Solyc06T000199.1	0.13878	local
Solyc06T000200.1	0.475115	local
Solyc06T000217.2	0.504122	local
Solyc06T000233.3	0.153858	local
Solyc06T000271.1	0.268717	local
Solyc06T000272.1	0.443816	local
Solyc06T000275.1	0.115266	local
Solyc06T000287.1	0.384871	local
Solyc06T000291.1	0.638034	local
Solyc06T000309.1	0.511515	local
Solyc06T000317.1	0.218291	local
Solyc06T000639.1	0.321947	local
Solyc06T000701.1	0.298944	local
Solyc06T000739.1	0.422165	local
Solyc06T000767.2	0.375232	local
Solyc06T000820.1	0.63718	local
Solyc06T000872.2	0.151925	local
Solyc06T000894.4	0.476723	local
Solyc06T000895.1	0.480581	local
Solyc06T000950.2	0.416338	local
Solyc06T000979.1	0.423513	local
Solyc06T001143.1	0.449775	local
Solyc06T001153.1	0.673477	local
Solyc06T001164.1	0.647237	local
Solyc06T001166.1	0.34511	local
Solyc06T001184.1	0.587921	local
Solyc06T001219.1	0.63335	local
Solyc06T001366.1	0.605936	local
Solyc06T001421.1	0.138708	local
Solyc06T001428.1	0.141182	local
Solyc06T001446.1	0.538758	local
Solyc06T001545.1	0.405354	local
Solyc06T001622.2	0.46103	local
Solyc06T001641.1	0.292842	local
Solyc06T001654.1	0.406493	local
Solyc06T001668.1	0.255712	local
Solyc06T001683.2	0.377324	local
Solyc06T001706.1	0.263318	local
Solyc06T001722.1	0.553258	local
Solyc06T001730.1	0.545698	local
Solyc06T001731.1	0.414724	local
Solyc06T001733.1	0.498035	local
Solyc06T001734.1	0.458958	local
Solyc06T001744.2	0.14025	local
Solyc06T001747.1	0.569946	local
Solyc06T001749.1	0.48389	local
Solyc06T001765.1	0.554422	local
Solyc06T001782.1	0.424377	local
Solyc06T001851.1	0.633832	local
Solyc06T001896.1	0.463512	local
Solyc06T001903.1	0.289268	local
Solyc06T001985.1	0.194646	local
Solyc06T002031.3	0.169211	local
Solyc06T002107.1	0.5193	local
Solyc06T002137.1	0.132908	local
Solyc06T002138.1	0.221508	local
Solyc06T002184.1	0.169774	local
Solyc06T002185.1	0.376973	local
Solyc06T002194.1	0.137526	local
Solyc06T002232.1	0.618897	local
Solyc06T002438.1	0.137727	local
Solyc06T002528.1	0.128782	local
Solyc06T002529.1	0.211573	local
Solyc06T002584.1	0.621867	local
Solyc06T002608.1	0.443385	local
Solyc06T002610.1	0.55794	local
Solyc06T002673.7	0.159544	local
Solyc06T002782.1	0.41993	local
Solyc07T000010.1	0.471378	local
Solyc07T000021.1	0.315683	local
Solyc07T000122.1	0.31577	local
Solyc07T000135.2	0.485794	local
Solyc07T000179.1	0.513027	local
Solyc07T000183.1	0.455264	local
Solyc07T000185.1	0.444366	local
Solyc07T000186.1	0.136497	local
Solyc07T000372.1	0.127452	local
Solyc07T000409.1	0.349288	local
Solyc07T001083.1	0.550108	local
Solyc07T001509.1	0.495637	local
Solyc07T001585.1	0.196831	local
Solyc07T001656.1	0.463206	local
Solyc07T001658.1	0.285	local
Solyc07T001676.1	0.286565	local
Solyc07T001687.1	0.224943	local
Solyc07T001708.1	0.181451	local
Solyc07T001753.2	0.412532	local
Solyc07T001768.1	0.150616	local
Solyc07T001784.1	0.588301	local
Solyc07T001829.1	0.611989	local
Solyc07T001855.2	0.112571	local
Solyc07T001954.1	0.211514	local
Solyc07T001975.1	0.255009	local
Solyc07T002007.1	0.147974	local
Solyc07T002019.1	0.380889	local
Solyc07T002086.1	0.540393	local
Solyc07T002087.1	0.278841	local
Solyc07T002088.1	0.371033	local
Solyc07T002092.1	0.372554	local
Solyc07T002112.1	0.330762	local
Solyc07T002113.1	0.177647	local
Solyc07T002120.1	0.253936	local
Solyc07T002146.1	0.31677	local
Solyc07T002151.1	0.170428	local
Solyc07T002160.1	0.0791452	local
Solyc07T002161.1	0.503491	local
Solyc07T002175.1	0.465385	local
Solyc07T002208.1	0.596527	local
Solyc07T002240.1	0.136607	local
Solyc07T002262.2	0.130598	local
Solyc07T002263.1	0.218146	local
Solyc07T002265.1	0.25222	local
Solyc07T002286.1	0.101776	local
Solyc07T002331.1	0.127477	local
Solyc07T002333.1	0.412307	local
Solyc07T002344.1	0.546041	local
Solyc07T002353.1	0.121923	local
Solyc07T002444.1	0.307887	local
Solyc07T002462.1	0.413019	local
Solyc07T002463.1	0.300507	local
Solyc07T002472.1	0.311662	local
Solyc07T002475.1	0.512132	local
Solyc07T002510.1	0.572418	local
Solyc07T002520.1	0.456527	local
Solyc07T002542.1	0.42727	local
Solyc07T002612.1	0.50946	local
Solyc07T002630.1	0.346274	local
Solyc07T002651.1	0.7848	local
Solyc07T002695.1	0.557812	local
Solyc07T002708.1	0.485116	local
Solyc07T002709.1	0.665135	local
Solyc07T002800.1	0.0730132	local
Solyc08T000015.1	0.294755	local
Solyc08T000018.1	0.281386	local
Solyc08T000061.3	0.297559	local
Solyc08T000100.1	0.184376	local
Solyc08T000106.1	0.303158	local
Solyc08T000134.1	0.275855	local
Solyc08T000138.1	0.530038	local
Solyc08T000143.1	0.640472	local
Solyc08T000195.1	0.350939	local
Solyc08T000207.2	0.141881	local
Solyc08T000216.1	0.246958	local
Solyc08T000236.1	0.359502	local
Solyc08T000313.1	0.541069	local
Solyc08T000344.2	0.265053	local
Solyc08T000381.2	0.32118	local
Solyc08T000407.1	0.402293	local
Solyc08T000421.2	0.107238	local
Solyc08T001244.1	0.526657	local
Solyc08T001384.1	0.243487	local
Solyc08T001390.1	0.467729	local
Solyc08T001405.1	0.622754	local
Solyc08T001450.1	0.438592	local
Solyc08T001473.1	0.268171	local
Solyc08T001515.1	0.516362	local
Solyc08T001516.1	0.135124	local
Solyc08T001617.1	0.279709	local
Solyc08T001651.1	0.235588	local
Solyc08T001759.1	0.26912	local
Solyc08T001761.1	0.211283	local
Solyc08T001762.1	0.274782	local
Solyc08T001774.1	0.519226	local
Solyc08T001779.1	0.282369	local
Solyc08T001793.1	0.413661	local
Solyc08T001814.1	0.362803	local
Solyc08T001854.1	0.655263	local
Solyc08T001931.1	0.650517	local
Solyc08T001967.1	0.256184	local
Solyc08T002001.1	0.309324	local
Solyc08T002010.1	0.374803	local
Solyc08T002027.1	0.350449	local
Solyc08T002040.4	0.183192	local
Solyc08T002051.1	0.775558	local
Solyc08T002083.1	0.266663	local
Solyc08T002133.1	0.769884	local
Solyc08T002206.1	0.219108	local
Solyc08T002309.1	0.408289	local
Solyc08T002349.1	0.453677	local
Solyc08T002370.1	0.238729	local
Solyc08T002371.1	0.483071	local
Solyc08T002387.1	0.2293	local
Solyc08T002407.1	0.342676	local
Solyc08T002441.1	0.37418	local
Solyc08T002489.1	0.229327	local
Solyc08T002492.1	0.123349	local
Solyc08T002496.1	0.227087	local
Solyc08T002547.1	0.451718	local
Solyc08T002575.1	0.301811	local
Solyc08T002578.1	0.165217	local
Solyc09T000011.1	0.567311	local
Solyc09T000022.4	0.206254	local
Solyc09T000034.1	0.0982117	local
Solyc09T000036.1	0.36018	local
Solyc09T000037.1	0.382005	local
Solyc09T000043.1	0.370375	local
Solyc09T000053.2	0.22628	local
Solyc09T000062.1	0.0890443	local
Solyc09T000066.1	0.165782	local
Solyc09T000075.1	0.363681	local
Solyc09T000083.1	0.521928	local
Solyc09T000091.1	0.281421	local
Solyc09T000103.1	0.387124	local
Solyc09T000104.1	0.195438	local
Solyc09T000134.2	0.213097	local
Solyc09T000187.1	0.112242	local
Solyc09T000210.1	0.208674	local
Solyc09T000239.1	0.242028	local
Solyc09T000249.2	0.318789	local
Solyc09T000250.1	0.350546	local
Solyc09T000252.1	0.0743645	local
Solyc09T000263.1	0.380833	local
Solyc09T000273.1	0.464006	local
Solyc09T000275.2	0.70359	local
Solyc09T000284.1	0.484781	local
Solyc09T000309.1	0.200827	local
Solyc09T000313.1	0.459453	local
Solyc09T000317.1	0.181498	local
Solyc09T000330.1	0.256676	local
Solyc09T000331.1	0.37754	local
Solyc09T000336.1	0.652213	local
Solyc09T000356.1	0.649423	local
Solyc09T000385.1	0.346733	local
Solyc09T000402.4	0.53634	local
Solyc09T000403.1	0.280468	local
Solyc09T000476.1	0.256468	local
Solyc09T000536.1	0.555733	local
Solyc09T000549.1	0.304148	local
Solyc09T000773.1	0.478543	local
Solyc09T001896.1	0.203177	local
Solyc09T001987.1	0.409539	local
Solyc09T002024.1	0.471643	local
Solyc09T002032.1	0.293446	local
Solyc09T002304.3	0.845196	local
Solyc09T002313.1	0.523928	local
Solyc09T002361.1	0.240735	local
Solyc09T002363.1	0.236886	local
Solyc09T002364.1	0.136478	local
Solyc09T002400.1	0.447472	local
Solyc09T002461.1	0.432132	local
Solyc09T002473.1	0.636689	local
Solyc09T002496.1	0.182537	local
Solyc09T002497.1	0.593717	local
Solyc09T002604.1	0.406737	local
Solyc09T002612.1	0.490402	local
Solyc09T002614.1	0.479441	local
Solyc09T002667.2	0.371606	local
Solyc09T002708.1	0.251094	local
Solyc09T002713.1	0.185357	local
Solyc09T002765.1	0.354158	local
Solyc09T002769.2	0.173575	local
Solyc09T002770.1	0.173939	local
Solyc09T002771.1	0.296293	local
Solyc09T002773.1	0.194607	local
Solyc09T002784.1	0.10333	local
Solyc09T002794.1	0.152465	local
Solyc09T002826.1	0.299046	local
Solyc09T002877.3	0.284918	local
Solyc10T000028.2	0.35718	local
Solyc10T000037.1	0.327928	local
Solyc10T000039.1	0.497497	local
Solyc10T000063.1	0.100853	local
Solyc10T000064.1	0.370148	local
Solyc10T000173.1	0.23744	local
Solyc10T000228.1	0.238937	local
Solyc10T000257.2	0.524894	local
Solyc10T000313.1	0.492604	local
Solyc10T000521.1	0.414322	local
Solyc10T000555.1	0.0971057	local
Solyc10T000621.1	0.31829	local
Solyc10T000649.1	0.0937996	local
Solyc10T001964.1	0.288795	local
Solyc10T002041.1	0.163907	local
Solyc10T002128.1	0.453236	local
Solyc10T002145.2	0.21993	local
Solyc10T002173.1	0.331965	local
Solyc10T002175.1	0.374285	local
Solyc10T002259.1	0.738123	local
Solyc10T002375.1	0	local
Solyc10T002404.1	0.129852	local
Solyc10T002419.1	0.285777	local
Solyc10T002550.1	0.28605	local
Solyc10T002617.1	0.0878832	local
Solyc10T002621.3	0.53219	local
Solyc10T002641.1	0.406954	local
Solyc10T002649.1	0.474302	local
Solyc10T002657.1	0.473706	local
Solyc10T002671.1	0.208403	local
Solyc10T002672.1	0.444811	local
Solyc10T002673.2	0.557034	local
Solyc10T002676.1	0.113359	local
Solyc10T002687.1	0.387234	local
Solyc10T002745.1	0.467404	local
Solyc10T002769.1	0.180628	local
Solyc10T002770.1	0.210695	local
Solyc10T002775.1	0.538191	local
Solyc10T002782.1	0.138308	local
Solyc10T002788.1	0.544447	local
Solyc10T002797.1	0.416362	local
Solyc10T002800.1	0.556673	local
Solyc10T002805.1	0.372801	local
Solyc10T002806.1	0.368343	local
Solyc10T002810.1	0.203969	local
Solyc10T002811.1	0.272178	local
Solyc10T002812.1	0.247224	local
Solyc10T002823.1	0.270125	local
Solyc10T002826.1	0.275438	local
Solyc10T002827.1	0.36304	local
Solyc10T002838.2	0.140666	local
Solyc10T002859.1	0.132251	local
Solyc10T002868.1	0.0837979	local
Solyc10T002938.1	0.230542	local
Solyc10T002948.1	0.681451	local
Solyc10T002960.1	0.204493	local
Solyc11T000037.1	0.411964	local
Solyc11T000041.1	0.394389	local
Solyc11T000043.1	0.543825	local
Solyc11T000086.1	0.260703	local
Solyc11T000090.1	0.1546	local
Solyc11T000200.1	0.57611	local
Solyc11T000298.1	0.324795	local
Solyc11T000303.1	0.281291	local
Solyc11T000415.1	0.387504	local
Solyc11T000418.1	0.206481	local
Solyc11T000421.1	0.428035	local
Solyc11T000427.1	0.427072	local
Solyc11T000429.1	0.201724	local
Solyc11T000433.1	0.441835	local
Solyc11T000437.1	0.177672	local
Solyc11T000448.1	0.38462	local
Solyc11T000450.1	0.242374	local
Solyc11T000452.1	0.120798	local
Solyc11T000455.4	0.425949	local
Solyc11T000461.1	0.233834	local
Solyc11T000470.1	0.234374	local
Solyc11T000471.1	0.497609	local
Solyc11T000473.1	0.347433	local
Solyc11T000494.1	0.452889	local
Solyc11T000495.1	0.52074	local
Solyc11T000503.1	0.268555	local
Solyc11T000504.3	0.18161	local
Solyc11T000506.1	0.300925	local
Solyc11T000522.1	0.684961	local
Solyc11T000524.1	0.142092	local
Solyc11T000532.1	0.673357	local
Solyc11T000536.1	0.106658	local
Solyc11T000537.1	0.0975863	local
Solyc11T000543.1	0.376277	local
Solyc11T000546.1	0.731771	local
Solyc11T000549.1	0.351116	local
Solyc11T000562.1	0.397183	local
Solyc11T000563.1	0.340248	local
Solyc11T000568.1	0.47083	local
Solyc11T000571.1	0.536308	local
Solyc11T000603.1	0.471301	local
Solyc11T000625.1	0.26917	local
Solyc11T000631.1	0.333391	local
Solyc11T000638.1	0.29546	local
Solyc11T000668.1	0.138882	local
Solyc11T000673.1	0.553794	local
Solyc11T000678.1	0.222528	local
Solyc11T000689.1	0.292771	local
Solyc11T000690.1	0.463058	local
Solyc11T000691.1	0.276363	local
Solyc11T000692.1	0.139846	local
Solyc11T000698.1	0.553023	local
Solyc11T000714.1	0.389483	local
Solyc11T000743.1	0.385039	local
Solyc11T000796.1	0.464747	local
Solyc11T000807.2	0.235436	local
Solyc11T000825.2	0.129261	local
Solyc11T000839.1	0.559262	local
Solyc11T000871.1	0.12965	local
Solyc11T000874.4	0.0880871	local
Solyc11T000876.3	0.157204	local
Solyc11T000885.1	0.280548	local
Solyc11T001893.1	0.558883	local
Solyc11T001894.1	0.158837	local
Solyc11T001961.1	0.527761	local
Solyc11T001974.2	0.864644	local
Solyc11T002006.1	0.111706	local
Solyc11T002053.1	0.128053	local
Solyc11T002069.2	0.158379	local
Solyc11T002092.1	0.502328	local
Solyc11T002133.1	0.299409	local
Solyc11T002182.1	0.570814	local
Solyc11T002252.1	0.158945	local
Solyc11T002254.2	0.167027	local
Solyc11T002261.1	0.61193	local
Solyc11T002278.1	0.362072	local
Solyc11T002300.1	0.157497	local
Solyc11T002316.1	0.473729	local
Solyc11T002397.1	0.207928	local
Solyc11T002398.1	0.284781	local
Solyc11T002399.1	0.285885	local
Solyc11T002414.1	0.159579	local
Solyc11T002417.1	0.355312	local
Solyc11T002427.1	0.103076	local
Solyc11T002441.1	0.233222	local
Solyc11T002447.3	0.0701387	local
Solyc11T002470.1	0.153329	local
Solyc12T000031.1	0.25134	local
Solyc12T000096.1	0.112755	local
Solyc12T000098.1	0.122752	local
Solyc12T000102.1	0.236525	local
Solyc12T000106.1	0.35556	local
Solyc12T000123.1	0.103181	local
Solyc12T000164.1	0.0807319	local
Solyc12T000208.1	0.151864	local
Solyc12T000240.1	0.105534	local
Solyc12T000256.1	0.207046	local
Solyc12T000266.1	0.32168	local
Solyc12T000269.1	0.626849	local
Solyc12T000306.1	0.423087	local
Solyc12T000392.1	0.509556	local
Solyc12T000402.1	0.196174	local
Solyc12T000417.1	0.0747443	local
Solyc12T000438.1	0.384079	local
Solyc12T000476.1	0.546432	local
Solyc12T000491.3	0.42571	local
Solyc12T000542.1	0.144168	local
Solyc12T000593.1	0.526134	local
Solyc12T000607.1	0.649074	local
Solyc12T000613.1	0.272973	local
Solyc12T000641.1	0.202751	local
Solyc12T000702.1	0.441273	local
Solyc12T000726.1	0.248583	local
Solyc12T000738.3	0.831016	local
Solyc12T000748.1	0.62365	local
Solyc12T000790.1	0.456291	local
Solyc12T001383.1	0.117859	local
Solyc12T001648.1	0.482882	local
Solyc12T001860.1	0.788076	local
Solyc12T001926.1	0.300479	local
Solyc12T001979.1	0.115836	local
Solyc12T001981.1	0.725296	local
Solyc12T002046.1	0.240907	local
Solyc12T002172.1	0.683685	local
Solyc12T002181.3	0.398744	local
Solyc12T002185.1	0.372392	local
Solyc12T002188.1	0.329213	local
Solyc12T002225.2	0.690039	local
Solyc12T002360.5	0.474159	local
Solyc12T002369.1	0.571612	local
Solyc12T002394.1	0.411313	local
Solyc12T002441.1	0.537324	local
Solyc12T002454.1	0.499755	local
Solyc12T002488.1	0.386598	local
Solyc12T002529.1	0.0794116	local
Solyc12T002538.1	0.568809	local
Solyc12T002539.1	0.45818	local
Solyc12T002550.1	0.167071	local
Solyc12T002551.2	0.0737496	local
Solyc12T002558.1	0.527723	local
Solyc12T002559.1	0.253822	local
Solyc12T002622.1	0.609567	local
Solyc12T002695.1	0.0821066	local
Solyc12T002711.1	0.192156	local
PRAM_141869.1.p1	0.26806	local
Solyc12T002727.1	0.27529	local
Solyc12T002801.2	0.160679	local
Solyc12T002836.1	0.064282	local
Solyc12T002843.2	0.267576	local
Solyc_cer_BGV006865_11T000691.1	0.248716	local
Solyc_cer_BGV006865_11T000820.1	0.295786	local
Solyc_Brandywine_01T002964.1	0.357356	local
Solyc_Brandywine_02T001793.1	0.63025	local
Solyc_Brandywine_02T002408.1	0.809359	local
Solyc_Brandywine_07T002415.1	0.338655	local
Solyc_EA00371_03T002658.1	0.25002	local
Sopim_PAS014479_02T002561.1	0.416067	local
Solyc_PI169588_06T000326.1	0.341918	local
Sopim_PP_01T003974.1	0.589902	local
Sopim_PP_02T000809.1	0.743503	local
Solyc_TS117_02T003083.1	0.346917	local
Solyc_TS117_12T001470.1	0.357062	local
Solyc_TS204_10T002408.1	0.357601	local
Solyc_TS3_04T000818.1	0.318832	local
Solyc_cer_TS545_02T002893.1	0.36742	local
Solyc_cer_TS623_08T001695.1	0.397441	local
Solyc_TS80_11T002303.1	0.260854	local
Solyc01T000454.1	0.366811	local
Solyc01T002332.1	0.179768	local
Solyc01T002419.1	0.520772	local
Solyc01T002434.1	0.371809	local
Solyc01T002437.1	0.463216	local
Solyc01T003526.1	0.355976	local
Solyc01T003597.1	0.46165	local
Solyc01T004276.1	0.318608	local
Solyc01T004345.1	0.551529	local
Solyc02T000440.1	0.241313	local
Solyc02T000941.1	0.433378	local
PRAM_25847.1.p1	0.233024	local
Solyc02T001143.1	0.501214	local
Solyc02T001186.1	0.206847	local
Solyc02T001220.1	0.527629	local
Solyc02T001228.1	0.278969	local
Solyc02T001253.1	0.402034	local
Solyc02T001299.1	0.410585	local
PRAM_26129.1.p1	0.596449	local
Solyc02T001934.1	0.33485	local
Solyc02T001964.1	0.657519	local
Solyc02T002098.4	0.693545	local
Solyc02T002193.1	0.564431	local
PRAM_26211.1.p1	0.491528	local
Solyc02T002216.1	0.45005	local
Solyc02T002259.1	0.292872	local
Solyc02T002277.1	0.507483	local
Solyc02T002849.2	0.282348	local
Solyc02T002894.1	0.23029	local
Solyc03T000008.1	0.702817	local
Solyc03T000032.1	0.366628	local
Solyc03T002550.1	0.629442	local
Solyc03T002835.1	0.491129	local
Solyc03T002877.1	0.283604	local
Solyc03T002896.1	0.336107	local
Solyc03T002943.1	0.575127	local
Solyc03T002957.1	0.513875	local
Solyc03T003023.1	0.511336	local
Solyc03T003104.1	0.140818	local
Solyc03T003110.1	0.190117	local
Solyc04T000318.1	0.574739	local
Solyc04T000796.1	0.240287	local
Solyc04T000809.1	0.401037	local
Solyc04T001822.1	0.214237	local
Solyc04T001945.2	0.238492	local
Solyc04T001957.2	0.176481	local
Solyc04T001989.3	0.288558	local
Solyc04T001992.1	0.251363	local
Solyc04T002044.1	0.163823	local
Solyc04T002236.1	0.0903956	local
Solyc04T002296.1	0.39932	local
Solyc04T002312.2	0.61461	local
Solyc04T002345.1	0.558722	local
Solyc04T002380.1	0.310934	local
Solyc04T002575.1	0.260175	local
Solyc04T002664.1	0.761115	local
Solyc04T002801.1	0.705948	local
Solyc04T002992.1	0.631076	local
Solyc04T003004.1	0.366128	local
Solyc05T000343.1	0.388703	local
Solyc05T000586.2	0.5016	local
Solyc05T000785.1	0.426388	local
Solyc05T002107.1	0.370176	local
Solyc05T002147.1	0.19344	local
Solyc05T002371.1	0.374649	local
Solyc05T002417.1	0.388334	local
Solyc05T002520.1	0.108512	local
Solyc06T000313.2	0.231095	local
Solyc06T000326.1	0.150638	local
Solyc06T000605.1	0.306353	local
Solyc06T000697.1	0.188446	local
Solyc06T000812.2	0.216543	local
Solyc06T000992.1	0.412176	local
Solyc06T001027.1	0.426664	local
Solyc06T001180.1	0.211924	local
Solyc06T001597.1	0.361136	local
Solyc07T001766.1	0.236597	local
Solyc07T002426.1	0.616796	local
Solyc07T002636.1	0.382343	local
Solyc07T002639.1	0.344484	local
Solyc08T000244.1	0.449055	local
Solyc08T001618.1	0.315314	local
Solyc08T001819.1	0.318956	local
Solyc09T000318.1	0.466658	local
Solyc09T000433.1	0.54999	local
Solyc09T000655.1	0.446203	local
Solyc09T002143.1	0.686805	local
Solyc09T002246.1	0.329847	local
Solyc09T002342.1	0.387323	local
Solyc09T002504.1	0.243228	local
Solyc09T002853.1	0.36111	local
Solyc10T000408.3	0.578909	local
Solyc10T001960.1	0.19121	local
Solyc10T002668.1	0.62418	local
Solyc10T002669.1	0.553185	local
Solyc10T002744.1	0.488253	local
Solyc10T002855.1	0.480433	local
Solyc11T000458.1	0.197947	local
Solyc11T001018.2	0.554331	local
Solyc11T001512.2	0.438472	local
Solyc11T002051.1	0.209586	local
Solyc11T002211.1	0.426276	local
Solyc11T002572.1	0.0812539	local
Solyc12T000380.1	0.433836	local
Solyc12T000643.1	0.480158	local
Solyc12T000769.1	0.456421	local
Solyc12T001675.1	0.332132	local
Solyc12T002054.1	0.226479	local
Solyc12T002055.1	0.488356	local
Solyc12T002410.1	0.49306	local
Solyc12T002833.1	0.44708	local
Sopim_BGV006775_03T002919.1	0.291602	leading
Sopim_BGV006775_12T001232.1	0.472314	leading
Solyc_cer_BGV006865_02T000902.1	0.196572	leading
Solyc_cer_BGV006865_04T001964.1	0.146665	leading
Solyc_cer_BGV006865_09T002345.1	0.311196	leading
Solyc_cer_BGV007989_03T002885.1	0.134907	leading
Solyc_cer_BGV007989_06T001767.1	0.47608	leading
Solyc_cer_BGV007989_09T002434.1	0.215111	leading
Solyc_cer_BGV007989_11T001283.1	0.442735	leading
Solyc_Brandywine_00T000048.1	0.182421	leading
Solyc_Brandywine_01T003099.1	0.203526	leading
Solyc_Brandywine_02T000740.1	0.4343	leading
Solyc_Brandywine_02T001069.1	0.192653	leading
Solyc_Brandywine_02T001330.1	0.404674	leading
Solyc_Brandywine_02T001387.1	0.211948	leading
Solyc_Brandywine_02T001394.1	0.496183	leading
Solyc_Brandywine_02T001803.1	0.186695	leading
Solyc_Brandywine_02T001845.1	0.28839	leading
Solyc_Brandywine_02T002562.1	0.127189	leading
Solyc_Brandywine_02T002563.1	0.40605	leading
Solyc_Brandywine_02T003182.1	0.3827	leading
Solyc_Brandywine_03T002460.1	0.19946	leading
Solyc_Brandywine_04T000353.1	0.182894	leading
Solyc_Brandywine_04T000361.1	0.409607	leading
Solyc_Brandywine_04T000423.1	0.197746	leading
Solyc_Brandywine_04T002471.1	0.16899	leading
Solyc_Brandywine_04T002740.1	0.583574	leading
Solyc_Brandywine_07T001689.1	0.191315	leading
Solyc_Brandywine_08T001336.1	0.0997537	leading
Solyc_Brandywine_08T001539.2	0.269912	leading
Solyc_Brandywine_09T000182.1	0.184225	leading
Solyc_Brandywine_09T000201.1	0.124396	leading
Solyc_Brandywine_09T002190.1	0.322115	leading
Solyc_Brandywine_10T000360.1	0.378454	leading
Solyc_Brandywine_10T002298.1	0.298968	leading
Solyc_Brandywine_11T001280.1	0.298048	leading
Solyc_EA00371_03T000372.1	0.197118	leading
Solyc_Fla8924_11T000300.1	0.364058	leading
Solyc_Fla8924_12T000746.1	0.297485	leading
Solyc_Floradade_04T000118.1	0.135615	leading
Sopim_LA2093_03T002544.1	0.347917	leading
Sopim_LA2093_06T001495.1	0.355681	leading
Sopim_LA2093_08T001375.1	0.295709	leading
Sopim_LA2093_09T000413.1	0.422287	leading
Sopim_PAS014479_01T002310.1	0.410342	leading
Sopim_PAS014479_06T001173.1	0.281089	leading
Sopim_PAS014479_08T001896.1	0.287147	leading
Sopim_PAS014479_11T000066.1	0.306209	leading
Sopim_PAS014479_11T000695.1	0.318323	leading
Solyc_PI303721_00T000044.1	0.182941	leading
Sopim_PP_02T001875.1	0.303243	leading
Sopim_PP_05T000228.1	0.177044	leading
Sopim_PP_06T001168.1	0.289117	leading
Solyc_TS117_01T000011.1	0.263994	leading
Solyc_TS117_03T002832.1	0.249144	leading
Solyc_TS117_07T000636.1	0.726497	leading
Solyc_TS12_05T001569.1	0.45911	leading
Solyc_TS12_11T000820.1	0.309149	leading
Sopim_TS156_10T002526.1	0.437325	leading
Sopim_TS156_10T002586.1	0.327213	leading
Sopim_TS15_05T000758.1	0.48622	leading
Solyc_TS166_02T000906.1	0.170384	leading
Solyc_TS171_00T000034.2	0.128321	leading
Solyc_TS171_04T001574.1	0.592563	leading
Solyc_TS171_06T000212.1	0.266443	leading
Solyc_TS171_07T002155.1	0.41489	leading
Solyc_TS185_04T000361.1	0.211236	leading
Solyc_TS204_09T000473.1	0.13449	leading
Solyc_TS204_11T002230.1	0.204022	leading
Sopim_TS222_03T000340.1	0.322919	leading
Sopim_TS265_02T003145.1	0.317505	leading
Sopim_TS265_03T000618.1	0.462324	leading
Solyc_cer_TS281_01T003378.1	0.217635	leading
Solyc_TS331_03T002801.1	0.174758	leading
Solyc_TS331_04T000702.1	0.431068	leading
Solyc_cer_TS39_03T001627.1	0.194813	leading
Solyc_cer_TS39_04T002365.1	0.225879	leading
Solyc_TS3_01T002082.1	0.13495	leading
Sopim_TS413_01T003290.1	0.463578	leading
Sopim_TS413_01T003351.1	0.321832	leading
Sopim_TS413_07T001961.1	0.259265	leading
Sopim_TS439_08T002109.1	0.469601	leading
Solyc_cer_TS545_01T000141.1	0.265321	leading
Solyc_cer_TS545_05T002361.1	0.307926	leading
Solyc_cer_TS545_12T001359.1	0.13241	leading
Solyc_TS60_03T001873.1	0.186027	leading
Solyc_TS60_07T002385.1	0.217631	leading
Solyc_TS60_12T001239.1	0.128903	leading
Solyc_cer_TS623_01T003206.2	0.128981	leading
Solyc_cer_TS623_09T000471.1	0.317063	leading
Solyc_cer_TS623_09T000475.2	0.286977	leading
Solyc_TS629_06T002722.1	0.147032	leading
Solyc_TS629_12T001221.1	0.225225	leading
Solyc_TS629_12T001222.1	0.202007	leading
Solyc_TS692_01T002389.2	0.399613	leading
Solyc_TS692_03T001711.1	0.16122	leading
Solyc_TS692_05T000758.1	0.205371	leading
Solyc_TS692_09T002408.1	0.202332	leading
Solyc_TS9_01T003137.1	0.373726	leading
Solyc_TS9_10T000363.1	0.394138	leading
TomatoPan006030.1	0.142259	leading
TomatoPan017670.1	0.356909	leading
TomatoPan024720.1	0.209624	leading
TomatoPan030130.1	0.223398	leading
TomatoPan030150.1	0.260617	leading
Solyc01T000032.1	0.124764	leading
Solyc01T000038.1	0.107622	leading
Solyc01T000047.1	0.17532	leading
Solyc01T000051.1	0.0908217	leading
Solyc01T000063.1	0.75126	leading
Solyc01T000073.1	0.164553	leading
Solyc01T000174.1	0.242806	leading
Solyc01T000201.1	0.432918	leading
Solyc01T000212.1	0.137101	leading
Solyc01T000256.1	0.1614	leading
Solyc01T000257.1	0.230013	leading
Solyc01T000258.1	0.124946	leading
Solyc01T000259.1	0.2055	leading
Solyc01T000272.1	0.4365	leading
Solyc01T000306.1	0.337445	leading
Solyc01T000318.1	0.200982	leading
Solyc01T000372.1	0.302518	leading
Solyc01T000405.1	0.386168	leading
Solyc01T000441.1	0.140252	leading
Solyc01T000509.1	0.515667	leading
PRAM_3759.1.p1	0.599914	leading
PRAM_15076.1.p1	0.422525	leading
Solyc01T001984.1	0.326168	leading
Solyc01T001985.1	0.278213	leading
Solyc01T002047.1	0.296044	leading
Solyc01T002129.1	0.280897	leading
Solyc01T002139.1	0.340606	leading
Solyc01T002224.1	0.312834	leading
Solyc01T002280.1	0.728519	leading
Solyc01T002356.1	0.279073	leading
Solyc01T002360.1	0.110673	leading
Solyc01T002424.1	0.179744	leading
Solyc01T002427.1	0.378818	leading
Solyc01T002431.1	0.153539	leading
Solyc01T002456.1	0.22036	leading
Solyc01T002460.1	0.133926	leading
Solyc01T002487.1	0.285943	leading
Solyc01T002564.1	0.412398	leading
Solyc01T002565.1	0.325893	leading
Solyc01T002634.1	0.467564	leading
Solyc01T002658.1	0.148974	leading
Solyc01T002741.1	0.456076	leading
Solyc01T002749.1	0.134861	leading
Solyc01T002764.1	0.347962	leading
Solyc01T002788.1	0.253254	leading
Solyc01T002799.2	0.421671	leading
Solyc01T002814.1	0.177812	leading
Solyc01T002900.1	0.354168	leading
Solyc01T002912.1	0.721918	leading
Solyc01T002918.2	0.18777	leading
Solyc01T003119.2	0.178845	leading
Solyc01T003137.1	0.333638	leading
Solyc01T003142.2	0.359885	leading
Solyc01T003166.1	0.285534	leading
Solyc01T003182.1	0.190001	leading
Solyc01T003251.1	0.169498	leading
Solyc01T003270.1	0.480191	leading
Solyc01T003301.1	0.411422	leading
Solyc01T003368.1	0.284306	leading
Solyc01T003432.1	0.129263	leading
Solyc01T003467.1	0.162214	leading
Solyc01T003471.1	0.219056	leading
Solyc01T003497.1	0.331232	leading
Solyc01T003510.2	0.173855	leading
Solyc01T003590.1	0.463115	leading
Solyc01T003591.1	0.140414	leading
Solyc01T003623.1	0.369679	leading
Solyc01T003650.2	0.217289	leading
Solyc01T003734.1	0.412892	leading
Solyc01T003801.1	0.402567	leading
Solyc01T003828.1	0.188802	leading
Solyc01T003862.1	0.316417	leading
Solyc01T003872.1	0.306011	leading
Solyc01T003989.1	0.220151	leading
Solyc01T004023.1	0.145956	leading
Solyc01T004032.1	0.111798	leading
Solyc01T004056.1	0.152246	leading
Solyc01T004066.1	0.279601	leading
Solyc01T004074.1	0.293515	leading
Solyc01T004075.1	0.313203	leading
Solyc01T004105.1	0.116621	leading
Solyc01T004118.1	0.328501	leading
Solyc01T004155.1	0.203661	leading
Solyc01T004179.1	0.113415	leading
Solyc01T004220.1	0.17501	leading
Solyc01T004256.1	0.149549	leading
Solyc01T004263.1	0.193764	leading
Solyc01T004273.3	0.217179	leading
Solyc01T004298.1	0.195679	leading
Solyc01T004327.1	0.2754	leading
Solyc01T004344.2	0.296461	leading
Solyc01T004379.1	0.345653	leading
Solyc01T004380.2	0.259331	leading
Solyc02T000053.1	0.439128	leading
Solyc02T000223.1	0.83444	leading
Solyc02T000340.1	0.381883	leading
Solyc02T000707.1	0.250928	leading
Solyc02T000745.1	0.321268	leading
Solyc02T000752.1	0.217417	leading
Solyc02T000800.1	0.311484	leading
Solyc02T000807.1	0.636775	leading
Solyc02T000837.1	0.341882	leading
Solyc02T000903.1	0.257719	leading
Solyc02T000939.1	0.280095	leading
Solyc02T000964.1	0.133909	leading
Solyc02T000967.3	0.0750756	leading
PRAM_25855.1.p1	0.257482	leading
Solyc02T001005.1	0.307686	leading
Solyc02T001009.1	0.269396	leading
Solyc02T001028.1	0.236225	leading
Solyc02T001059.1	0.521524	leading
Solyc02T001084.4	0.471462	leading
Solyc02T001088.1	0.238917	leading
Solyc02T001101.1	0.166604	leading
PRAM_25933.1.p1	0.280001	leading
Solyc02T001178.1	0.342753	leading
Solyc02T001181.1	0.194876	leading
Solyc02T001187.1	0.166906	leading
Solyc02T001205.1	0.284426	leading
PRAM_25994.1.p1	0.168701	leading
PRAM_26005.1.p1	0.171025	leading
Solyc02T001217.11	0.593628	leading
Solyc02T001232.2	0.260969	leading
Solyc02T001245.1	0.340356	leading
Solyc02T001252.1	0.31935	leading
Solyc02T001260.1	0.155558	leading
Solyc02T001270.5	0.501594	leading
Solyc02T001274.1	0.37886	leading
Solyc02T001275.3	0.29207	leading
Solyc02T001279.1	0.115126	leading
Solyc02T001283.1	0.339495	leading
Solyc02T001284.2	0.16437	leading
Solyc02T001388.1	0.174451	leading
Solyc02T001438.1	0.222021	leading
Solyc02T001465.1	0.133585	leading
Solyc02T001484.1	0.178206	leading
Solyc02T001488.1	0.292768	leading
Solyc02T001500.1	0.132777	leading
Solyc02T001511.1	0.11626	leading
Solyc02T001513.1	0.139116	leading
Solyc02T001525.1	0.215286	leading
Solyc02T001532.1	0.270027	leading
Solyc02T001540.1	0.164309	leading
Solyc02T001541.1	0.352226	leading
Solyc02T001569.1	0.252678	leading
Solyc02T001571.1	0.34342	leading
Solyc02T001606.1	0.232454	leading
Solyc02T001638.2	0.224616	leading
Solyc02T001645.1	0.333102	leading
Solyc02T001786.1	0.266783	leading
Solyc02T001802.1	0.205092	leading
Solyc02T001829.1	0.157325	leading
Solyc02T001931.4	0.290706	leading
Solyc02T001937.1	0.312793	leading
Solyc02T001974.1	0.317915	leading
Solyc02T002044.1	0.257852	leading
Solyc02T002063.1	0.236862	leading
Solyc02T002067.4	0.310774	leading
Solyc02T002072.1	0.336248	leading
Solyc02T002119.1	0.22202	leading
Solyc02T002138.1	0.437072	leading
Solyc02T002175.5	0.309605	leading
PRAM_26255.1.p1	0.334303	leading
Solyc02T002213.1	0.231952	leading
Solyc02T002225.1	0.152965	leading
Solyc02T002302.1	0.639811	leading
Solyc02T002336.1	0.44379	leading
Solyc02T002339.1	0.710678	leading
Solyc02T002351.1	0.355494	leading
Solyc02T002361.1	0.221102	leading
Solyc02T002362.1	0.199277	leading
Solyc02T002463.1	0.257689	leading
Solyc02T002472.1	0.253827	leading
Solyc02T002510.1	0.167731	leading
Solyc02T002577.2	0.111722	leading
Solyc02T002685.1	0.152056	leading
Solyc02T002715.1	0.294543	leading
Solyc02T002741.1	0.163398	leading
Solyc02T002744.1	0.155521	leading
Solyc02T002745.1	0.213741	leading
Solyc02T002773.1	0.313391	leading
Solyc02T002775.1	0.205947	leading
Solyc02T002821.1	0.246687	leading
Solyc03T000072.3	0.237432	leading
Solyc03T000080.1	0.153952	leading
Solyc03T000095.1	0.172518	leading
Solyc03T000116.1	0.333779	leading
Solyc03T000134.1	0.162299	leading
Solyc03T000145.1	0.417927	leading
Solyc03T000151.1	0.121659	leading
Solyc03T000164.1	0.117391	leading
Solyc03T000170.1	0.452292	leading
Solyc03T000191.1	0.25621	leading
Solyc03T000203.1	0.129883	leading
Solyc03T000204.1	0.174861	leading
Solyc03T000244.1	0.276449	leading
Solyc03T000245.2	0.423055	leading
Solyc03T000247.1	0.127004	leading
Solyc03T000257.1	0.439891	leading
Solyc03T000268.1	0.347328	leading
Solyc03T000339.4	0.200092	leading
Solyc03T000352.1	0.380777	leading
Solyc03T000384.1	0.173654	leading
Solyc03T000399.1	0.138284	leading
Solyc03T000401.1	0.250169	leading
Solyc03T000413.1	0.197353	leading
Solyc03T000418.2	0.267707	leading
Solyc03T000420.1	0.391267	leading
Solyc03T000429.1	0.256678	leading
Solyc03T000438.1	0.27178	leading
Solyc03T000463.2	0.242223	leading
Solyc03T000464.1	0.176133	leading
Solyc03T000482.1	0.245574	leading
Solyc03T000495.1	0.121205	leading
Solyc03T000557.3	0.159025	leading
Solyc03T000567.1	0.252684	leading
Solyc03T000585.1	0.542111	leading
Solyc03T000594.1	0.42395	leading
Solyc03T000601.2	0.319817	leading
Solyc03T000612.1	0.621294	leading
Solyc03T000762.1	0.281084	leading
Solyc03T001586.1	0.333839	leading
Solyc03T001595.1	0.323411	leading
Solyc03T001686.1	0.732046	leading
Solyc03T001712.1	0.316179	leading
Solyc03T001723.4	0.51115	leading
Solyc03T001795.1	0.195904	leading
Solyc03T001840.2	0.302004	leading
Solyc03T001865.1	0.222083	leading
Solyc03T001866.1	0.194767	leading
Solyc03T001907.1	0.195834	leading
Solyc03T001943.1	0.260321	leading
Solyc03T002161.1	0.278473	leading
Solyc03T002180.1	0.15699	leading
Solyc03T002199.1	0.32015	leading
Solyc03T002219.1	0.337951	leading
Solyc03T002264.1	0.222575	leading
Solyc03T002287.1	0.249038	leading
Solyc03T002289.1	0.134577	leading
Solyc03T002290.1	0.26266	leading
Solyc03T002355.1	0.128225	leading
Solyc03T002391.1	0.185422	leading
Solyc03T002474.1	0.222643	leading
Solyc03T002543.1	0.163694	leading
Solyc03T002564.1	0.146382	leading
Solyc03T002574.4	0.289542	leading
Solyc03T002591.2	0.808986	leading
Solyc03T002594.1	0.280859	leading
Solyc03T002595.1	0.174175	leading
Solyc03T002606.1	0.223116	leading
Solyc03T002634.4	0.131756	leading
Solyc03T002672.1	0.528913	leading
Solyc03T002675.1	0.312134	leading
Solyc03T002701.1	0.237886	leading
Solyc03T002712.1	0.135602	leading
Solyc03T002718.1	0.342208	leading
Solyc03T002719.1	0.113835	leading
Solyc03T002727.1	0.280595	leading
Solyc03T002742.2	0.118454	leading
Solyc03T002746.1	0.358278	leading
Solyc03T002747.1	0.177938	leading
Solyc03T002788.1	0.305143	leading
Solyc03T002814.1	0.388457	leading
Solyc03T002816.1	0.24279	leading
Solyc03T002824.1	0.106654	leading
Solyc03T002825.1	0.202074	leading
Solyc03T002827.1	0.279946	leading
Solyc03T002833.1	0.174317	leading
Solyc03T002838.1	0.204754	leading
Solyc03T002848.1	0.125426	leading
Solyc03T002860.1	0.10396	leading
Solyc03T002894.1	0.299978	leading
Solyc03T002898.1	0.129439	leading
Solyc03T002899.1	0.172378	leading
Solyc03T002904.1	0.321288	leading
Solyc03T002908.1	0.179275	leading
Solyc03T002921.1	0.150624	leading
Solyc03T002953.1	0.282112	leading
Solyc03T002963.1	0.206741	leading
Solyc03T002996.1	0.132016	leading
Solyc03T002997.1	0.204824	leading
Solyc03T002999.1	0.14902	leading
Solyc03T003019.3	0.202266	leading
Solyc03T003040.1	0.200008	leading
Solyc03T003043.1	0.308704	leading
Solyc03T003048.1	0.112035	leading
Solyc03T003054.1	0.239039	leading
Solyc03T003058.1	0.188028	leading
Solyc03T003064.1	0.443767	leading
Solyc03T003077.1	0.166921	leading
Solyc03T003085.1	0.134051	leading
Solyc03T003089.1	0.205513	leading
Solyc03T003098.1	0.413369	leading
Solyc03T003102.1	0.235593	leading
Solyc03T003116.1	0.377609	leading
Solyc03T003121.1	0.205418	leading
Solyc03T003143.1	0.243602	leading
Solyc03T003145.1	0.306888	leading
Solyc03T003183.1	0.162205	leading
Solyc03T003190.1	0.2151	leading
Solyc03T003196.3	0.199368	leading
Solyc03T003218.1	0.276324	leading
Solyc03T003220.1	0.260006	leading
Solyc03T003233.1	0.102254	leading
Solyc03T003234.1	0.182143	leading
Solyc03T003286.1	0.333426	leading
Solyc03T003296.1	0.116173	leading
Solyc03T003335.1	0.30416	leading
Solyc03T003506.3	0.213596	leading
Solyc04T000047.1	0.629879	leading
Solyc04T000055.1	0.256291	leading
Solyc04T000108.1	0.322134	leading
Solyc04T000117.1	0.198261	leading
Solyc04T000145.1	0.129501	leading
PRAM_36910.1.p1	0.208998	leading
PRAM_36921.1.p1	0.258496	leading
Solyc04T000198.1	0.193835	leading
Solyc04T000213.1	0.225381	leading
Solyc04T000246.1	0.136133	leading
Solyc04T000250.1	0.193207	leading
Solyc04T000263.1	0.143224	leading
Solyc04T000265.1	0.304968	leading
Solyc04T000271.1	0.159919	leading
Solyc04T000272.1	0.32018	leading
Solyc04T000275.1	0.424206	leading
Solyc04T000287.1	0.175184	leading
PRAM_37008.1.p1	0.21417	leading
Solyc04T000343.1	0.412853	leading
Solyc04T000358.1	0.290516	leading
Solyc04T000371.1	0.240905	leading
Solyc04T000458.1	0.342083	leading
Solyc04T000462.1	0.149294	leading
Solyc04T000543.1	0.277674	leading
Solyc04T000579.5	0.211514	leading
Solyc04T000596.1	0.177377	leading
Solyc04T000603.1	0.244549	leading
Solyc04T000604.1	0.306886	leading
Solyc04T000605.1	0.17159	leading
Solyc04T000617.1	0.152741	leading
Solyc04T000630.1	0.217991	leading
Solyc04T000638.1	0.170813	leading
Solyc04T000653.1	0.174428	leading
Solyc04T000696.1	0.340809	leading
Solyc04T000719.1	0.340552	leading
Solyc04T000725.1	0.0972354	leading
Solyc04T000727.1	0.298235	leading
Solyc04T000734.1	0.792905	leading
Solyc04T000739.1	0.41399	leading
Solyc04T000747.1	0.241671	leading
Solyc04T001035.1	0.342254	leading
Solyc04T001079.1	0.390806	leading
Solyc04T001080.1	0.422383	leading
Solyc04T001609.1	0.423996	leading
Solyc04T001857.1	0.240541	leading
Solyc04T001913.1	0.238271	leading
Solyc04T001921.1	0.152619	leading
Solyc04T001949.1	0.327548	leading
Solyc04T001950.1	0.436384	leading
Solyc04T001966.1	0.249588	leading
Solyc04T001971.1	0.166227	leading
Solyc04T001984.1	0.201833	leading
Solyc04T001988.3	0.480492	leading
Solyc04T002023.1	0.28331	leading
Solyc04T002029.1	0.199716	leading
Solyc04T002109.1	0.224643	leading
Solyc04T002151.1	0.261504	leading
Solyc04T002167.1	0.135245	leading
Solyc04T002169.1	0.261545	leading
Solyc04T002179.1	0.178361	leading
Solyc04T002181.2	0.162771	leading
Solyc04T002210.1	0.273601	leading
Solyc04T002211.4	0.235547	leading
Solyc04T002276.1	0.354597	leading
Solyc04T002277.1	0.134614	leading
Solyc04T002278.1	0.167535	leading
Solyc04T002282.1	0.196068	leading
Solyc04T002283.1	0.220891	leading
Solyc04T002297.1	0.222743	leading
Solyc04T002334.1	0.396822	leading
Solyc04T002354.1	0.233321	leading
Solyc04T002400.1	0.4113	leading
Solyc04T002401.1	0.337945	leading
Solyc04T002439.1	0.183371	leading
Solyc04T002480.1	0.301219	leading
Solyc04T002521.1	0.202872	leading
Solyc04T002532.3	0.256197	leading
Solyc04T002539.1	0.194789	leading
Solyc04T002541.1	0.210432	leading
Solyc04T002557.1	0.322506	leading
Solyc04T002566.1	0.28018	leading
Solyc04T002571.1	0.142336	leading
Solyc04T002578.1	0.196135	leading
Solyc04T002605.1	0.324327	leading
Solyc04T002607.2	0.296955	leading
Solyc04T002639.1	0.350995	leading
Solyc04T002641.1	0.206155	leading
Solyc04T002648.1	0.223706	leading
Solyc04T002702.1	0.265764	leading
Solyc04T002713.1	0.394003	leading
Solyc04T002731.1	0.285094	leading
Solyc04T002735.1	0.207936	leading
Solyc04T002759.2	0.193315	leading
Solyc04T002760.1	0.242184	leading
Solyc04T002764.1	0.183991	leading
Solyc04T002803.1	0.157965	leading
Solyc04T002842.2	0.217242	leading
Solyc04T002843.1	0.402591	leading
Solyc04T002862.1	0.311302	leading
Solyc04T002912.1	0.827711	leading
Solyc04T002922.5	0.149303	leading
Solyc04T002927.1	0.140543	leading
Solyc04T002935.1	0.333374	leading
Solyc04T002968.2	0.350877	leading
Solyc04T002972.1	0.440443	leading
Solyc04T002975.1	0.202461	leading
Solyc04T003005.1	0.485798	leading
Solyc05T000007.5	0.180402	leading
Solyc05T000056.1	0.219019	leading
Solyc05T000203.2	0.290828	leading
Solyc05T000314.1	0.200166	leading
Solyc05T000376.4	0.307555	leading
Solyc05T000485.1	0.317992	leading
Solyc05T000495.1	0.480413	leading
Solyc05T000751.1	0.173677	leading
Solyc05T000753.1	0.209514	leading
Solyc05T000780.1	0.136089	leading
Solyc05T000790.1	0.222797	leading
PRAM_47614.1.p1	0.154021	leading
Solyc05T000839.1	0.277136	leading
Solyc05T000911.1	0.580799	leading
Solyc05T000912.1	0.472664	leading
Solyc05T000913.1	0.534238	leading
Solyc05T001276.1	0.408665	leading
Solyc05T001698.1	0.141354	leading
Solyc05T001953.1	0.115814	leading
Solyc05T001975.1	0.134909	leading
Solyc05T002061.1	0.163593	leading
Solyc05T002077.2	0.35964	leading
Solyc05T002086.2	0.230232	leading
Solyc05T002106.1	0.371591	leading
Solyc05T002134.1	0.261301	leading
Solyc05T002149.1	0.325733	leading
Solyc05T002154.1	0.273885	leading
Solyc05T002171.1	0.175252	leading
Solyc05T002194.1	0.432144	leading
Solyc05T002205.1	0.236385	leading
Solyc05T002234.1	0.480072	leading
Solyc05T002252.1	0.290959	leading
Solyc05T002263.1	0.469753	leading
Solyc05T002275.1	0.190397	leading
Solyc05T002291.1	0.208081	leading
Solyc05T002299.1	0.261899	leading
Solyc05T002306.1	0.237041	leading
Solyc05T002319.1	0.216072	leading
Solyc05T002320.1	0.33835	leading
Solyc05T002372.1	0.388123	leading
Solyc05T002385.1	0.168823	leading
Solyc05T002387.1	0.360983	leading
Solyc05T002391.1	0.149805	leading
Solyc05T002392.1	0.259926	leading
Solyc05T002397.1	0.201053	leading
Solyc05T002409.1	0.180958	leading
Solyc05T002411.1	0.415953	leading
Solyc05T002424.1	0.502093	leading
Solyc05T002459.1	0.217868	leading
Solyc05T002481.1	0.27079	leading
Solyc05T002482.1	0.144824	leading
Solyc05T002548.1	0.318271	leading
Solyc05T002558.1	0.443942	leading
Solyc05T002588.1	0.170446	leading
Solyc05T002592.1	0.215398	leading
Solyc05T002681.1	0.385855	leading
Solyc06T000044.1	0.14153	leading
Solyc06T000059.1	0.250308	leading
Solyc06T000075.1	0.152556	leading
Solyc06T000076.1	0.326299	leading
Solyc06T000083.1	0.51566	leading
Solyc06T000124.2	0.123971	leading
Solyc06T000139.1	0.400137	leading
Solyc06T000160.1	0.207126	leading
Solyc06T000161.1	0.325703	leading
Solyc06T000168.1	0.430332	leading
Solyc06T000199.1	0.118797	leading
Solyc06T000200.1	0.405829	leading
Solyc06T000217.2	0.364872	leading
Solyc06T000233.3	0.115802	leading
Solyc06T000271.1	0.188897	leading
Solyc06T000272.1	0.196218	leading
Solyc06T000275.1	0.11956	leading
Solyc06T000287.1	0.460589	leading
Solyc06T000291.1	0.399521	leading
Solyc06T000309.1	0.42615	leading
Solyc06T000317.1	0.342694	leading
Solyc06T000639.1	0.197891	leading
Solyc06T000701.1	0.234057	leading
Solyc06T000739.1	0.219997	leading
Solyc06T000767.2	0.524373	leading
Solyc06T000820.1	0.421295	leading
Solyc06T000872.2	0.126997	leading
Solyc06T000894.4	0.278368	leading
Solyc06T000895.1	0.321028	leading
Solyc06T000950.2	0.138596	leading
Solyc06T000979.1	0.456843	leading
Solyc06T001143.1	0.250056	leading
Solyc06T001153.1	0.476042	leading
Solyc06T001164.1	0.57635	leading
Solyc06T001166.1	0.21873	leading
Solyc06T001184.1	0.305654	leading
Solyc06T001219.1	0.226956	leading
Solyc06T001366.1	0.323659	leading
Solyc06T001421.1	0.300331	leading
Solyc06T001428.1	0.174945	leading
Solyc06T001446.1	0.182071	leading
Solyc06T001545.1	0.153207	leading
Solyc06T001622.2	0.158695	leading
Solyc06T001641.1	0.160253	leading
Solyc06T001654.1	0.181091	leading
Solyc06T001668.1	0.299693	leading
Solyc06T001683.2	0.255954	leading
Solyc06T001706.1	0.311268	leading
Solyc06T001722.1	0.138826	leading
Solyc06T001730.1	0.166209	leading
Solyc06T001731.1	0.146733	leading
Solyc06T001733.1	0.316812	leading
Solyc06T001734.1	0.19506	leading
Solyc06T001744.2	0.148266	leading
Solyc06T001747.1	0.224719	leading
Solyc06T001749.1	0.2339	leading
Solyc06T001765.1	0.412977	leading
Solyc06T001782.1	0.305308	leading
Solyc06T001851.1	0.475518	leading
Solyc06T001896.1	0.234945	leading
Solyc06T001903.1	0.14733	leading
Solyc06T001985.1	0.198683	leading
Solyc06T002031.3	0.272831	leading
Solyc06T002107.1	0.504978	leading
Solyc06T002137.1	0.204251	leading
Solyc06T002138.1	0.3186	leading
Solyc06T002184.1	0.162989	leading
Solyc06T002185.1	0.13143	leading
Solyc06T002194.1	0.232703	leading
Solyc06T002232.1	0.133224	leading
Solyc06T002438.1	0.165564	leading
Solyc06T002528.1	0.198354	leading
Solyc06T002529.1	0.304122	leading
Solyc06T002584.1	0.513618	leading
Solyc06T002608.1	0.200666	leading
Solyc06T002610.1	0.297507	leading
Solyc06T002673.7	0.128915	leading
Solyc06T002782.1	0.153228	leading
Solyc07T000010.1	0.158487	leading
Solyc07T000021.1	0.139879	leading
Solyc07T000122.1	0.250818	leading
Solyc07T000135.2	0.209667	leading
Solyc07T000179.1	0.35588	leading
Solyc07T000183.1	0.284891	leading
Solyc07T000185.1	0.333068	leading
Solyc07T000186.1	0.200062	leading
Solyc07T000372.1	0.139739	leading
Solyc07T000409.1	0.320292	leading
Solyc07T001083.1	0.389649	leading
Solyc07T001509.1	0.383592	leading
Solyc07T001585.1	0.17196	leading
Solyc07T001656.1	0.284727	leading
Solyc07T001658.1	0.312832	leading
Solyc07T001676.1	0.406043	leading
Solyc07T001687.1	0.256956	leading
Solyc07T001708.1	0.163048	leading
Solyc07T001753.2	0.349111	leading
Solyc07T001768.1	0.209559	leading
Solyc07T001784.1	0.336177	leading
Solyc07T001829.1	0.463917	leading
Solyc07T001855.2	0.149991	leading
Solyc07T001954.1	0.188003	leading
Solyc07T001975.1	0.320785	leading
Solyc07T002007.1	0.139703	leading
Solyc07T002019.1	0.421822	leading
Solyc07T002086.1	0.13999	leading
Solyc07T002087.1	0.160161	leading
Solyc07T002088.1	0.176575	leading
Solyc07T002092.1	0.290747	leading
Solyc07T002112.1	0.252284	leading
Solyc07T002113.1	0.300781	leading
Solyc07T002120.1	0.135035	leading
Solyc07T002146.1	0.125464	leading
Solyc07T002151.1	0.243771	leading
Solyc07T002160.1	0.138727	leading
Solyc07T002161.1	0.188911	leading
Solyc07T002175.1	0.341744	leading
Solyc07T002208.1	0.26169	leading
Solyc07T002240.1	0.145206	leading
Solyc07T002262.2	0.178579	leading
Solyc07T002263.1	0.284207	leading
Solyc07T002265.1	0.279243	leading
Solyc07T002286.1	0.101011	leading
Solyc07T002331.1	0.259333	leading
Solyc07T002333.1	0.257756	leading
Solyc07T002344.1	0.208965	leading
Solyc07T002353.1	0.210514	leading
Solyc07T002444.1	0.152967	leading
Solyc07T002462.1	0.156438	leading
Solyc07T002463.1	0.156584	leading
Solyc07T002472.1	0.179128	leading
Solyc07T002475.1	0.238274	leading
Solyc07T002510.1	0.37953	leading
Solyc07T002520.1	0.151921	leading
Solyc07T002542.1	0.325928	leading
Solyc07T002612.1	0.23726	leading
Solyc07T002630.1	0.211474	leading
Solyc07T002651.1	0.593286	leading
Solyc07T002695.1	0.234309	leading
Solyc07T002708.1	0.349601	leading
Solyc07T002709.1	0.31814	leading
Solyc07T002800.1	0.11326	leading
Solyc08T000015.1	0.240156	leading
Solyc08T000018.1	0.230595	leading
Solyc08T000061.3	0.269965	leading
Solyc08T000100.1	0.119702	leading
Solyc08T000106.1	0.346782	leading
Solyc08T000134.1	0.295466	leading
Solyc08T000138.1	0.310563	leading
Solyc08T000143.1	0.337807	leading
Solyc08T000195.1	0.242414	leading
Solyc08T000207.2	0.203244	leading
Solyc08T000216.1	0.288725	leading
Solyc08T000236.1	0.206042	leading
Solyc08T000313.1	0.186981	leading
Solyc08T000344.2	0.829572	leading
Solyc08T000381.2	0.161884	leading
Solyc08T000407.1	0.394383	leading
Solyc08T000421.2	0.167132	leading
Solyc08T001244.1	0.222735	leading
Solyc08T001384.1	0.465389	leading
Solyc08T001390.1	0.448644	leading
Solyc08T001405.1	0.363797	leading
Solyc08T001450.1	0.114938	leading
Solyc08T001473.1	0.190171	leading
Solyc08T001515.1	0.425142	leading
Solyc08T001516.1	0.193661	leading
Solyc08T001617.1	0.269377	leading
Solyc08T001651.1	0.24227	leading
Solyc08T001759.1	0.288186	leading
Solyc08T001761.1	0.229539	leading
Solyc08T001762.1	0.308169	leading
Solyc08T001774.1	0.323041	leading
Solyc08T001779.1	0.208905	leading
Solyc08T001793.1	0.214405	leading
Solyc08T001814.1	0.259284	leading
Solyc08T001854.1	0.215882	leading
Solyc08T001931.1	0.276579	leading
Solyc08T001967.1	0.145005	leading
Solyc08T002001.1	0.306556	leading
Solyc08T002010.1	0.188166	leading
Solyc08T002027.1	0.242611	leading
Solyc08T002040.4	0.14921	leading
Solyc08T002051.1	0.529273	leading
Solyc08T002083.1	0.191913	leading
Solyc08T002133.1	0.510774	leading
Solyc08T002206.1	0.354556	leading
Solyc08T002309.1	0.31376	leading
Solyc08T002349.1	0.358838	leading
Solyc08T002370.1	0.176903	leading
Solyc08T002371.1	0.127943	leading
Solyc08T002387.1	0.151217	leading
Solyc08T002407.1	0.314845	leading
Solyc08T002441.1	0.25695	leading
Solyc08T002489.1	0.204172	leading
Solyc08T002492.1	0.112243	leading
Solyc08T002496.1	0.236446	leading
Solyc08T002547.1	0.390734	leading
Solyc08T002575.1	0.24574	leading
Solyc08T002578.1	0.116684	leading
Solyc09T000011.1	0.199384	leading
Solyc09T000022.4	0.165443	leading
Solyc09T000034.1	0.137473	leading
Solyc09T000036.1	0.332416	leading
Solyc09T000037.1	0.288915	leading
Solyc09T000043.1	0.273722	leading
Solyc09T000053.2	0.131521	leading
Solyc09T000062.1	0.127927	leading
Solyc09T000066.1	0.186476	leading
Solyc09T000075.1	0.180047	leading
Solyc09T000083.1	0.307405	leading
Solyc09T000091.1	0.447155	leading
Solyc09T000103.1	0.400891	leading
Solyc09T000104.1	0.266315	leading
Solyc09T000134.2	0.205892	leading
Solyc09T000187.1	0.248654	leading
Solyc09T000210.1	0.110116	leading
Solyc09T000239.1	0.216376	leading
Solyc09T000249.2	0.318407	leading
Solyc09T000250.1	0.210075	leading
Solyc09T000252.1	0.11834	leading
Solyc09T000263.1	0.263698	leading
Solyc09T000273.1	0.293775	leading
Solyc09T000275.2	0.44349	leading
Solyc09T000284.1	0.130982	leading
Solyc09T000309.1	0.246272	leading
Solyc09T000313.1	0.229711	leading
Solyc09T000317.1	0.306349	leading
Solyc09T000330.1	0.223223	leading
Solyc09T000331.1	0.363681	leading
Solyc09T000336.1	0.345728	leading
Solyc09T000356.1	0.502824	leading
Solyc09T000385.1	0.235047	leading
Solyc09T000402.4	0.243987	leading
Solyc09T000403.1	0.237304	leading
Solyc09T000476.1	0.19976	leading
Solyc09T000536.1	0.294526	leading
Solyc09T000549.1	0.121472	leading
Solyc09T000773.1	0.200585	leading
Solyc09T001896.1	0.333274	leading
Solyc09T001987.1	0.242364	leading
Solyc09T002024.1	0.155446	leading
[truncated: 1,539 more rows]

## Sheet: Fig3c
Fig3c. Manhattan plots for the cis region (within 50 kb up- and downstream) of gene Solyc03G001472
ID	chr	pos	pvalue	Variant	Type
3_42936717_T_T	3	42936717	7.35129e-11	SV	LASSO
3_42954617_T_T	3	42954617	3.10888e-08	SV	LASSO
3_42997380_A_A	3	42997380	0.952951	SV	LASSO
3_42901185_A_T	3	42901185	0.874063	SNP	MLM
3_42901336_A_A	3	42901336	0.0746783	SNP	MLM
3_42901848_A_G	3	42901848	0.0123041	SNP	MLM
3_42902642_A_G	3	42902642	0.16356	SNP	MLM
3_42902670_G_A	3	42902670	0.0678982	SNP	MLM
3_42902685_A_G	3	42902685	0.335554	SNP	MLM
3_42903077_C_T	3	42903077	0.330719	SNP	MLM
3_42903543_C_T	3	42903543	0.407478	SNP	MLM
3_42904388_G_A	3	42904388	0.214083	SNP	MLM
3_42904412_T_A	3	42904412	0.831905	SNP	MLM
3_42904416_T_A	3	42904416	0.252138	SNP	MLM
3_42904598_C_T	3	42904598	0.00353879	SNP	MLM
3_42904786_T_C	3	42904786	0.00181621	SNP	MLM
3_42904836_A_G	3	42904836	0.106017	SNP	MLM
3_42904941_T_C	3	42904941	0.612518	SNP	MLM
3_42904971_C_T	3	42904971	0.470766	SNP	MLM
3_42906423_A_C	3	42906423	0.563178	SNP	MLM
3_42907000_A_G	3	42907000	0.0896886	SNP	MLM
3_42907591_A_G	3	42907591	0.400551	SNP	MLM
3_42909556_A_G	3	42909556	0.126734	SNP	MLM
3_42911484_T_C	3	42911484	0.00189039	SNP	MLM
3_42911945_T_C	3	42911945	0.315356	SNP	MLM
3_42912704_T_C	3	42912704	0.0707482	SNP	MLM
3_42914323_A_G	3	42914323	0.141848	SNP	MLM
3_42917186_A_C	3	42917186	0.488326	SNP	MLM
3_42920143_A_T	3	42920143	0.185455	SNP	MLM
3_42922264_C_G	3	42922264	0.0135994	SNP	MLM
3_42922381_A_G	3	42922381	0.119463	SNP	MLM
3_42923028_G_A	3	42923028	0.610329	SNP	MLM
3_42924042_T_C	3	42924042	0.88977	SNP	MLM
3_42925385_G_G	3	42925385	0.845219	SNP	MLM
3_42925848_T_C	3	42925848	0.179151	SNP	MLM
3_42926204_G_T	3	42926204	0.0917495	SNP	MLM
3_42928644_C_G	3	42928644	0.638514	SNP	MLM
3_42932077_T_A	3	42932077	0.0163048	SNP	MLM
3_42933141_A_A	3	42933141	0.472837	SNP	MLM
3_42933422_T_T	3	42933422	0.00652785	SNP	MLM
3_42933722_A_C	3	42933722	0.0194155	SNP	MLM
3_42934575_A_G	3	42934575	0.0854106	SNP	MLM
3_42935625_T_C	3	42935625	0.763745	SNP	MLM
3_42936427_C_A	3	42936427	0.653089	SNP	MLM
3_42937460_G_T	3	42937460	0.800837	SNP	MLM
3_42937868_T_C	3	42937868	0.107059	SNP	MLM
3_42937913_T_C	3	42937913	0.488891	SNP	MLM
3_42938386_A_G	3	42938386	0.951742	SNP	MLM
3_42941297_A_T	3	42941297	0.0482963	SNP	MLM
3_42944204_A_A	3	42944204	0.276094	SNP	MLM
3_42944701_G_A	3	42944701	0.0553897	SNP	MLM
3_42945476_A_G	3	42945476	0.0506016	SNP	MLM
3_42947816_A_G	3	42947816	0.0889192	SNP	MLM
3_42950439_T_A	3	42950439	0.724831	SNP	MLM
3_42950550_C_T	3	42950550	0.219226	SNP	MLM
3_42952779_T_C	3	42952779	0.59199	SNP	MLM
3_42965783_A_T	3	42965783	0.760702	SNP	MLM
3_42969262_T_G	3	42969262	0.194069	SNP	MLM
3_42971330_T_C	3	42971330	0.430101	SNP	MLM
3_42973460_A_A	3	42973460	0.600002	SNP	MLM
3_42974486_C_C	3	42974486	0.778582	SNP	MLM
3_42984087_T_T	3	42984087	0.78457	SNP	MLM
3_42984244_C_T	3	42984244	0.0321901	SNP	MLM
3_42985009_T_C	3	42985009	0.0596295	SNP	MLM
3_42986374_T_A	3	42986374	0.0201781	SNP	MLM
3_42986829_C_T	3	42986829	0.142957	SNP	MLM
3_42989709_G_G	3	42989709	0.0309761	SNP	MLM
3_42990487_C_T	3	42990487	0.694826	SNP	MLM
3_42990576_C_T	3	42990576	0.133307	SNP	MLM
3_42990627_A_T	3	42990627	0.0173604	SNP	MLM
3_42990681_C_T	3	42990681	0.42225	SNP	MLM
3_42990910_C_T	3	42990910	0.536684	SNP	MLM
3_42990961_A_G	3	42990961	0.237767	SNP	MLM
3_42991279_A_G	3	42991279	0.30051	SNP	MLM
3_42991647_G_A	3	42991647	0.7236	SNP	MLM
3_42991847_A_G	3	42991847	0.902753	SNP	MLM
3_42991947_T_C	3	42991947	0.599949	SNP	MLM
3_42991953_T_C	3	42991953	0.989266	SNP	MLM
3_42992017_T_C	3	42992017	0.209994	SNP	MLM
3_42992303_T_T	3	42992303	0.0406709	SNP	MLM
3_42992360_T_C	3	42992360	0.410149	SNP	MLM
3_42992494_T_C	3	42992494	0.599744	SNP	MLM
3_42992662_C_T	3	42992662	0.81637	SNP	MLM
3_42992699_A_T	3	42992699	0.227377	SNP	MLM
3_42994025_C_A	3	42994025	0.70889	SNP	MLM
3_42994046_C_T	3	42994046	0.657477	SNP	MLM
3_42994557_A_G	3	42994557	0.895135	SNP	MLM
3_42994631_A_T	3	42994631	0.321698	SNP	MLM
3_42995072_A_T	3	42995072	0.0456167	SNP	MLM
3_42995145_G_T	3	42995145	0.0415257	SNP	MLM
3_42995244_A_G	3	42995244	0.70165	SNP	MLM
3_42995332_G_A	3	42995332	0.161887	SNP	MLM
3_42995471_C_A	3	42995471	0.314998	SNP	MLM
3_42995487_A_G	3	42995487	0.200352	SNP	MLM
3_42995493_G_A	3	42995493	0.00734242	SNP	MLM
3_42995686_C_A	3	42995686	0.100918	SNP	MLM
3_42995964_T_A	3	42995964	0.301976	SNP	MLM
3_42996059_C_A	3	42996059	0.565086	SNP	MLM
3_42996072_G_A	3	42996072	0.210251	SNP	MLM
3_42996101_A_G	3	42996101	0.697312	SNP	MLM
3_42996322_C_T	3	42996322	0.877907	SNP	MLM
3_42996439_C_T	3	42996439	0.33758	SNP	MLM
3_42996673_C_T	3	42996673	0.159205	SNP	MLM
3_42996702_T_G	3	42996702	0.0766684	SNP	MLM
3_42996738_T_C	3	42996738	0.186281	SNP	MLM
3_42996860_A_C	3	42996860	0.0207004	SNP	MLM
3_42997009_G_A	3	42997009	0.103309	SNP	MLM
3_42997160_T_C	3	42997160	0.213401	SNP	MLM
3_42997457_C_T	3	42997457	0.0648639	SNP	MLM
3_42997494_A_G	3	42997494	0.000886901	SNP	MLM
3_42997774_T_C	3	42997774	0.279065	SNP	MLM
3_42998283_T_T	3	42998283	0.318468	SNP	MLM
3_43000174_G_T	3	43000174	0.244952	SNP	MLM
3_43000871_C_G	3	43000871	0.00535725	SNP	MLM
3_43006949_A_T	3	43006949	0.0979691	SNP	MLM
3_43007133_T_G	3	43007133	0.0463413	SNP	MLM
3_43007332_T_G	3	43007332	0.39507	SNP	MLM
3_43007491_G_A	3	43007491	0.757087	SNP	MLM
3_43008005_A_G	3	43008005	0.670557	SNP	MLM
3_43010355_A_G	3	43010355	0.0901643	SNP	MLM
3_42936717_T_T	3	42936717	1.58979e-05	SV	MLM
3_42954617_T_T	3	42954617	0.00116953	SV	MLM
3_42997380_A_A	3	42997380	0.0492508	SV	MLM
