# Supplementary material for: Graph pangenome captures missing heritability and empowers tomato breeding
Source: Nature. 2022 Jun 8;606(7914):527–34. doi: 10.1038/s41586-022-04808-9 (PMC9200638; doi:10.1038/s41586-022-04808-9)
Supplement: Supplementary file 8 — Source Data Fig. 4 [file 41586_2022_4808_MOESM8_ESM.xlsx]

## Sheet: Fig4a
Fig4a. Association study of soluble solids content (SSC) for the cis-SV set using LASSO
ID	chr	pos	pvalue
6_1629499_A_A	6	1629499	0.995126
6_1634380_T_T	6	1634380	0.725783
6_1638284_T_T	6	1638284	0.895698
6_1648227_A_A	6	1648227	1
6_1670426_T_T	6	1670426	1
6_1670428_G_G	6	1670428	1
6_1672701_T_T	6	1672701	0.322016
6_1673578_G_G	6	1673578	0.34348
6_1676642_T_T	6	1676642	0.439675
6_1677137_A_A	6	1677137	0.97546
6_1680526_A_A	6	1680526	0.577904
6_1680876_A_A	6	1680876	0.883005
6_1682185_A_C	6	1682185	0.865132
6_1686890_T_T	6	1686890	0.81363
6_1693249_A_A	6	1693249	0.859797
6_1703657_T_T	6	1703657	0.95036
6_1705157_A_A	6	1705157	1
6_1705175_T_T	6	1705175	1
6_1713855_T_T	6	1713855	1
6_39888565_C_C	6	39888565	1
6_39958830_C_C	6	39958830	0.948049
6_39959029_G_G	6	39959029	0.796668
6_39975554_A_G	6	39975554	0.587474
6_39981016_A_A	6	39981016	0.936262
6_39991334_G_G	6	39991334	0.742655
7_1215387_A_A	7	1215387	1
7_1216095_T_T	7	1216095	0.268738
7_1216747_A_A	7	1216747	0.751156
7_1220210_A_A	7	1220210	1
7_1220225_T_T	7	1220225	1
7_1222427_A_A	7	1222427	0.628754
7_1226839_C_C	7	1226839	1
7_1241871_A_A	7	1241871	1
7_1244500_A_A	7	1244500	0.432887
7_1248164_A_A	7	1248164	0.942451
7_1251332_A_A	7	1251332	0.274576
7_1251353_T_T	7	1251353	0.440603
7_1251428_T_T	7	1251428	0.835579
7_1252253_T_T	7	1252253	1
7_1253147_C_C	7	1253147	0.563726
7_1262661_G_G	7	1262661	0.0692503
7_1272805_A_A	7	1272805	1
7_1283430_C_C	7	1283430	1
7_1292918_G_G	7	1292918	1
7_1294300_T_T	7	1294300	0.138156
7_1295620_T_T	7	1295620	1
7_1297021_A_A	7	1297021	1
7_1301767_A_A	7	1301767	0.153121
7_1303319_T_T	7	1303319	1
7_2964117_A_A	7	2964117	0.76
7_2974663_G_G	7	2974663	1
7_2975247_T_T	7	2975247	0.777902
7_2984556_C_C	7	2984556	0.0437127
7_2996898_A_A	7	2996898	1
7_2999596_G_G	7	2999596	1
7_3011790_A_A	7	3011790	0.380434
7_3011855_T_T	7	3011855	0.68001
7_3017582_C_C	7	3017582	0.894516
7_3028004_G_G	7	3028004	1
7_3028154_A_A	7	3028154	0.336305
7_41219467_A_A	7	41219467	1
7_41234914_A_A	7	41234914	0.0932263
7_41267328_T_T	7	41267328	0.655021
7_41282507_C_C	7	41282507	0.937983
7_41301066_G_G	7	41301066	0.325599
7_41301087_C_C	7	41301087	0.907894
7_41301264_T_T	7	41301264	0.446524
7_41304946_C_A	7	41304946	1
7_41311523_A_A	7	41311523	0.705501
7_68402898_T_T	7	68402898	1
7_68427717_T_T	7	68427717	0.169061
7_68467524_A_A	7	68467524	0.979173
7_68471124_A_A	7	68471124	0.697177
8_2597180_A_A	8	2597180	0.764253
8_2597298_C_C	8	2597298	0.784102
8_2597382_G_G	8	2597382	0.814219
8_2603865_A_A	8	2603865	1
8_2617838_T_T	8	2617838	1
8_2633703_C_C	8	2633703	0.25799
8_2646062_C_C	8	2646062	1
8_2667402_T_T	8	2667402	1
8_2671714_C_C	8	2671714	1
8_2673522_A_A	8	2673522	0.750862
8_2675819_T_T	8	2675819	1
8_2676835_T_T	8	2676835	0.239307
8_2687585_A_A	8	2687585	0.98238
9_2303128_G_G	9	2303128	0.826899
9_2313148_T_T	9	2313148	0.991681
9_2328005_G_G	9	2328005	0.990192
9_2333939_T_T	9	2333939	0.78037
9_2335049_T_T	9	2335049	0.83193
9_2335101_G_G	9	2335101	0.890205
9_2336234_C_C	9	2336234	1
9_2342230_A_A	9	2342230	1
9_2348731_C_C	9	2348731	0.530895
9_2350461_T_T	9	2350461	1
9_2370340_T_T	9	2370340	0.707984
9_2375552_T_T	9	2375552	0.884866
9_2380912_T_T	9	2380912	0.564713
9_2381262_T_T	9	2381262	0.0155789
9_2386312_A_A	9	2386312	0.0949958
9_2386905_A_A	9	2386905	1
11_55175213_T_T	11	55175213	1
11_55181085_C_C	11	55181085	0.933656
11_55183179_G_G	11	55183179	0.58057
11_55203872_C_C	11	55203872	0.0410908
11_55212076_A_A	11	55212076	0.836543
11_55219660_A_A	11	55219660	0.96839
11_55226795_A_A	11	55226795	1
11_55250161_A_A	11	55250161	0.0826562
12_1949838_G_G	12	1949838	0.835808
12_1968409_A_A	12	1968409	0.850656
12_1998397_A_A	12	1998397	1
12_2021204_A_A	12	2021204	0.91468
12_2635575_A_A	12	2635575	1
12_2638939_A_A	12	2638939	0.28058
12_2642799_T_T	12	2642799	1
12_2642934_A_A	12	2642934	0.778821
12_2658285_A_A	12	2658285	0.00023613
12_2658298_A_A	12	2658298	0.898655
12_2659833_T_T	12	2659833	0.547922
12_2673094_A_A	12	2673094	0.973198
12_2679041_G_G	12	2679041	1
12_2681982_T_T	12	2681982	0.975502
12_2691958_A_A	12	2691958	0.00726354
12_2692846_G_G	12	2692846	0.917053
12_2697168_T_T	12	2697168	0.979292
12_2703898_A_A	12	2703898	0.583633
12_2705394_A_A	12	2705394	1
12_2706495_G_G	12	2706495	1
12_3111641_T_T	12	3111641	0.798533
12_3134951_T_T	12	3134951	0.91529
12_3144825_T_T	12	3144825	0.894009
12_3175963_A_A	12	3175963	1
12_3179667_T_T	12	3179667	0.617436
12_3179774_A_A	12	3179774	1
12_4787647_T_T	12	4787647	0.98244
12_4802812_T_T	12	4802812	0.906908
12_4803573_T_T	12	4803573	0.910628
12_4827063_A_A	12	4827063	1
12_4850422_T_T	12	4850422	0.908999
12_4853197_G_G	12	4853197	0.919749
1_85728347_G_G	1	85728347	1.67991e-12
1_85756932_T_T	1	85756932	1
1_85792999_T_T	1	85792999	0.827015
1_85811340_C_C	1	85811340	0.133609
1_85813371_A_A	1	85813371	1
1_85818737_G_G	1	85818737	1
1_87785947_G_G	1	87785947	0.133609
1_87798712_G_G	1	87798712	0.438325
1_87817462_A_A	1	87817462	0.867658
1_87820686_G_G	1	87820686	1
1_87841627_A_A	1	87841627	1
1_87845671_A_A	1	87845671	1
1_87862828_G_G	1	87862828	0.238297
1_87866236_G_G	1	87866236	0.716069
1_87877153_T_T	1	87877153	1
2_43383034_T_T	2	43383034	0.880577
2_43411611_T_T	2	43411611	0.331489
2_44120896_G_G	2	44120896	0.752894
2_44132193_G_G	2	44132193	0.997826
2_44133422_T_T	2	44133422	0.00419212
2_44146194_A_A	2	44146194	0.153418
2_44168216_T_T	2	44168216	2.89657e-11
2_44195003_C_C	2	44195003	0.574771
2_44195042_A_G	2	44195042	0.176631
2_50469602_C_C	2	50469602	0.58671
2_50475089_T_T	2	50475089	1
2_50491903_G_G	2	50491903	0.573313
2_51421862_T_T	2	51421862	0.738074
2_51433263_T_A	2	51433263	1
2_51456266_T_T	2	51456266	1
2_51483496_A_A	2	51483496	0.663057
2_51487137_C_C	2	51487137	0.096966
2_51497682_A_A	2	51497682	1
2_51503490_A_A	2	51503490	0.300435
3_26220799_A_A	3	26220799	1
3_61272576_A_A	3	61272576	1
3_61277226_G_G	3	61277226	0.467615
3_61283288_A_A	3	61283288	0.0209546
3_61286418_C_C	3	61286418	0.967755
3_61318023_A_A	3	61318023	1
3_61322017_A_A	3	61322017	0.399741
3_61324090_T_T	3	61324090	9.51089e-05
3_61338793_T_T	3	61338793	0.695843
3_61370136_C_C	3	61370136	0.113616
3_66416791_C_C	3	66416791	0.305772
3_66419716_T_T	3	66419716	1
3_66426893_G_G	3	66426893	1
3_66426910_A_A	3	66426910	1
3_66447703_A_A	3	66447703	1
3_66456338_G_G	3	66456338	1
3_66481948_T_T	3	66481948	1
3_66511882_A_A	3	66511882	1
4_54067283_G_G	4	54067283	2.20809e-08
4_54083363_T_T	4	54083363	0.796365
4_54093593_A_A	4	54093593	0.872008
5_197151_C_C	5	197151	0.730969
5_202616_T_T	5	202616	1
5_203533_A_A	5	203533	1
5_275037_A_A	5	275037	1
5_275462_C_C	5	275462	1
5_282249_T_T	5	282249	0.607583
5_289328_A_A	5	289328	0.852919

## Sheet: Fig4b
Fig4b. SVs affecting expression of their nearby genes
Sample	Standardized gene expression	Genotype	VarID
SL001	-2.80129	Major	1_85728347
SL007	5.18805	Major	1_85728347
SL008	-3.46082	Major	1_85728347
SL010	5.86552	Major	1_85728347
SL015	5.14986	Minor	1_85728347
SL016	-23.6064	Minor	1_85728347
SL043	26.2845	Major	1_85728347
SL048	1.84334	Major	1_85728347
SL049	1.01514	Major	1_85728347
SL058	-29.5362	Major	1_85728347
SL060	-17.4893	Major	1_85728347
SL069	32.5251	Minor	1_85728347
SL074	-51.0248	Major	1_85728347
SL082	-3.94318	Major	1_85728347
SL086	-14.5677	Major	1_85728347
SL095	5.07829	Major	1_85728347
SL103	0.0351105	Major	1_85728347
SL115	-17.8408	Major	1_85728347
SL117	45.165	Major	1_85728347
SL121	-30.2613	Major	1_85728347
SL126	12.7142	Major	1_85728347
SL128	-4.56154	Major	1_85728347
SL130	-11.8301	Major	1_85728347
SL132	10.1027	Major	1_85728347
SL133	12.0889	Major	1_85728347
SL135	48.3958	Major	1_85728347
SL136	23.8404	Major	1_85728347
SL137	-14.5831	Major	1_85728347
SL141	-19.7224	Major	1_85728347
SL142	-3.28124	Major	1_85728347
SL147	17.8869	Major	1_85728347
SL151	-27.8232	Major	1_85728347
SL152	-0.0557442	Major	1_85728347
SL154	-36.3068	Major	1_85728347
SL161	1.41275	Major	1_85728347
SL165	25.0296	Major	1_85728347
SL166	0.89926	Major	1_85728347
SL167	19.4857	Major	1_85728347
SL170	22.5987	Major	1_85728347
SL173	7.19615	Major	1_85728347
SL179	-19.8685	Major	1_85728347
SL184	19.0228	Major	1_85728347
SL186	-35.4106	Major	1_85728347
SL190	17.2881	Major	1_85728347
SL191	0.560205	Major	1_85728347
SL192	65.4614	Major	1_85728347
SL193	-8.68153	Major	1_85728347
SL196	-22.1156	Major	1_85728347
SL198	-13.9715	Major	1_85728347
SL199	-25.075	Major	1_85728347
SL201	-38.9105	Major	1_85728347
SL208	18.0242	Major	1_85728347
SL209	20.8982	Major	1_85728347
SL210	-14.2216	Major	1_85728347
SL218	-37.029	Major	1_85728347
SL226	3.69605	Major	1_85728347
SL237	31.2795	Major	1_85728347
SL239	0.148891	Major	1_85728347
SL244	19.6303	Major	1_85728347
SL251	0.896629	Major	1_85728347
SL254	-7.41104	Major	1_85728347
SL257	-33.3533	Major	1_85728347
SL261	18.2711	Major	1_85728347
SL262	25.3384	Major	1_85728347
SL264	9.10638	Minor	1_85728347
SL266	-17.2305	Major	1_85728347
SL267	-37.0981	Major	1_85728347
SL275	-12.4258	Major	1_85728347
SL289	-18.887	Major	1_85728347
SL319	53.408	Major	1_85728347
SL336	-21.5996	Minor	1_85728347
SL359	9.74184	Major	1_85728347
SL361	1.5556	Major	1_85728347
SL363	-28.082	Major	1_85728347
SL364	-0.583027	Major	1_85728347
SL365	10.8912	Major	1_85728347
SL366	5.28796	Major	1_85728347
SL367	-9.11441	Major	1_85728347
SL369	-37.1287	Major	1_85728347
SL370	2.37598	Major	1_85728347
SL371	-4.37686	Major	1_85728347
SL372	-11.3824	Major	1_85728347
SL373	-26.9053	Major	1_85728347
SL374	35.329	Major	1_85728347
SL375	7.18093	Major	1_85728347
SL378	-20.3031	Major	1_85728347
SL379	25.3285	Major	1_85728347
SL380	19.8509	Major	1_85728347
SL381	-21.5476	Major	1_85728347
SL382	7.60106	Major	1_85728347
SL383	30.4026	Major	1_85728347
SL384	-30.2715	Major	1_85728347
SL385	2.00422	Major	1_85728347
SL386	-29.3154	Minor	1_85728347
SL387	-13.7486	Major	1_85728347
SL388	15.8689	Major	1_85728347
SL389	-22.7972	Major	1_85728347
SL390	-26.0599	Major	1_85728347
SL392	-18.1811	Major	1_85728347
SL393	16.05	Major	1_85728347
SL394	-20.0449	Minor	1_85728347
SL395	-23.1312	Major	1_85728347
SL396	11.0598	Major	1_85728347
SL397	-19.4548	Major	1_85728347
SL398	-24.3934	Major	1_85728347
SL400	-25.9856	Major	1_85728347
SL401	-37.7695	Major	1_85728347
SL404	-5.19536	Major	1_85728347
SL406	21.9947	Major	1_85728347
SL409	2.04142	Major	1_85728347
SL412	7.5743	Major	1_85728347
SL414	-23.2521	Major	1_85728347
SL415	-22.8661	Major	1_85728347
SL416	-24.781	Major	1_85728347
SL418	2.31121	Major	1_85728347
SL419	28.5851	Major	1_85728347
SL420	10.4113	Major	1_85728347
SL421	48.1224	Major	1_85728347
SL422	48.8435	Major	1_85728347
SL425	-2.30926	Major	1_85728347
SL426	48.0842	Major	1_85728347
SL427	-14.8394	Major	1_85728347
SL428	-18.0148	Major	1_85728347
SL430	12.2341	Major	1_85728347
SL431	-6.02685	Major	1_85728347
SL432	9.0121	Major	1_85728347
SL433	6.18076	Major	1_85728347
SL434	26.4223	Major	1_85728347
SL435	1.0439	Major	1_85728347
SL436	-8.00255	Major	1_85728347
SL437	21.8771	Major	1_85728347
SL438	-17.412	Major	1_85728347
SL439	31.2223	Major	1_85728347
SL440	6.19288	Major	1_85728347
SL441	28.0502	Major	1_85728347
SL442	-17.5197	Major	1_85728347
SL443	-6.47787	Major	1_85728347
SL444	-25.5915	Major	1_85728347
SL445	8.35699	Major	1_85728347
SL446	-30.3388	Major	1_85728347
SL447	-17.451	Major	1_85728347
SL448	6.12539	Major	1_85728347
SL449	-25.3301	Major	1_85728347
SL450	-21.5011	Major	1_85728347
SL451	15.3181	Major	1_85728347
SL452	6.51212	Major	1_85728347
SL453	-17.2868	Major	1_85728347
SL454	-3.84924	Major	1_85728347
SL455	20.5534	Major	1_85728347
SL456	27.8045	Major	1_85728347
SL457	-16.2554	Major	1_85728347
SL458	30.2154	Major	1_85728347
SL460	-23.7754	Major	1_85728347
SL463	8.10265	Major	1_85728347
SL464	0.935112	Major	1_85728347
SL465	-27.1111	Major	1_85728347
SL467	-28.6215	Major	1_85728347
SL468	2.1985	Major	1_85728347
SL469	43.5919	Major	1_85728347
SL470	19.9657	Major	1_85728347
SL471	6.97306	Major	1_85728347
SL472	-10.5493	Major	1_85728347
SL473	-10.6243	Major	1_85728347
SL475	15.971	Major	1_85728347
SL476	-16.6921	Major	1_85728347
SL478	-5.41037	Minor	1_85728347
SL479	21.8825	Major	1_85728347
SL480	15.7023	Major	1_85728347
SL481	22.2376	Minor	1_85728347
SL482	-36.6701	Major	1_85728347
SL483	-23.9551	Major	1_85728347
SL485	-16.9016	Major	1_85728347
SL487	-14.9933	Major	1_85728347
SL494	-14.9452	Major	1_85728347
SL498	-20.3753	Major	1_85728347
SL500	5.45338	Major	1_85728347
SL501	-16.0578	Major	1_85728347
SL502	-0.319221	Major	1_85728347
SL504	-16.9202	Major	1_85728347
SL506	-32.1532	Major	1_85728347
SL510	15.9641	Major	1_85728347
SL511	41.735	Major	1_85728347
SL512	-36.6531	Major	1_85728347
SL513	2.3841	Major	1_85728347
SL514	28.2136	Major	1_85728347
SL516	-18.643	Major	1_85728347
SL001	-15.2621	Major	2_44168216
SL007	-8.92409	Major	2_44168216
SL008	19.0118	Major	2_44168216
SL010	-12.2831	Major	2_44168216
SL015	-39.4542	Major	2_44168216
SL016	92.173	Minor	2_44168216
SL043	18.9591	Major	2_44168216
SL048	2.3378	Major	2_44168216
SL049	-19.3851	Major	2_44168216
SL058	-0.476942	Major	2_44168216
SL060	-2.00993	Major	2_44168216
SL069	-10.1769	Major	2_44168216
SL074	11.8797	Major	2_44168216
SL082	2.56728	Major	2_44168216
SL086	5.4296	Major	2_44168216
SL095	1.64439	Major	2_44168216
SL103	7.90593	Major	2_44168216
SL115	-7.09166	Major	2_44168216
SL117	17.2855	Major	2_44168216
SL121	-24.1811	Major	2_44168216
SL126	-3.00154	Major	2_44168216
SL128	-12.7475	Major	2_44168216
SL130	4.75504	Major	2_44168216
SL132	4.61116	Major	2_44168216
SL133	0.568451	Major	2_44168216
SL135	5.0285	Major	2_44168216
SL136	8.86589	Major	2_44168216
SL137	-18.0048	Major	2_44168216
SL141	-11.1793	Major	2_44168216
SL142	-4.01104	Major	2_44168216
SL147	46.8638	Minor	2_44168216
SL151	1.67191	Major	2_44168216
SL152	-8.48481	Major	2_44168216
SL154	2.6337	Major	2_44168216
SL161	-16.2444	Major	2_44168216
SL165	-19.0347	Major	2_44168216
SL166	-9.86827	Major	2_44168216
SL167	-12.6407	Major	2_44168216
SL170	3.19617	Major	2_44168216
SL173	8.63789	Major	2_44168216
SL179	-11.1267	Major	2_44168216
SL184	-15.3402	Major	2_44168216
SL186	-10.9655	Major	2_44168216
SL190	-5.08115	Major	2_44168216
SL191	11.5976	Major	2_44168216
SL192	-17.2419	Major	2_44168216
SL193	7.78456	Major	2_44168216
SL196	4.38531	Major	2_44168216
SL198	-13.2213	Major	2_44168216
SL199	17.6197	Major	2_44168216
SL201	21.0027	Major	2_44168216
SL208	-2.07147	Major	2_44168216
SL209	-1.88347	Major	2_44168216
SL210	18.2361	Major	2_44168216
SL218	-17.7711	Major	2_44168216
SL226	-3.13955	Major	2_44168216
SL237	-7.54573	Major	2_44168216
SL239	-23.8681	Major	2_44168216
SL244	10.2567	Major	2_44168216
SL251	-6.23576	Major	2_44168216
SL254	1.91738	Major	2_44168216
SL257	4.37827	Major	2_44168216
SL261	2.86605	Major	2_44168216
SL262	18.4676	Major	2_44168216
SL264	-5.67504	Minor	2_44168216
SL266	-1.995	Major	2_44168216
SL267	-10.1809	Major	2_44168216
SL268	4.48334	Major	2_44168216
SL275	4.54284	Major	2_44168216
SL289	-17.6188	Major	2_44168216
SL319	2.89818	Major	2_44168216
SL336	-13.7402	Minor	2_44168216
SL359	6.76839	Major	2_44168216
SL361	7.83065	Major	2_44168216
SL363	-0.559326	Major	2_44168216
SL364	-13.9903	Major	2_44168216
SL365	-2.98392	Major	2_44168216
SL366	-14.927	Major	2_44168216
SL367	6.60812	Minor	2_44168216
SL369	10.2836	Major	2_44168216
SL370	39.4288	Major	2_44168216
SL371	0.873028	Major	2_44168216
SL372	-2.07144	Major	2_44168216
SL373	-7.20143	Major	2_44168216
SL374	-11.3109	Major	2_44168216
SL375	5.36043	Major	2_44168216
SL378	-3.42133	Major	2_44168216
SL379	10.5909	Major	2_44168216
SL380	1.46553	Major	2_44168216
SL381	-4.21935	Major	2_44168216
SL382	-3.62852	Major	2_44168216
SL383	-4.12201	Major	2_44168216
SL384	7.60809	Major	2_44168216
SL385	-17.2782	Major	2_44168216
SL386	52.9505	Minor	2_44168216
SL387	-6.54316	Major	2_44168216
SL388	-5.82316	Major	2_44168216
SL389	3.12797	Major	2_44168216
SL390	5.0282	Major	2_44168216
SL392	51.4974	Major	2_44168216
SL393	-3.95885	Major	2_44168216
SL394	-2.71746	Major	2_44168216
SL395	-25.911	Major	2_44168216
SL396	0.627552	Major	2_44168216
SL397	-6.08625	Major	2_44168216
SL398	-13.3342	Major	2_44168216
SL400	0.231464	Major	2_44168216
SL401	2.08282	Major	2_44168216
SL403	-18.8342	Major	2_44168216
SL404	41.2148	Major	2_44168216
SL406	-24.8192	Major	2_44168216
SL409	-0.439552	Major	2_44168216
SL412	-7.62349	Major	2_44168216
SL414	12.4325	Major	2_44168216
SL415	-18.4534	Major	2_44168216
SL416	0.269684	Major	2_44168216
SL418	22.5549	Major	2_44168216
SL419	-12.4269	Major	2_44168216
SL420	-29.2129	Major	2_44168216
SL421	16.5299	Major	2_44168216
SL422	6.64803	Major	2_44168216
SL425	1.02165	Major	2_44168216
SL426	-3.29158	Major	2_44168216
SL427	14.3572	Major	2_44168216
SL428	-19.0226	Major	2_44168216
SL430	-9.2701	Major	2_44168216
SL431	1.97621	Major	2_44168216
SL432	-8.12897	Major	2_44168216
SL433	-0.631016	Major	2_44168216
SL434	-15.0925	Major	2_44168216
SL435	13.101	Major	2_44168216
SL436	1.24632	Major	2_44168216
SL437	-8.37974	Major	2_44168216
SL438	-6.57811	Major	2_44168216
SL439	6.97079	Major	2_44168216
SL440	-9.3451	Major	2_44168216
SL441	9.50472	Major	2_44168216
SL442	3.50492	Major	2_44168216
SL443	21.137	Minor	2_44168216
SL444	17.0123	Major	2_44168216
SL445	-5.98473	Major	2_44168216
SL446	2.68556	Major	2_44168216
SL447	11.4222	Major	2_44168216
SL448	13.9502	Minor	2_44168216
SL449	9.71784	Major	2_44168216
SL450	6.82917	Major	2_44168216
SL451	3.26247	Major	2_44168216
SL452	14.4532	Major	2_44168216
SL453	-1.39961	Major	2_44168216
SL454	2.85873	Major	2_44168216
SL455	4.84248	Major	2_44168216
SL456	-18.0503	Major	2_44168216
SL457	-12.1998	Major	2_44168216
SL458	-16.7325	Major	2_44168216
SL460	0.911644	Major	2_44168216
SL463	-6.90303	Major	2_44168216
SL464	6.05477	Major	2_44168216
SL465	5.36083	Major	2_44168216
SL467	-10.8903	Major	2_44168216
SL468	-3.79716	Major	2_44168216
SL469	9.10975	Major	2_44168216
SL470	0.266102	Major	2_44168216
SL471	-3.29012	Major	2_44168216
SL472	-38.7255	Minor	2_44168216
SL473	3.09719	Major	2_44168216
SL475	5.15126	Major	2_44168216
SL476	11.0492	Major	2_44168216
SL478	31.6231	Minor	2_44168216
SL479	0.734764	Major	2_44168216
SL480	-15.8981	Major	2_44168216
SL481	1.85409	Minor	2_44168216
SL482	-6.75767	Major	2_44168216
SL483	4.70548	Major	2_44168216
SL485	-20.6745	Major	2_44168216
SL487	2.03571	Major	2_44168216
SL494	6.99446	Major	2_44168216
SL498	-1.78051	Major	2_44168216
SL500	-5.26862	Major	2_44168216
SL501	-3.68747	Major	2_44168216
SL502	11.721	Major	2_44168216
SL504	-8.88492	Major	2_44168216
SL506	6.83652	Major	2_44168216
SL510	3.27812	Minor	2_44168216
SL511	-11.6788	Major	2_44168216
SL512	23.9717	Minor	2_44168216
SL513	1.9778	Major	2_44168216
SL514	-6.95994	Major	2_44168216
SL515	1.61925	Minor	2_44168216
SL001	10.6387	Major	4_54067283
SL007	-4.33316	Minor	4_54067283
SL008	24.6803	Major	4_54067283
SL010	-13.4501	Major	4_54067283
SL015	1.31274	Minor	4_54067283
SL016	2.36774	Minor	4_54067283
SL043	14.0383	Major	4_54067283
SL048	10.8388	Major	4_54067283
SL049	11.6912	Major	4_54067283
SL058	5.58956	Major	4_54067283
SL060	27.9873	Major	4_54067283
SL069	27.9295	Minor	4_54067283
SL074	-18.0317	Major	4_54067283
SL082	-7.44398	Major	4_54067283
SL086	-2.43163	Major	4_54067283
SL095	-4.41667	Major	4_54067283
SL103	-20.4102	Major	4_54067283
SL115	-21.4905	Major	4_54067283
SL117	11.9385	Major	4_54067283
SL121	-29.6206	Major	4_54067283
SL126	-0.795242	Major	4_54067283
SL128	-24.2451	Major	4_54067283
SL130	-17.0809	Major	4_54067283
SL132	-3.13711	Major	4_54067283
SL133	-16.2618	Major	4_54067283
SL135	-31.5601	Major	4_54067283
SL136	-18.6843	Major	4_54067283
SL137	-7.23418	Major	4_54067283
SL141	-13.4256	Major	4_54067283
SL142	-3.89951	Major	4_54067283
SL147	2.14515	Major	4_54067283
SL151	-16.141	Major	4_54067283
SL152	17.2221	Minor	4_54067283
SL154	-9.60676	Major	4_54067283
SL161	-12.0875	Major	4_54067283
SL165	10.0381	Major	4_54067283
SL166	1.49032	Major	4_54067283
SL167	-15.1134	Major	4_54067283
SL170	3.08065	Major	4_54067283
SL173	-0.0436287	Major	4_54067283
SL179	2.52067	Major	4_54067283
SL184	-5.91735	Major	4_54067283
SL186	33.6337	Minor	4_54067283
SL190	20.5412	Major	4_54067283
SL191	14.6765	Major	4_54067283
SL192	-6.10573	Major	4_54067283
SL193	-16.8048	Major	4_54067283
SL196	19.298	Major	4_54067283
SL198	2.25285	Minor	4_54067283
SL199	-26.133	Major	4_54067283
SL201	-18.9156	Major	4_54067283
SL208	-10.4355	Major	4_54067283
SL209	-16.5316	Major	4_54067283
SL210	-3.80119	Major	4_54067283
SL218	45.9071	Minor	4_54067283
SL226	-11.6312	Major	4_54067283
SL237	2.04499	Major	4_54067283
SL239	-9.90659	Major	4_54067283
SL244	-30.9067	Major	4_54067283
SL251	0.456463	Major	4_54067283
SL254	-25.4558	Major	4_54067283
SL257	-17.7174	Major	4_54067283
SL261	-21.6477	Major	4_54067283
SL262	-9.6212	Major	4_54067283
SL264	-3.58055	Minor	4_54067283
SL266	-23.11	Major	4_54067283
SL267	-12.065	Major	4_54067283
SL268	-18.8369	Major	4_54067283
SL275	-23.6459	Major	4_54067283
SL289	-24.3175	Major	4_54067283
SL319	10.1116	Major	4_54067283
SL336	-15.024	Minor	4_54067283
SL359	-8.13371	Major	4_54067283
SL361	-24.2589	Major	4_54067283
SL363	0.423004	Major	4_54067283
SL364	6.81936	Minor	4_54067283
SL365	9.99596	Major	4_54067283
SL366	-7.77343	Major	4_54067283
SL367	-43.9915	Major	4_54067283
SL369	-20.5977	Major	4_54067283
SL370	14.8399	Minor	4_54067283
SL371	5.37604	Major	4_54067283
SL372	-19.3529	Major	4_54067283
SL373	-2.69805	Minor	4_54067283
SL374	-18.6843	Major	4_54067283
SL375	0.18047	Major	4_54067283
SL378	22.6477	Major	4_54067283
SL379	-3.72688	Major	4_54067283
SL380	-15.794	Major	4_54067283
SL381	-1.23964	Major	4_54067283
SL382	3.53906	Major	4_54067283
SL383	-6.35283	Major	4_54067283
SL384	-19.52	Major	4_54067283
SL385	-2.01356	Major	4_54067283
SL386	-5.78093	Minor	4_54067283
SL387	-0.75985	Major	4_54067283
SL388	1.28714	Major	4_54067283
SL389	8.88977	Major	4_54067283
SL390	26.0062	Minor	4_54067283
SL392	-25.6096	Major	4_54067283
SL393	-20.661	Major	4_54067283
SL394	-18.0995	Minor	4_54067283
SL395	14.4443	Minor	4_54067283
SL396	44.3667	Minor	4_54067283
SL397	-2.92897	Major	4_54067283
SL398	6.95524	Major	4_54067283
SL400	-0.506279	Major	4_54067283
SL401	-8.09564	Major	4_54067283
SL403	19.5085	Minor	4_54067283
SL404	-4.22588	Major	4_54067283
SL406	45.2597	Major	4_54067283
SL409	9.07206	Major	4_54067283
SL412	-6.77295	Major	4_54067283
SL414	-6.131	Major	4_54067283
SL415	40.4083	Minor	4_54067283
SL416	16.9898	Major	4_54067283
SL418	9.45297	Major	4_54067283
SL419	-9.72769	Major	4_54067283
SL420	-27.343	Major	4_54067283
SL421	-1.94463	Major	4_54067283
SL422	-31.5458	Major	4_54067283
SL425	3.78478	Major	4_54067283
SL426	-39.8785	Major	4_54067283
SL427	-9.27642	Minor	4_54067283
SL428	27.6952	Major	4_54067283
SL430	-19.3252	Major	4_54067283
SL431	-14.8417	Major	4_54067283
SL432	-1.72976	Major	4_54067283
SL433	31.6846	Major	4_54067283
SL434	17.8881	Major	4_54067283
SL435	-12.5545	Major	4_54067283
SL436	22.891	Major	4_54067283
SL437	-4.06788	Major	4_54067283
SL438	-10.6183	Major	4_54067283
SL439	-2.41728	Major	4_54067283
SL440	-10.4184	Major	4_54067283
SL441	14.0645	Major	4_54067283
SL442	0.366112	Major	4_54067283
SL443	28.2738	Minor	4_54067283
SL444	-24.138	Major	4_54067283
SL445	-2.36585	Major	4_54067283
SL446	-22.2373	Major	4_54067283
SL447	-18.0654	Major	4_54067283
SL448	14.9569	Minor	4_54067283
SL449	-11.1175	Major	4_54067283
SL450	27.3009	Major	4_54067283
SL451	-30.4659	Major	4_54067283
SL452	32.4644	Minor	4_54067283
SL453	6.9812	Major	4_54067283
SL454	-13.7778	Major	4_54067283
SL455	-52.516	Major	4_54067283
SL456	15.4985	Minor	4_54067283
SL457	-18.1554	Major	4_54067283
SL458	-11.1856	Major	4_54067283
SL460	-8.74131	Major	4_54067283
SL463	-22.2801	Major	4_54067283
SL464	0.790913	Major	4_54067283
SL465	21.496	Major	4_54067283
SL467	-15.4924	Major	4_54067283
SL468	-21.4406	Major	4_54067283
SL469	16.9825	Major	4_54067283
SL470	1.42904	Major	4_54067283
SL471	-8.3616	Major	4_54067283
SL472	69.093	Minor	4_54067283
SL473	20.4068	Minor	4_54067283
SL475	-22.443	Major	4_54067283
SL476	2.88722	Major	4_54067283
SL478	35.1342	Minor	4_54067283
SL479	-8.61821	Major	4_54067283
SL480	-4.14918	Major	4_54067283
SL481	16.6295	Minor	4_54067283
SL482	6.61294	Major	4_54067283
SL483	14.4991	Minor	4_54067283
SL485	-14.574	Major	4_54067283
SL487	26.9618	Minor	4_54067283
SL494	26.7734	Major	4_54067283
SL498	7.07624	Major	4_54067283
SL500	-6.26377	Major	4_54067283
SL501	44.872	Major	4_54067283
SL502	6.07274	Major	4_54067283
SL504	27.5866	Major	4_54067283
SL506	9.78488	Major	4_54067283
SL510	-30.5684	Major	4_54067283
SL511	22.4912	Major	4_54067283
SL512	-5.04606	Minor	4_54067283
SL513	27.0536	Major	4_54067283
SL514	5.07663	Major	4_54067283
SL515	14.8472	Minor	4_54067283
SL516	42.2032	Minor	4_54067283

## Sheet: Fig4c
Fig4c. Selection of accessions with high SSC using SVs
Samples	BLUP	Variation	Type
SL001	0.014543	SV2	non-favourable
SL007	-0.095003	SV2	non-favourable
SL008	0.055454	SV2	non-favourable
SL010	-0.058943	SV2	non-favourable
SL015	0.037236	SV2	non-favourable
SL043	0.013803	SV2	non-favourable
SL048	-0.023333	SV2	non-favourable
SL049	0.010203	SV2	non-favourable
SL058	-0.035157	SV2	non-favourable
SL060	-0.013299	SV2	non-favourable
SL069	0.067226	SV2	non-favourable
SL074	0.004029	SV2	non-favourable
SL082	0.014256	SV2	non-favourable
SL086	-0.07713	SV2	non-favourable
SL095	-0.081119	SV2	non-favourable
SL103	-0.005173	SV2	non-favourable
SL115	-0.061495	SV2	non-favourable
SL117	-0.008584	SV2	non-favourable
SL121	0.002884	SV2	non-favourable
SL126	-0.021989	SV2	non-favourable
SL128	0.057345	SV2	non-favourable
SL130	-0.007009	SV2	non-favourable
SL132	0.026396	SV2	non-favourable
SL133	-0.009658	SV2	non-favourable
SL135	0.00767	SV2	non-favourable
SL136	-0.046143	SV2	non-favourable
SL137	-0.008999	SV2	non-favourable
SL141	-0.009344	SV2	non-favourable
SL142	-0.037233	SV2	non-favourable
SL151	-0.008828	SV2	non-favourable
SL152	-0.028519	SV2	non-favourable
SL154	-0.025738	SV2	non-favourable
SL161	-0.011064	SV2	non-favourable
SL165	0.006579	SV2	non-favourable
SL166	-0.025727	SV2	non-favourable
SL167	-0.003938	SV2	non-favourable
SL170	-0.08266	SV2	non-favourable
SL173	-0.051924	SV2	non-favourable
SL179	-0.044357	SV2	non-favourable
SL184	-0.041335	SV2	non-favourable
SL186	0.015498	SV2	non-favourable
SL190	-0.050491	SV2	non-favourable
SL191	-0.014335	SV2	non-favourable
SL192	-0.004426	SV2	non-favourable
SL193	0.02677	SV2	non-favourable
SL196	-0.007707	SV2	non-favourable
SL198	0.011416	SV2	non-favourable
SL199	-0.012967	SV2	non-favourable
SL201	-0.077431	SV2	non-favourable
SL208	-0.01162	SV2	non-favourable
SL209	0.050307	SV2	non-favourable
SL210	-0.033758	SV2	non-favourable
SL218	-0.046012	SV2	non-favourable
SL226	-0.133303	SV2	non-favourable
SL237	0.035722	SV2	non-favourable
SL239	0.01721	SV2	non-favourable
SL244	-0.004839	SV2	non-favourable
SL251	-0.043275	SV2	non-favourable
SL254	-0.099268	SV2	non-favourable
SL257	-0.016472	SV2	non-favourable
SL261	-0.028371	SV2	non-favourable
SL262	-0.031741	SV2	non-favourable
SL266	-0.042702	SV2	non-favourable
SL267	-0.00158	SV2	non-favourable
SL268	0.013044	SV2	non-favourable
SL275	0.02501	SV2	non-favourable
SL289	-0.047855	SV2	non-favourable
SL319	-0.022651	SV2	non-favourable
SL359	-0.016443	SV2	non-favourable
SL361	-0.002749	SV2	non-favourable
SL363	0.017923	SV2	non-favourable
SL364	0.056451	SV2	non-favourable
SL365	-0.018418	SV2	non-favourable
SL366	0.070819	SV2	non-favourable
SL369	0.086126	SV2	non-favourable
SL370	-0.056485	SV2	non-favourable
SL371	-0.002753	SV2	non-favourable
SL372	-0.058489	SV2	non-favourable
SL373	-0.020661	SV2	non-favourable
SL374	-0.007005	SV2	non-favourable
SL375	0.017779	SV2	non-favourable
SL378	0.008367	SV2	non-favourable
SL379	-0.006762	SV2	non-favourable
SL380	-0.001885	SV2	non-favourable
SL381	-0.036025	SV2	non-favourable
SL382	-0.031637	SV2	non-favourable
SL383	-0.024611	SV2	non-favourable
SL384	0.032969	SV2	non-favourable
SL385	0.03843	SV2	non-favourable
SL387	0.002334	SV2	non-favourable
SL388	0.007745	SV2	non-favourable
SL389	-0.007594	SV2	non-favourable
SL390	0.042626	SV2	non-favourable
SL392	-0.036812	SV2	non-favourable
SL393	-0.010749	SV2	non-favourable
SL394	0.212518	SV2	non-favourable
SL395	0.123404	SV2	non-favourable
SL396	-0.004279	SV2	non-favourable
SL397	-0.067992	SV2	non-favourable
SL398	-0.001439	SV2	non-favourable
SL400	-0.032545	SV2	non-favourable
SL401	-0.010336	SV2	non-favourable
SL403	0.081222	SV2	non-favourable
SL404	-0.046988	SV2	non-favourable
SL406	-0.03575	SV2	non-favourable
SL409	-0.076382	SV2	non-favourable
SL412	-0.089864	SV2	non-favourable
SL414	-0.014413	SV2	non-favourable
SL415	-0.018206	SV2	non-favourable
SL416	0.016403	SV2	non-favourable
SL418	-0.059936	SV2	non-favourable
SL419	-0.031436	SV2	non-favourable
SL420	-0.001249	SV2	non-favourable
SL421	-0.082201	SV2	non-favourable
SL422	0.0328	SV2	non-favourable
SL425	-0.001937	SV2	non-favourable
SL426	0.027683	SV2	non-favourable
SL427	-0.063009	SV2	non-favourable
SL428	-0.002155	SV2	non-favourable
SL430	-0.013692	SV2	non-favourable
SL431	-0.007143	SV2	non-favourable
SL432	-0.034168	SV2	non-favourable
SL433	-0.02293	SV2	non-favourable
SL434	-0.012935	SV2	non-favourable
SL435	-0.053292	SV2	non-favourable
SL436	-0.010182	SV2	non-favourable
SL437	-0.019338	SV2	non-favourable
SL438	-0.026895	SV2	non-favourable
SL439	0.006928	SV2	non-favourable
SL440	0.05485	SV2	non-favourable
SL441	-0.073975	SV2	non-favourable
SL442	0.00779	SV2	non-favourable
SL444	0.033324	SV2	non-favourable
SL445	-0.078451	SV2	non-favourable
SL446	0.021286	SV2	non-favourable
SL447	-0.039291	SV2	non-favourable
SL449	-0.044628	SV2	non-favourable
SL450	-0.00637	SV2	non-favourable
SL451	-0.03633	SV2	non-favourable
SL452	0.138469	SV2	non-favourable
SL453	0.019782	SV2	non-favourable
SL454	-0.004594	SV2	non-favourable
SL455	-0.05549	SV2	non-favourable
SL456	0.0078	SV2	non-favourable
SL457	-0.0044	SV2	non-favourable
SL458	-0.016081	SV2	non-favourable
SL460	-0.137609	SV2	non-favourable
SL463	-0.034767	SV2	non-favourable
SL464	-0.052467	SV2	non-favourable
SL465	0.002753	SV2	non-favourable
SL467	-0.057163	SV2	non-favourable
SL468	0.032358	SV2	non-favourable
SL469	0.023193	SV2	non-favourable
SL470	-0.03903	SV2	non-favourable
SL471	-0.060876	SV2	non-favourable
SL473	0.060081	SV2	non-favourable
SL475	-0.03889	SV2	non-favourable
SL476	0.086341	SV2	non-favourable
SL479	-0.039307	SV2	non-favourable
SL480	-0.085607	SV2	non-favourable
SL482	-0.123109	SV2	non-favourable
SL483	0.053193	SV2	non-favourable
SL485	0.01459	SV2	non-favourable
SL487	0.050727	SV2	non-favourable
SL494	-0.014402	SV2	non-favourable
SL498	0.021635	SV2	non-favourable
SL500	-0.006274	SV2	non-favourable
SL501	-0.029101	SV2	non-favourable
SL502	-0.010838	SV2	non-favourable
SL504	-0.009285	SV2	non-favourable
SL506	-0.018545	SV2	non-favourable
SL511	-0.06337	SV2	non-favourable
SL513	-0.001483	SV2	non-favourable
SL514	-0.050066	SV2	non-favourable
SL016	0.369	SV2	favourable
SL147	-0.029459	SV2	favourable
SL264	0.070263	SV2	favourable
SL336	0.156246	SV2	favourable
SL367	-0.093349	SV2	favourable
SL386	0.160943	SV2	favourable
SL443	0.092047	SV2	favourable
SL448	0.019706	SV2	favourable
SL472	0.131056	SV2	favourable
SL478	0.154662	SV2	favourable
SL481	0.184781	SV2	favourable
SL510	0.115113	SV2	favourable
SL512	0.062678	SV2	favourable
SL515	0.153637	SV2	favourable
SL001	0.014543	SV4	non-favourable
SL008	0.055454	SV4	non-favourable
SL010	-0.058943	SV4	non-favourable
SL043	0.013803	SV4	non-favourable
SL048	-0.023333	SV4	non-favourable
SL049	0.010203	SV4	non-favourable
SL058	-0.035157	SV4	non-favourable
SL060	-0.013299	SV4	non-favourable
SL074	0.004029	SV4	non-favourable
SL082	0.014256	SV4	non-favourable
SL086	-0.07713	SV4	non-favourable
SL095	-0.081119	SV4	non-favourable
SL103	-0.005173	SV4	non-favourable
SL115	-0.061495	SV4	non-favourable
SL117	-0.008584	SV4	non-favourable
SL121	0.002884	SV4	non-favourable
SL126	-0.021989	SV4	non-favourable
SL128	0.057345	SV4	non-favourable
SL130	-0.007009	SV4	non-favourable
SL132	0.026396	SV4	non-favourable
SL133	-0.009658	SV4	non-favourable
SL135	0.00767	SV4	non-favourable
SL136	-0.046143	SV4	non-favourable
SL137	-0.008999	SV4	non-favourable
SL141	-0.009344	SV4	non-favourable
SL142	-0.037233	SV4	non-favourable
SL147	-0.029459	SV4	non-favourable
SL151	-0.008828	SV4	non-favourable
SL154	-0.025738	SV4	non-favourable
SL161	-0.011064	SV4	non-favourable
SL165	0.006579	SV4	non-favourable
SL166	-0.025727	SV4	non-favourable
SL167	-0.003938	SV4	non-favourable
SL170	-0.08266	SV4	non-favourable
SL173	-0.051924	SV4	non-favourable
SL179	-0.044357	SV4	non-favourable
SL184	-0.041335	SV4	non-favourable
SL190	-0.050491	SV4	non-favourable
SL191	-0.014335	SV4	non-favourable
SL192	-0.004426	SV4	non-favourable
SL193	0.02677	SV4	non-favourable
SL196	-0.007707	SV4	non-favourable
SL199	-0.012967	SV4	non-favourable
SL201	-0.077431	SV4	non-favourable
SL208	-0.01162	SV4	non-favourable
SL209	0.050307	SV4	non-favourable
SL210	-0.033758	SV4	non-favourable
SL226	-0.133303	SV4	non-favourable
SL237	0.035722	SV4	non-favourable
SL239	0.01721	SV4	non-favourable
SL244	-0.004839	SV4	non-favourable
SL251	-0.043275	SV4	non-favourable
SL254	-0.099268	SV4	non-favourable
SL257	-0.016472	SV4	non-favourable
SL261	-0.028371	SV4	non-favourable
SL262	-0.031741	SV4	non-favourable
SL266	-0.042702	SV4	non-favourable
SL267	-0.00158	SV4	non-favourable
SL268	0.013044	SV4	non-favourable
SL275	0.02501	SV4	non-favourable
SL289	-0.047855	SV4	non-favourable
SL319	-0.022651	SV4	non-favourable
SL359	-0.016443	SV4	non-favourable
SL361	-0.002749	SV4	non-favourable
SL363	0.017923	SV4	non-favourable
SL365	-0.018418	SV4	non-favourable
SL366	0.070819	SV4	non-favourable
SL367	-0.093349	SV4	non-favourable
SL369	0.086126	SV4	non-favourable
SL371	-0.002753	SV4	non-favourable
SL372	-0.058489	SV4	non-favourable
SL374	-0.007005	SV4	non-favourable
SL375	0.017779	SV4	non-favourable
SL378	0.008367	SV4	non-favourable
SL379	-0.006762	SV4	non-favourable
SL380	-0.001885	SV4	non-favourable
SL381	-0.036025	SV4	non-favourable
SL382	-0.031637	SV4	non-favourable
SL383	-0.024611	SV4	non-favourable
SL384	0.032969	SV4	non-favourable
SL385	0.03843	SV4	non-favourable
SL387	0.002334	SV4	non-favourable
SL388	0.007745	SV4	non-favourable
SL389	-0.007594	SV4	non-favourable
SL392	-0.036812	SV4	non-favourable
SL393	-0.010749	SV4	non-favourable
SL397	-0.067992	SV4	non-favourable
SL398	-0.001439	SV4	non-favourable
SL400	-0.032545	SV4	non-favourable
SL401	-0.010336	SV4	non-favourable
SL404	-0.046988	SV4	non-favourable
SL406	-0.03575	SV4	non-favourable
SL409	-0.076382	SV4	non-favourable
SL412	-0.089864	SV4	non-favourable
SL414	-0.014413	SV4	non-favourable
SL416	0.016403	SV4	non-favourable
SL418	-0.059936	SV4	non-favourable
SL419	-0.031436	SV4	non-favourable
SL420	-0.001249	SV4	non-favourable
SL421	-0.082201	SV4	non-favourable
SL422	0.0328	SV4	non-favourable
SL425	-0.001937	SV4	non-favourable
SL426	0.027683	SV4	non-favourable
SL428	-0.002155	SV4	non-favourable
SL430	-0.013692	SV4	non-favourable
SL431	-0.007143	SV4	non-favourable
SL432	-0.034168	SV4	non-favourable
SL433	-0.02293	SV4	non-favourable
SL434	-0.012935	SV4	non-favourable
SL435	-0.053292	SV4	non-favourable
SL436	-0.010182	SV4	non-favourable
SL437	-0.019338	SV4	non-favourable
SL438	-0.026895	SV4	non-favourable
SL439	0.006928	SV4	non-favourable
SL440	0.05485	SV4	non-favourable
SL441	-0.073975	SV4	non-favourable
SL442	0.00779	SV4	non-favourable
SL444	0.033324	SV4	non-favourable
SL445	-0.078451	SV4	non-favourable
SL446	0.021286	SV4	non-favourable
SL447	-0.039291	SV4	non-favourable
SL449	-0.044628	SV4	non-favourable
SL450	-0.00637	SV4	non-favourable
SL451	-0.03633	SV4	non-favourable
SL453	0.019782	SV4	non-favourable
SL454	-0.004594	SV4	non-favourable
SL455	-0.05549	SV4	non-favourable
SL457	-0.0044	SV4	non-favourable
SL458	-0.016081	SV4	non-favourable
SL460	-0.137609	SV4	non-favourable
SL463	-0.034767	SV4	non-favourable
SL464	-0.052467	SV4	non-favourable
SL465	0.002753	SV4	non-favourable
SL467	-0.057163	SV4	non-favourable
SL468	0.032358	SV4	non-favourable
SL469	0.023193	SV4	non-favourable
SL470	-0.03903	SV4	non-favourable
SL471	-0.060876	SV4	non-favourable
SL475	-0.03889	SV4	non-favourable
SL476	0.086341	SV4	non-favourable
SL479	-0.039307	SV4	non-favourable
SL480	-0.085607	SV4	non-favourable
SL482	-0.123109	SV4	non-favourable
SL485	0.01459	SV4	non-favourable
SL494	-0.014402	SV4	non-favourable
SL498	0.021635	SV4	non-favourable
SL500	-0.006274	SV4	non-favourable
SL501	-0.029101	SV4	non-favourable
SL502	-0.010838	SV4	non-favourable
SL504	-0.009285	SV4	non-favourable
SL506	-0.018545	SV4	non-favourable
SL510	0.115113	SV4	non-favourable
SL511	-0.06337	SV4	non-favourable
SL513	-0.001483	SV4	non-favourable
SL514	-0.050066	SV4	non-favourable
SL007	-0.095003	SV4	favourable
SL015	0.037236	SV4	favourable
SL016	0.369	SV4	favourable
SL069	0.067226	SV4	favourable
SL152	-0.028519	SV4	favourable
SL186	0.015498	SV4	favourable
SL198	0.011416	SV4	favourable
SL218	-0.046012	SV4	favourable
SL264	0.070263	SV4	favourable
SL336	0.156246	SV4	favourable
SL364	0.056451	SV4	favourable
SL370	-0.056485	SV4	favourable
SL373	-0.020661	SV4	favourable
SL386	0.160943	SV4	favourable
SL390	0.042626	SV4	favourable
SL394	0.212518	SV4	favourable
SL395	0.123404	SV4	favourable
SL396	-0.004279	SV4	favourable
SL403	0.081222	SV4	favourable
SL415	-0.018206	SV4	favourable
SL427	-0.063009	SV4	favourable
SL443	0.092047	SV4	favourable
SL448	0.019706	SV4	favourable
SL452	0.138469	SV4	favourable
SL456	0.0078	SV4	favourable
SL472	0.131056	SV4	favourable
SL473	0.060081	SV4	favourable
SL478	0.154662	SV4	favourable
SL481	0.184781	SV4	favourable
SL483	0.053193	SV4	favourable
SL487	0.050727	SV4	favourable
SL512	0.062678	SV4	favourable
SL515	0.153637	SV4	favourable
SL516	0.129107	SV4	favourable
SL016	0.369	SV2+SV4	favourable
SL264	0.070263	SV2+SV4	favourable
SL336	0.156246	SV2+SV4	favourable
SL386	0.160943	SV2+SV4	favourable
SL443	0.092047	SV2+SV4	favourable
SL448	0.019706	SV2+SV4	favourable
SL472	0.131056	SV2+SV4	favourable
SL478	0.154662	SV2+SV4	favourable
SL481	0.184781	SV2+SV4	favourable
SL512	0.062678	SV2+SV4	favourable
SL515	0.153637	SV2+SV4	favourable
SL001	0.014543	SV2+SV4	non-favourable
SL007	-0.095003	SV2+SV4	non-favourable
SL008	0.055454	SV2+SV4	non-favourable
SL010	-0.058943	SV2+SV4	non-favourable
SL015	0.037236	SV2+SV4	non-favourable
SL043	0.013803	SV2+SV4	non-favourable
SL048	-0.023333	SV2+SV4	non-favourable
SL049	0.010203	SV2+SV4	non-favourable
SL058	-0.035157	SV2+SV4	non-favourable
SL060	-0.013299	SV2+SV4	non-favourable
SL069	0.067226	SV2+SV4	non-favourable
SL074	0.004029	SV2+SV4	non-favourable
SL082	0.014256	SV2+SV4	non-favourable
SL086	-0.07713	SV2+SV4	non-favourable
SL095	-0.081119	SV2+SV4	non-favourable
SL103	-0.005173	SV2+SV4	non-favourable
SL115	-0.061495	SV2+SV4	non-favourable
SL117	-0.008584	SV2+SV4	non-favourable
SL121	0.002884	SV2+SV4	non-favourable
SL126	-0.021989	SV2+SV4	non-favourable
SL128	0.057345	SV2+SV4	non-favourable
SL130	-0.007009	SV2+SV4	non-favourable
SL132	0.026396	SV2+SV4	non-favourable
SL133	-0.009658	SV2+SV4	non-favourable
SL135	0.00767	SV2+SV4	non-favourable
SL136	-0.046143	SV2+SV4	non-favourable
SL137	-0.008999	SV2+SV4	non-favourable
SL141	-0.009344	SV2+SV4	non-favourable
SL142	-0.037233	SV2+SV4	non-favourable
SL147	-0.029459	SV2+SV4	non-favourable
SL151	-0.008828	SV2+SV4	non-favourable
SL152	-0.028519	SV2+SV4	non-favourable
SL154	-0.025738	SV2+SV4	non-favourable
SL161	-0.011064	SV2+SV4	non-favourable
SL165	0.006579	SV2+SV4	non-favourable
SL166	-0.025727	SV2+SV4	non-favourable
SL167	-0.003938	SV2+SV4	non-favourable
SL170	-0.08266	SV2+SV4	non-favourable
SL173	-0.051924	SV2+SV4	non-favourable
SL179	-0.044357	SV2+SV4	non-favourable
SL184	-0.041335	SV2+SV4	non-favourable
SL186	0.015498	SV2+SV4	non-favourable
SL190	-0.050491	SV2+SV4	non-favourable
SL191	-0.014335	SV2+SV4	non-favourable
SL192	-0.004426	SV2+SV4	non-favourable
SL193	0.02677	SV2+SV4	non-favourable
SL196	-0.007707	SV2+SV4	non-favourable
SL198	0.011416	SV2+SV4	non-favourable
SL199	-0.012967	SV2+SV4	non-favourable
SL201	-0.077431	SV2+SV4	non-favourable
SL208	-0.01162	SV2+SV4	non-favourable
SL209	0.050307	SV2+SV4	non-favourable
SL210	-0.033758	SV2+SV4	non-favourable
SL218	-0.046012	SV2+SV4	non-favourable
SL226	-0.133303	SV2+SV4	non-favourable
SL237	0.035722	SV2+SV4	non-favourable
SL239	0.01721	SV2+SV4	non-favourable
SL244	-0.004839	SV2+SV4	non-favourable
SL251	-0.043275	SV2+SV4	non-favourable
SL254	-0.099268	SV2+SV4	non-favourable
SL257	-0.016472	SV2+SV4	non-favourable
SL261	-0.028371	SV2+SV4	non-favourable
SL262	-0.031741	SV2+SV4	non-favourable
SL266	-0.042702	SV2+SV4	non-favourable
SL267	-0.00158	SV2+SV4	non-favourable
SL268	0.013044	SV2+SV4	non-favourable
SL275	0.02501	SV2+SV4	non-favourable
SL289	-0.047855	SV2+SV4	non-favourable
SL319	-0.022651	SV2+SV4	non-favourable
SL359	-0.016443	SV2+SV4	non-favourable
SL361	-0.002749	SV2+SV4	non-favourable
SL363	0.017923	SV2+SV4	non-favourable
SL364	0.056451	SV2+SV4	non-favourable
SL365	-0.018418	SV2+SV4	non-favourable
SL366	0.070819	SV2+SV4	non-favourable
SL367	-0.093349	SV2+SV4	non-favourable
SL369	0.086126	SV2+SV4	non-favourable
SL370	-0.056485	SV2+SV4	non-favourable
SL371	-0.002753	SV2+SV4	non-favourable
SL372	-0.058489	SV2+SV4	non-favourable
SL373	-0.020661	SV2+SV4	non-favourable
SL374	-0.007005	SV2+SV4	non-favourable
SL375	0.017779	SV2+SV4	non-favourable
SL378	0.008367	SV2+SV4	non-favourable
SL379	-0.006762	SV2+SV4	non-favourable
SL380	-0.001885	SV2+SV4	non-favourable
SL381	-0.036025	SV2+SV4	non-favourable
SL382	-0.031637	SV2+SV4	non-favourable
SL383	-0.024611	SV2+SV4	non-favourable
SL384	0.032969	SV2+SV4	non-favourable
SL385	0.03843	SV2+SV4	non-favourable
SL387	0.002334	SV2+SV4	non-favourable
SL388	0.007745	SV2+SV4	non-favourable
SL389	-0.007594	SV2+SV4	non-favourable
SL390	0.042626	SV2+SV4	non-favourable
SL392	-0.036812	SV2+SV4	non-favourable
SL393	-0.010749	SV2+SV4	non-favourable
SL394	0.212518	SV2+SV4	non-favourable
SL395	0.123404	SV2+SV4	non-favourable
SL396	-0.004279	SV2+SV4	non-favourable
SL397	-0.067992	SV2+SV4	non-favourable
SL398	-0.001439	SV2+SV4	non-favourable
SL400	-0.032545	SV2+SV4	non-favourable
SL401	-0.010336	SV2+SV4	non-favourable
SL403	0.081222	SV2+SV4	non-favourable
SL404	-0.046988	SV2+SV4	non-favourable
SL406	-0.03575	SV2+SV4	non-favourable
SL409	-0.076382	SV2+SV4	non-favourable
SL412	-0.089864	SV2+SV4	non-favourable
SL414	-0.014413	SV2+SV4	non-favourable
SL415	-0.018206	SV2+SV4	non-favourable
SL416	0.016403	SV2+SV4	non-favourable
SL418	-0.059936	SV2+SV4	non-favourable
SL419	-0.031436	SV2+SV4	non-favourable
SL420	-0.001249	SV2+SV4	non-favourable
SL421	-0.082201	SV2+SV4	non-favourable
SL422	0.0328	SV2+SV4	non-favourable
SL425	-0.001937	SV2+SV4	non-favourable
SL426	0.027683	SV2+SV4	non-favourable
SL427	-0.063009	SV2+SV4	non-favourable
SL428	-0.002155	SV2+SV4	non-favourable
SL430	-0.013692	SV2+SV4	non-favourable
SL431	-0.007143	SV2+SV4	non-favourable
SL432	-0.034168	SV2+SV4	non-favourable
SL433	-0.02293	SV2+SV4	non-favourable
SL434	-0.012935	SV2+SV4	non-favourable
SL435	-0.053292	SV2+SV4	non-favourable
SL436	-0.010182	SV2+SV4	non-favourable
SL437	-0.019338	SV2+SV4	non-favourable
SL438	-0.026895	SV2+SV4	non-favourable
SL439	0.006928	SV2+SV4	non-favourable
SL440	0.05485	SV2+SV4	non-favourable
SL441	-0.073975	SV2+SV4	non-favourable
SL442	0.00779	SV2+SV4	non-favourable
SL444	0.033324	SV2+SV4	non-favourable
SL445	-0.078451	SV2+SV4	non-favourable
SL446	0.021286	SV2+SV4	non-favourable
SL447	-0.039291	SV2+SV4	non-favourable
SL449	-0.044628	SV2+SV4	non-favourable
SL450	-0.00637	SV2+SV4	non-favourable
SL451	-0.03633	SV2+SV4	non-favourable
SL452	0.138469	SV2+SV4	non-favourable
SL453	0.019782	SV2+SV4	non-favourable
SL454	-0.004594	SV2+SV4	non-favourable
SL455	-0.05549	SV2+SV4	non-favourable
SL456	0.0078	SV2+SV4	non-favourable
SL457	-0.0044	SV2+SV4	non-favourable
SL458	-0.016081	SV2+SV4	non-favourable
SL460	-0.137609	SV2+SV4	non-favourable
SL463	-0.034767	SV2+SV4	non-favourable
SL464	-0.052467	SV2+SV4	non-favourable
SL465	0.002753	SV2+SV4	non-favourable
SL467	-0.057163	SV2+SV4	non-favourable
SL468	0.032358	SV2+SV4	non-favourable
SL469	0.023193	SV2+SV4	non-favourable
SL470	-0.03903	SV2+SV4	non-favourable
SL471	-0.060876	SV2+SV4	non-favourable
SL473	0.060081	SV2+SV4	non-favourable
SL475	-0.03889	SV2+SV4	non-favourable
SL476	0.086341	SV2+SV4	non-favourable
SL479	-0.039307	SV2+SV4	non-favourable
SL480	-0.085607	SV2+SV4	non-favourable
SL482	-0.123109	SV2+SV4	non-favourable
SL483	0.053193	SV2+SV4	non-favourable
SL485	0.01459	SV2+SV4	non-favourable
SL487	0.050727	SV2+SV4	non-favourable
SL494	-0.014402	SV2+SV4	non-favourable
SL498	0.021635	SV2+SV4	non-favourable
SL500	-0.006274	SV2+SV4	non-favourable
SL501	-0.029101	SV2+SV4	non-favourable
SL502	-0.010838	SV2+SV4	non-favourable
SL504	-0.009285	SV2+SV4	non-favourable
SL506	-0.018545	SV2+SV4	non-favourable
SL510	0.115113	SV2+SV4	non-favourable
SL511	-0.06337	SV2+SV4	non-favourable
SL513	-0.001483	SV2+SV4	non-favourable
SL514	-0.050066	SV2+SV4	non-favourable

## Sheet: Fig4d
Fig4d. Comparison of genomic selection accuracies using SNPs and SVs as the markers
h2_snp	accuracy_snp	accuracy_sv
0.358531	0.0424823	0.0372229
0.474218	0.0395525	0.0389236
0.450055	0.0558516	0.0484029
0.339842	0.0339635	0.0307703
0.30731	0.015425	0.0215141
0.622566	0.0704985	0.060346
0.215021	0.0115675	0.0104176
0.811162	0.114272	0.143103
0.474529	0.0278915	0.034577
0.508869	0.0916751	0.0928193
0.640593	0.132397	0.150751
0.0669406	0.0157571	0.0237348
0.563051	0.110803	0.101275
0.635814	0.0802146	0.0625238
0.531104	0.0978853	0.0988103
0.727533	0.272782	0.31603
0.484979	0.0810443	0.0816262
0.313148	0.014161	0.00872989
0.277351	0.030534	0.0164127
0.48692	0.071546	0.0719258
0.3445	0.0399386	0.0189404
0.369064	0.0451984	0.0354449
0.00650779	0.00952543	0.00910554
0.44091	0.0583274	0.0495738
0.317026	0.0327017	0.0285128
0.342922	0.0206317	0.0189611
0.324264	0.0273233	0.0446772
0.403241	0.0453083	0.0455021
0.803344	0.203652	0.232112
0.819301	0.285771	0.283742
0.362106	0.0314848	0.0283634
0.369505	0.0327636	0.0296605
0.316717	0.0292153	0.0193839
0.277174	0.0275068	0.0190332
0.240201	0.0208706	0.0163513
0.639523	0.151227	0.158819
0.00379686	0.0108583	0.0286155
0.0957001	0.0194691	0.015371
0.445929	0.0657658	0.0447356
0.593986	0.057855	0.0528685
0.570161	0.0888199	0.104105
0.567637	0.0547073	0.060926
0.598765	0.043759	0.0503498
0.233327	0.0309808	0.015652
0.558994	0.0647895	0.0853496
0.556443	0.0676688	0.0954877
0.725858	0.243008	0.282949
0.332347	0.0240496	0.00976449
0.226116	0.0155805	0.0101847
0.733519	0.155969	0.173013
0.229947	0.0255749	0.0107169
0.673763	0.0944185	0.0990537
0.238669	0.0183652	0.0111197
0.694648	0.079528	0.121768
0.337552	0.0258285	0.0337234
0.479797	0.0361366	0.0341578
0.675833	0.102315	0.0666423
0.822558	0.102212	0.0761569
0.305255	0.0469522	0.067795
0.60173	0.111971	0.12293
0.610865	0.123292	0.133777
0.582661	0.0688457	0.0949976
0.625261	0.130712	0.153051
0.246154	0.0221012	0.0121527
0.145019	0.0174209	0.00937358
0.497804	0.0533523	0.0542833
0.226738	0.0238463	0.0165774
0.653649	0.111	0.100877
0.167113	0.0152773	0.0151945
0.435701	0.0457979	0.0458723
0.282184	0.0395719	0.0118864
0.494253	0.0712221	0.0369051
0.410897	0.0451763	0.0128291
0.64681	0.14318	0.127479
0.243124	0.0245807	0.0125405
0.303862	0.0332813	0.0269925
0.716042	0.198762	0.171056
0.439874	0.0492018	0.0897992
0.830682	0.287698	0.298453
0.246889	0.0245921	0.014442
0.394492	0.0151226	0.0251457
0.30306	0.0295992	0.0190451
0.454244	0.0193948	0.0280476
0.719042	0.151171	0.161959
0.791189	0.141656	0.172379
0.485202	0.022429	0.0284659
0.692189	0.144947	0.169735
0.665548	0.110735	0.115393
0.81117	0.195217	0.205319
0.390596	0.0222422	0.0324305
0.553155	0.070631	0.0919928
0.596691	0.094386	0.0932311
0.347892	0.0418304	0.0395104
0.599755	0.0968183	0.0924909
0.571397	0.0725903	0.0857034
0.212059	0.0304822	0.0163215
0.315116	0.0499464	0.0552248
0.323538	0.0550028	0.060045
0.32702	0.0552261	0.0632756
0.164026	0.0217043	0.0121404
0.40455	0.0495884	0.0904532
0.699606	0.136961	0.124738
0.72436	0.134862	0.121617
0.790934	0.164208	0.14408
0.737225	0.182838	0.1768
0.764796	0.107138	0.142488
0.862506	0.235709	0.260103
0.877676	0.245725	0.268326
0.575728	0.0714702	0.0740718
0.593753	0.0718856	0.0751902
0.392556	0.0245427	0.0199339
0.2216	0.0299158	0.0164586
0.391591	0.0522937	0.0436711
0.375816	0.0232257	0.0192136
0.485866	0.0703906	0.0564055
0.449159	0.0682039	0.0606474
0.679365	0.102233	0.0771075
0.744363	0.197169	0.22577
0.041705	0.0161237	0.0136403
0.591498	0.0537536	0.0500896
0.600147	0.0539934	0.053232
0.0963673	0.0148804	0.0205018
0.763627	0.159688	0.171673
0.780115	0.185906	0.174871
0.132177	0.0173189	0.0210855
0.217651	0.0225313	0.014719
0.745712	0.0957226	0.0960099
0.746139	0.101407	0.0957933
0.311245	0.0428017	0.0397499
0.579083	0.0903884	0.0764769
0.646488	0.0877276	0.068687
0.669813	0.100718	0.0845492
0.798558	0.145101	0.174421
0.396192	0.0450391	0.07537
0.644395	0.108061	0.0904584
0.736703	0.253672	0.267598
0.416433	0.0408597	0.038884
0.732674	0.267583	0.288419
0.440479	0.0335854	0.066106
0.639822	0.0871624	0.0677416
0.388359	0.0475985	0.0431551
0.701842	0.0490707	0.0475678
0.00671715	0.0116939	0.0100234
0.452287	0.0172643	0.019898
0.761268	0.179103	0.190843
0.637406	0.0459424	0.0380791
0.50583	0.0535665	0.0440163
0.330902	0.0523198	0.0285528
0.324612	0.0492204	0.0467813
0.788436	0.172264	0.203216
0.54668	0.0844258	0.0830925
0.806257	0.284164	0.271463
0.816876	0.190389	0.226076
0.502413	0.0922591	0.0700377
0.0973002	0.016289	0.013095
0.507847	0.0664437	0.0791404
0.493716	0.058295	0.0758652
0.603451	0.0672555	0.0641017
0.174868	0.0138238	0.0103716
0.623672	0.101523	0.118041
0.690916	0.197051	0.22969
0.816876	0.162848	0.136854
0.618123	0.0689039	0.0864298
0.0568511	0.0143091	0.0119858
0.827968	0.401894	0.416928
0.267297	0.0404011	0.0459179
0.718841	0.14154	0.0873241
0.335386	0.0545494	0.0659519
0.937249	0.168936	0.18704
0.0679199	0.0144681	0.00974535
0.789134	0.156637	0.16033
0.703631	0.102442	0.0781228
0.38161	0.0347109	0.0327433
0.576072	0.0344932	0.0234692
0.470337	0.0450521	0.0254088
0.00283506	0.0114018	0.0166697
0.792279	0.275938	0.280421
0.788719	0.215635	0.224221
0.88779	0.348524	0.362055
0.873881	0.392274	0.405406
0.130489	0.0102874	0.0163322
0.754828	0.170242	0.137773
0.799509	0.154966	0.184963
0.34465	0.0367586	0.0260989
0.668801	0.139998	0.155902
0.0985015	0.0126542	0.0249363
0.610274	0.0463278	0.0321945
0.771894	0.154056	0.121479
0.934155	0.248135	0.265517
0.564433	0.0725609	0.0809145
0.409754	0.0711779	0.0450749
0.443706	0.0778422	0.0745261
0.869948	0.366892	0.3707
0.0974913	0.00761874	0.00658801
0.800398	0.241018	0.202382
0.39506	0.0414204	0.0394035
0.809973	0.129953	0.137603
0.167765	0.0298435	0.0217583
0.694881	0.0968136	0.0809817
0.396942	0.051871	0.0439839
0.630394	0.0876508	0.0941906
0.302469	0.0391779	0.0204846
0.877647	0.352904	0.372234
0.651199	0.161399	0.158006
0.490279	0.0428851	0.0302693
0.479225	0.0603335	0.0338654
0.654497	0.0986064	0.092048
0.843457	0.273951	0.278596
0.774735	0.145486	0.0975768
0.701288	0.0870169	0.10246
1.00011e-09	0.0180218	0.0103816
0.867609	0.150068	0.143174
0.148154	0.0104568	0.0110447
0.711042	0.121523	0.122639
0.247571	0.0313335	0.0372206
0.94166	0.213403	0.291002
0.416115	0.0458984	0.0171635
0.224147	0.0318887	0.0205548
0.95807	0.362475	0.354939
0.955609	0.32126	0.330524
0.972488	0.342751	0.346622
0.905409	0.284534	0.309755
0.989488	0.325232	0.304963
0.838333	0.411776	0.432378
0.354959	0.0215689	0.0154844
0.698125	0.107592	0.0843293
0.821555	0.260788	0.264618
0.757338	0.254988	0.259745
0.323861	0.0184713	0.0157072
0.233767	0.0250514	0.0181912
0.626277	0.115026	0.119698
0.40544	0.0399676	0.0129244
0.614647	0.0649838	0.0738456
0.547662	0.0515441	0.045002
0.309844	0.0144251	0.0145565
0.214131	0.0247573	0.0400182
0.588046	0.0761135	0.0777654
0.515323	0.045068	0.0318216
0.691643	0.152824	0.160357
0.62112	0.0666756	0.0788578
0.8124	0.0776207	0.0839232
0.465949	0.0409633	0.0215796
0.670167	0.0369515	0.0216769
0.404365	0.0581848	0.0456762
0.574387	0.0962481	0.0863069
0.756413	0.205657	0.226608
0.674844	0.0415382	0.0356115
0.802668	0.204933	0.245168
0.856006	0.257953	0.246438
0.822439	0.237257	0.241309
0.842308	0.382278	0.388359
0.00165557	0.012539	0.0142541
0.753158	0.148985	0.148425
0.261847	0.0145529	0.01925
0.845567	0.385992	0.385877
0.254764	0.0203398	0.0319997
0.440881	0.0441691	0.0646921
0.303931	0.0218899	0.0317603
0.912648	0.285697	0.25638
0.680244	0.152392	0.168171
0.73091	0.122861	0.0853484
0.261623	0.0125873	0.0138536
0.663796	0.0582264	0.0496484
0.775058	0.106178	0.115575
0.843556	0.213009	0.208805
0.413586	0.0454688	0.0425664
0.0932084	0.0193525	0.0133781
0.780275	0.152332	0.16151
0.78023	0.140411	0.151395
0.747393	0.213136	0.256995
0.505601	0.0405601	0.0369118
0.7245	0.16212	0.155661
0.0996503	0.0125103	0.0189889
0.751439	0.173156	0.177901
0.991097	0.301916	0.253574
0.504952	0.0933661	0.0950601
0.339832	0.0429428	0.0312185
0.784913	0.273497	0.257954
0.825501	0.26968	0.250452
0.798683	0.242567	0.230006
0.0440247	0.0108457	0.0121508
0.499987	0.0945422	0.0869538
0.808012	0.233161	0.235273
0.598328	0.11824	0.103546
0.595983	0.0654155	0.0727129
0.587622	0.0632313	0.0701217
0.78874	0.201941	0.202789
0.870135	0.156827	0.120117
0.923927	0.262855	0.260018
0.435272	0.0340767	0.0140213
0.717842	0.109894	0.0824733
0.589173	0.103249	0.0911689
0.657654	0.116703	0.115022
0.661634	0.0611835	0.0538356
0.740324	0.120968	0.120063
0.649651	0.111411	0.113647
0.708843	0.0519238	0.0445
0.598686	0.0788387	0.0508533
0.437206	0.0468007	0.0303902
0.771614	0.197773	0.204508
0.597339	0.0871736	0.0441231
0.434761	0.0291295	0.00931941
0.495908	0.122023	0.124507
0.119685	0.0145049	0.0155065
0.0938956	0.012444	0.0136785
0.255495	0.0213303	0.0141651
0.666007	0.131554	0.142348
0.640979	0.146818	0.136994
0.702241	0.145474	0.176532
0.648372	0.1178	0.12766
0.911552	0.273795	0.23196
0.814386	0.244434	0.263363
0.487042	0.0628385	0.0869864
0.478343	0.0657941	0.0830927
0.413556	0.039209	0.0534987
0.617828	0.135399	0.145141
0.758021	0.100414	0.118021
0.489206	0.0138526	0.0201334
0.383288	0.0277407	0.0282288
0.499704	0.0477007	0.0449133
0.336809	0.0171345	0.0172143
0.607292	0.0771783	0.067838
0.793147	0.14286	0.154747
0.448221	0.0856436	0.0854026
0.544304	0.107637	0.0987003
0.7757	0.0773036	0.0873798
0.84583	0.128889	0.142705
0.767073	0.166719	0.178233
0.697358	0.113964	0.114646
0.110489	0.0193133	0.0186251
0.521637	0.0575662	0.0491097
0.789692	0.105427	0.105346
0.255858	0.0277988	0.0275741
0.783623	0.158509	0.15159
0.628411	0.0946808	0.123508
0.484432	0.0845909	0.0726021
0.29482	0.0184016	0.00976514
0.811996	0.119248	0.0750661
0.159565	0.0204681	0.023468
0.0302349	0.0106867	0.0188213
0.651041	0.0942389	0.0930688
0.699157	0.101108	0.104813
0.892589	0.206165	0.209585
0.659711	0.140223	0.132586
0.174135	0.0111126	0.0180931
0.550796	0.0888415	0.104459
0.660721	0.0944944	0.0910147
0.55734	0.0586709	0.0529219
0.142334	0.0102828	0.019449
0.637212	0.0677662	0.0948329
0.612417	0.124408	0.113207
0.491985	0.0877043	0.0896491
0.897015	0.387571	0.382004
0.772011	0.0923372	0.083158
0.376744	0.0245455	0.0123256
0.435231	0.0126044	0.0170545
0.503694	0.0906168	0.0861067
0.185414	0.0142585	0.0255248
0.0378659	0.011434	0.00847065
0.661269	0.149172	0.128463
0.612844	0.0297275	0.0246817
0.847936	0.28401	0.259931
0.429249	0.0253763	0.0177533
0.455803	0.0468742	0.087101
0.768379	0.196178	0.198923
0.896793	0.133799	0.137139
0.730649	0.192495	0.250714
0.491	0.0205827	0.0373839
0.698687	0.0281353	0.0407557
0.892683	0.441636	0.455314
0.46081	0.0263334	0.0188575
0.36447	0.0315739	0.0274663
0.881199	0.123884	0.131962
0.130768	0.0123978	0.014539
0.52104	0.0548287	0.0196372
0.746554	0.0606029	0.0643608
0.426876	0.027222	0.0447804
0.585481	0.0710678	0.0920053
0.59572	0.078529	0.0982564
0.331783	0.0184933	0.0126705
0.779271	0.0710989	0.0755451
0.467636	0.0491878	0.0230166
0.191183	0.0111732	0.0187281
0.798176	0.226657	0.227129
0.683493	0.151007	0.140788
0.881267	0.417805	0.420808
0.76447	0.124141	0.0976618
0.899373	0.154907	0.155985
0.891969	0.0816747	0.0970629
0.771084	0.121811	0.0968883
0.809044	0.164471	0.157881
0.882801	0.423896	0.423625
0.888331	0.414021	0.406427
0.678063	0.0856388	0.0990263
0.874964	0.267709	0.256543
0.780508	0.152082	0.18024
0.462437	0.0517307	0.0949806
0.71439	0.201314	0.19646
0.792556	0.0938868	0.101446
0.690363	0.0498187	0.0337944
0.822367	0.1287	0.145042
0.778502	0.104585	0.118757
0.562093	0.0919182	0.103993
0.575999	0.044136	0.0459289
0.857312	0.21149	0.268623
1.0001e-09	0.0120447	0.0133643
0.771042	0.242579	0.274529
0.843396	0.211361	0.200353
0.640709	0.0602289	0.0630305
0.525933	0.0436221	0.0396578
0.0892423	0.0150565	0.0208418
0.227771	0.017844	0.0210994
0.0689368	0.0132085	0.0220776
0.761824	0.176408	0.192577
0.385061	0.0657017	0.0711781
0.712485	0.0507689	0.0659
0.726813	0.0514763	0.0681709
0.769877	0.0985849	0.0971142
0.839701	0.142702	0.0507784
0.288651	0.0328099	0.0352775
0.635149	0.0250374	0.0253151
0.347938	0.0385026	0.0332598
0.62795	0.0909722	0.194046
0.695028	0.0592222	0.0593237
0.358029	0.0202862	0.0117144
0.768576	0.301392	0.301563
0.302355	0.0209982	0.0501297
0.28143	0.0125972	0.02637
0.385866	0.0628307	0.0358443
0.866868	0.38498	0.408031
0.614152	0.0367876	0.0537834
0.750158	0.174772	0.173055
0.856271	0.135061	0.148744
0.321231	0.0187376	0.0172008
0.849794	0.225605	0.233432
0.73899	0.201119	0.201299
0.690223	0.161417	0.163536
0.867947	0.317004	0.328183
0.739389	0.130064	0.124207
0.649356	0.142684	0.143086
0.559158	0.0750087	0.0846576
0.697063	0.161915	0.165563
0.702575	0.0841987	0.0726614
0.909529	0.272069	0.219479
0.579697	0.0602541	0.0370223
0.924825	0.44336	0.446791
0.422449	0.0376338	0.038861
0.984849	0.342003	0.314525
0.847646	0.149939	0.124744
0.850582	0.132674	0.117742
0.83706	0.133482	0.121934
0.181719	0.0218175	0.0162523
0.724597	0.16402	0.160739
0.540851	0.0506112	0.0541391
0.378596	0.0326611	0.0332358
0.608747	0.172191	0.177061
0.348612	0.0312883	0.027463
0.859613	0.11407	0.12734
0.365375	0.040932	0.0211525
0.352377	0.0193477	0.0210003
0.546695	0.041012	0.0250102
0.772966	0.250157	0.26821
0.57287	0.13335	0.127667
0.135119	0.0120773	0.0175884
0.604632	0.127543	0.127514
0.480377	0.0406953	0.0538946
0.523619	0.0943644	0.0847882
0.178307	0.0140564	0.0212138
0.139725	0.0147189	0.0295046
0.26602	0.0102319	0.015081
0.777215	0.0746126	0.0832848
0.598273	0.13147	0.175497
0.553355	0.0853413	0.123929
0.534726	0.094956	0.117093
0.397324	0.0240881	0.0390008
0.7888	0.161736	0.159694
0.747603	0.120272	0.120213
0.737392	0.147648	0.15965
0.758977	0.142712	0.131878
0.740213	0.15861	0.152792
0.0253341	0.0131671	0.010739
0.696044	0.0734647	0.031624
0.510062	0.058989	0.0554882
0.688717	0.102385	0.108299
0.361645	0.0284115	0.0283223
0.83421	0.159754	0.126511
0.816022	0.150967	0.121403
0.104622	0.0174432	0.0287778
0.913557	0.261741	0.307584
0.794462	0.148349	0.158769
0.846865	0.167293	0.123375
0.242003	0.0193043	0.016699
0.847523	0.144772	0.181197
0.724879	0.0505639	0.0854375
0.92038	0.253062	0.233484
0.705279	0.0941978	0.0805207
0.745896	0.184343	0.2027
0.84786	0.346967	0.333943
0.558173	0.0742712	0.0599841
0.799262	0.30298	0.317139
0.425748	0.0431155	0.0560377
0.841727	0.359334	0.357728
0.371563	0.0176154	0.0114634
0.623671	0.0484008	0.0474259
0.872383	0.207798	0.236236
0.903172	0.273786	0.306737
0.895118	0.172226	0.143708
0.693026	0.138398	0.154325
0.085937	0.0134626	0.0164089
0.622703	0.0581955	0.101554
0.511397	0.0495212	0.052599
0.778839	0.212486	0.218875
0.699473	0.165611	0.135892
0.776156	0.282415	0.279161
0.74909	0.178193	0.146995
0.865968	0.287774	0.28946
0.0624697	0.0149562	0.0190361
0.800183	0.166017	0.186317
0.987471	0.386555	0.375441
0.996128	0.381858	0.38886
0.988348	0.35848	0.353768
0.825654	0.247335	0.238843
0.850682	0.303313	0.319977
0.871891	0.3808	0.384045
0.799643	0.0927169	0.0658006
0.900802	0.404604	0.396381
0.373174	0.0317528	0.0513822
0.993978	0.389848	0.343397
0.954057	0.267509	0.271352
0.958	0.360979	0.327074
0.892378	0.0967944	0.152056
0.778652	0.157084	0.176391
0.985257	0.36683	0.344908
0.891466	0.216338	0.209505
0.689377	0.0700139	0.0914895
0.795475	0.102471	0.118554
0.802752	0.246659	0.265212
0.830373	0.0661027	0.0766135
0.126373	0.0123706	0.018128
0.888682	0.286055	0.278799
0.425132	0.0603341	0.0681187
0.901809	0.424372	0.427933
0.56093	0.13259	0.131866
0.649124	0.100933	0.110198
0.462349	0.0447455	0.0392321
0.741462	0.163539	0.174533
0.748562	0.138046	0.110132
0.741703	0.145972	0.120113
0.664229	0.091402	0.100263
0.589056	0.052696	0.0446018
0.959229	0.352276	0.322153
0.620516	0.0713092	0.0714724
0.733798	0.114777	0.115425
0.186347	0.0129984	0.0273233
0.675371	0.0838105	0.0849894
0.778918	0.169089	0.181788
0.326517	0.0418515	0.0384105
0.685629	0.162839	0.190302
0.164348	0.0189404	0.0154944
0.638731	0.0500329	0.0537387
0.830323	0.0913915	0.124027
0.749188	0.0536767	0.0636427
0.919265	0.203612	0.192139
0.801015	0.203692	0.198436
0.550731	0.0784198	0.0678918
0.726479	0.128346	0.141126
0.572846	0.0976437	0.0956507
0.0877217	0.0125762	0.01618
0.404633	0.0559612	0.0473782
0.821964	0.142133	0.100939
0.630858	0.172539	0.202929
0.777638	0.197877	0.197279
0.16539	0.0233075	0.0168206
0.844816	0.134827	0.147964
0.312572	0.0161521	0.0380849
0.868178	0.123483	0.138003
0.349672	0.0210722	0.0231195
0.795921	0.155443	0.176936
0.878427	0.337023	0.337922
0.810453	0.198908	0.204213
0.317523	0.0618466	0.0300985
0.785844	0.176016	0.198684
0.902172	0.275251	0.26668
0.511392	0.0380336	0.0475936
0.644043	0.0576017	0.0818723
0.758177	0.0696302	0.103719
0.874093	0.312407	0.307575
0.639096	0.0727573	0.086588
0.448264	0.0382913	0.0723841
0.814139	0.138234	0.157672
0.804028	0.168682	0.157332
0.853491	0.348	0.352433
0.7642	0.222633	0.209021
0.562221	0.111998	0.106711
0.749786	0.196702	0.187401
0.757908	0.254132	0.281222
0.66342	0.0603511	0.0785241
0.039378	0.0125378	0.0149105
0.794558	0.127217	0.124026
0.769033	0.218607	0.211233
0.469208	0.0247376	0.0201837
0.200667	0.0195943	0.0422086
0.669703	0.178229	0.161317
0.980721	0.402443	0.429019
0.0419893	0.00953883	0.0125833
0.70252	0.211066	0.195959
0.695176	0.195778	0.183225
0.921028	0.350872	0.369491
0.0643182	0.0156974	0.00970446
0.930868	0.395572	0.403231
0.704455	0.147083	0.171069
0.797056	0.160057	0.201212
0.711861	0.0951543	0.109428
0.824939	0.268051	0.275803
0.730046	0.140657	0.131335
0.650725	0.159309	0.159288
0.391694	0.036918	0.0645285
0.431171	0.023526	0.0400013
0.641785	0.0623124	0.0871467
0.287614	0.0211825	0.0257981
0.393067	0.0286929	0.0524389
0.707044	0.0963489	0.0926431
0.603367	0.0964381	0.101477
0.672385	0.181795	0.181892
0.627328	0.102802	0.113347
0.0712059	0.0127532	0.00642732
0.626489	0.0683045	0.0445778
0.515347	0.0283689	0.019985
0.977744	0.410873	0.427744
0.434086	0.0412597	0.0438182
0.248256	0.0265804	0.0158107
0.723708	0.108349	0.107866
0.680907	0.164757	0.165503
0.621387	0.105914	0.135434
0.72396	0.123195	0.120645
0.489171	0.0861133	0.0829757
0.449374	0.0352524	0.0360172
0.739929	0.149603	0.159022
0.441749	0.0827487	0.0771308
0.915644	0.234351	0.267226
0.150079	0.00907929	0.0104257
0.459755	0.0602187	0.0529037
0.328622	0.0314234	0.0310339
0.775731	0.152953	0.150076
0.0991825	0.0104932	0.0107953
0.587634	0.092864	0.112981
0.828065	0.242281	0.257023
0.916903	0.197001	0.22511
0.888171	0.244396	0.309613
0.758521	0.0583596	0.0273932
0.50594	0.0675481	0.0776962
0.813087	0.167719	0.178999
0.525935	0.0739396	0.0830984
0.636631	0.0766351	0.077959
0.716077	0.183112	0.191023
0.747586	0.162678	0.181038
0.821681	0.220843	0.212157
0.862463	0.131701	0.141837
0.305934	0.0312598	0.0592226
0.808099	0.240331	0.227264
0.649198	0.108938	0.124594
0.987685	0.467857	0.471331
0.514218	0.0959267	0.110332
0.581242	0.0828765	0.100203
0.968621	0.407998	0.418869
0.954952	0.391926	0.395384
0.610228	0.0695251	0.094301
0.96453	0.330927	0.325249
0.43729	0.0342878	0.0365143
0.451763	0.0442365	0.0339748
0.756507	0.178891	0.184463
0.696904	0.181333	0.168874
0.143501	0.0114161	0.010215
0.851834	0.151777	0.107154
0.451101	0.0479111	0.0526349
0.525581	0.0734179	0.0855645
0.574402	0.0488428	0.079231
0.816072	0.118986	0.1051
0.694913	0.107564	0.109759
0.842322	0.184395	0.184584
0.852856	0.118617	0.176744
0.716873	0.106792	0.11167
0.819237	0.363663	0.35065
0.764608	0.239431	0.254468
0.740589	0.0962932	0.106222
0.759511	0.231317	0.25185
0.983993	0.430483	0.417936
0.964673	0.415942	0.418756
0.976444	0.35662	0.394657
0.666764	0.0868947	0.0894126
0.201774	0.0226668	0.0445846
0.688827	0.089589	0.108638
0.680046	0.0681203	0.0818528
0.270037	0.0357419	0.0408483
0.753383	0.085986	0.0902333
0.651472	0.157288	0.168447
0.869124	0.242836	0.238103
0.755698	0.153256	0.144447
0.338974	0.0473819	0.0600484
0.551579	0.0667926	0.0740307
0.76466	0.175895	0.180827
0.537472	0.0546467	0.0682825
0.385998	0.0135323	0.0141575
0.746263	0.148094	0.157726
0.536728	0.0384052	0.036547
0.611124	0.0809455	0.0937586
0.93498	0.317476	0.321981
0.958454	0.341975	0.364303
0.966796	0.385503	0.383167
0.620742	0.144055	0.169011
0.767022	0.186489	0.182329
0.775124	0.195154	0.225757
0.980971	0.398978	0.401838
0.801999	0.107593	0.0990739
0.75331	0.195796	0.190676
0.751759	0.198599	0.224704
0.253589	0.0154704	0.0366291
0.74063	0.186247	0.169571
0.735776	0.185369	0.166978
0.641523	0.130338	0.0827778
0.576281	0.049754	0.0214625
0.729573	0.127506	0.163562
0.170932	0.0245442	0.0182819
0.825528	0.0616933	0.0635102
0.154416	0.0141379	0.0154599
0.371317	0.0387922	0.0445147
0.420144	0.0243171	0.0596208
0.305986	0.0167623	0.0352695
0.680972	0.0635078	0.0915445
0.0269843	0.012437	0.0136008
0.786782	0.194283	0.196119
0.139964	0.0181247	0.0124583
0.712244	0.218424	0.229388
0.84453	0.182478	0.130289
0.818758	0.162553	0.114875
0.372978	0.067491	0.0630757
0.963302	0.25183	0.249469
0.759821	0.195398	0.202273
0.61059	0.135823	0.127859
0.784711	0.288656	0.275182
0.452628	0.0272412	0.0466921
0.620855	0.0745195	0.084268
0.804673	0.298041	0.286253
0.810096	0.173253	0.219309
0.625831	0.111901	0.15946
0.814729	0.209618	0.241683
0.852286	0.244103	0.248162
0.868796	0.254957	0.258008
0.861505	0.255271	0.26212
0.971118	0.301394	0.306083
0.736131	0.109402	0.117715
0.455609	0.0568433	0.0652284
0.477657	0.0349205	0.0396823
0.789266	0.232809	0.246118
0.788255	0.268089	0.299171
0.908623	0.362951	0.375089
0.903504	0.325249	0.341228
0.828901	0.192305	0.204513
0.877463	0.223859	0.234066
0.817717	0.201374	0.22611
0.727525	0.168323	0.153998
0.960128	0.342581	0.326331
0.779441	0.190714	0.21209
0.821644	0.136929	0.186894
0.325531	0.0372356	0.0473729
0.177914	0.0237246	0.0275387
0.360033	0.0522014	0.06259
0.804583	0.164843	0.152307
0.827628	0.181432	0.181591
0.70904	0.0784072	0.0532383
0.917035	0.309006	0.298401
0.913251	0.297423	0.291312
0.703419	0.119712	0.141968
0.638584	0.124783	0.122249
0.62488	0.0660922	0.0933503
0.876621	0.264896	0.283045
0.640552	0.0885362	0.115622
0.767903	0.263872	0.258007
0.76474	0.236691	0.251734
0.687557	0.0815096	0.0985305
0.494835	0.0182808	0.0137678
0.890506	0.255132	0.270081
0.914803	0.175952	0.150494
0.582163	0.0622102	0.0487639
0.65833	0.120783	0.130596
0.747816	0.198421	0.188244
0.789408	0.359042	0.387015
0.701037	0.130028	0.151997
0.76563	0.168007	0.183592
0.583381	0.118911	0.145545
0.766411	0.334355	0.330711
0.948798	0.383511	0.40795
0.733466	0.0791407	0.0626504
0.732528	0.217453	0.228797
0.807564	0.132592	0.139833
0.781987	0.194154	0.212592
0.673536	0.0779547	0.0694581
0.710153	0.0646344	0.0203452
0.703805	0.12814	0.125421
0.836887	0.224018	0.230882
0.889248	0.247986	0.262602
0.831495	0.314092	0.322792
0.507336	0.0709782	0.0869007
0.681892	0.0807576	0.107857
0.676197	0.0830187	0.111089
0.602264	0.0491103	0.0648126
0.578934	0.0482569	0.0655234
0.451247	0.0455713	0.0684832
0.790927	0.154245	0.151791
0.476076	0.0429295	0.0785229
0.131617	0.0177737	0.0542193
0.319322	0.0293089	0.0656213
0.349947	0.0403373	0.0257194
0.676254	0.135528	0.151691
0.666865	0.17668	0.197504
0.966337	0.387169	0.370097
0.657001	0.0755924	0.0538142
0.980646	0.447567	0.449563
0.974461	0.419815	0.386993
0.750191	0.273148	0.263337
0.739878	0.226496	0.250323
0.807883	0.303243	0.353581
0.768115	0.153069	0.179626
0.214322	0.0105002	0.0204058
0.785854	0.224146	0.221186
0.987232	0.416931	0.439344
0.992065	0.473156	0.451491
0.777401	0.209746	0.250315
0.191682	0.0165217	0.0430637
0.762275	0.146976	0.095589
0.826327	0.161357	0.183478
0.814652	0.387808	0.396659
0.74617	0.127052	0.0787687
0.816848	0.147673	0.169287
0.736182	0.262859	0.266529
0.820602	0.088812	0.0807684
0.829021	0.17086	0.193031
0.822209	0.369546	0.371582
0.654395	0.15826	0.180849
0.167	0.0281741	0.0329507
0.759936	0.162797	0.173488
0.271692	0.0424262	0.055813
0.562004	0.137949	0.142361
0.474808	0.0328894	0.049172
0.966114	0.403726	0.411503
0.84529	0.181359	0.213711
0.751825	0.174861	0.184934
0.86129	0.237566	0.239588
0.686714	0.0745034	0.0724511
0.740921	0.093541	0.0908351
0.548604	0.0517977	0.0596053
0.545412	0.0537911	0.0695442
0.784254	0.086083	0.0992896
0.603678	0.0794228	0.0761039
0.419162	0.0332702	0.0331368
0.589889	0.141752	0.155963
0.774636	0.218565	0.195666
0.557331	0.0581988	0.0590289
0.570564	0.0336791	0.0469625
0.510864	0.0257663	0.0464196
0.902924	0.358521	0.393656
0.408093	0.0270132	0.0393423
0.890953	0.399014	0.38533
0.876115	0.293802	0.30632
0.864057	0.298818	0.315756
0.868795	0.303707	0.314578
0.963756	0.411873	0.404124
0.826792	0.171331	0.157138
0.390917	0.0124223	0.0178672
0.875901	0.207605	0.221056
0.856131	0.202494	0.215061
0.38364	0.0458608	0.0476506
0.659515	0.121563	0.138505
0.432068	0.0348177	0.0546142
0.756652	0.288967	0.318283
0.73692	0.143439	0.142568
0.735868	0.265935	0.279047
0.774329	0.306362	0.317566
0.800692	0.367271	0.357395
0.786472	0.338949	0.320335
0.783421	0.148999	0.161789
0.760096	0.167604	0.179253
0.821861	0.208264	0.212395
0.72052	0.17065	0.184247
0.748152	0.14179	0.164395
0.766349	0.193876	0.21338
0.783754	0.375151	0.404953
0.597398	0.0848404	0.103517
0.222123	0.0334517	0.0452742
0.785449	0.0944496	0.0884958
0.732099	0.253418	0.267231
0.869812	0.310814	0.383238
0.93358	0.27489	0.300171
0.421453	0.0844091	0.10312
0.551293	0.122337	0.144901
0.344378	0.0364213	0.056566
0.640365	0.112779	0.0997646
0.94087	0.382324	0.403213
0.864808	0.405325	0.457519
0.581792	0.0505472	0.0712457
0.805691	0.224614	0.184183
0.516558	0.0335739	0.017352
0.64398	0.0975376	0.0945389
0.629576	0.153923	0.176841
0.797517	0.0848469	0.0832408
0.698605	0.157748	0.174526
0.885999	0.169864	0.188053
0.938227	0.243073	0.215447
0.755873	0.185733	0.205829
0.964214	0.146419	0.16463
0.78749	0.186912	0.208989
0.883357	0.119485	0.161593
0.889734	0.158933	0.185432
0.763251	0.19949	0.203979
0.771119	0.265062	0.27949
0.906654	0.0947702	0.119147
0.812783	0.161403	0.194033
0.909838	0.150858	0.153312
0.766342	0.146304	0.121396
0.76199	0.162344	0.144725
0.762139	0.285063	0.266638
0.675157	0.0975688	0.076832
0.741826	0.24486	0.235078
0.768421	0.352468	0.368047
0.778616	0.262545	0.290813
0.821212	0.287135	0.31534
0.409659	0.0766707	0.0905687
0.746897	0.187049	0.194551
0.762758	0.229723	0.222226
0.854515	0.369281	0.364457
0.789669	0.18659	0.188813
0.845147	0.358271	0.348371
0.702125	0.09405	0.0489319
0.863958	0.253039	0.270082
0.941017	0.289216	0.307319
0.920163	0.266125	0.301449
0.823441	0.299883	0.307307
0.95113	0.347629	0.38476
0.688847	0.0716778	0.112525
0.561518	0.0544921	0.0689045
0.607134	0.0551871	0.0861535
0.864327	0.217656	0.221471
0.890376	0.210032	0.224666
0.791595	0.150206	0.190085
0.0515833	0.0121839	0.0152629
0.202336	0.0166986	0.0158171
0.887879	0.0638436	0.0702859
0.846676	0.1187	0.0945941
0.723333	0.128883	0.13065
0.404473	0.0505503	0.065312
0.945629	0.195358	0.169694
0.880217	0.170422	0.114896
0.41595	0.0352713	0.0204951
0.739875	0.0370354	0.0334844
0.664821	0.0628802	0.0361715
0.872847	0.206957	0.137321
0.611857	0.0824528	0.0774072
0.723626	0.100549	0.0867949
0.534453	0.0249431	0.0278284
0.814875	0.145908	0.119471
0.866814	0.187193	0.155165
0.652314	0.0991649	0.0767025
0.887716	0.168842	0.157199
0.0858523	0.0147435	0.0144018
0.421877	0.0409837	0.0336668
0.81186	0.0843295	0.100445
0.386432	0.0310353	0.0409077
0.330757	0.0198023	0.0246995
0.707259	0.0921331	0.101121
0.233523	0.0156178	0.0182269

## Sheet: Fig4e
Fig4e. Comparison of GS accuracies using different types of genetic variants
Type	Metabolic	Accuracy
SV array	M1	0.115841
SV array	M10	0.0598214
SV array	M11	0.104337
SV array	M12	0.131994
SV array	M13	0.0946044
SV array	M14	0.158857
SV array	M15	0.046059
SV array	M16	0.103442
SV array	M17	0.0226877
SV array	M18	0.0353387
SV array	M19	0.181936
SV array	M2	0.0592605
SV array	M20	0.209006
SV array	M21	0.0783839
SV array	M22	0.0454411
SV array	M23	0.172478
SV array	M24	0.158344
SV array	M25	0.0744497
SV array	M26	0.159113
SV array	M27	0.0461548
SV array	M28	0.119608
SV array	M29	0.099772
SV array	M3	0.0825952
SV array	M30	0.0560936
SV array	M31	0.0404927
SV array	M32	0.121495
SV array	M33	0.0383737
SV array	M4	0.195244
SV array	M5	0.203183
SV array	M6	0.12804
SV array	M7	0.0137076
SV array	M8	0.0165136
SV array	M9	0.0892695
InDel	M1	0.110757
InDel	M10	0.0450217
InDel	M11	0.0936913
InDel	M12	0.148271
InDel	M13	0.0935787
InDel	M14	0.153966
InDel	M15	0.0389276
InDel	M16	0.0729401
InDel	M17	0.0323226
InDel	M18	0.0500567
InDel	M19	0.175295
InDel	M2	0.0336352
InDel	M20	0.174004
InDel	M21	0.0977461
InDel	M22	0.0365838
InDel	M23	0.132346
InDel	M24	0.175637
InDel	M25	0.0565633
InDel	M26	0.154237
InDel	M27	0.0257699
InDel	M28	0.102374
InDel	M29	0.118112
InDel	M3	0.0624423
InDel	M30	0.0426697
InDel	M31	0.0400302
InDel	M32	0.130515
InDel	M33	0.0342172
InDel	M4	0.155339
InDel	M5	0.24069
InDel	M6	0.115168
InDel	M7	0
InDel	M8	0.0207611
InDel	M9	0.0867928
SNP	M1	0.103619
SNP	M10	0.0655615
SNP	M11	0.0940152
SNP	M12	0.104173
SNP	M13	0.115497
SNP	M14	0.223382
SNP	M15	0.028357
SNP	M16	0.0763326
SNP	M17	0.0366748
SNP	M18	0.0576339
SNP	M19	0.22614
SNP	M2	0.0387505
SNP	M20	0.191241
SNP	M21	0.078968
SNP	M22	0.0454678
SNP	M23	0.150073
SNP	M24	0
SNP	M25	0.0509809
SNP	M26	0.189108
SNP	M27	0.01901
SNP	M28	0.115035
SNP	M29	0.111142
SNP	M3	0.0636293
SNP	M30	0.0181295
SNP	M31	0.0344899
SNP	M32	0.119148
SNP	M33	0.0318408
SNP	M4	0.186369
SNP	M5	0.230464
SNP	M6	0.105358
SNP	M7	0
SNP	M8	0.0180591
SNP	M9	0.0779666
SV	M1	0.137582
SV	M10	0.0562378
SV	M11	0.0819455
SV	M12	0.155277
SV	M13	0.0995997
SV	M14	0.187884
SV	M15	0.0470738
SV	M16	0.0926735
SV	M17	0.029433
SV	M18	0.0469872
SV	M19	0.202674
SV	M2	0.0597212
SV	M20	0.219769
SV	M21	0.102385
SV	M22	0.0485831
SV	M23	0.14962
SV	M24	0.161752
SV	M25	0.0752275
SV	M26	0.149593
SV	M27	0.0295506
SV	M28	0.132656
SV	M29	0.135247
SV	M3	0.0870339
SV	M30	0.0483314
SV	M31	0.0454466
SV	M32	0.133864
SV	M33	0.0411682
SV	M4	0.190418
SV	M5	0.244534
SV	M6	0.145199
SV	M7	0.0176157
SV	M8	0.016103
SV	M9	0.103665
