# Supplementary material for: Graph pangenome captures missing heritability and empowers tomato breeding
Source: Nature. 2022 Jun 8;606(7914):527–34. doi: 10.1038/s41586-022-04808-9 (PMC9200638; doi:10.1038/s41586-022-04808-9)
Supplement: Supplementary file 9 — Source Data Extended Data Fig. 4 [file 41586_2022_4808_MOESM9_ESM.xlsx]

## Sheet: Extend Fig4a
Extended Data Fig. 4a Comparison of heritability estimated from different combinations of genetic variants from SL5.0-332 and TGG1.1-332
ID	linear.snps	linear.snps_indels	linear.snps_indels_svs	graph.snps	graph.snps_indels	graph.snps_indels_svs	graph.indels	graph.svs	linear.indels	linear.svs
Sopim_BGV006775_00T000134.1	0.0252659	0.0286691	0.0187026	0.0236463	0.0231381	0.0590226	0	0	0	0
Sopim_BGV006775_02T000759.1	0.377005	0.424413	0.424368	0.389917	0.3899	0.392876	0.123159	0.153499	0.165634	0.201228
Sopim_BGV006775_03T001176.1	0	0	0	0	9.94879e-05	9.956e-05	0	0	0	0
Sopim_BGV006775_03T001977.1	0.635213	0.690668	0.75737	0.687911	0.830885	0.812828	0.8309	0.81283	0.641857	0.757376
Sopim_BGV006775_03T002919.1	0.621908	0.607585	0.592454	0.685349	0.685427	0.597915	0.445323	0.544908	0.433985	0.526986
Sopim_BGV006775_04T000903.1	0	0	0.00675004	0	0	0	0	0	0	0.00675321
Sopim_BGV006775_04T002136.1	0.345534	0.366699	0.38044	0.370395	0.413923	0.500425	0.413841	0.5004	0.355721	0.373328
Sopim_BGV006775_04T002264.1	0.683602	0.712822	0.705755	0.712721	0.712737	0.714517	0.61323	0.414756	0.476411	0.375975
Sopim_BGV006775_05T000062.1	0.13018	0.115786	0.115791	0.129705	0.129872	0.129455	0	0	0	0
Sopim_BGV006775_07T000923.1	0	0	0.00803345	0	0.00840116	0.0581315	0.00851574	0.0578377	0	0.00871213
Sopim_BGV006775_08T002170.1	0.0427807	0.0597933	0.0732651	0.0441605	0.0439633	0.0441856	0	0.018246	0	0.05404
Sopim_BGV006775_10T001514.1	0	9.69061e-05	0.0759732	0	9.84189e-05	0.155592	0	0.155592	0	0.0731045
Sopim_BGV006775_11T001106.1	0.548874	0.478641	0.47158	0.619179	0.624873	0.581939	0.591166	0.514728	0.438633	0.464377
Sopim_BGV006775_11T001259.1	0	0	0	0	0	0	0	0	0	0
Sopim_BGV006775_11T001317.1	0.0779437	0.073375	0.0733788	0.0756113	0.0756158	0.0754564	0	0	0	0
Sopim_BGV006775_11T001593.1	0.250536	0.272987	0.298872	0.275426	0.32744	0.321196	0.333768	0.28041	0.255386	0.273767
Sopim_BGV006775_11T001683.1	0.0972108	0.113946	0.226112	0.0923467	0.0921018	0.228001	0.0914653	0.228138	0.148343	0.219836
Sopim_BGV006775_11T001946.1	0.309513	0.414801	0.460718	0.324123	0.526706	0.493271	0.526707	0.493266	0.407705	0.456164
Sopim_BGV006775_12T001232.1	0.621086	0.661213	0.697934	0.680406	0.680377	0.715464	0.622452	0.772717	0.502452	0.658268
Sopim_BGV006775_12T001288.1	0	0	0.0893524	0	0.0732553	0.170041	0.073939	0.107278	0.0488192	0.0894069
Sopim_BGV006775_12T001712.1	0.483209	0.321127	0.323706	0.297941	0.300064	0.362926	0	0	0.0653189	0.00109609
Sopim_BGV006775_12T001853.1	0.255899	0.283128	0.283544	0.265854	0.26584	0.265851	0.00270189	0.061284	0.0463446	0.096183
Solyc_cer_BGV006865_01T000294.1	0	0	0	0	9.55165e-05	0	0	0	0	0
Solyc_cer_BGV006865_01T000861.1	0.29089	0.266453	0.266777	0.308349	0.314804	0.314678	0.25717	0.179897	0.199924	0.151345
Solyc_cer_BGV006865_01T001583.1	0.0405667	0.098878	0.132663	0.0425833	0.173602	0.213666	0.173659	0.195541	0.115146	0.128341
Solyc_cer_BGV006865_01T001825.1	0.279253	0.342783	0.516238	0.271231	0.345623	0.546435	0.341107	0.566997	0.34552	0.516931
Solyc_cer_BGV006865_01T002048.1	0.255887	0.337612	0.53869	0.248186	0.476323	0.603355	0.476317	0.603366	0.36865	0.539329
Solyc_cer_BGV006865_02T000294.1	0.30281	0.334278	0.333767	0.307677	0.307734	0.321763	0.11103	0.290943	0.143078	0.267893
Solyc_cer_BGV006865_02T000886.1	0.0444546	0.0315009	0.0315137	0.0615766	0.209228	0.209883	0.209861	0.0225666	0.0212974	0
Solyc_cer_BGV006865_02T000902.1	0	0.0452047	0.367626	0	0.0894271	0.36554	0.0901254	0.297515	0.0906346	0.279993
Solyc_cer_BGV006865_02T000946.1	0	0	0.0212328	0	9.57197e-05	0.16096	0	0.0350134	0	0.0214977
Solyc_cer_BGV006865_02T002620.1	0	0.0558032	0.194267	0	0.051627	0.110941	0.0515866	0.110935	0.0474343	0.100584
Solyc_cer_BGV006865_03T001152.1	0	0.0619676	0.14126	0.034194	0.13072	0.196015	0.130724	0.194036	0.0638515	0.141452
Solyc_cer_BGV006865_03T002574.1	0.122388	0.129466	0.194352	0.123548	0.15813	0.205935	0.158112	0.183325	0.140977	0.170149
Solyc_cer_BGV006865_04T001727.1	0.712935	0.699245	0.726536	0.742563	0.773768	0.77277	0.716637	0.695483	0.628709	0.685755
Solyc_cer_BGV006865_04T001964.1	0.501962	0.485818	0.529393	0.548008	0.547464	0.669349	0.408104	0.640609	0.39221	0.521967
Solyc_cer_BGV006865_04T002025.1	0	0	0	0	0	0	0	0	0	0
Solyc_cer_BGV006865_05T000131.1	0.399964	0.46219	0.5387	0.414261	0.501021	0.569168	0.501262	0.565238	0.442147	0.540163
Solyc_cer_BGV006865_05T001517.1	0	0	0	0	0	0	0	0	0	0
Solyc_cer_BGV006865_06T000064.1	0.566835	0.531027	0.587844	0.603743	0.679302	0.718061	0.601904	0.630363	0.503768	0.575285
Solyc_cer_BGV006865_06T000546.1	0.801699	0.826104	0.826071	0.91447	0.914396	0.911958	0.756386	0.912998	0.713846	0.731758
Solyc_cer_BGV006865_06T000988.1	0.302374	0.336186	0.536582	0.321805	0.327111	0.530423	0.326181	0.556534	0.376572	0.535894
Solyc_cer_BGV006865_06T001129.1	0.152973	0.163783	0.440488	0.17488	0.177274	0.350537	0.136923	0.34993	0.121139	0.409716
Solyc_cer_BGV006865_07T001355.1	0	0	0	0	0	9.10239e-05	0	0	0	0
Solyc_cer_BGV006865_08T001399.1	0	0	0	0	0	0	0	0	0	0
Solyc_cer_BGV006865_08T001656.1	0.015268	0.0154545	0.0420908	0.0179865	0.0179635	0.0179917	0.00273098	0.00232674	0	0.0429896
Solyc_cer_BGV006865_09T001283.1	0	0	0.0962894	0	0	0.0491159	0	0.0490784	0	0.0910188
Solyc_cer_BGV006865_09T002345.1	0.114855	0.102704	0.103008	0.104551	0.104355	0.104438	0.0410168	0.00225554	0.0492309	0
Solyc_cer_BGV006865_09T002446.1	0.0929057	0.0685184	0.0689154	0.0870136	0.144312	0.14455	0.14197	0.052173	0.0554215	0
Solyc_cer_BGV006865_10T001713.1	0.582359	0.58445	0.584357	0.627146	0.629986	0.572248	0.755946	0.625842	0.571188	0.581523
Solyc_cer_BGV006865_11T000146.1	0.746379	0.782938	0.762965	0.796442	0.931319	0.805775	0.9314	0.805514	0.749159	0.75743
Solyc_cer_BGV006865_11T000691.1	0.163559	0.182783	0.272458	0.155498	0.22069	0.297509	0.210661	0.291474	0.20024	0.267851
Solyc_cer_BGV006865_11T000820.1	0.293311	0.287587	0.357642	0.305015	0.328407	0.37656	0.314995	0.360691	0.264142	0.326996
Solyc_cer_BGV006865_11T001655.1	0	0	0	0	9.95423e-05	0	0	0	0	0
Solyc_cer_BGV006865_11T002262.1	0.295341	0.462115	0.485399	0.29102	0.542601	0.602381	0.54261	0.602244	0.452222	0.485555
Solyc_cer_BGV006865_12T000397.1	0.0199876	0.0248796	0.0262845	0.0237251	0.0393166	0.0392818	0.0391848	0	0.00266021	0.0123108
Solyc_cer_BGV006865_12T001360.1	0.351027	0.351001	0.350937	0.380433	0.380444	0.380305	0.359604	0.278748	0.284958	0.353198
Solyc_cer_BGV007931_00T000091.1	0.0499553	0.196323	0.220981	0.0461265	0.342449	0.284189	0.34234	0.276972	0.241058	0.215961
Solyc_cer_BGV007931_01T000519.1	0.529765	0.426453	0.442075	0.559304	0.626444	0.62637	0.618617	0.499231	0.42438	0.459855
Solyc_cer_BGV007931_01T002323.1	0.119957	0.118879	0.18067	0.118826	0.170114	0.224173	0.170621	0.220367	0.134114	0.180425
Solyc_cer_BGV007931_01T002482.1	0.134296	0.142959	0.143127	0.135929	0.135952	0.135784	0.0379482	0.00522286	0.045216	0.0293166
Solyc_cer_BGV007931_01T003797.1	0.159806	0.147438	0.322457	0.178066	0.250637	0.335441	0.262226	0.335845	0.203533	0.322276
Solyc_cer_BGV007931_02T002754.1	0	0	0.153244	0	0	0.18764	0	0.187486	0.0461375	0.153215
Solyc_cer_BGV007931_03T002983.1	0.139172	0.184014	0.228952	0.162593	0.225322	0.260809	0.225322	0.260938	0.186908	0.210468
Solyc_cer_BGV007931_04T000426.1	0.0456362	0.0604016	0.0601727	0.0519385	0.121057	0.121068	0.121109	0.016771	0.0510721	0.0333414
Solyc_cer_BGV007931_04T001267.1	0.621967	0.696578	0.641206	0.629252	0.849326	0.778207	0.849321	0.766544	0.67901	0.638724
Solyc_cer_BGV007931_04T001975.1	0.555202	0.526876	0.579553	0.527475	0.550171	0.60489	0.509641	0.58675	0.488343	0.536981
Solyc_cer_BGV007931_04T002498.1	0	0	0.0390566	0	0	0.103449	0	0.104078	0	0.0386168
Solyc_cer_BGV007931_05T000936.1	0.207466	0.39487	0.571558	0.172879	0.409786	0.711192	0.409794	0.710981	0.387027	0.571653
Solyc_cer_BGV007931_06T001001.1	0.499963	0.590468	0.612111	0.488292	0.633229	0.678369	0.632973	0.629993	0.538163	0.601491
Solyc_cer_BGV007931_06T001041.1	0.519554	0.496483	0.496531	0.545318	0.582591	0.581458	0.548707	0.453316	0.449329	0.433579
Solyc_cer_BGV007931_06T001218.1	0	0	0	0	0	0	0	0	0	0
Solyc_cer_BGV007931_07T001901.1	0	0	0	0	0	9.38276e-05	0	0	0	0
Solyc_cer_BGV007931_07T002477.1	0.134615	0.171055	0.171056	0.148017	0.148026	0.284279	0	0	0	0
Solyc_cer_BGV007931_08T000563.1	0.0553052	0.0843148	0.0838774	0.0759133	0.0931705	0.093553	0.0929539	0.0529473	0.0478757	0.0589876
Solyc_cer_BGV007931_08T000791.1	0.594821	0.547403	0.644599	0.566965	0.59001	0.712364	0.583102	0.712353	0.539145	0.644365
Solyc_cer_BGV007931_08T000914.1	0.0937465	0.125928	0.131068	0.108195	0.108098	0.10805	0.0170828	0.0130239	0.0271109	0.0586518
Solyc_cer_BGV007931_08T001325.1	0.328474	0.375318	0.433815	0.382979	0.383079	0.409222	0.145443	0.0478452	0.167037	0.133151
Solyc_cer_BGV007931_08T001525.1	0.34859	0.323287	0.343241	0.357689	0.35743	0.381198	0.298519	0.276416	0.32358	0.227533
Solyc_cer_BGV007931_09T001061.1	0.222561	0.224976	0.273146	0.23295	0.232822	0.27762	0.137392	0.224568	0.126281	0.227037
Solyc_cer_BGV007931_10T000610.1	0.226264	0.242714	0.242788	0.23806	0.237999	0.255594	0.10341	0.101855	0.095889	0.134691
Solyc_cer_BGV007931_10T000723.1	0.0533198	0.174656	0.20759	0.0528215	0.205958	0.261621	0.206013	0.221495	0.186407	0.190359
Solyc_cer_BGV007931_10T000919.1	0.474307	0.487293	0.556776	0.508851	0.566107	0.59021	0.567126	0.585603	0.459047	0.564551
Solyc_cer_BGV007931_11T000146.1	0	9.79948e-05	0.022356	0	0	9.95752e-05	0	0	0	0.0223641
Solyc_cer_BGV007931_11T000161.1	0.0733045	0.103372	0.102929	0.0791855	0.0785998	0.0785766	0.0110697	0	0	0
Solyc_cer_BGV007931_11T001535.1	0.232514	0.204114	0.203706	0.214995	0.215136	0.300039	0.108967	0	0.0888789	0.0440329
Solyc_cer_BGV007931_12T001315.1	0.00922415	0	0.0337329	0.0118826	0.0118331	0.0332123	0	0.0312708	0	0.0337326
Solyc_cer_BGV007989_01T001071.1	0.617907	0.689102	0.688927	0.696109	0.697568	0.69617	0.642525	0.474892	0.598464	0.489615
Solyc_cer_BGV007989_01T003573.1	0.490003	0.62193	0.623561	0.492645	0.753609	0.717927	0.753592	0.638043	0.590824	0.620131
Solyc_cer_BGV007989_02T000232.1	0.276046	0.297289	0.306799	0.318338	0.328643	0.328343	0.294095	0.23872	0.191758	0.23951
Solyc_cer_BGV007989_02T002727.1	0.430284	0.476165	0.476258	0.433804	0.505974	0.51725	0.479172	0.424077	0.43837	0.406375
Solyc_cer_BGV007989_03T000763.1	0.448877	0.449879	0.475694	0.491808	0.495275	0.485582	0.335165	0.419316	0.357705	0.436173
Solyc_cer_BGV007989_03T001110.1	0	0	0	0	0	0	0	0	0	0
Solyc_cer_BGV007989_03T002885.1	0.675686	0.70213	0.695444	0.68752	0.72434	0.729279	0.70297	0.682805	0.610375	0.620708
Solyc_cer_BGV007989_03T003066.1	0	0	0	0	0	0	0	0	0	0
Solyc_cer_BGV007989_04T001581.1	0.150612	0.160142	0.161649	0.160012	0.160236	0.160578	0.152095	0.0873685	0.108054	0.094337
Solyc_cer_BGV007989_04T001898.1	0.080491	0.0779034	0.0779153	0.081466	0.0814565	0.0814907	0.0243899	0	0.0180691	0.0210675
Solyc_cer_BGV007989_05T000475.1	0.372179	0.393603	0.544186	0.392245	0.425112	0.590866	0.392659	0.591215	0.378272	0.54446
Solyc_cer_BGV007989_06T001767.1	0.991753	0.989207	0.988727	1	0.999921	1	0.709445	0.44293	0.611508	0.534826
Solyc_cer_BGV007989_06T001922.1	0	0	0.127371	0	0.000840944	0.15096	0.000910245	0.151111	0	0.127372
Solyc_cer_BGV007989_08T001893.1	0.22299	0.315412	0.495331	0.216029	0.276928	0.490786	0.256286	0.488446	0.327454	0.495515
Solyc_cer_BGV007989_09T000461.1	0.633972	0.599737	0.720974	0.684785	0.694316	0.730673	0.591025	0.697164	0.540884	0.718163
Solyc_cer_BGV007989_09T001801.1	0	0.00539106	0.0895712	0	0.0806434	0.138517	0.081518	0.096655	0.0483633	0.0895902
Solyc_cer_BGV007989_09T001954.1	0.0710237	0.0787233	0.209764	0.0752879	0.129788	0.180187	0.115551	0.180664	0.093758	0.210047
Solyc_cer_BGV007989_09T002434.1	0.434096	0.493137	0.506714	0.474179	0.474045	0.514809	0.398141	0.370981	0.395592	0.418585
Solyc_cer_BGV007989_10T000056.1	0	0	0.0773982	0	0.0155865	0.180627	0.0158025	0.181004	0.0520464	0.0779592
Solyc_cer_BGV007989_11T000670.1	0.0974517	0.114014	0.187208	0.099477	0.158651	0.209388	0.160315	0.209457	0.151103	0.187403
Solyc_cer_BGV007989_11T001283.1	0.601481	0.665367	0.657214	0.620782	0.620786	0.626482	0.383559	0.447654	0.367189	0.463695
Solyc_cer_BGV007989_11T001654.1	0.0936793	0.0910211	0.0912656	0.0918172	0.10178	0.103786	0.10134	0.0844791	0.044494	0.0325518
Solyc_cer_BGV007989_11T001740.1	0.0597205	0.0227366	0.0439039	0.066009	0.0712826	0.076705	0.0588939	0.073099	0.0498514	0.0439115
Solyc_cer_BGV007989_12T000346.1	0.197177	0.573976	0.595287	0.196719	0.72305	0.714672	0.722868	0.714637	0.577806	0.595315
Solyc_cer_BGV007989_12T002069.1	0.215132	0.458677	0.533572	0.166223	0.619582	0.562992	0.618982	0.562957	0.468708	0.525602
Solyc_Brandywine_00T000023.1	0.134479	0.133453	0.133184	0.142895	0.142928	0.142827	0.0471056	0	0.0190637	0
Solyc_Brandywine_00T000028.1	0.0558875	0.124367	0.169369	0.04243	0.169283	0.23706	0.169276	0.215778	0.139232	0.169812
Solyc_Brandywine_00T000048.1	0.608879	0.64469	0.644465	0.673283	0.672752	0.676375	0.572457	0.56891	0.453684	0.550832
Solyc_Brandywine_01T000017.1	0.169804	0.159373	0.27503	0.16454	0.17622	0.287034	0.167509	0.269044	0.16594	0.275246
Solyc_Brandywine_01T000030.1	0	0.0117386	0.123261	0	0.00551178	0.141793	0.0057992	0.140611	0.0436207	0.123664
Solyc_Brandywine_01T000061.1	0.381429	0.452432	0.521022	0.389398	0.503585	0.558723	0.537767	0.554289	0.438865	0.525315
Solyc_Brandywine_01T000080.1	0.213454	0.184218	0.47757	0.208728	0.208978	0.540768	0.139868	0.541136	0.146832	0.473245
Solyc_Brandywine_01T000095.1	0	0.00093577	0.0604135	0	0.0905716	0.0902737	0.0908059	0.00667977	0	0.0604762
Solyc_Brandywine_01T000327.1	0.314718	0.27368	0.273397	0.319846	0.320105	0.329687	0.191142	0.217925	0.22435	0.18775
Solyc_Brandywine_01T000490.1	0.26988	0.212717	0.292506	0.262218	0.266409	0.283455	0.262295	0.266265	0.249127	0.273924
Solyc_Brandywine_01T000493.1	0.240551	0.275842	0.476354	0.253982	0.305697	0.453427	0.30586	0.441526	0.289704	0.429696
Solyc_Brandywine_01T000511.1	0.340062	0.330784	0.330579	0.369397	0.369368	0.384579	0.160501	0.180519	0.202253	0.100746
Solyc_Brandywine_01T000543.1	0	0.0452956	0.16878	0	0.019065	0.228682	0.020053	0.228733	0.0483227	0.168793
Solyc_Brandywine_01T000685.1	0.671169	0.685629	0.720058	0.723842	0.753337	0.764385	0.741949	0.764013	0.679655	0.720091
Solyc_Brandywine_01T000795.1	0.554281	0.504289	0.503982	0.619064	0.616267	0.62803	0.541357	0.689398	0.461589	0.558397
Solyc_Brandywine_01T001022.1	0.0973323	0.221026	0.346801	0.10802	0.365138	0.338809	0.36518	0.312187	0.235504	0.310824
Solyc_Brandywine_01T001072.1	0.419358	0.43283	0.500392	0.434759	0.573021	0.580994	0.572576	0.553684	0.417785	0.500779
Solyc_Brandywine_01T001089.1	0.0519912	0.162667	0.23468	0.0642843	0.232293	0.271592	0.232176	0.271726	0.181837	0.234751
Solyc_Brandywine_01T001480.1	0.23493	0.239133	0.301397	0.233458	0.233414	0.293233	0.231799	0.32493	0.221569	0.315609
Solyc_Brandywine_01T001482.1	0	0	9.6831e-05	0	0	0	0	0	0	0
Solyc_Brandywine_01T001525.1	0	0	9.93468e-05	0	0	0	0	0.0220206	0	0
Solyc_Brandywine_01T001620.1	0.442369	0.410512	0.440283	0.467658	0.598707	0.599118	0.598404	0.4692	0.397699	0.421948
Solyc_Brandywine_01T001778.1	0.557237	0.56374	0.563872	0.593024	0.592743	0.5927	0.426568	0.268481	0.372407	0.315281
Solyc_Brandywine_01T001845.1	0	0.0134027	0.326039	0	0.0305147	0.235176	0.0305272	0.221553	0.0510662	0.160313
Solyc_Brandywine_01T001893.1	0.102802	0.0927862	0.127903	0.0983961	0.098308	0.120473	0.0378647	0.0960549	0.0914635	0.12829
Solyc_Brandywine_01T001958.1	0.129745	0.107569	0.106044	0.116808	0.11678	0.116806	0.109347	0.0549817	0.0625297	0.0679951
Solyc_Brandywine_01T002020.1	0.0254187	0.040219	0.0504482	0.029142	0.0304542	0.0848776	0.0298709	0.0848629	0.0120282	0.0413751
Solyc_Brandywine_01T002041.1	0.390188	0.344942	0.480666	0.383429	0.383491	0.488949	0.24734	0.485356	0.324469	0.485305
Solyc_Brandywine_01T002116.1	0.0834496	0.227549	0.348595	0.0844376	0.315961	0.323536	0.315828	0.301947	0.229071	0.28225
Solyc_Brandywine_01T002137.1	0.134115	0.173062	0.172885	0.152656	0.152832	0.152735	0	0.00650882	0.00464675	0.0173772
Solyc_Brandywine_01T002166.1	0.111205	0.277744	0.362167	0.128665	0.296992	0.405935	0.297181	0.378914	0.323227	0.362225
Solyc_Brandywine_01T002168.1	0.65164	0.695109	0.665133	0.700501	0.735063	0.734901	0.635163	0.591532	0.635837	0.568621
Solyc_Brandywine_01T002176.1	0.0908146	0.146556	0.202948	0.100176	0.239023	0.224755	0.205611	0.219987	0.153338	0.202943
Solyc_Brandywine_01T002248.1	0.486758	0.528834	0.610591	0.478852	0.649479	0.622172	0.634195	0.584015	0.528992	0.608639
Solyc_Brandywine_01T002263.1	0.16143	0.151808	0.204235	0.155309	0.165004	0.243576	0.153945	0.222597	0.159227	0.173199
Solyc_Brandywine_01T002269.1	0.654778	0.619895	0.599111	0.686824	0.732955	0.662749	0.709189	0.650921	0.595817	0.596163
Solyc_Brandywine_01T002306.1	0	0.0223278	0.0220623	0	0.00703286	0.02078	0.00780682	0.0206097	0.0184888	0.00576539
Solyc_Brandywine_01T002325.1	0.25747	0.282813	0.345464	0.279448	0.326625	0.414628	0.326736	0.414654	0.306331	0.345485
Solyc_Brandywine_01T002493.1	0	0.0531834	0.186137	0	0.0785789	0.373937	0.0788334	0.253983	0.0905738	0.186353
Solyc_Brandywine_01T002495.1	0	0	0.0104493	0	9.48217e-05	9.45254e-05	0	0	0	0
Solyc_Brandywine_01T002589.1	0.311408	0.430027	0.501744	0.325324	0.553825	0.518709	0.553639	0.51881	0.431125	0.502516
Solyc_Brandywine_01T002616.1	0	0.00828014	0.00818893	0	0	0.0252663	0	0	0	0
Solyc_Brandywine_01T002620.1	0.123055	0.173099	0.391601	0.102324	0.165334	0.440179	0.165117	0.418399	0.207741	0.3825
Solyc_Brandywine_01T002689.1	0	0	0.0356788	0	0	0	0	0	0	0.0356387
Solyc_Brandywine_01T002791.1	0	0	0	0	0	0	0	0	0	0
Solyc_Brandywine_01T002811.1	0.185117	0.226731	0.29983	0.184323	0.204676	0.325732	0.203642	0.325523	0.239344	0.299814
Solyc_Brandywine_01T002814.1	0	0.0993838	0.187622	0	0.161609	0.232731	0.160952	0.232752	0.1427	0.187742
Solyc_Brandywine_01T002856.1	0.736479	0.719118	0.724212	0.786921	0.812773	0.793484	0.757052	0.707784	0.689999	0.685856
Solyc_Brandywine_01T002964.1	0.373871	0.41932	0.443785	0.407389	0.407142	0.428452	0.157193	0.118318	0.157899	0.227602
Solyc_Brandywine_01T002982.1	0.514797	0.591591	0.612899	0.56493	0.689083	0.68874	0.68913	0.688578	0.546292	0.612907
Solyc_Brandywine_01T003099.1	0.290414	0.418167	0.425429	0.278309	0.459625	0.440164	0.45961	0.432821	0.41195	0.423615
Solyc_Brandywine_01T003112.1	0.173994	0.173902	0.17382	0.187311	0.187219	0.187209	0.108789	0.0727092	0.0842254	0.102082
Solyc_Brandywine_01T003132.1	0.176347	0.195805	0.367753	0.173483	0.230972	0.438055	0.221753	0.435567	0.204524	0.367657
Solyc_Brandywine_01T003182.1	0.163873	0.24852	0.453816	0.183354	0.354995	0.452827	0.354364	0.444569	0.270978	0.414996
Solyc_Brandywine_01T003284.1	0.762057	0.721657	0.756879	0.804363	0.816681	0.834151	0.728891	0.683562	0.68077	0.761527
Solyc_Brandywine_01T003515.1	0.117537	0.250597	0.25755	0.112222	0.260744	0.286599	0.26095	0.277829	0.264999	0.242677
Solyc_Brandywine_01T003517.1	0.317184	0.263998	0.294732	0.327605	0.36122	0.392587	0.333898	0.348777	0.267909	0.252325
Solyc_Brandywine_01T003543.1	0.211535	0.230691	0.286829	0.22823	0.340898	0.340593	0.326284	0.231711	0.223804	0.26804
Solyc_Brandywine_01T003654.1	0.666102	0.688621	0.72149	0.60869	0.70968	0.801839	0.709692	0.803341	0.666336	0.721473
Solyc_Brandywine_01T003763.1	0.236718	0.307535	0.307517	0.266463	0.442124	0.442113	0.441963	0.224965	0.310084	0.186634
Solyc_Brandywine_01T003770.1	0	0	0	0	0	0	0	0	0	0
Solyc_Brandywine_01T003771.1	0.234804	0.36756	0.343682	0.276825	0.537475	0.433255	0.536962	0.428034	0.355617	0.343773
Solyc_Brandywine_01T003786.1	0.00164822	0.0503762	0.0505166	0.00323601	0.104413	0.104321	0.104209	0.0867024	0.0801777	0.0407436
Solyc_Brandywine_01T003838.1	0.154208	0.401147	0.53018	0.195137	0.517947	0.603834	0.519044	0.603881	0.414077	0.529921
Solyc_Brandywine_01T004168.1	0.281219	0.335435	0.499374	0.26647	0.475087	0.470396	0.475002	0.469805	0.378295	0.466934
Solyc_Brandywine_01T004302.1	0.611883	0.649134	0.621176	0.633578	0.859239	0.756716	0.858845	0.644461	0.622867	0.599756
Solyc_Brandywine_02T000049.1	0.144898	0.236092	0.371605	0.165451	0.303365	0.363621	0.303544	0.363876	0.252973	0.310766
Solyc_Brandywine_02T000078.1	0.0364826	0.0557466	0.0557223	0.0317998	0.0316715	0.0310298	0	0	0	0
Solyc_Brandywine_02T000100.1	0.0232804	0.0601947	0.120714	0.0249494	0.0910683	0.0995051	0.0910528	0.0995871	0.0773111	0.0857358
Solyc_Brandywine_02T000102.1	0.202214	0.240396	0.271756	0.217229	0.410008	0.408677	0.410175	0.305377	0.247951	0.271076
Solyc_Brandywine_02T000140.1	0.0684643	0.0557423	0.0558279	0.0731252	0.073095	0.0730714	0.0329994	0.027127	0.0112938	0.0255129
Solyc_Brandywine_02T000256.1	0.355731	0.376904	0.41416	0.395086	0.410956	0.470254	0.338672	0.40677	0.32034	0.41346
Solyc_Brandywine_02T000302.1	0.211065	0.159269	0.159173	0.197267	0.216351	0.217924	0.195874	0.1954	0.163091	0.144732
Solyc_Brandywine_02T000316.1	0.145282	0.135567	0.243908	0.123841	0.176798	0.361997	0.176438	0.28382	0.154355	0.243857
Solyc_Brandywine_02T000333.1	0	0.277572	0.460025	0	0.235103	0.479532	0.234938	0.504349	0.311265	0.435212
Solyc_Brandywine_02T000344.1	0.0860878	0.115054	0.114663	0.0957723	0.0958118	0.0956248	0	0	0	0
Solyc_Brandywine_02T000460.1	0	0	0.105174	0	9.69302e-05	9.94295e-05	0	0	0	0.0466809
Solyc_Brandywine_02T000557.1	0.0878623	0.0554467	0.0777419	0.0860941	0.0856411	0.124994	0.0092538	0.113307	0.0289607	0.0692076
Solyc_Brandywine_02T000558.1	0.130837	0.136451	0.142321	0.125862	0.125855	0.135684	0.0516259	0.109959	0.0565528	0.100899
Solyc_Brandywine_02T000569.1	0.818939	0.814657	0.880468	0.885382	0.885491	0.942408	0.701729	0.906867	0.728234	0.863351
Solyc_Brandywine_02T000616.1	0.306869	0.297519	0.297348	0.336315	0.347348	0.34728	0.312712	0.239562	0.221108	0.221652
Solyc_Brandywine_02T000648.1	0.499838	0.679933	0.660539	0.510181	0.630911	0.553984	0.623328	0.434743	0.650163	0.49521
Solyc_Brandywine_02T000689.1	0.0961487	0.14623	0.21612	0.0804912	0.155	0.215397	0.14412	0.21355	0.167464	0.216241
Solyc_Brandywine_02T000739.1	0.252708	0.232098	0.239004	0.265838	0.28271	0.282285	0.247554	0.201423	0.197299	0.197514
Solyc_Brandywine_02T000740.1	0.513996	0.611254	0.600619	0.500078	0.696945	0.64975	0.69712	0.649985	0.595885	0.600569
Solyc_Brandywine_02T000742.1	0.06606	0.0915884	0.129166	0.0775962	0.0998764	0.0999709	0.101731	0	0.0720297	0.128796
Solyc_Brandywine_02T000817.1	0.299429	0.331593	0.331474	0.300924	0.324705	0.331905	0.324711	0.317892	0.336656	0.28132
Solyc_Brandywine_02T000901.1	0.482353	0.516298	0.516678	0.519383	0.579766	0.581369	0.645929	0.407699	0.479533	0.429962
Solyc_Brandywine_02T000902.1	0.227968	0.23532	0.235251	0.235206	0.235203	0.235352	0.218625	0.204419	0.20104	0.21788
Solyc_Brandywine_02T000906.1	0.312895	0.318035	0.353894	0.32417	0.324164	0.345487	0.340348	0.318318	0.278553	0.400736
Solyc_Brandywine_02T000991.1	0.194932	0.19811	0.293679	0.20295	0.257342	0.36592	0.257463	0.339269	0.213733	0.293746
Solyc_Brandywine_02T001029.1	0.200007	0.197531	0.23477	0.212814	0.212604	0.280506	0.0940031	0.241167	0.129304	0.185053
Solyc_Brandywine_02T001069.1	0.238645	0.306501	0.387541	0.25203	0.275267	0.35578	0.28393	0.313973	0.264215	0.38904
Solyc_Brandywine_02T001071.1	0	0.0103352	0.0742268	0	0.00838453	0.124403	0.00846006	0.124659	0.0300003	0.0743266
Solyc_Brandywine_02T001072.1	0.343188	0.442964	0.439928	0.354765	0.574794	0.489418	0.574772	0.48949	0.422598	0.439967
Solyc_Brandywine_02T001080.1	0.358858	0.331199	0.345007	0.38754	0.389425	0.396851	0.323379	0.29632	0.285462	0.282313
Solyc_Brandywine_02T001213.1	0.183304	0.1684	0.205775	0.19008	0.189972	0.211189	0.15744	0.172225	0.194311	0.197367
Solyc_Brandywine_02T001214.1	0.260745	0.176685	0.176594	0.277883	0.283651	0.284088	0.186842	0.0460941	0.125504	0.0750633
Solyc_Brandywine_02T001219.1	0.0180432	0.0142799	0.0144611	0.0180061	0.0182496	0.0179982	0	0	0	0
Solyc_Brandywine_02T001229.1	0.155766	0.378437	0.502575	0.132757	0.517489	0.504283	0.517509	0.562055	0.400021	0.492565
Solyc_Brandywine_02T001230.1	0.0470633	0.0620835	0.191221	0.0508768	0.0563018	0.30556	0.0525741	0.265143	0.0742915	0.191491
Solyc_Brandywine_02T001310.1	0	0	0	0	9.70976e-05	0.0515317	0	0.0248118	0	0
Solyc_Brandywine_02T001327.1	0.0688289	0.121093	0.223585	0.0706646	0.209199	0.275908	0.209068	0.275879	0.138613	0.223665
Solyc_Brandywine_02T001330.1	0.385561	0.389332	0.465653	0.382209	0.399043	0.472549	0.359363	0.453013	0.349095	0.44645
Solyc_Brandywine_02T001394.1	0.999729	0.968836	0.978144	0.999923	0.99992	1	1	1	0.936597	0.990256
Solyc_Brandywine_02T001471.1	0.168006	0.158124	0.164874	0.189821	0.189154	0.18912	0.103286	0.0734431	0.099995	0.131412
Solyc_Brandywine_02T001601.1	0.141427	0.149709	0.172994	0.126123	0.125536	0.172684	0.0458495	0.138243	0.0372532	0.118637
Solyc_Brandywine_02T001708.1	0	0	0	0	0	0	0	0	0	0
Solyc_Brandywine_02T001709.1	0.0152288	0.064296	0.190479	0.00855908	0.120167	0.252248	0.119128	0.239047	0.0812141	0.191444
Solyc_Brandywine_02T001723.1	0.039009	0.0398017	0.0398152	0.0393122	0.0393023	0.0373772	0	0	0	0
Solyc_Brandywine_02T001729.1	0.665077	0.688482	0.691724	0.685977	0.687085	0.687266	0.67712	0.423209	0.49866	0.43241
Solyc_Brandywine_02T001733.1	0	0	0	0	0	0	0	0	0	0
Solyc_Brandywine_02T001747.1	0.134523	0.15524	0.177856	0.116753	0.131466	0.21422	0.131598	0.203134	0.166783	0.159545
Solyc_Brandywine_02T001755.1	0.595724	0.58765	0.587747	0.629391	0.676135	0.674877	0.609947	0.544662	0.527307	0.475055
Solyc_Brandywine_02T001793.1	0.725326	0.750472	0.724901	0.771571	0.942503	0.840129	0.942349	0.84013	0.711718	0.724901
Solyc_Brandywine_02T001803.1	0.910083	0.900815	0.887821	0.958742	1	0.98674	1	0.92885	0.875203	0.846613
Solyc_Brandywine_02T001808.1	0.0389519	0.068633	0.122127	0.0412153	0.101715	0.204453	0.101745	0.156216	0.0699738	0.122127
Solyc_Brandywine_02T001818.1	0.0527193	0.0547157	0.0546783	0.0661767	0.0662029	0.0661899	0	0	0.00387026	0
Solyc_Brandywine_02T001832.1	0	0	9.96279e-05	0	0	0	0	0	0	0
Solyc_Brandywine_02T001848.1	0.0844959	0.163343	0.287428	0.0851957	0.178237	0.355232	0.178328	0.293236	0.175351	0.28744
Solyc_Brandywine_02T001914.1	0.602565	0.57711	0.58601	0.624651	0.625705	0.666232	0.551979	0.57482	0.497799	0.516509
Solyc_Brandywine_02T001918.1	0	0.0574531	0.359155	0	0.0980298	0.444836	0.097778	0.422961	0.126171	0.358536
Solyc_Brandywine_02T001921.1	0.531747	0.626058	0.651797	0.494302	0.778735	0.772545	0.778674	0.772549	0.604862	0.651799
Solyc_Brandywine_02T001983.1	0.314365	0.521381	0.61696	0.306825	0.586442	0.796453	0.586581	0.796432	0.533595	0.616961
Solyc_Brandywine_02T001987.1	0.358042	0.307328	0.354593	0.35327	0.352401	0.41463	0.243079	0.124156	0.361285	0
Solyc_Brandywine_02T001988.1	0.0790599	0.0609349	0.0611358	0.0749971	0.0754268	0.0750525	0	0	0.0133155	0
Solyc_Brandywine_02T002027.1	0.123405	0.131684	0.131697	0.132867	0.132847	0.13286	0	0	0	0
Solyc_Brandywine_02T002191.1	0.280116	0.279431	0.331505	0.296289	0.349267	0.381147	0.319404	0.323414	0.256391	0.267523
Solyc_Brandywine_02T002199.1	0.00899203	0.091515	0.225456	0.00258113	0.182585	0.327383	0.181968	0.258196	0.119134	0.225465
Solyc_Brandywine_02T002201.1	0.0796123	0.0284642	0.0279833	0.0346533	0.0345542	0.112448	0	0.11134	0.00863512	0
Solyc_Brandywine_02T002211.1	0.102683	0.309677	0.387875	0.0948265	0.370925	0.441278	0.370958	0.419774	0.314733	0.362544
Solyc_Brandywine_02T002224.1	0.492994	0.388106	0.396428	0.473121	0.468041	0.490302	0.24322	0.43443	0.339176	0.371988
Solyc_Brandywine_02T002307.1	0.321995	0.305883	0.352094	0.31538	0.33048	0.320672	0.3119	0.310792	0.2993	0.351531
Solyc_Brandywine_02T002311.1	0.281406	0.237357	0.237341	0.296786	0.34184	0.342534	0.343437	0.304422	0.261868	0.209077
Solyc_Brandywine_02T002315.1	0.0150833	0.0271154	0.0291048	0.0151597	0.0370429	0.0358722	0.0367238	0	0.00700369	0.0206035
Solyc_Brandywine_02T002408.1	0.855029	0.904914	0.884448	0.813281	0.943038	0.969701	0.943026	0.969867	0.878172	0.884452
Solyc_Brandywine_02T002415.1	0.193972	0.151012	0.150092	0.203071	0.416484	0.403811	0.403601	0.219544	0.184483	0.160261
Solyc_Brandywine_02T002421.1	0.259794	0.255166	0.25507	0.278319	0.305153	0.310626	0.298084	0.26478	0.23663	0.221843
Solyc_Brandywine_02T002456.1	0.355087	0.312386	0.308246	0.353959	0.353487	0.352877	0.226912	0.230961	0.221209	0.252315
Solyc_Brandywine_02T002473.1	0	0	0.089583	0	0	0.117471	0	0.118556	0.0220201	0.0894152
Solyc_Brandywine_02T002523.1	0.217073	0.216389	0.216359	0.232373	0.232384	0.229871	0.0668613	0	0.0654396	0.051375
Solyc_Brandywine_02T002538.1	0.468495	0.416416	0.585731	0.480403	0.485936	0.651065	0.44348	0.648686	0.4245	0.58484
Solyc_Brandywine_02T002557.1	0.169231	0.165025	0.164906	0.176593	0.188579	0.188765	0.14838	0.077443	0.152618	0.0843516
Solyc_Brandywine_02T002562.1	0.238622	0.228729	0.229095	0.197728	0.340458	0.340724	0.341113	0.271162	0.25745	0.106241
Solyc_Brandywine_02T002589.1	0.378748	0.474793	0.502934	0.380132	0.571592	0.499984	0.571685	0.500798	0.448758	0.519539
Solyc_Brandywine_02T002593.1	0.358771	0.416118	0.552227	0.354814	0.554848	0.5816	0.542107	0.580737	0.435518	0.539356
Solyc_Brandywine_02T002640.1	0.287707	0.244003	0.288104	0.278903	0.31411	0.377907	0.279001	0.348388	0.221106	0.279631
Solyc_Brandywine_02T002763.1	0.461302	0.655122	0.664702	0.443924	0.567139	0.68379	0.525593	0.661184	0.633151	0.59601
Solyc_Brandywine_02T002789.1	0.891713	0.834769	0.858342	0.925703	0.958002	0.954427	0.828018	0.898993	0.80537	0.838729
Solyc_Brandywine_02T002799.1	0.141229	0.214057	0.27871	0.14844	0.37621	0.373299	0.376598	0.282377	0.201659	0.251218
Solyc_Brandywine_02T002802.1	0.036402	0.0372645	0.0378413	0.038322	0.0380735	0.0379452	0	0	0	0
Solyc_Brandywine_02T002836.1	0.60388	0.544161	0.620792	0.650207	0.685513	0.667242	0.670978	0.656244	0.49506	0.618284
Solyc_Brandywine_02T002894.1	0.479396	0.566307	0.612901	0.51009	0.591425	0.688798	0.591221	0.658481	0.529446	0.606564
Solyc_Brandywine_02T002911.1	0.334944	0.350701	0.348532	0.339271	0.33909	0.357356	0.256892	0.290568	0.265391	0.233042
Solyc_Brandywine_02T002925.1	0.820554	0.755749	0.815525	0.851149	0.850758	0.934226	0.620384	0.925526	0.72989	0.808108
Solyc_Brandywine_02T002931.1	0.160437	0.154906	0.252656	0.144692	0.149993	0.278217	0.122427	0.283747	0.135556	0.248434
Solyc_Brandywine_02T002936.1	0.00635336	0.0192046	0.0404675	0.0136762	0.108057	0.123464	0.108189	0.0914987	0.0134245	0.0402911
Solyc_Brandywine_02T002966.1	0.190426	0.328036	0.37296	0.201603	0.355836	0.387018	0.356672	0.386492	0.312911	0.363151
Solyc_Brandywine_02T003005.1	0.318074	0.358	0.409411	0.332612	0.466021	0.433931	0.465979	0.426228	0.364892	0.380801
Solyc_Brandywine_02T003073.1	0.0139303	0.00513495	0.154345	0.0149207	0.425579	0.443113	0.426313	0.240184	0.0508771	0.154713
Solyc_Brandywine_02T003134.1	0	0	0	0	0	0	0	0	0	0
Solyc_Brandywine_02T003182.1	0.436032	0.557809	0.558288	0.395383	0.700612	0.7014	0.700414	0.637474	0.558764	0.524167
Solyc_Brandywine_02T003203.1	0.552628	0.583944	0.633664	0.536951	0.578422	0.590421	0.57873	0.588926	0.548647	0.633884
Solyc_Brandywine_02T003299.1	0.12009	0.133968	0.133945	0.169707	0.290523	0.290597	0.291022	0.0118785	0.134557	0.0533796
Solyc_Brandywine_03T000321.1	0.0737698	0.0583244	0.0588696	0.0443289	0.0438324	0.049996	0.0408953	0	0.0468006	0
Solyc_Brandywine_03T000513.1	0.30797	0.334294	0.337206	0.319741	0.423066	0.418433	0.423117	0.358343	0.351588	0.327423
Solyc_Brandywine_03T000624.1	0	9.94866e-05	0	0	0	0	0	0	0	0
Solyc_Brandywine_03T000803.1	0	0	0	0	9.51072e-05	0.0150726	0	0.0150967	0	0
Solyc_Brandywine_03T000861.1	0	0	0.063832	0	0	0.0237048	0	0.0236662	0	0.0639739
Solyc_Brandywine_03T000922.1	0	0.0961251	0.247735	0	0.0734235	0.187698	0.0735728	0.111849	0.104821	0.153994
Solyc_Brandywine_03T000953.1	0.00823816	0	0.0183444	0	0	0.00661454	0	0.00653617	0	0.0183203
Solyc_Brandywine_03T000999.1	0	0.0094903	0.00949181	0	0	0	0	0	0	0
Solyc_Brandywine_03T001085.1	0.176078	0.354437	0.373165	0.220629	0.430648	0.395092	0.429379	0.363313	0.323944	0.353862
Solyc_Brandywine_03T001475.1	0.167143	0.154495	0.154549	0.172568	0.172455	0.176409	0.193382	0.155724	0.142726	0.0606062
Solyc_Brandywine_03T001490.1	0.349395	0.443798	0.501362	0.354679	0.547245	0.574868	0.545354	0.466606	0.44247	0.470809
Solyc_Brandywine_03T001845.1	0	0	0.00255074	0	0.0142497	0.0142772	0.0143493	0.00462511	0	0.00276544
Solyc_Brandywine_03T002234.1	0.243555	0.31192	0.393056	0.224947	0.244189	0.404711	0.192794	0.378065	0.301636	0.359311
Solyc_Brandywine_03T002252.1	0.379256	0.428742	0.646236	0.396387	0.43747	0.729577	0.415046	0.725035	0.456487	0.643682
Solyc_Brandywine_03T002321.1	0.63531	0.606971	0.614735	0.649292	0.666619	0.676017	0.6374	0.632885	0.579484	0.573618
Solyc_Brandywine_03T002460.1	0.108169	0.165605	0.165909	0.0936226	0.346604	0.347026	0.346524	0.209234	0.216408	0.168332
Solyc_Brandywine_03T002900.1	0.0537446	0.0554819	0.0555262	0.0569019	0.056955	0.070072	0.0350025	0.0551039	0.0545467	0.0644371
Solyc_Brandywine_03T003183.1	0.667133	0.635371	0.686014	0.696562	0.700383	0.783359	0.678788	0.779714	0.586093	0.685804
Solyc_Brandywine_03T003216.1	0.164721	0.249593	0.307991	0.191276	0.413529	0.361828	0.413534	0.35095	0.258639	0.307957
Solyc_Brandywine_03T003379.1	0.540347	0.575418	0.660625	0.568244	0.653565	0.706557	0.66454	0.723592	0.53767	0.677851
Solyc_Brandywine_04T000110.1	0.238722	0.272341	0.275673	0.262879	0.345724	0.345598	0.345785	0.271891	0.254195	0.264269
Solyc_Brandywine_04T000225.1	0	9.94501e-05	0.0409909	0	0	0.0768895	0	0.0421407	0.0211315	0.0429461
Solyc_Brandywine_04T000240.1	0.162552	0.148255	0.255851	0.168838	0.196517	0.288408	0.181752	0.250563	0.115198	0.230349
Solyc_Brandywine_04T000247.1	0.217044	0.248569	0.311761	0.241031	0.240976	0.296221	0.229089	0.31594	0.196125	0.349379
Solyc_Brandywine_04T000251.1	0.270321	0.292271	0.342498	0.274731	0.466989	0.371152	0.466999	0.367816	0.293842	0.337845
Solyc_Brandywine_04T000353.1	0.69662	0.693864	0.796424	0.761603	0.869165	0.869232	0.86948	0.785297	0.672403	0.796242
Solyc_Brandywine_04T000363.1	0.207046	0.224869	0.284884	0.196297	0.230575	0.293192	0.216301	0.262306	0.193512	0.258307
Solyc_Brandywine_04T000367.1	0.00847672	0.0134398	0.0201906	0.00308268	0.0239667	0.0542997	0.0239606	0.0487437	0.0274061	0.0165251
Solyc_Brandywine_04T000370.1	0.477091	0.478654	0.485042	0.499764	0.650366	0.651957	0.651522	0.414332	0.449954	0.46316
Solyc_Brandywine_04T000423.1	0.090196	0.081141	0.155354	0.0871841	0.0918483	0.156939	0.0982733	0.156993	0.102748	0.155437
Solyc_Brandywine_04T000603.1	0.529932	0.460155	0.523721	0.560981	0.546584	0.574173	0.515334	0.545581	0.447819	0.519519
Solyc_Brandywine_04T000713.1	0	0	0.0861772	0	0	0.271596	0	0.128081	0.00060576	0.0863156
Solyc_Brandywine_04T000948.1	0.00175235	0.0130268	0.106188	0.00433987	0.00424901	0.133313	0	0.133313	0.000161474	0.106246
Solyc_Brandywine_04T001414.1	0	0.117098	0.272572	0	0.225257	0.37732	0.225676	0.309574	0.141485	0.272464
Solyc_Brandywine_04T001537.1	0.178493	0.196244	0.252066	0.15671	0.171879	0.272553	0.171885	0.264329	0.204077	0.24363
Solyc_Brandywine_04T001653.1	0.0102673	0.026784	0.0982768	0.0152326	0.0638235	0.0798774	0.0643423	0.0799154	0.0503554	0.0742098
Solyc_Brandywine_04T001708.1	0	0.0146453	0.224041	0	0.0210776	0.351229	0.0212962	0.196452	0.0346806	0.143652
Solyc_Brandywine_04T001737.1	0	0	0.0445355	0	0	0.00856789	0	0.00917738	0	0.044675
Solyc_Brandywine_04T001741.1	0.129133	0.145309	0.173698	0.12732	0.168824	0.187166	0.149113	0.143177	0.12734	0.132253
Solyc_Brandywine_04T001743.1	0.0677487	0.0991543	0.115299	0.0559031	0.178801	0.213548	0.158044	0.214216	0.154672	0.0953719
Solyc_Brandywine_04T001770.1	0	9.67088e-05	0	0	0	0	0	0	0	0
Solyc_Brandywine_04T001771.1	0.128565	0.28962	0.382076	0.107553	0.375225	0.457258	0.375142	0.458919	0.308491	0.382487
Solyc_Brandywine_04T001772.1	0.110236	0.130434	0.251374	0.0868647	0.106826	0.292631	0.0960995	0.252653	0.10572	0.251381
Solyc_Brandywine_04T001773.1	0.00645467	0.0277657	0.0277189	0	0	9.91202e-05	0	0	0	0
Solyc_Brandywine_04T001954.1	0.38031	0.326487	0.326156	0.410878	0.442712	0.443378	0.418555	0.309011	0.283269	0.206237
Solyc_Brandywine_04T002070.1	0.0273766	0.0376844	0.125669	0.0364803	0.0470332	0.141968	0.00533777	0.141945	0.0558173	0.115524
Solyc_Brandywine_04T002106.1	0	0	0	0	9.75386e-05	9.28485e-05	0	0	0	0
Solyc_Brandywine_04T002145.1	0.455109	0.414146	0.422146	0.490821	0.577974	0.547575	0.507625	0.279277	0.294542	0.271187
Solyc_Brandywine_04T002154.1	0	0.0499152	0.0825437	0	0.109249	0.161827	0.109335	0.161579	0.0777357	0.0983385
Solyc_Brandywine_04T002263.1	0.118815	0.199643	0.342789	0.118254	0.199295	0.389446	0.199022	0.364276	0.22678	0.339122
Solyc_Brandywine_04T002292.1	0.0942885	0.220959	0.282857	0.0987518	0.218696	0.257519	0.2188	0.257592	0.22291	0.271698
Solyc_Brandywine_04T002387.1	0	0	0	0	0	0.00741519	0	0.00743608	0	0
Solyc_Brandywine_04T002429.1	0.230442	0.242205	0.509194	0.191788	0.228707	0.628575	0.230139	0.627813	0.288789	0.509147
Solyc_Brandywine_04T002469.1	0.528852	0.514322	0.514097	0.565688	0.565759	0.543162	0.538134	0.311319	0.451264	0.35943
Solyc_Brandywine_04T002471.1	0.453484	0.444634	0.446475	0.467453	0.533876	0.53437	0.528546	0.277279	0.410781	0.338466
Solyc_Brandywine_04T002534.1	0.606381	0.562425	0.622704	0.608475	0.609645	0.756252	0.367408	0.75209	0.409741	0.608002
Solyc_Brandywine_04T002722.1	0.463554	0.462599	0.463202	0.497017	0.560212	0.561109	0.550671	0.326023	0.403471	0.346365
Solyc_Brandywine_04T002740.1	0.752234	0.721878	0.845549	0.769441	0.742483	0.914785	0.598916	0.91473	0.711268	0.845151
Solyc_Brandywine_04T002758.1	0.155917	0.144651	0.219722	0.143316	0.175168	0.198488	0.152181	0.152524	0.12709	0.206045
Solyc_Brandywine_04T002839.1	0.370437	0.351418	0.423816	0.374305	0.377035	0.535792	0.311511	0.425239	0.340694	0.364883
Solyc_Brandywine_05T000030.1	0.154833	0.188615	0.188614	0.169447	0.169391	0.169367	0.0107742	0	0.0288749	0.0440543
Solyc_Brandywine_05T000408.1	0.262161	0.447495	0.450734	0.250944	0.575058	0.517319	0.57514	0.516398	0.444429	0.437505
Solyc_Brandywine_05T000759.1	0.39575	0.418027	0.48847	0.4059	0.455598	0.53698	0.412757	0.469759	0.381465	0.417769
Solyc_Brandywine_05T000762.1	0.0857184	0.216129	0.315505	0.0988434	0.243826	0.469383	0.243814	0.469896	0.230487	0.315591
Solyc_Brandywine_05T000807.1	0.128527	0.120394	0.120249	0.125608	0.125593	0.126732	0.119726	0.0972868	0.112594	0.073593
Solyc_Brandywine_05T000830.1	0.427779	0.403508	0.402939	0.470317	0.469428	0.45155	0.189016	0.067974	0.12223	0.0851313
Solyc_Brandywine_05T000878.1	0.21758	0.337516	0.410139	0.211726	0.459629	0.518325	0.459567	0.507006	0.34647	0.414194
Solyc_Brandywine_05T000985.1	0.270653	0.295974	0.314269	0.306083	0.306031	0.312848	0.179728	0.175881	0.157382	0.206997
Solyc_Brandywine_05T001051.1	0.0757627	0.0919555	0.165001	0.0748807	0.0748919	0.131958	0.0290221	0.132121	0.0226843	0.119121
Solyc_Brandywine_05T001062.1	0	0.0261263	0.0257333	0	0	0	0	0	0	0
Solyc_Brandywine_05T001171.1	0.196784	0.201914	0.265431	0.217704	0.232308	0.295916	0.212215	0.270358	0.20267	0.255485
Solyc_Brandywine_05T001554.1	0.3096	0.32767	0.327685	0.342435	0.43665	0.436325	0.444676	0.198256	0.314251	0.257416
Solyc_Brandywine_05T001870.1	0.533598	0.545798	0.549614	0.539323	0.539417	0.511665	0.341764	0.180339	0.298851	0.262694
Solyc_Brandywine_05T002241.1	0.456876	0.383553	0.383419	0.496058	0.529547	0.531139	0.494515	0.474366	0.350276	0.363189
Solyc_Brandywine_05T002533.1	0.400473	0.470178	0.496423	0.464908	0.547001	0.570947	0.546951	0.519459	0.451907	0.493295
Solyc_Brandywine_05T002571.1	0.174361	0.196329	0.202443	0.186468	0.186195	0.318907	0.0394609	0.293023	0.0462326	0.146423
Solyc_Brandywine_06T000065.1	0.0381527	0.0453656	0.046801	0.0366198	0.0365036	0.0365837	0.0169853	0	0.00121673	0.0112691
Solyc_Brandywine_06T000075.1	0.0112804	0.0108776	0.0465842	0.0206271	0.0242552	0.0748283	0.00987127	0.0735534	0.00437248	0.0456616
Solyc_Brandywine_06T000200.1	0.0437129	0.0471914	0.0905577	0.0356507	0.0649476	0.0978122	0.0630223	0.0544115	0	0.0864808
Solyc_Brandywine_06T000374.1	0.124615	0.130448	0.130547	0.140929	0.141426	0.140835	0	0	0	0
Solyc_Brandywine_06T000426.1	0.278675	0.353834	0.360556	0.289568	0.471679	0.458987	0.471675	0.406349	0.3599	0.352583
Solyc_Brandywine_06T000676.1	0.240916	0.209928	0.281971	0.248469	0.263349	0.298914	0.25191	0.299132	0.207702	0.262908
Solyc_Brandywine_06T000767.1	0.137755	0.145637	0.277504	0.139652	0.139653	0.238779	0.165977	0.234173	0.153183	0.277609
Solyc_Brandywine_06T000783.1	0	0	0	0	0	0	0	0	0	0
Solyc_Brandywine_06T000853.1	0.252897	0.247309	0.344905	0.260536	0.348572	0.449157	0.344448	0.439389	0.235602	0.338004
Solyc_Brandywine_06T000896.1	0.821947	0.732387	0.747707	0.864975	0.825704	0.841647	0.816267	0.767516	0.703659	0.749875
Solyc_Brandywine_06T001008.1	0.541605	0.543052	0.542952	0.588069	0.650971	0.653878	0.642282	0.530715	0.528213	0.408323
Solyc_Brandywine_06T001291.1	0.154303	0.190906	0.375768	0.17956	0.324508	0.426891	0.325003	0.430265	0.234141	0.376513
Solyc_Brandywine_06T001313.1	0.611361	0.629875	0.656834	0.643473	0.643494	0.667526	0.567414	0.507955	0.502634	0.51268
Solyc_Brandywine_06T001414.1	0.137617	0.149115	0.179165	0.147466	0.158158	0.243053	0.143315	0.24239	0.115338	0.167034
Solyc_Brandywine_06T001420.1	0.786058	0.770604	0.790084	0.810742	0.838082	0.857143	0.837587	0.856908	0.72786	0.790019
Solyc_Brandywine_06T001459.1	0.100009	0.0950095	0.139266	0.0989294	0.0985845	0.150473	0.0677132	0.124594	0.0735002	0.113672
Solyc_Brandywine_06T001764.1	0.0996877	0.10244	0.102438	0.098364	0.098203	0.0983519	0.00146617	0.0198855	0.0166393	0.0154165
Solyc_Brandywine_06T001809.1	0.260339	0.244619	0.244667	0.259191	0.259146	0.25914	0.12436	0.0605681	0.109121	0.0992274
Solyc_Brandywine_06T001982.1	0.600252	0.657796	0.665176	0.607922	0.765098	0.725572	0.765056	0.725368	0.622268	0.66592
Solyc_Brandywine_06T001987.1	0.217643	0.281234	0.308553	0.226067	0.323391	0.310698	0.313507	0.29727	0.265727	0.297395
Solyc_Brandywine_06T002063.1	0.24876	0.229863	0.239056	0.261976	0.313808	0.314174	0.330011	0.214546	0.20668	0.205358
Solyc_Brandywine_06T002064.1	0.649066	0.605036	0.72069	0.712007	0.670081	0.786705	0.660555	0.786688	0.572668	0.720296
Solyc_Brandywine_06T002294.1	0.761631	0.707042	0.746667	0.821311	0.785369	0.827553	0.784869	0.827551	0.664422	0.74664
Solyc_Brandywine_06T002506.1	0.648852	0.567506	0.679204	0.716419	0.721611	0.726373	0.681314	0.705038	0.533876	0.665819
Solyc_Brandywine_07T000186.1	0.0225354	0	0	0.0011901	0.000901626	0.209175	0	0.210203	0.0653691	0
Solyc_Brandywine_07T000266.1	0.126004	0.114084	0.12686	0.125717	0.13282	0.23716	0.1167	0.236317	0.139047	0.12975
Solyc_Brandywine_07T000270.1	0.313297	0.327634	0.419316	0.315789	0.369602	0.450728	0.383597	0.483087	0.354443	0.449171
Solyc_Brandywine_07T000373.1	0.362621	0.360291	0.359606	0.334522	0.373624	0.436094	0.36254	0.430137	0.315786	0.343248
Solyc_Brandywine_07T000596.1	0	0	0	0	9.79911e-05	9.61596e-05	0	0	0	0
Solyc_Brandywine_07T000805.1	0.281335	0.295494	0.321686	0.285904	0.285875	0.324897	0.263276	0.273724	0.263384	0.314552
Solyc_Brandywine_07T000914.1	0.7119	0.772653	0.765668	0.732755	0.733372	0.742476	0.390396	0.38162	0.380088	0.361225
Solyc_Brandywine_07T001169.1	0.262782	0.277812	0.334835	0.281653	0.331389	0.421903	0.308468	0.37641	0.259591	0.287345
Solyc_Brandywine_07T001393.1	0	0	0.0877222	0	9.87639e-05	0.0831429	0	0.0833609	0	0.0880357
Solyc_Brandywine_07T001496.1	0	0.0522983	0.38703	0	0.222095	0.363119	0.221309	0.357918	0.113806	0.26217
Solyc_Brandywine_07T001568.1	0.258157	0.269368	0.269368	0.264675	0.26468	0.312698	0.105209	0.122728	0.100745	0.110987
Solyc_Brandywine_07T001788.1	0	0.0838579	0.240514	0	0.462475	0.332346	0.46197	0.328669	0.169232	0.240871
Solyc_Brandywine_07T001804.1	0.522333	0.543137	0.507117	0.555907	0.728942	0.740987	0.728982	0.586436	0.544316	0.498585
Solyc_Brandywine_07T001865.1	0	0	0	0	0.284995	0.285197	0.285649	0.0505337	0	0
Solyc_Brandywine_07T001907.1	0	0	0.00786006	0	0	0.0102775	0	0.0104608	0	0.0054849
Solyc_Brandywine_07T001938.1	0	0	0.0559795	0	0	0.0385037	0	0.0385596	0	0.0565575
Solyc_Brandywine_07T001976.1	0.21935	0.19157	0.193756	0.222485	0.250745	0.251145	0.259877	0.136506	0.186252	0.102951
Solyc_Brandywine_07T001985.1	0.257883	0.266307	0.280863	0.273695	0.321755	0.319697	0.298713	0.251777	0.221879	0.246191
Solyc_Brandywine_07T002050.1	0.152543	0.159602	0.316816	0.144781	0.145951	0.387892	0.143793	0.385924	0.167818	0.314974
Solyc_Brandywine_07T002054.1	0.375736	0.402754	0.411088	0.351262	0.350893	0.386325	0	0.0389579	0.0406962	0
Solyc_Brandywine_07T002149.1	0	0	0	0	0	0.0288399	0	0.0288399	0	0
Solyc_Brandywine_07T002273.1	0.572019	0.627999	0.697164	0.598521	0.708868	0.732835	0.708896	0.729763	0.634936	0.697375
Solyc_Brandywine_07T002386.1	0.148543	0.304358	0.516962	0.189027	0.329403	0.532229	0.329431	0.530343	0.309422	0.517098
Solyc_Brandywine_07T002387.1	0.424834	0.394934	0.406574	0.432264	0.518268	0.459607	0.504106	0.400693	0.379141	0.40545
Solyc_Brandywine_07T002415.1	0.0861345	0.132109	0.500708	0.111406	0.16181	0.556414	0.163583	0.556509	0.147882	0.50054
Solyc_Brandywine_07T002486.1	0.53252	0.458265	0.548182	0.560589	0.567878	0.55559	0.567821	0.510063	0.446588	0.547832
Solyc_Brandywine_08T000308.1	0.203816	0.239284	0.318927	0.21202	0.338122	0.386789	0.338187	0.380806	0.238726	0.319526
Solyc_Brandywine_08T000486.1	0	0	0	0	0	0	0	0	0	0
Solyc_Brandywine_08T000603.1	0.614416	0.608907	0.612536	0.657003	0.737698	0.737784	0.735211	0.538138	0.544352	0.582755
Solyc_Brandywine_08T000608.1	0.40095	0.533623	0.562844	0.39611	0.396195	0.50368	0.216797	0.433564	0.270095	0.412256
Solyc_Brandywine_08T000697.1	0	0	0	0	0	0	0	0	0	0
Solyc_Brandywine_08T000707.1	0.314501	0.419302	0.413538	0.333368	0.587706	0.559772	0.587679	0.36813	0.421603	0.34768
Solyc_Brandywine_08T000711.1	0.292685	0.324423	0.331728	0.327668	0.327667	0.335905	0.139019	0.19896	0.139213	0.200115
Solyc_Brandywine_08T001256.1	0.614336	0.628583	0.628933	0.647753	0.717049	0.717045	0.717066	0.59786	0.589687	0.590813
Solyc_Brandywine_08T001294.1	0	0.03639	0.156423	0	0.0314078	0.328628	0.0314626	0.229856	0.0410351	0.155989
Solyc_Brandywine_08T001336.1	0.678451	0.657252	0.658964	0.779008	0.803108	0.765076	0.768091	0.602061	0.601401	0.610668
Solyc_Brandywine_08T001426.1	0	0.00977681	0.0822564	0	0.0736988	0.119557	0.073699	0.108238	0.00845317	0.0821382
Solyc_Brandywine_08T001539.2	0.234556	0.267372	0.26732	0.24651	0.246493	0.24642	0.0897037	0	0.119911	0.121337
Solyc_Brandywine_08T001564.1	0.331856	0.328267	0.355499	0.347014	0.346999	0.392016	0.271296	0.370226	0.259567	0.321653
Solyc_Brandywine_08T001605.1	0.466752	0.504134	0.504044	0.502083	0.514474	0.514478	0.502802	0.455096	0.388377	0.395822
Solyc_Brandywine_08T002067.1	0.0725188	0.220741	0.240182	0.0843192	0.305049	0.312304	0.304995	0.304278	0.250504	0.236732
Solyc_Brandywine_08T002113.1	0.417643	0.390343	0.429535	0.447562	0.530791	0.533113	0.492805	0.260235	0.347401	0.308141
Solyc_Brandywine_08T002448.1	0.121012	0.130527	0.17497	0.123916	0.161448	0.208209	0.161471	0.207185	0.139324	0.16597
Solyc_Brandywine_09T000021.1	0.00233371	0.000784332	0.000914107	0.000139518	0.00503271	0.00550565	0.00501124	0	0.0118267	0
Solyc_Brandywine_09T000063.1	0	0.0912933	0.119374	0	0.126674	0.146916	0.126834	0.14067	0.127819	0.120138
Solyc_Brandywine_09T000182.1	0.57344	0.651513	0.722357	0.598823	0.793566	0.795361	0.793639	0.795363	0.623232	0.722296
Solyc_Brandywine_09T000201.1	0.356526	0.374242	0.375118	0.345554	0.410201	0.39696	0.400437	0.311301	0.34501	0.318104
Solyc_Brandywine_09T000345.1	0.774137	0.76306	0.792897	0.806804	0.839439	0.868121	0.836269	0.859443	0.705151	0.795053
Solyc_Brandywine_09T000349.1	0.263015	0.254592	0.413098	0.277965	0.288453	0.52327	0.287724	0.523255	0.288558	0.411693
Solyc_Brandywine_09T000824.1	0	0	0.0189045	0	0	0	0	0	0	0.0189266
Solyc_Brandywine_09T000830.1	0.0598954	0.0627676	0.0628617	0.0586974	0.0587012	0.108279	0	0	0	0.0220499
Solyc_Brandywine_09T000940.1	0.157272	0.195322	0.198971	0.155047	0.154966	0.154305	0	0.0432947	0	0.0620149
Solyc_Brandywine_09T000954.1	0.290958	0.398545	0.39293	0.288378	0.476999	0.485489	0.470579	0.459205	0.39516	0.392723
Solyc_Brandywine_09T001044.1	0.145049	0.2261	0.225911	0.161455	0.29599	0.290831	0.296219	0.269974	0.23094	0.202245
Solyc_Brandywine_09T001145.1	0.0430677	0.0606936	0.0864925	0.0485548	0.113065	0.124149	0.113037	0.0844007	0.0690779	0.0877628
Solyc_Brandywine_09T001180.1	0.0804803	0.130951	0.245573	0.0738089	0.142241	0.295123	0.14201	0.276216	0.14603	0.24567
Solyc_Brandywine_09T001207.1	0	0	0.0594364	0	0	0.0501674	0	0.0501708	0	0.0596166
Solyc_Brandywine_09T001209.1	0.148483	0.157818	0.157821	0.168599	0.168538	0.168529	0	0.0735093	0.0466484	0.066333
Solyc_Brandywine_09T002084.1	0.20839	0.230459	0.233703	0.191085	0.236072	0.233469	0.235813	0.207395	0.241419	0.229179
Solyc_Brandywine_09T002093.1	0.125728	0.128885	0.1474	0.127669	0.12778	0.141776	0.0751534	0.112778	0.0658933	0.130069
Solyc_Brandywine_09T002111.1	0	0	0	0	0	0	0	0	0	0
Solyc_Brandywine_09T002190.1	0.562187	0.496967	0.584415	0.587829	0.530785	0.675678	0.514862	0.675904	0.478134	0.584579
Solyc_Brandywine_09T002279.1	0.0603244	0.0633979	0.0688046	0.0699436	0.0757452	0.125192	0.0643763	0.105	0.0467922	0.0693651
Solyc_Brandywine_09T002573.1	0.127961	0.19142	0.27171	0.134452	0.20859	0.249099	0.20014	0.248527	0.18418	0.277833
Solyc_Brandywine_10T000065.1	0	0.0531149	0.166466	0	0.10247	0.2122	0.102811	0.212468	0.124111	0.166492
Solyc_Brandywine_10T000154.1	0.0382304	0.0671983	0.216251	0.0247657	0.0337721	0.262926	0.0273815	0.19487	0.0934572	0.216783
Solyc_Brandywine_10T000360.1	0.559409	0.630684	0.631122	0.561707	0.56157	0.522426	0.466995	0.401503	0.43549	0.575916
Solyc_Brandywine_10T000425.1	0.454304	0.503848	0.504851	0.444894	0.692086	0.690395	0.691765	0.491334	0.478497	0.494341
Solyc_Brandywine_10T000512.1	0.0858581	0.0864421	0.0862261	0.0768734	0.0765337	0.0764994	0	0	0	0.00706963
Solyc_Brandywine_10T000697.1	0.107401	0.245811	0.247224	0.110586	0.269112	0.236654	0.270006	0.231021	0.250024	0.221461
Solyc_Brandywine_10T000806.1	0	0	0	0	0	0	0	0	0	0
Solyc_Brandywine_10T001057.1	0	0	0	0	9.71604e-05	0.0337815	0	0.0337525	0	0
Solyc_Brandywine_10T001611.1	0.172966	0.159389	0.159389	0.180508	0.180602	0.176586	0.156294	0.0710662	0.0983718	0.0739081
Solyc_Brandywine_10T001698.1	0.115507	0.187535	0.290772	0.125736	0.296051	0.301067	0.296054	0.301342	0.203211	0.274099
Solyc_Brandywine_10T001952.1	0	0.119794	0.215552	0	0.16274	0.275663	0.162884	0.279288	0.168897	0.21567
Solyc_Brandywine_10T002207.1	0.301226	0.385678	0.49964	0.300476	0.428245	0.558647	0.428232	0.558676	0.365586	0.482431
Solyc_Brandywine_10T002298.1	0.571645	0.58439	0.620871	0.598037	0.808107	0.729849	0.808156	0.715701	0.576286	0.635034
Solyc_Brandywine_10T002383.1	0.461849	0.477206	0.472197	0.480026	0.479817	0.486236	0.424215	0.359683	0.378016	0.348789
Solyc_Brandywine_11T000579.1	0.234256	0.240678	0.29375	0.248939	0.281501	0.326384	0.275695	0.326157	0.252542	0.290212
Solyc_Brandywine_11T001041.1	0	9.94348e-05	9.77983e-05	0	0	0	0	0	0	0
Solyc_Brandywine_11T001347.1	0	0	0	0	0	0	0	0	0	0
Solyc_Brandywine_11T001686.1	0.246649	0.237153	0.255312	0.241476	0.320158	0.262344	0.316455	0.207809	0.164243	0.215777
Solyc_Brandywine_11T001936.1	0.35198	0.323402	0.360558	0.382947	0.382619	0.397725	0.273179	0.273628	0.208415	0.234586
Solyc_Brandywine_11T002219.1	0.322081	0.122601	0.248869	0.237215	0.242522	0.352838	0.141104	0.305186	0.152974	0.245176
Solyc_Brandywine_12T000093.1	0	0	0.0564852	0	0.0112896	0.0179047	0.0113352	0.00228691	0	0.0565506
Solyc_Brandywine_12T000180.1	0	0.0223015	0.0225357	0.0020735	0.0478714	0.0477805	0.048026	0.0285483	0.0324793	0
Solyc_Brandywine_12T000435.1	0	0	9.83306e-05	0	0	9.60879e-05	0	0	0	0
Solyc_Brandywine_12T000705.1	0.0632681	0.220306	0.368116	0.0771314	0.383984	0.369066	0.383927	0.352135	0.223982	0.367921
Solyc_Brandywine_12T000885.1	0	0	0	0	0	9.51496e-05	0	0	0	0
Solyc_Brandywine_12T001017.1	0.4738	0.526739	0.531627	0.502472	0.594296	0.671933	0.599727	0.67159	0.518598	0.499132
Solyc_Brandywine_12T001270.1	0	0	0	0	0	0	0	0	0	0
Solyc_Brandywine_12T001423.1	0.173163	0.264864	0.366433	0.147361	0.261014	0.446151	0.261202	0.430714	0.261534	0.366462
Solyc_Brandywine_12T001438.1	0.277656	0.281426	0.332273	0.290142	0.3506	0.397795	0.350559	0.411135	0.29538	0.346342
Solyc_Brandywine_12T001443.1	0.0326126	0.0359997	0.0359506	0.0357936	0.035846	0.0356579	0	0	0	0
Solyc_Brandywine_12T001448.1	0.0789352	0.116016	0.116249	0.0804889	0.134017	0.135277	0.134078	0.133583	0.113777	0.125149
Solyc_Brandywine_12T001679.1	0.537929	0.656237	0.670492	0.514994	0.687171	0.711517	0.677334	0.691148	0.637684	0.670475
Solyc_Brandywine_12T001773.1	0.354117	0.451627	0.518531	0.345313	0.579214	0.520919	0.579202	0.5381	0.451032	0.508239
Solyc_Brandywine_12T001863.1	0.402567	0.398133	0.436606	0.404216	0.403978	0.437312	0.277357	0.248536	0.25067	0.284033
Solyc_Brandywine_12T002182.1	0.237038	0.272024	0.311789	0.257719	0.387527	0.397264	0.38758	0.35525	0.285088	0.318383
Solyc_Brandywine_12T002468.1	0.161524	0.176889	0.176948	0.16912	0.168985	0.166479	0.0640681	0.0997661	0.0570823	0.104395
Solyc_EA00371_00T000041.1	0	0	0	0	0	0	0	0	0	0
Solyc_EA00371_00T000043.1	0	0	0	0	0	0.000185195	0	0	0	0
Solyc_EA00371_00T000118.1	0.259369	0.219402	0.219735	0.292946	0.315382	0.314771	0.28115	0.131215	0.132133	0.103854
Solyc_EA00371_01T001399.1	0.00591672	0.012357	0.0103603	0.010522	0.0375478	0.0374627	0.0376375	0	0.0201135	0
Solyc_EA00371_01T003955.1	0.0496716	0.08801	0.188289	0.0541399	0.174413	0.327792	0.174395	0.278807	0.112734	0.188156
Solyc_EA00371_02T000694.1	0.33824	0.449789	0.50686	0.336924	0.562178	0.548288	0.562175	0.54827	0.450564	0.506848
Solyc_EA00371_03T001161.1	0	0	0	0	0	0	0	0	0	0
Solyc_EA00371_03T001945.1	0	0	0	0	0	0.000184754	0	0	0	0
Solyc_EA00371_03T002658.1	0.468882	0.503989	0.492393	0.454316	0.513978	0.598879	0.392557	0.550508	0.458138	0.480217
Solyc_EA00371_04T002936.1	0.0307504	0.0427305	0.0426783	0.0332917	0.0333521	0.0331288	0	0	0	0
Solyc_EA00371_05T000779.1	0.0719982	0.120106	0.119842	0.0771772	0.0770517	0.0770765	0	0	0.0182282	0.0222745
Solyc_EA00371_07T001962.1	0	0.0739981	0.337665	0	0.202714	0.332575	0.202999	0.259195	0.151838	0.195957
Solyc_EA00371_08T000566.1	0.0528393	0.101778	0.15474	0.0482216	0.0673137	0.143406	0.0686712	0.143358	0.0727197	0.154782
Solyc_EA00371_09T002588.1	0.348417	0.337211	0.33715	0.347541	0.347311	0.350719	0.315669	0.229582	0.209905	0.161838
Solyc_EA00371_10T001129.1	0	0	0.258166	0	0	0.139987	0	0.140123	0	0.0804431
Solyc_EA00371_10T002122.1	0	0	0.000190889	0	0	0	0	0	0	0
Solyc_EA00371_11T000387.1	0.148872	0.329126	0.40198	0.123983	0.316673	0.395357	0.317162	0.368349	0.320649	0.369294
Solyc_EA00371_12T001052.1	0	0.0322921	0.0322304	0	0.0590895	0.0913263	0.059143	0	0.0192875	0
Solyc_EA00371_12T001272.1	0.0305506	0.0135444	0.0527052	0.0300235	0.0391452	0.0989077	0.0382515	0.0989034	0.0268304	0.0527095
Solyc_EA00990_00T000030.1	0	0.00543104	0.0692998	0	0.00823974	0.0736002	0.008392	0.0740239	0.0287994	0.0696079
Solyc_EA00990_01T001249.1	0	0.00449585	0.00917021	0	0	0	0	0	0	0.00318502
Solyc_EA00990_02T000567.1	0	0.0341747	0.0339794	0	0	0.0204347	0	0.0204455	0.0261151	0.0247827
Solyc_EA00990_03T001111.1	0	0	0.106734	0	0	0.0878711	0	0.0879853	0	0.106936
Solyc_EA00990_04T001586.1	0.192516	0.169437	0.248281	0.180113	0.2164	0.254446	0.211088	0.240074	0.160758	0.247891
Solyc_EA00990_04T001594.1	0	0	0	0	9.51343e-05	0	0	0	0	0
Solyc_EA00990_05T001232.1	0.205328	0.261035	0.446425	0.168725	0.347398	0.472181	0.347939	0.472579	0.277856	0.397974
Solyc_EA00990_05T001815.1	0	0.00204308	0.00246619	0	0.00788826	0.0180859	0.00823569	0.0142533	0.0209099	0
Solyc_EA00990_06T000561.1	0.451757	0.474976	0.499609	0.446342	0.446067	0.481059	0.310106	0.386624	0.305238	0.379688
Solyc_EA00990_06T001625.1	0.270807	0.343165	0.357735	0.273288	0.432739	0.458593	0.43262	0.43454	0.343431	0.368225
Solyc_EA00990_06T002411.1	0.138765	0.149917	0.230597	0.136474	0.180866	0.263502	0.177926	0.25349	0.172508	0.22834
Solyc_EA00990_06T002443.1	0.207796	0.323291	0.400936	0.174519	0.391552	0.438542	0.391624	0.438617	0.325822	0.371671
Solyc_EA00990_06T002608.1	0.0335821	0.0560879	0.0756323	0.0310109	0.0596321	0.105129	0.059505	0.104016	0.0668212	0.0569711
Solyc_EA00990_09T001132.1	0	9.32022e-05	0	0	0	0.0157655	0	0	0	0
Solyc_EA00990_10T001454.1	0.777608	0.8065	0.82831	0.791129	0.790851	0.85086	0.607328	0.759805	0.645187	0.655247
Solyc_Fla8924_01T003736.1	0.593115	0.669463	0.723756	0.575761	0.81461	0.749229	0.808083	0.697068	0.659319	0.715417
Solyc_Fla8924_02T000664.1	0.171702	0.167607	0.179863	0.177545	0.177289	0.221342	0.131152	0.178194	0.115409	0.139682
Solyc_Fla8924_03T000892.1	0	0	0.000721046	0	0	0	0	0	0	0
Solyc_Fla8924_03T001273.1	0.0955913	0.143688	0.173758	0.109027	0.109016	0.163034	0.0542264	0.16138	0.0522716	0.130003
Solyc_Fla8924_04T001195.1	0.0476461	0.0623139	0.0624108	0.0561052	0.0560652	0.128866	0.02315	0.128865	0.0581841	0.0669222
Solyc_Fla8924_04T001318.1	0.0110454	0.0444788	0.0792767	0.0069652	0.0495592	0.0496059	0.0495594	0	0.0201186	0.0722238
Solyc_Fla8924_06T000442.1	0.159616	0.332296	0.315419	0.199697	0.29977	0.382487	0.295547	0.368923	0.319545	0.314027
Solyc_Fla8924_08T000605.1	0.0250112	0.0284404	0.0514711	0.0289487	0.0289439	0.0564331	0	0.0421441	0	0.0351888
Solyc_Fla8924_08T001293.1	0.587687	0.63272	0.690084	0.564644	0.660548	0.7432	0.64655	0.6887	0.629393	0.654848
Solyc_Fla8924_09T000096.1	0.0525302	0.0396336	0.0837838	0.0504207	0.0502404	0.0502727	0.0253227	0.0134464	0.0246377	0.0833573
Solyc_Fla8924_10T001336.1	0.111598	0.133858	0.133823	0.120856	0.159545	0.166994	0.159635	0.0637316	0.128054	0.11932
Solyc_Fla8924_11T000300.1	0.522287	0.592256	0.602517	0.519501	0.573906	0.676322	0.570395	0.627093	0.561887	0.562757
Solyc_Fla8924_11T001380.1	0.105171	0.132354	0.214821	0.103972	0.148108	0.296015	0.148315	0.288825	0.154404	0.214895
Solyc_Fla8924_12T000426.1	0	0	0	0	0	0.000186076	0	0	0	0
Solyc_Fla8924_12T000746.1	0.333982	0.340482	0.397997	0.30411	0.33378	0.418206	0.308738	0.410351	0.32667	0.397958
Solyc_Floradade_00T000059.1	0	0.00463202	0.0048032	0	0	0	0	0	0	0
Solyc_Floradade_01T000072.1	0.414906	0.415061	0.415105	0.422635	0.422671	0.457957	0.210547	0.38505	0.224627	0.302988
Solyc_Floradade_01T002109.1	0	0	0.0650963	0	0.00467388	0.0427015	0.00463716	0.0425178	0.0193755	0.0651961
Solyc_Floradade_01T003926.1	0.259893	0.235614	0.239318	0.281514	0.281167	0.28948	0.213841	0.205838	0.180662	0.158359
Solyc_Floradade_03T000716.1	0	0	0.00343626	0	0	0.10636	0	0.106471	0.0219543	0.00311204
Solyc_Floradade_03T001818.1	0.293273	0.269411	0.294812	0.305246	0.305187	0.331847	0.189589	0.184693	0.152172	0.153048
Solyc_Floradade_04T000118.1	0.00282509	0.00460238	0.00469594	0	0	0	0	0	0	0
Solyc_Floradade_04T001006.1	0.47418	0.482037	0.474373	0.54496	0.576158	0.576579	0.474343	0.389239	0.332525	0.357923
Solyc_Floradade_07T000714.1	0	0	0.0223321	0	0	0.138993	0	0.0548512	0	0.022874
Solyc_Floradade_09T001062.1	0.0785983	0.196194	0.24251	0.0686895	0.284701	0.342835	0.284114	0.297458	0.21996	0.24253
Solyc_Floradade_09T002171.1	0.937996	0.898685	0.937125	0.932869	0.971152	1	0.912916	0.953664	0.866539	0.906707
Solyc_Floradade_10T001709.1	0.262345	0.310634	0.351782	0.280948	0.304631	0.428059	0.287797	0.410172	0.30381	0.336303
Solyc_Floradade_12T001243.1	0.10557	0.129567	0.129537	0.133087	0.162206	0.162034	0.15785	0.0718715	0.116908	0
Solyc_Floradade_12T001614.1	0.366417	0.364345	0.380218	0.402937	0.656394	0.597996	0.656336	0.464566	0.373846	0.372335
Sopim_LA2093_01T000401.1	0	0	0.0724503	0	9.66118e-05	9.69087e-05	0	0	0	0
Sopim_LA2093_01T001761.1	0.0806018	0.12331	0.123263	0.0805895	0.117247	0.120043	0.119763	0.0432822	0.10753	0.0448318
Sopim_LA2093_01T003282.1	0.724217	0.688839	0.632059	0.759164	0.845921	0.779178	0.824143	0.750373	0.664641	0.637593
Sopim_LA2093_01T003352.1	0.116286	0.119086	0.174527	0.121353	0.18043	0.204217	0.205402	0.159353	0.109952	0.126573
Sopim_LA2093_02T002417.1	0.545171	0.536227	0.552396	0.561407	0.659171	0.668294	0.65914	0.668334	0.503724	0.576085
Sopim_LA2093_02T002581.1	0.358387	0.365997	0.434989	0.381863	0.450187	0.501434	0.428923	0.497077	0.354056	0.432798
Sopim_LA2093_03T001776.1	0.00352503	0.0168318	0.0168873	0.00902007	0.00900028	0.0274158	0	0	0	0
Sopim_LA2093_03T001907.1	0	0.0122443	0.0208533	0	0	0.00324573	0	0	0.00171908	0.0208614
Sopim_LA2093_03T002544.1	0.397735	0.598734	0.666161	0.381776	0.62985	0.637833	0.629881	0.687863	0.557306	0.665757
Sopim_LA2093_04T003111.1	0.0264294	0.124352	0.271212	0.0224047	0.197149	0.327807	0.196858	0.327417	0.169515	0.271998
Sopim_LA2093_05T001777.1	0.0541034	0.02973	0.0299979	0.0515876	0.0558916	0.0895852	0.0564258	0.0544008	0.0587759	0.0179023
Sopim_LA2093_05T002393.1	0.189794	0.191169	0.191362	0.193385	0.192978	0.193281	0.0959009	0.049808	0.0771013	0.066369
Sopim_LA2093_06T000023.1	0.263784	0.37034	0.50856	0.259139	0.433151	0.490908	0.433149	0.518819	0.380593	0.508094
Sopim_LA2093_06T000069.1	0.572162	0.512599	0.539694	0.59208	0.633637	0.666626	0.633678	0.666687	0.488874	0.539748
Sopim_LA2093_06T000361.1	0	0.0435739	0.0444194	0	0	0.0617869	0	0.0624215	0.0656649	0
Sopim_LA2093_06T001250.1	0.482149	0.497977	0.540121	0.496894	0.621904	0.642103	0.596185	0.638894	0.494629	0.552185
Sopim_LA2093_06T001495.1	0.271581	0.272038	0.272388	0.289508	0.289235	0.289146	0.241431	0.145845	0.12165	0.310802
Sopim_LA2093_06T001998.1	0	0	0	0	9.75952e-05	0	0	0	0	0
Sopim_LA2093_08T001375.1	0.427086	0.393312	0.403703	0.443403	0.442711	0.436884	0.124148	0.0273967	0.156427	0.0574805
Sopim_LA2093_08T001702.1	0.857734	0.863139	0.863124	0.91274	0.912859	0.91286	0.633058	0.602765	0.716413	0.775928
Sopim_LA2093_08T001726.1	0	0	0	0	9.2915e-05	0	0	0	0	0
Sopim_LA2093_08T002251.1	0.491115	0.624214	0.637908	0.493658	0.726638	0.69822	0.726646	0.627753	0.610341	0.60894
Sopim_LA2093_09T000413.1	0.293912	0.379275	0.557644	0.297641	0.458447	0.533941	0.458439	0.593681	0.388513	0.558225
Sopim_LA2093_09T000820.1	0.0533635	0.240399	0.221824	0.0518913	0.19292	0.163516	0.19091	0.152692	0.254019	0.209558
Sopim_LA2093_09T001161.1	0	0	0	0	0	9.92863e-05	0	0	0	0
Sopim_LA2093_11T000145.1	0.827954	0.779675	0.790553	0.887875	0.992476	0.987139	0.923821	0.807156	0.752885	0.729453
Sopim_LA2093_11T000769.1	0.208784	0.212985	0.213001	0.227138	0.227137	0.25258	0.188207	0.220342	0.129847	0.149707
Sopim_LA2093_11T001455.1	0.243297	0.224983	0.224826	0.256801	0.256966	0.297446	0.161978	0.153662	0.149238	0.164535
Sopim_LA2093_11T001669.1	0.390416	0.387547	0.44477	0.431113	0.411474	0.493032	0.370265	0.485898	0.368934	0.437989
Sopim_LA2093_12T000201.1	0.239175	0.241946	0.244122	0.235716	0.240151	0.240136	0.187471	0.109323	0.1624	0.134645
Solyc_LYC1410_02T000442.1	0	0	0.0568661	0	0	0.204269	0	0.131092	0	0.0513118
Solyc_LYC1410_05T000849.1	0.156974	0.214859	0.281705	0.158494	0.255919	0.350967	0.255958	0.350918	0.208512	0.281638
Solyc_LYC1410_05T001674.1	0.183242	0.183505	0.207548	0.185664	0.18566	0.185611	0.033104	0.00630443	0.0442021	0.0643873
Solyc_LYC1410_08T000602.1	0.242231	0.29598	0.362115	0.226076	0.225915	0.371425	0.163421	0.34268	0.216573	0.28626
Solyc_MM_01T001430.1	0.0692363	0.0672938	0.0676264	0.089911	0.0899069	0.0899112	0.0432904	0.0254984	0.0448643	0.0440082
Solyc_MM_02T001244.1	0.151704	0.207146	0.307507	0.158492	0.342459	0.355971	0.342662	0.346278	0.25893	0.305333
Solyc_MM_03T000994.1	0	0.166355	0.294139	0	0.166069	0.296701	0.165677	0.251395	0.191479	0.236911
Solyc_MM_03T001000.1	0.453846	0.469126	0.468923	0.476492	0.476492	0.557196	0.493435	0.634893	0.42674	0.520203
Solyc_MM_04T000496.1	0.0116366	0.012797	0.0127971	0.022281	0.0396276	0.0397461	0.0395849	0	0.00020223	0
Solyc_MM_07T000441.1	0.0582287	0.0617467	0.0620663	0.0622414	0.0632909	0.0631363	0.0426513	0	0	0
Solyc_MM_07T000690.1	0.217336	0.248919	0.399919	0.237157	0.289978	0.449496	0.263466	0.451032	0.242294	0.401995
Solyc_MM_08T000874.1	0.206202	0.211433	0.229078	0.224279	0.224262	0.286028	0.0145145	0.0551349	0.0150845	0.0735063
Solyc_MM_09T001096.1	0.0747366	0.0446569	0.155448	0.0580194	0.0922414	0.278992	0.0923378	0.279461	0.049842	0.153856
Solyc_MM_09T001730.1	0	9.50273e-05	0	0	9.34709e-05	9.49226e-05	0	0	0	0
Solyc_MM_10T001032.1	0	0.000286831	0	0	0	0.0360826	0	0	0	0
Solyc_MM_10T001154.1	0.327903	0.368614	0.372626	0.355111	0.355196	0.366072	0.128617	0.0551841	0.168064	0.196028
Solyc_MM_10T001317.1	0.270001	0.249515	0.265086	0.260632	0.314742	0.326394	0.31438	0.302455	0.266957	0.289618
Solyc_MM_12T000986.1	0.0150726	0.0283689	0.112273	0.0120436	0.0813657	0.130925	0.0805498	0.13103	0.0667672	0.112609
Sopim_PAS014479_01T002253.1	0.0124887	0.0468185	0.0471557	0.0127156	0.0130446	0.0211614	0.00964993	0.00194137	0.024455	0.0326344
Sopim_PAS014479_01T002310.1	0.638872	0.749002	0.843742	0.629348	0.82386	0.922601	0.823776	0.922519	0.735498	0.843553
Sopim_PAS014479_02T002861.1	0.518127	0.519535	0.548746	0.546419	0.547594	0.588628	0.45333	0.538581	0.425427	0.467106
Sopim_PAS014479_03T001467.1	0.376403	0.437916	0.503929	0.385773	0.441554	0.561645	0.433503	0.561422	0.401693	0.505017
Sopim_PAS014479_04T001303.1	0	0.000176988	0.105731	0	0	0.137458	0	0.137419	0	0.105811
Sopim_PAS014479_04T002375.1	0	0.0010665	0.102582	0	0.0258966	0.0883736	0.0259243	0.0883862	0	0.102558
Sopim_PAS014479_04T002380.1	0.0553427	0.0541736	0.0543102	0.0573717	0.057349	0.0573203	0.0160134	0.0158726	0.0254878	0.0419041
Sopim_PAS014479_04T002930.1	0.329859	0.334855	0.334796	0.344228	0.438969	0.439278	0.438969	0.380285	0.345597	0.340431
Sopim_PAS014479_05T000681.1	0.394663	0.607238	0.781094	0.330596	0.492308	0.925782	0.492321	0.925779	0.622198	0.781082
Sopim_PAS014479_06T000427.1	0	0	0.0280404	0	0	0.0547046	0	0.0357808	0	0.0277397
Sopim_PAS014479_06T000895.1	0.3596	0.382954	0.382528	0.396032	0.396125	0.395807	0.147124	0	0.104352	0.124694
Sopim_PAS014479_06T001866.1	0.0922944	0.106586	0.134354	0.0981346	0.121241	0.160506	0.121245	0.142599	0.111922	0.139184
Sopim_PAS014479_09T000202.1	0.805403	0.803935	0.846519	0.842031	0.947076	0.96995	0.947012	0.947356	0.776082	0.827834
Sopim_PAS014479_10T001664.1	0.0228593	0.0356599	0.035677	0.030561	0.0305686	0.124979	0	0	0	0
Sopim_PAS014479_11T000066.1	0.237019	0.265314	0.309225	0.243868	0.299798	0.319589	0.289392	0.243627	0.234703	0.28314
Sopim_PAS014479_11T000695.1	0.230712	0.219305	0.429807	0.215399	0.311524	0.443844	0.327041	0.429264	0.230234	0.429427
Sopim_PAS014479_12T001251.1	0.818363	0.651534	0.651963	0.84159	0.807646	0.806813	0.805808	0.862827	0.676841	0.703067
Solyc_PI169588_00T000021.1	0.00193515	0	0	0	0	0	0	0	0	0
Solyc_PI169588_00T000116.1	0.402813	0.405001	0.442804	0.433479	0.433501	0.471515	0.415108	0.428772	0.3249	0.41659
Solyc_PI169588_01T002888.1	0.226757	0.276301	0.277424	0.220353	0.308107	0.334844	0.308621	0.334328	0.303372	0.271205
Solyc_PI169588_01T003657.1	0.19002	0.22625	0.316482	0.202814	0.373783	0.35256	0.373522	0.350937	0.251634	0.315455
Solyc_PI169588_02T001905.1	0	0	0	0	0	0.0439787	0	0	0	0
Solyc_PI169588_03T000584.1	0	9.54509e-05	0.0424446	0	9.52604e-05	0	0	0	0	0
Solyc_PI169588_03T003062.1	0	0	0	0	9.40907e-05	9.44045e-05	0	0	0	0
Solyc_PI169588_03T003220.1	0	9.66935e-05	0	0	0.0217403	0.0217198	0.0218177	0	0	0
Solyc_PI169588_04T002170.1	0	0	0.252868	0	0.213858	0.164816	0.212004	0.156185	0.0848693	0.121721
Solyc_PI169588_04T002298.1	0.2395	0.264436	0.301219	0.227898	0.270769	0.354314	0.284815	0.323367	0.235141	0.271789
Solyc_PI169588_05T000705.1	0.234395	0.460721	0.566295	0.20806	0.517905	0.619703	0.517919	0.619739	0.451635	0.566295
Solyc_PI169588_05T001642.1	0.0485013	0.050682	0.0936773	0.0460973	0.140405	0.183604	0.140513	0.13905	0.0603059	0.0755714
Solyc_PI169588_06T001055.1	0	0.115162	0.251088	0	0.181843	0.340428	0.181186	0.275149	0.149181	0.253664
Solyc_PI169588_09T001046.1	0.0433498	0.0669036	0.114328	0.0456	0.0960873	0.0972228	0.0962425	0.0814517	0.0835852	0.114189
Solyc_PI169588_10T000409.1	0	0.0100358	0.125664	0	0.0448827	0.271754	0.0455706	0.16946	0.0494849	0.125718
Solyc_PI169588_10T001306.1	0	0	0.00627683	0	0	0	0	0	0	0.00634313
Solyc_PI169588_12T001350.1	0.1228	0.173689	0.143063	0.135382	0.135382	0.135372	0.113046	0.0170792	0.090901	0.0742852
Solyc_PI169588_12T001453.1	0.32354	0.27384	0.310571	0.331776	0.342558	0.362332	0.328357	0.376516	0.270781	0.355051
Solyc_PI169588_12T001712.1	0.666185	0.587046	0.597942	0.699567	0.700707	0.71005	0.684031	0.70789	0.576442	0.592175
Solyc_PI303721_01T000482.1	0.30009	0.422064	0.533138	0.299743	0.52817	0.504903	0.528397	0.509079	0.433925	0.536944
Solyc_PI303721_01T001208.1	0	0.0194839	0.0474645	0.00286138	0.0863927	0.0912778	0.0866254	0.0681884	0.028151	0.047412
Solyc_PI303721_03T000799.1	0	9.30317e-05	0	0	9.35124e-05	0	0	0	0	0
Solyc_PI303721_04T000116.1	0.0244942	0	0.0760406	0.00707605	0.0081224	0.105679	0	0.105964	0	0.0755275
Solyc_PI303721_04T000768.1	0.0674426	0.0687162	0.0877725	0.0609407	0.0609299	0.0611651	0.024301	0.0491062	0.0259311	0.0373765
Solyc_PI303721_05T001093.1	0.727755	0.683543	0.669655	0.745534	0.833146	0.821686	0.833041	0.637999	0.627926	0.606557
Solyc_PI303721_06T000284.1	0.434629	0.455302	0.533366	0.437357	0.54195	0.713061	0.541928	0.713075	0.481223	0.547408
Solyc_PI303721_12T000848.1	0.195052	0.424098	0.561422	0.174093	0.509895	0.639542	0.510362	0.639207	0.44713	0.561513
Sopim_PP_02T000317.1	0.186474	0.254172	0.275176	0.200262	0.323501	0.304293	0.323527	0.304453	0.247093	0.275223
Sopim_PP_02T001875.1	0.718081	0.889927	0.91041	0.640943	0.845371	0.9297	0.845044	0.92966	0.875399	0.910479
Sopim_PP_03T000390.1	0.237915	0.348264	0.490535	0.19455	0.410954	0.637087	0.410881	0.637261	0.367064	0.517053
Sopim_PP_04T001824.1	0.228485	0.247009	0.348875	0.23024	0.253479	0.381117	0.278627	0.38101	0.24446	0.344556
Sopim_PP_06T000550.1	0.708926	0.72119	0.727698	0.816057	0.780882	0.789987	0.780739	0.790201	0.683808	0.727618
Sopim_PP_06T001168.1	0.489998	0.632492	0.692923	0.443653	0.823743	0.805199	0.823246	0.769666	0.626564	0.689885
Sopim_PP_06T002017.1	0.394762	0.376897	0.481952	0.425562	0.474923	0.457905	0.454922	0.457677	0.361485	0.458331
Sopim_PP_06T002042.1	0.950237	0.870762	0.934482	1	0.995326	1	0.777114	0.990771	0.830519	0.923881
Sopim_PP_07T001278.1	0	0	0	0	9.35603e-05	0	0	0	0	0
Sopim_PP_10T000036.1	0.489621	0.500081	0.512655	0.495945	0.543943	0.567242	0.516978	0.536453	0.48617	0.428538
Sopim_PP_12T001739.1	0.0297576	0.019441	0.123607	0.0284664	0.0641272	0.175735	0.0653253	0.175776	0.0656615	0.123998
Solyc_TS112_01T000289.1	0.231474	0.215239	0.214865	0.238007	0.238006	0.238006	0.160317	0.127993	0.120896	0.141441
Solyc_TS112_02T000119.1	0.339097	0.418426	0.510019	0.338089	0.517157	0.575713	0.517088	0.591196	0.409223	0.511919
Solyc_TS112_02T000710.1	0	0.0278454	0.134496	0	0	0.108477	0	0.108516	0.0364515	0.134967
Solyc_TS112_03T000555.1	0.0905579	0.104474	0.104402	0.0956596	0.0953719	0.0951414	0	0	0.0080413	0.00713609
Solyc_TS112_04T002956.1	0	0	0	0.00120189	0.00120769	0.00110772	0	0	0	0
Solyc_TS112_04T002963.1	0.00288704	0.0125959	0.0118633	0.0042111	0.0260234	0.0245557	0.0252162	0	0	0
Solyc_TS112_05T001459.1	0	0	0.142028	0	0.0108843	0.127774	0.0110941	0.127782	0.0222138	0.142036
Solyc_TS112_06T001417.1	0.548805	0.60329	0.603595	0.574361	0.574486	0.575796	0.406159	0.353313	0.384018	0.409392
Solyc_TS112_08T001601.1	0.0441515	0.0531588	0.0716284	0.0411253	0.0421843	0.0416004	0	0	0	0.0513461
Solyc_TS112_11T000067.1	0.244838	0.277275	0.332016	0.235619	0.324593	0.427102	0.324468	0.427434	0.291975	0.332329
Solyc_TS112_12T000827.1	0.0236952	0.063642	0.0660471	0.0199231	0.0610347	0.0864176	0.0603226	0.0881859	0.0686037	0.0667394
Solyc_TS117_01T000011.1	0.420156	0.441724	0.537527	0.458255	0.460487	0.594253	0.460494	0.59324	0.429686	0.538604
Solyc_TS117_01T000292.2	0.452895	0.422795	0.472536	0.478458	0.51586	0.556288	0.482506	0.489887	0.429268	0.472623
Solyc_TS117_01T000571.1	0	0	0	0	0.0376138	0.0375496	0.0375361	0	0	0
Solyc_TS117_01T000943.1	0	0	0.0941853	0	0	0.137388	0	0.137387	0	0.0943332
Solyc_TS117_01T001223.1	0.0434687	0.0207809	0.079479	0.0276733	0.0338534	0.115393	0.031533	0.115414	0.0171796	0.0794964
Solyc_TS117_01T001361.1	0	0.0230111	0.0269313	0.00186351	0.0676525	0.0676681	0.0676341	0.0364721	0.0267935	0.024338
Solyc_TS117_01T001532.1	0.487391	0.523198	0.577592	0.506249	0.581691	0.7415	0.551714	0.710665	0.483284	0.559081
Solyc_TS117_01T001895.1	0.353775	0.377589	0.407865	0.324886	0.326291	0.349083	0.140752	0.215332	0.169248	0.256888
Solyc_TS117_01T003787.1	0.209118	0.210025	0.217397	0.19407	0.318824	0.300838	0.301054	0.204694	0.217031	0.202274
Solyc_TS117_02T000963.1	0.269151	0.21254	0.212427	0.293737	0.394319	0.400124	0.375354	0.347025	0.20528	0.177397
Solyc_TS117_02T002289.1	0.211433	0.277096	0.349551	0.203934	0.287482	0.357391	0.286471	0.35738	0.264723	0.349595
Solyc_TS117_02T003083.1	0.26671	0.536333	0.595639	0.106445	0.613863	0.694751	0.613344	0.694052	0.519418	0.595121
Solyc_TS117_03T000432.1	0.669854	0.647732	0.703032	0.690555	0.721094	0.750274	0.7126	0.730894	0.601422	0.6767
Solyc_TS117_03T000526.1	0.0884777	0.094652	0.0945457	0.0873938	0.0870352	0.0870276	0	0	0	0
Solyc_TS117_03T001451.1	0.32743	0.361878	0.401554	0.391072	0.393777	0.415723	0.244536	0.376272	0.238771	0.38412
Solyc_TS117_03T002832.1	0.781442	0.75196	0.770654	0.802042	0.876808	0.837431	0.848885	0.822362	0.718816	0.762671
Solyc_TS117_04T000767.1	0.232729	0.26003	0.273234	0.256656	0.316296	0.302841	0.302707	0.284632	0.233055	0.271489
Solyc_TS117_07T000364.1	0	0	9.53121e-05	0	9.8025e-05	9.43834e-05	0	0	0	0
Solyc_TS117_07T000636.1	0.444013	0.459693	0.467894	0.474362	0.489901	0.616681	0.542671	0.654116	0.44394	0.473895
Solyc_TS117_07T001356.1	0.296226	0.310895	0.316258	0.308934	0.422213	0.365073	0.422464	0.357215	0.308162	0.301006
Solyc_TS117_07T001683.1	0.0207658	0.0324366	0.0324703	0.0258272	0.0370636	0.0369928	0.0301373	0	0	0
Solyc_TS117_08T000767.1	0.0847372	0.227657	0.329648	0.0732595	0.239886	0.431325	0.239525	0.403185	0.289715	0.329687
Solyc_TS117_09T001580.1	0.256377	0.269341	0.362634	0.275713	0.275619	0.27562	0.144561	0.0838183	0.122979	0.0714367
Solyc_TS117_09T001701.1	0	0	0	0	0	9.35893e-05	0	0	0	0
Solyc_TS117_11T001411.1	0.517566	0.563143	0.609306	0.512358	0.603775	0.639011	0.603466	0.638987	0.567115	0.606623
Solyc_TS117_12T002052.1	0.318264	0.331352	0.395259	0.303273	0.401609	0.415203	0.400397	0.38492	0.291796	0.378471
Solyc_cer_TS118_01T000544.1	0.0106793	0.0359522	0.143136	0.00744386	0.0600878	0.126581	0.060773	0.126599	0.0486692	0.116494
Solyc_cer_TS118_01T002634.1	0.182011	0.239013	0.286704	0.169584	0.297679	0.360073	0.297831	0.330355	0.237773	0.254576
Solyc_cer_TS118_01T004409.1	0.101085	0.0814961	0.0991082	0.10598	0.144826	0.128876	0.14015	0.125314	0.0984817	0.0901368
Solyc_cer_TS118_01T004462.1	0.416402	0.437654	0.493614	0.42532	0.512245	0.537659	0.512266	0.526776	0.423095	0.490314
Solyc_cer_TS118_02T000401.1	0.812006	0.849634	0.866055	0.837229	0.860417	0.883131	0.920142	0.830974	0.78704	0.822111
Solyc_cer_TS118_02T001351.1	0	0.0188999	0.0192692	0	0	0	0	0	0	0
Solyc_cer_TS118_02T003010.1	0	0.0861088	0.227735	0	0.198053	0.452446	0.19739	0.437607	0.138075	0.227191
Solyc_cer_TS118_02T003189.1	0	0	0.0250771	0	0.0909323	0.213538	0.0909995	0.208832	0.00855366	0.025337
Solyc_cer_TS118_03T001016.1	0	0	0.0038855	0	0	0	0	0	0	0.00373641
Solyc_cer_TS118_03T002390.1	0.117392	0.113238	0.113127	0.131669	0.131675	0.131763	0.0505382	0.0131535	0.030148	0.0273842
Solyc_cer_TS118_03T002778.1	0.0397397	0.0601544	0.0899645	0.0551939	0.0549608	0.065965	0	0.0659031	0.0257923	0.0899586
Solyc_cer_TS118_03T003374.1	0.508737	0.572614	0.571153	0.54757	0.798387	0.808646	0.798455	0.634337	0.543663	0.55487
Solyc_cer_TS118_06T000689.1	0.345217	0.395013	0.412169	0.37078	0.388148	0.470617	0.413491	0.46167	0.395452	0.405369
Solyc_cer_TS118_06T000793.1	0	0	0	0	0	0	0	0	0	0
Solyc_cer_TS118_06T001419.1	0.337328	0.358149	0.473214	0.358525	0.394618	0.541856	0.394581	0.530068	0.339678	0.459576
Solyc_cer_TS118_06T001630.1	0	0.0425463	0.0690423	0	0.11624	0.116147	0.116047	0.0394777	0.0303489	0.0549079
Solyc_cer_TS118_07T000042.1	0.338907	0.377525	0.340623	0.373808	0.459873	0.422253	0.453712	0.415309	0.357913	0.334963
Solyc_cer_TS118_07T000291.1	0	0	0	0	0	0	0	0	0	0
Solyc_cer_TS118_07T000949.1	0.302508	0.346024	0.3696	0.311004	0.415348	0.461543	0.429986	0.467966	0.354263	0.384626
Solyc_cer_TS118_07T001116.1	0	0	9.84552e-05	0	0	9.79658e-05	0	0	0	0
Solyc_cer_TS118_07T001234.1	0.866884	0.865674	0.865634	0.93223	0.932249	0.932229	0.813166	0.579393	0.724714	0.654177
Solyc_cer_TS118_08T000249.1	0.669063	0.669941	0.737147	0.733634	0.756664	0.758432	0.756383	0.757868	0.625038	0.737024
Solyc_cer_TS118_08T000690.1	0	0	0	0	0	0.0826007	0	0	0	0
Solyc_cer_TS118_09T000075.1	0.315948	0.365239	0.372306	0.36273	0.47433	0.486107	0.474334	0.440154	0.357838	0.389878
Solyc_cer_TS118_09T000100.1	0.442628	0.436551	0.451253	0.465003	0.464405	0.457835	0.457109	0.481098	0.373875	0.470304
Solyc_cer_TS118_09T002066.1	0.335016	0.317196	0.379868	0.336462	0.357683	0.398237	0.286307	0.331575	0.295348	0.345258
Solyc_cer_TS118_10T000745.1	0.477206	0.47448	0.473565	0.545489	0.560936	0.590011	0.523513	0.522094	0.449729	0.433506
Solyc_cer_TS118_10T000840.1	0	0	0	0	0	0.146069	0	0	0	0
Solyc_cer_TS118_10T001287.1	0.768418	0.805765	0.821218	0.781592	0.975392	0.887953	0.975778	0.887849	0.766471	0.820906
Solyc_cer_TS118_11T001802.1	0.0472029	0.0894833	0.263155	0.0412708	0.198524	0.267556	0.197328	0.267436	0.107031	0.263187
Solyc_cer_TS118_11T002049.1	0	0	0	0	0.00328758	0.0032998	0.00333788	0	0	0
Solyc_cer_TS118_12T001306.1	0.279065	0.386011	0.403212	0.232755	0.4192	0.444542	0.419169	0.458142	0.365675	0.403531
Solyc_cer_TS118_12T001582.1	0	0	0	0	0	0.00855627	0	0.00882765	0	0
Solyc_cer_TS118_12T001862.1	0.381966	0.347304	0.362829	0.405414	0.432307	0.466682	0.378882	0.442412	0.29698	0.336032
Solyc_TS12_01T001476.1	0.781727	0.772943	0.772972	0.839582	0.853069	0.840182	0.645781	0.592366	0.534663	0.612169
Solyc_TS12_01T004195.1	0	0	0	0	0	0	0	0	0	0
Solyc_TS12_02T000165.1	0	0	0	0	0	0	0	0	0	0
Solyc_TS12_02T001374.1	0.0204424	0.0252077	0.02522	0.0132934	0.0135926	0.013007	0	0	0	0
Solyc_TS12_03T001187.1	0.221324	0.164465	0.201467	0.241908	0.387503	0.388106	0.377452	0.201725	0.160426	0.161392
Solyc_TS12_04T000029.1	0.129936	0.134883	0.181147	0.126965	0.126949	0.194734	0.0929872	0.0355936	0.0702344	0.0602871
Solyc_TS12_05T001569.1	0.706501	0.728773	0.729004	0.760871	0.759934	0.698715	0.90933	0.537209	0.726494	0.709466
Solyc_TS12_06T000163.1	0.178264	0.189373	0.189605	0.169192	0.246139	0.237574	0.24496	0.229631	0.217756	0.168803
Solyc_TS12_06T002805.1	0	0	0	0	0	9.62052e-05	0	0	0	0
Solyc_TS12_07T000609.1	0.463408	0.467995	0.487197	0.489332	0.551766	0.549676	0.540298	0.465104	0.387151	0.426717
Solyc_TS12_08T000884.1	0.703939	0.72512	0.745972	0.734203	0.935844	0.970556	0.935961	0.879062	0.717936	0.742724
Solyc_TS12_08T000943.1	0.586102	0.647449	0.594104	0.661652	0.73809	0.698129	0.738006	0.682755	0.613474	0.593376
Solyc_TS12_11T000820.1	0.512878	0.564317	0.690376	0.523173	0.583928	0.800511	0.57704	0.800287	0.535339	0.690239
Solyc_TS12_11T001697.1	0.132455	0.145654	0.145544	0.162448	0.279613	0.279609	0.25049	0.0748053	0.0379843	0.0617813
Solyc_TS12_11T001711.1	0	0	0.0535333	0	9.81073e-05	9.79444e-05	0	0	0	0
Solyc_TS12_12T001278.1	0.146086	0.195647	0.263363	0.121332	0.168436	0.278968	0.166875	0.278854	0.190247	0.254541
Solyc_TS12_12T002184.1	0.526941	0.54352	0.550093	0.539184	0.647109	0.536091	0.647106	0.536036	0.517107	0.550143
Sopim_TS156_01T002777.1	0.417976	0.503045	0.52868	0.438689	0.608164	0.582311	0.604451	0.514938	0.465622	0.502156
Sopim_TS156_03T000924.1	0.286567	0.286034	0.287314	0.304093	0.380468	0.379122	0.380055	0.314777	0.281585	0.288079
Sopim_TS156_03T001141.1	0	0	0.00116122	0	0	0	0	0	0	0.00118119
Sopim_TS156_04T001520.1	0.140272	0.249828	0.314967	0.131594	0.359127	0.359636	0.359209	0.35892	0.264883	0.31503
Sopim_TS156_04T001655.1	0.310413	0.291088	0.293459	0.320033	0.344131	0.344222	0.323748	0.25778	0.25249	0.233612
Sopim_TS156_04T002195.1	0.393968	0.466569	0.522879	0.400431	0.400413	0.573315	0.230298	0.500748	0.504885	0.51806
Sopim_TS156_05T000244.1	0	0	0.0948357	0	0	0.0670075	0	0.0670438	0	0.0948431
Sopim_TS156_07T000725.1	0.0812935	0.066362	0.0864859	0.0706802	0.0703379	0.0715828	0.0119752	0.0194764	0.0284326	0.0485354
Sopim_TS156_07T000794.1	0	0	0	0	0.0243362	0.0244164	0.0245368	0	0	0
Sopim_TS156_07T001241.1	0.540867	0.5877	0.587998	0.583647	0.583571	0.58347	0.190534	0.00846486	0.222306	0.10843
Sopim_TS156_08T001689.1	0	0.0785034	0.18759	0	0.134696	0.247661	0.134848	0.234358	0.129335	0.188125
Sopim_TS156_10T002586.1	0.445794	0.455147	0.482144	0.456292	0.456329	0.523681	0.419286	0.458452	0.329819	0.359774
Sopim_TS156_12T002508.1	0.0259993	0.0427164	0.042775	0.0318336	0.0317657	0.0317471	0	0	0	0
Sopim_TS15_01T000365.1	0.28997	0.233313	0.233648	0.274292	0.274701	0.265193	0.20358	0.210644	0.193926	0.155659
Sopim_TS15_01T003477.1	0	0	0	0	0	0.0175748	0	0	0	0
Sopim_TS15_02T002192.1	0.182077	0.201982	0.195461	0.212984	0.334846	0.248397	0.329147	0.184368	0.204904	0.165103
Sopim_TS15_04T002386.1	0.557342	0.619069	0.616284	0.570085	0.727325	0.68225	0.727535	0.681696	0.586466	0.615465
Sopim_TS15_05T000758.1	0.546451	0.578423	0.561076	0.558355	0.62672	0.643826	0.623779	0.524984	0.543225	0.475168
Sopim_TS15_08T001970.1	0.344924	0.334538	0.334543	0.380012	0.41761	0.416964	0.451225	0.286685	0.279446	0.361514
Sopim_TS15_10T000928.1	0.117338	0.107665	0.107737	0.119911	0.119864	0.119825	0	0	0	0
Sopim_TS15_12T001478.1	0	0	0	0	0	0	0	0	0	0
Solyc_TS166_01T000243.1	0.0325759	0.0949464	0.124373	0.0263174	0.166217	0.202371	0.166836	0.202362	0.106256	0.117504
Solyc_TS166_01T000277.1	0.0674611	0.120007	0.200865	0.0656855	0.141534	0.212511	0.141092	0.209355	0.106505	0.190892
Solyc_TS166_01T000563.1	0.137076	0.14452	0.150807	0.1332	0.133185	0.136793	0	0.0589519	0.0133902	0.0991006
Solyc_TS166_01T001235.1	0.189957	0.190207	0.190869	0.197005	0.196471	0.196818	0.095313	0.0902969	0.122837	0.0832244
Solyc_TS166_03T001570.1	0.0733842	0.0879974	0.0999033	0.0867239	0.143412	0.143189	0.143505	0.0907869	0.0860129	0.0998064
Solyc_TS166_04T000858.1	0.590299	0.599136	0.624471	0.61972	0.720331	0.761676	0.705707	0.737045	0.567214	0.600973
Solyc_TS166_04T001044.1	0.506004	0.553958	0.505219	0.530991	0.824509	0.774489	0.824491	0.614542	0.538978	0.505056
Solyc_TS166_05T001195.1	0.879532	0.862251	0.875133	0.929162	0.946605	0.984958	0.862448	0.935218	0.807418	0.80979
Solyc_TS166_06T001633.1	0.0157295	0.0358825	0.0361517	0.0210508	0.0209492	0.0208835	0	0	0	0
Solyc_TS166_08T001142.1	0.264373	0.319665	0.330818	0.27547	0.275381	0.35064	0.0177991	0.248723	0.0588644	0.242851
Solyc_TS166_10T000862.1	0.447045	0.486494	0.490186	0.410964	0.521596	0.591698	0.523954	0.58827	0.488606	0.497627
Solyc_TS171_00T000034.2	0.454429	0.445157	0.445026	0.492077	0.504094	0.504076	0.445983	0.343743	0.320539	0.341662
Solyc_TS171_01T000882.1	0.0822453	0.129523	0.178872	0.098529	0.148471	0.145407	0.148608	0.12206	0.0906793	0.171052
Solyc_TS171_01T003341.1	0	9.76909e-05	0	0	0	9.98085e-05	0	0	0	0
Solyc_TS171_02T001814.1	0.324169	0.51387	0.55683	0.298859	0.3913	0.560873	0.390322	0.520326	0.497148	0.55196
Solyc_TS171_03T001041.1	0.31858	0.408139	0.489399	0.347223	0.464998	0.473675	0.465029	0.472377	0.386179	0.489479
Solyc_TS171_04T001570.1	0.264347	0.245756	0.245699	0.218957	0.219457	0.219603	0.193774	0.169464	0.1801	0.111976
Solyc_TS171_04T001574.1	0.514518	0.583137	0.595621	0.496399	0.709409	0.588194	0.709327	0.6963	0.573999	0.595281
Solyc_TS171_05T000125.1	0.421604	0.432696	0.462926	0.454157	0.454167	0.562108	0.446032	0.606175	0.349381	0.411416
Solyc_TS171_05T001402.1	0.489983	0.510273	0.606897	0.480717	0.616639	0.639273	0.608493	0.632848	0.487118	0.606835
Solyc_TS171_06T000212.1	0.50992	0.494889	0.495059	0.439537	0.439746	0.437977	0.30516	0.122254	0.343121	0.242943
Solyc_TS171_07T000971.1	0.186871	0.189003	0.188829	0.200098	0.254359	0.259171	0.269398	0.25777	0.220703	0.205132
Solyc_TS171_07T001045.1	0.032522	0.0362142	0.0360764	0.0393409	0.0393658	0.0387847	0	0	0	0
Solyc_TS171_07T002155.1	0.372945	0.415734	0.416685	0.409511	0.409527	0.409462	0.253001	0.0995542	0.205036	0.214573
Solyc_TS171_08T000663.1	0.161609	0.265985	0.356002	0.157921	0.313369	0.460989	0.313433	0.452051	0.271671	0.354031
Solyc_TS171_08T000666.1	0.401417	0.508346	0.527416	0.437143	0.536997	0.554037	0.491351	0.439484	0.385637	0.456465
Solyc_TS171_08T001083.1	0.179668	0.19482	0.252528	0.197948	0.197379	0.318479	0.0569568	0	0.0660675	0.0372302
Solyc_TS171_09T001251.1	0.0997749	0.147113	0.17853	0.107029	0.177193	0.211828	0.177168	0.202767	0.14123	0.190053
Solyc_TS171_12T001089.1	0	0	0	0	0	0	0	0	0	0
Solyc_TS185_01T001341.1	0	0	0	0	0	0	0	0	0	0
Solyc_TS185_01T001407.1	0	0	9.94685e-05	0	9.885e-05	0	0	0	0	0
Solyc_TS185_01T003966.1	0	0.0738016	0.208037	0	0.141655	0.35082	0.141982	0.312624	0.140205	0.207425
Solyc_TS185_02T001346.1	0.0138184	0.410879	0.447615	0.0190148	0.50851	0.599952	0.508255	0.577288	0.412092	0.442041
Solyc_TS185_02T001547.1	0.0223194	0.0488267	0.072967	0.0271399	0.0946365	0.118776	0.0948448	0.105861	0.0570361	0.0728059
Solyc_TS185_02T002242.1	0.858681	0.827781	0.791626	0.886256	1	0.994383	1	0.779028	0.801293	0.739329
Solyc_TS185_02T002287.1	0.548469	0.561628	0.572917	0.616062	0.69571	0.67571	0.652159	0.684747	0.539655	0.569718
Solyc_TS185_02T002597.1	0.0119649	0.0202858	0.0536309	0.0125144	0.0124458	0.111356	0	0.111577	0	0.0534307
Solyc_TS185_02T002976.1	0.00213486	0.03205	0.0325379	0.00214591	0.00160966	0.0019359	0	0	0	0
Solyc_TS185_03T001566.1	0.320825	0.31533	0.315344	0.331425	0.437286	0.444885	0.454842	0.292323	0.319986	0.220817
Solyc_TS185_03T001710.1	0	0	0.0539805	0	0.00206762	0.06201	0.00268156	0.062058	0	0.0540194
Solyc_TS185_03T002239.1	0.395098	0.40528	0.423143	0.433814	0.433798	0.470315	0.367069	0.311059	0.350745	0.320024
Solyc_TS185_04T000361.1	0.781898	0.803693	0.826261	0.79287	0.792401	0.828319	0.657247	0.66154	0.634518	0.676244
Solyc_TS185_04T002827.1	0.273425	0.436893	0.422081	0.276218	0.548517	0.506578	0.548406	0.452372	0.436188	0.388678
Solyc_TS185_06T002344.1	0.352528	0.350083	0.383844	0.358364	0.358643	0.362826	0.305037	0.31089	0.282664	0.296849
Solyc_TS185_08T001115.1	0.501063	0.522915	0.522978	0.521494	0.522216	0.526343	0.531285	0.239444	0.479854	0.396256
Solyc_TS185_08T001533.1	0.00813322	0	0.00568624	0	0	0	0	0	0	0.00566819
Solyc_TS185_08T002394.1	0.651068	0.676772	0.674825	0.685968	0.700447	0.707817	0.700077	0.707883	0.628957	0.674766
Solyc_TS185_09T001403.1	0.120383	0.175441	0.306976	0.128365	0.204141	0.359253	0.204146	0.298959	0.198138	0.243654
Solyc_TS185_09T001620.1	0.0472685	0.0611389	0.0811219	0.0549827	0.0550122	0.101485	0.0749166	0.0935508	0.00684495	0.0618413
Solyc_TS185_09T002646.1	0.213783	0.207451	0.207258	0.214132	0.22937	0.240779	0.200131	0.15891	0.184173	0.125939
Solyc_TS185_10T000605.1	0.0424959	0.0614867	0.266522	0.0590089	0.142141	0.311045	0.130598	0.306057	0.0847967	0.267037
Solyc_TS185_11T001648.1	0	0.00594747	0.00692711	0	0	0.0204523	0	0.0205416	0	0
Solyc_TS185_12T000132.1	0.171545	0.152294	0.307997	0.17311	0.172706	0.208793	0.133263	0.185875	0.142963	0.313688
Solyc_TS185_12T002046.1	0.365336	0.461663	0.509537	0.377004	0.562582	0.501945	0.562575	0.493278	0.436506	0.509675
Solyc_TS204_01T001673.1	0	0.000308119	0	0	0	0.0412687	0	0.0413056	0	0
Solyc_TS204_03T002225.1	0.20915	0.230068	0.257132	0.210375	0.321648	0.346033	0.322345	0.346104	0.236153	0.257131
Solyc_TS204_05T002160.1	0.123853	0.116286	0.116154	0.133487	0.136931	0.136855	0.101784	0.052695	0.0546515	0.0286412
Solyc_TS204_06T000315.1	0.111718	0.18735	0.24202	0.0852511	0.199397	0.277642	0.199858	0.249548	0.206671	0.242021
Solyc_TS204_09T000473.1	0.346898	0.381159	0.368778	0.36199	0.361663	0.372388	0.373867	0.285513	0.26531	0.288647
Solyc_TS204_10T000865.1	0.256409	0.261984	0.263324	0.257464	0.257176	0.329209	0.400342	0.273837	0.291943	0.165848
Solyc_TS204_10T001459.1	0.339729	0.30098	0.301023	0.379634	0.400183	0.400893	0.38796	0.264699	0.306153	0.231897
Solyc_TS204_10T002408.1	0.356386	0.352519	0.414499	0.340355	0.378615	0.449794	0.392493	0.435401	0.279677	0.404538
Solyc_TS204_11T002230.1	0.485344	0.496262	0.624229	0.474377	0.555847	0.742462	0.546354	0.740316	0.474	0.61846
Sopim_TS222_01T001961.1	0.514305	0.478455	0.478951	0.556718	0.566497	0.548673	0.562726	0.510611	0.451131	0.498604
Sopim_TS222_02T002317.1	0	0	0	0	0	0	0	0	0	0
Sopim_TS222_03T000908.1	0.415847	0.420342	0.471554	0.459426	0.53033	0.540798	0.533282	0.49872	0.40741	0.458411
Sopim_TS222_06T000236.1	0.226948	0.216549	0.220173	0.213359	0.213345	0.2133	0.051474	0.0975073	0.0678535	0.10868
Sopim_TS222_08T000598.1	0.00617181	0.00984983	0.0206101	0.00385648	0.00391586	0.00378662	0	0	0	0.0154309
Sopim_TS222_10T001819.1	0.29511	0.31288	0.376929	0.319861	0.428943	0.431101	0.428839	0.380172	0.309479	0.358164
Sopim_TS222_11T001811.1	0.798256	0.764146	0.7328	0.845215	0.889417	0.886112	0.877366	0.855585	0.741039	0.730103
Solyc_cer_TS238_01T002467.1	0.0739296	0.0948224	0.0947722	0.0833549	0.0832894	0.0774546	0.0431611	0	0.0373394	0.0211748
Solyc_cer_TS238_02T001582.1	0	0	0.0852147	0	0	0.083641	0	0.0836753	0	0.0852167
Solyc_cer_TS238_04T001688.1	0	0	0.00202554	0	0	0.0287874	0	0.0287835	0.000234661	0
Solyc_cer_TS238_04T002748.1	0.0386835	0.0581942	0.0855123	0.0470599	0.0606838	0.129245	0.060877	0.129241	0.0510996	0.0836761
Solyc_cer_TS238_06T000269.1	0.0528839	0.0760823	0.0760743	0.0628723	0.0628293	0.0628645	0	0	0	0
Solyc_cer_TS238_06T001108.1	0.367228	0.385036	0.503859	0.393568	0.458465	0.465167	0.443198	0.460366	0.375276	0.495491
Solyc_cer_TS238_07T001019.1	0.623635	0.665649	0.663717	0.702482	0.70213	0.701923	0.4636	0.127486	0.331266	0.228635
Solyc_cer_TS238_07T001661.1	0.0263652	0.0130468	0.0926137	0.0210155	0.0397675	0.0651651	0.0433052	0.0567743	0.0494209	0.0858905
Solyc_cer_TS238_09T000221.1	0.543451	0.496557	0.608061	0.552716	0.61185	0.651451	0.595371	0.601809	0.481142	0.589076
Solyc_cer_TS238_12T001128.1	0.0574763	0.0667881	0.0858669	0.0648316	0.0992241	0.130095	0.0993814	0.120223	0.0593266	0.0759162
Sopim_TS265_01T000167.1	0	0	0.102788	0	0	0.207498	0	0.207639	0	0.103404
Sopim_TS265_01T000547.1	0.12957	0.160412	0.166055	0.125223	0.125044	0.14786	0.0718416	0.111759	0.0687011	0.0901484
Sopim_TS265_02T000816.1	0.799586	0.791952	0.799369	0.852373	0.93915	0.843766	0.939029	0.775437	0.745807	0.761107
Sopim_TS265_02T003145.1	0.718597	0.763214	0.782093	0.698245	0.799534	0.923514	0.799143	0.879922	0.740207	0.773891
Sopim_TS265_03T000618.1	0.915259	0.888865	0.891042	0.965628	1	0.994519	0.949907	0.958489	0.835816	0.84314
Sopim_TS265_05T002619.1	0	0	0.16544	0	0	0.205687	0	0.19077	0	0.159131
Sopim_TS265_07T001842.1	0.746183	0.763892	0.793074	0.788389	0.788403	0.830795	0.743781	0.647318	0.662304	0.713573
Sopim_TS265_07T002229.1	0.151585	0.155935	0.155919	0.165795	0.167637	0.167708	0.085045	0	0.0424393	0.0320284
Sopim_TS265_07T002641.1	0.138275	0.156711	0.156384	0.157669	0.171537	0.171522	0.160794	0.0957163	0.126938	0.122405
Sopim_TS265_10T000368.1	0.606679	0.53231	0.532462	0.661995	0.62122	0.619128	0.591597	0.4785	0.489549	0.430772
Sopim_TS265_10T001824.1	0.26784	0.309425	0.355937	0.271155	0.388411	0.46026	0.388696	0.454335	0.319865	0.356029
Sopim_TS265_12T001302.1	0.0832254	0.204404	0.294592	0.072611	0.233194	0.311469	0.233201	0.311587	0.18589	0.295298
Solyc_cer_TS280_01T000814.1	0.774507	0.78576	0.785761	0.810897	0.810918	0.810921	0.706978	0.482951	0.676063	0.482676
Solyc_cer_TS280_01T002344.1	0	0	0	0	0	9.75384e-05	0	0	0	0
Solyc_cer_TS280_02T001834.1	0.0280422	0.123282	0.216852	0.0239822	0.166002	0.231452	0.166041	0.231255	0.160978	0.215123
Solyc_cer_TS280_03T001343.1	0.0920883	0.0809735	0.132785	0.119481	0.15159	0.152182	0.144964	0.15007	0.0919424	0.122013
Solyc_cer_TS280_04T001577.1	0.256589	0.447793	0.59481	0.223031	0.463198	0.603349	0.463202	0.599801	0.449148	0.595638
Solyc_cer_TS280_06T000228.1	0.479414	0.487504	0.515479	0.51005	0.510069	0.477515	0.484917	0.330673	0.377701	0.383208
Solyc_cer_TS280_06T000807.1	0.0282463	0.085688	0.260916	0.0304616	0.107479	0.303454	0.107626	0.288255	0.111043	0.260956
Solyc_cer_TS280_07T001097.1	0.209999	0.218086	0.311892	0.212708	0.357072	0.321896	0.356894	0.307015	0.254978	0.269056
Solyc_cer_TS281_01T001450.1	0.15684	0.129319	0.149878	0.156983	0.159653	0.188728	0.123908	0.14907	0.125067	0.126365
Solyc_cer_TS281_01T003378.1	0.401666	0.371419	0.363234	0.451425	0.450611	0.462552	0.392566	0.32872	0.33765	0.236858
Solyc_cer_TS281_02T001837.1	0.025289	0.0197749	0.0508041	0.0288538	0.0288113	0.0287747	0	0	0	0.0508848
Solyc_cer_TS281_02T002447.1	0.269025	0.274934	0.279636	0.290902	0.290424	0.296178	0.0837435	0.114472	0.130044	0.0977577
Solyc_cer_TS281_02T002907.1	0.331535	0.316274	0.317703	0.36883	0.460082	0.451996	0.460142	0.306074	0.331732	0.292182
Solyc_cer_TS281_03T002066.1	0.195109	0.226532	0.343676	0.204552	0.309942	0.356895	0.309985	0.350721	0.249173	0.314097
Solyc_cer_TS281_04T000492.1	0.0289589	0.0417225	0.0416243	0.0367453	0.0368419	0.170959	0	0	0.00804191	0.0103582
Solyc_cer_TS281_04T001602.1	0	0.0142161	0.015026	0	0	0	0	0	0	0.0111763
Solyc_cer_TS281_04T001871.1	0	0	0.00235149	0	0	0	0	0	0	0.00182706
Solyc_cer_TS281_04T002029.1	0.0476716	0.0620285	0.135053	0.050984	0.0512523	0.0907602	0.0471578	0.0820712	0.057092	0.135175
Solyc_cer_TS281_06T001117.1	0.205187	0.248382	0.352028	0.215777	0.242575	0.341384	0.232034	0.332778	0.24097	0.347831
Solyc_cer_TS281_06T001830.1	0	0.089608	0.0896743	0.00685972	0.113408	0.148771	0.113481	0.123339	0.0980829	0.0960086
Solyc_cer_TS281_06T001965.1	0.224304	0.300459	0.351499	0.206465	0.310155	0.439986	0.310258	0.435782	0.300715	0.35236
Solyc_cer_TS281_06T002851.1	0.0184485	0.0169459	0.0294194	0.0149191	0.0149059	0.0327733	0	0.0320857	0	0.0294231
Solyc_cer_TS281_07T001007.1	0.0847123	0.151608	0.176654	0.0807971	0.266185	0.229528	0.266498	0.224419	0.156808	0.161859
Solyc_cer_TS281_08T000973.1	0.163913	0.274638	0.319422	0.183705	0.331065	0.337435	0.331096	0.324556	0.266155	0.307166
Solyc_cer_TS281_08T001265.1	0.304228	0.262633	0.32564	0.311017	0.315162	0.334416	0.285954	0.334391	0.241186	0.325679
Solyc_cer_TS281_09T000013.1	0	0.012565	0.0125709	0	0	0	0	0	0.00274379	0.0101989
Solyc_cer_TS281_09T000318.1	0.323614	0.325487	0.324506	0.34937	0.470972	0.471839	0.470837	0.198143	0.351226	0.205429
Solyc_cer_TS281_09T001062.1	0.0157749	0.0253762	0.0355143	0.0191572	0.0928322	0.0926841	0.0633233	0.0930226	0.0385661	0.0362224
Solyc_cer_TS281_09T001160.1	0.202332	0.201564	0.201554	0.21706	0.290842	0.290451	0.255113	0.184754	0.173764	0.152697
Solyc_cer_TS281_10T000750.1	0.00162401	0	0.0557764	0	0.0546281	0.128452	0.0536833	0.115459	0.0394612	0.0553579
Solyc_cer_TS281_10T001062.1	0.83732	0.847873	0.849477	0.866168	0.917312	0.937057	0.933691	0.912719	0.79133	0.782296
Solyc_cer_TS281_10T001440.1	0	0	0.0554887	0	0	0.100375	0	0.100327	0.0135288	0.0544051
Solyc_cer_TS281_10T002569.1	0.261923	0.27208	0.331356	0.237986	0.283494	0.332589	0.283609	0.331548	0.284763	0.330963
Solyc_cer_TS281_11T000236.1	0.25499	0.257279	0.263128	0.267989	0.268488	0.268502	0.162869	0.0981472	0.14694	0.103939
Solyc_cer_TS281_11T001749.1	0	0	0	0	0	0	0	0	0	0
Solyc_cer_TS281_11T001773.1	0.0718791	0.117909	0.148175	0.0834893	0.364089	0.363868	0.363841	0.186056	0.142093	0.146938
Solyc_cer_TS281_12T001529.1	0.547343	0.458734	0.466411	0.590489	0.716059	0.7162	0.716038	0.607716	0.476923	0.494017
Solyc_TS331_01T001134.1	0	0	0	0	9.79505e-05	9.65616e-05	0	0	0	0
Solyc_TS331_01T001475.1	0.207154	0.228672	0.229053	0.224257	0.22435	0.310397	0.166338	0.0843935	0.0994882	0.123943
Solyc_TS331_01T004365.1	0.275668	0.328094	0.444975	0.28738	0.342066	0.458175	0.342141	0.446048	0.321545	0.430814
Solyc_TS331_02T000380.1	0.2054	0.234258	0.2346	0.203614	0.204126	0.29175	0	0	0	0.0170866
Solyc_TS331_03T002801.1	0.158221	0.136118	0.242477	0.153464	0.153449	0.18228	0.112056	0.16698	0.129413	0.244525
Solyc_TS331_04T000344.1	0	0.00170578	0.0247065	0	0.108824	0	0	0	0	0.0200285
Solyc_TS331_06T000618.1	0.0302502	0.0724366	0.124662	0.0264617	0.087579	0.124965	0.0878268	0.119508	0.0809316	0.102358
Solyc_TS331_10T000704.1	0.0156781	0.024031	0.0254917	0.0171126	0.0169923	0.0169931	0	0	0	0.0142992
Solyc_TS331_10T000738.1	0.125751	0.169639	0.248628	0.11951	0.256946	0.353422	0.257444	0.309317	0.1967	0.247529
Solyc_TS331_10T001560.1	0.196552	0.204525	0.239461	0.211199	0.268026	0.274066	0.253703	0.226326	0.213803	0.215553
Solyc_TS331_11T002580.1	0.0202808	0.0241114	0.0324238	0.0168685	0.0168529	0.0168343	0	0.00696957	0	0.0282343
Solyc_TS331_12T002113.1	0.0485889	0.0591912	0.058915	0.0401741	0.0399363	0.0417338	0	0	0	0
Solyc_cer_TS39_01T002224.2	0.10988	0.102062	0.113964	0.108874	0.108768	0.122609	0.0158734	0.0471221	0.0329561	0.0750514
Solyc_cer_TS39_03T002819.1	0.0623919	0.0865377	0.126618	0.0578409	0.138052	0.14591	0.138177	0.140022	0.10506	0.126617
Solyc_cer_TS39_07T000725.1	0	0.00876852	0.0087769	0	0	0	0	0	0	0
Solyc_cer_TS39_07T002105.1	0.141796	0.23396	0.241241	0.146575	0.237262	0.269259	0.237218	0.269282	0.239647	0.230156
Solyc_cer_TS39_07T002303.1	0	0	0	0	0.00564641	0.00573568	0.00553103	0	0	0
Solyc_cer_TS39_08T001807.1	0	0	0.0967833	0	0	0.105202	0	0.105621	0	0.0969728
Solyc_cer_TS39_10T000781.1	0.291204	0.323011	0.37924	0.336278	0.47366	0.487531	0.470969	0.407459	0.293813	0.353706
Solyc_cer_TS39_10T001197.1	0.15336	0.162766	0.162897	0.177572	0.216244	0.216314	0.21663	0.0653919	0.118666	0.100556
Solyc_cer_TS39_10T001311.1	0	0.0129052	0.0130441	0	0	0	0	0	0	0
Solyc_cer_TS39_11T001582.1	0.369455	0.424234	0.431692	0.418847	0.566002	0.505024	0.560466	0.498174	0.413549	0.430956
Solyc_cer_TS39_12T000711.1	0.743587	0.746335	0.780505	0.763661	0.827115	0.872217	0.761916	0.830078	0.667585	0.7251
Solyc_cer_TS39_12T001892.1	0.0378223	0.0367264	0.0974512	0.0345213	0.0348364	0.0790747	0.0198573	0.0784659	0.0134566	0.0945059
Solyc_TS3_02T002273.1	0.0110895	0.107456	0.129321	0.00870276	0.145776	0.161722	0.1458	0.155308	0.114329	0.127883
Solyc_TS3_04T001063.1	0.635501	0.586212	0.593625	0.655475	0.683247	0.655607	0.634899	0.564332	0.500383	0.507351
Solyc_TS3_05T001450.1	0.00258487	0.0143801	0.0633349	0	0.000815725	0.074122	0.000873913	0.0741167	0.020841	0.063151
Solyc_TS3_05T001479.1	0.0206927	0.0514706	0.101284	0.0237555	0.0386949	0.0870398	0.0386937	0.0870456	0.0556044	0.101524
Solyc_TS3_05T001783.1	0.45334	0.505448	0.508501	0.422168	0.642072	0.564009	0.642058	0.595193	0.489141	0.508596
Solyc_TS3_06T000682.1	0	0	0	0	0	9.52144e-05	0	0	0	0
Solyc_TS3_07T001565.1	0.116182	0.0866101	0.0940809	0.125878	0.137499	0.137382	0.134529	0.109981	0.0893944	0.0951974
Solyc_TS3_10T001717.1	0	0	0	0	0	0.000190165	0	0	0	0
Solyc_TS3_10T002134.1	0	0.0614553	0.0965652	0.00533448	0.164395	0.16368	0.164677	0.0815031	0.0675165	0.0969039
Solyc_TS3_12T000496.1	0	0	0.00916532	0	0	0	0	0	0	0.00914831
Sopim_TS413_01T000030.1	0.513816	0.569713	0.619739	0.525003	0.644119	0.695465	0.644156	0.692909	0.547709	0.618878
Sopim_TS413_01T003290.1	0.847671	0.844491	0.872316	0.885615	0.876718	0.909145	0.80778	0.897669	0.77757	0.872305
Sopim_TS413_01T003351.1	0.420246	0.533235	0.606491	0.426471	0.62072	0.687996	0.620613	0.678788	0.532314	0.600647
Sopim_TS413_01T003508.1	0.556033	0.585263	0.639334	0.580023	0.699869	0.703492	0.699924	0.68031	0.568452	0.641758
Sopim_TS413_02T001941.1	0	0	0.00211501	0	0	0.0372785	0	0.0373532	0	0.00223828
Sopim_TS413_02T002527.1	0.605777	0.577568	0.539835	0.640014	0.621137	0.50726	0.507216	0.506407	0.435847	0.507378
Sopim_TS413_03T001419.1	0	0	9.5373e-05	0	9.47296e-05	0	0	0	0	0
Sopim_TS413_03T002026.1	0.278062	0.261905	0.44817	0.275654	0.304976	0.395481	0.29361	0.346136	0.243425	0.446036
Sopim_TS413_04T000023.1	0.319304	0.388354	0.457305	0.326011	0.479497	0.456442	0.479716	0.459926	0.362702	0.457328
Sopim_TS413_04T000972.1	0.0282853	0.194528	0.315996	0.0025176	0.185683	0.263863	0.186383	0.264069	0.198628	0.242533
Sopim_TS413_07T001961.1	0.476396	0.5566	0.558243	0.476638	0.661916	0.636488	0.661677	0.633097	0.527691	0.54741
Sopim_TS413_10T001248.1	0.278284	0.350713	0.410077	0.26907	0.411352	0.461687	0.401789	0.432665	0.346117	0.406498
Sopim_TS421_01T004048.1	0.00996197	0.0143459	0.00633275	0.0120314	0.0262723	0.0263124	0.0263706	0	0.00419467	0
Sopim_TS421_02T001964.1	0.50324	0.465902	0.473786	0.554236	0.524228	0.551485	0.464503	0.494953	0.423724	0.498117
Sopim_TS421_05T002234.1	0.161073	0.146057	0.162607	0.151459	0.15079	0.162424	0	0	0	0
Sopim_TS421_06T000296.1	0.333378	0.425648	0.499997	0.345598	0.468667	0.515848	0.451118	0.469894	0.410796	0.472347
Sopim_TS421_06T002586.1	0	0.182739	0.256001	0	0.293846	0.373187	0.294514	0.351747	0.231558	0.255284
Sopim_TS421_09T000484.1	0.506947	0.505425	0.50639	0.495727	0.495637	0.496026	0.43344	0.246926	0.422771	0.264386
Sopim_TS421_10T000805.1	0.130463	0.162211	0.231804	0.132961	0.247866	0.245882	0.247833	0.245904	0.187593	0.231921
Sopim_TS421_11T001649.1	0	0	0.122473	0	0	0.065496	0	0.0656058	0	0.122456
Sopim_TS439_04T001305.1	0.415445	0.425251	0.425231	0.451309	0.513616	0.514238	0.523553	0.437868	0.368595	0.358184
Sopim_TS439_12T000215.1	0.259736	0.22876	0.228735	0.25817	0.309916	0.311159	0.308884	0.255569	0.235583	0.178526
Solyc_cer_TS545_01T000141.1	0.755365	0.761789	0.752065	0.772782	0.780678	0.818427	0.75346	0.699778	0.65878	0.648045
Solyc_cer_TS545_01T000387.1	0.104095	0.0761269	0.0766949	0.104076	0.104152	0.199043	0.0219065	0	0.0321879	0
Solyc_cer_TS545_01T001310.1	0.255109	0.243706	0.305369	0.271195	0.271103	0.350212	0.200433	0.300399	0.190724	0.258866
Solyc_cer_TS545_01T001599.1	0.204006	0.226724	0.29438	0.214023	0.214208	0.21391	0.0739494	0.0382445	0.0779631	0.0834334
Solyc_cer_TS545_02T002585.1	0.0447398	0.0383993	0.038872	0.0482212	0.0498235	0.0497161	0.0480347	0.020596	0.0307325	0.0135385
Solyc_cer_TS545_02T003033.1	0.0645194	0.0549889	0.0548393	0.0718514	0.0718459	0.0716284	0.00155329	0	0	0
Solyc_cer_TS545_03T000208.2	0	0	0	0	0	0	0	0	0	0
Solyc_cer_TS545_03T000377.1	0	0	0	0	0	0.035341	0	0.0353828	0	0
Solyc_cer_TS545_04T001062.1	0.238265	0.232767	0.222286	0.225049	0.240711	0.259871	0.221566	0.237486	0.218224	0.218799
Solyc_cer_TS545_04T001606.1	0	0.0177538	0.155531	0	0	0.370615	0	0.307306	0	0.156111
Solyc_cer_TS545_05T000849.1	0.668945	0.646963	0.655682	0.702423	0.753468	0.740994	0.71274	0.601579	0.56918	0.573213
Solyc_cer_TS545_05T002361.1	0.587706	0.595234	0.593856	0.641339	0.641217	0.670979	0.378812	0.40092	0.385014	0.489645
Solyc_cer_TS545_09T000966.1	0.519865	0.54727	0.542095	0.537	0.559503	0.559848	0.617705	0.429638	0.49896	0.498095
Solyc_cer_TS545_09T001512.1	0.336274	0.413127	0.476498	0.362119	0.458361	0.560502	0.458288	0.560046	0.393951	0.47755
Solyc_cer_TS545_11T000840.1	0.244698	0.268212	0.285629	0.263438	0.263214	0.263413	0.0830073	0.16282	0.0808814	0.19102
Solyc_cer_TS545_12T000338.1	0	0	0	0	9.68313e-05	0	0	0	0	0
Solyc_cer_TS545_12T001533.1	0.50926	0.4685	0.509638	0.540316	0.547999	0.562027	0.424902	0.444212	0.380063	0.442172
Solyc_TS60_01T000020.1	0.0467821	0.155556	0.152413	0.0600885	0.202515	0.202635	0.202682	0.137579	0.129977	0.152321
Solyc_TS60_01T002362.1	0.0693641	0.0840276	0.0840706	0.0626495	0.133795	0.144832	0.133783	0.132491	0.11549	0.0776185
Solyc_TS60_01T003931.1	0.193963	0.121973	0.12195	0.215552	0.221473	0.221512	0.200867	0.0560983	0.143313	0.084169
Solyc_TS60_02T000323.1	0	0.000414298	0.0505752	0	0.0789214	0.0789124	0.0797393	0.0337371	0	0.0507767
Solyc_TS60_02T002694.1	0.0587295	0.0726081	0.0914001	0.0635523	0.0636812	0.0646245	0.0533989	0.0406469	0.0385804	0.0466052
Solyc_TS60_03T000902.1	0.104476	0.337374	0.470149	0.104853	0.350816	0.449057	0.35098	0.449187	0.336982	0.463776
Solyc_TS60_03T001194.1	0	0.0298775	0.296949	0	0.0970578	0.194017	0.096759	0.119709	0.0651095	0.134863
Solyc_TS60_03T001873.1	0.25613	0.310777	0.311146	0.274118	0.274481	0.274162	0.0504208	0	0.0227849	0.0372865
Solyc_TS60_03T002728.1	0.16918	0.146261	0.146262	0.155814	0.196765	0.196184	0.218313	0.0394775	0.145849	0.0498921
Solyc_TS60_04T000961.1	0	0	0	0	0	0	0	0	0	0
Solyc_TS60_05T001998.1	0	0	0.00571109	0	0	0	0	0	0	0.00595107
Solyc_TS60_06T000136.1	0	0.0279339	0.14276	0	0.0286123	0.125997	0.0292832	0.126092	0.0470155	0.0864886
Solyc_TS60_06T001250.1	0.201923	0.20817	0.292827	0.194045	0.218625	0.298726	0.197812	0.291585	0.19845	0.292403
Solyc_TS60_06T002165.1	0	0	0	0	0	0.000192344	0	0	0	0
Solyc_TS60_07T001008.1	0.0877347	0.123373	0.131292	0.0928067	0.157395	0.157673	0.1594	0	0.131104	0.0976978
Solyc_TS60_09T000755.1	0.379783	0.411829	0.454033	0.393189	0.487887	0.478178	0.514052	0.411089	0.403565	0.427995
Solyc_TS60_09T001173.1	0.280154	0.330402	0.330411	0.308997	0.415358	0.415357	0.409825	0.32847	0.326005	0.269965
Solyc_TS60_10T000491.1	0.300741	0.328777	0.376651	0.318682	0.33863	0.419968	0.325155	0.360876	0.288203	0.296414
Solyc_TS60_11T000498.1	0.0737593	0.114436	0.204671	0.0674909	0.143487	0.375991	0.143479	0.259609	0.136653	0.204674
Solyc_TS60_11T001705.1	0.0247106	0.0471244	0.0698593	0.0316483	0.0316472	0.0719017	0.00568212	0.0718791	0.0304956	0.0698143
Solyc_TS60_11T002296.1	0	0	0	0	0.00537758	0.00562105	0.0055417	0	0	0
Solyc_cer_TS623_01T000237.1	0.0682849	0.252163	0.329905	0.0603642	0.289464	0.407685	0.289418	0.393007	0.302306	0.326185
Solyc_cer_TS623_01T000848.1	0	0.0107574	0.0108905	0	0	0	0	0	0	0.00319077
Solyc_cer_TS623_01T003207.1	0.307929	0.425791	0.445975	0.285409	0.509119	0.509479	0.509129	0.50948	0.422485	0.432185
Solyc_cer_TS623_02T001461.1	0	0	0.0145148	0	0	0	0	0	0	0
Solyc_cer_TS623_02T003015.1	0.193712	0.274099	0.347843	0.200482	0.333047	0.361241	0.333041	0.361243	0.27892	0.328279
Solyc_cer_TS623_04T000445.1	0	9.73096e-05	0.000234043	0	0	0	0	0	0	0.000399198
Solyc_cer_TS623_04T001466.1	0.0446489	0.149154	0.154446	0.05103	0.290337	0.282	0.29035	0.248101	0.16248	0.159357
Solyc_cer_TS623_05T001561.1	0.368961	0.41547	0.434926	0.383796	0.514418	0.498471	0.524461	0.409615	0.378159	0.38271
Solyc_cer_TS623_06T000225.1	0.0143087	0.0536943	0.090688	0.0233006	0.0231321	0.034969	0	0.0310561	0	0.0868282
Solyc_cer_TS623_06T000920.1	0.112754	0.124051	0.183231	0.120867	0.151426	0.151089	0.142977	0.0841805	0.097781	0.176069
Solyc_cer_TS623_06T001203.1	0	0	0.0266922	0	0.0612318	0.236439	0.0605951	0.236485	0.0389341	0.0268663
Solyc_cer_TS623_06T001976.1	0	0	0	0	0	9.43231e-05	0	0	0	0
Solyc_cer_TS623_06T002271.1	0	0	0.0256626	0	9.8592e-05	0.149109	0	0.0979601	0.000732362	0.0264629
Solyc_cer_TS623_08T000441.1	0.0942036	0.210355	0.291846	0.0864028	0.207091	0.436138	0.20683	0.425083	0.244316	0.291786
Solyc_cer_TS623_08T000622.1	0.138275	0.169495	0.169017	0.14809	0.147985	0.154075	0.0806449	0.0580798	0.0934424	0.0896383
Solyc_cer_TS623_08T001695.1	0.369442	0.512702	0.606947	0.317085	0.61646	0.625854	0.616883	0.704955	0.514579	0.631816
Solyc_cer_TS623_09T000822.1	0.124112	0.0966153	0.0968868	0.145557	0.160198	0.159382	0.124142	0.0517508	0.0854827	0.0457907
Solyc_TS629_01T001100.1	0.0586689	0.0814754	0.0814369	0.0680734	0.0681772	0.0681312	0.00348321	0	0.00311298	0.0125706
Solyc_TS629_01T003044.1	0	0	9.70757e-05	0	0	0	0	0	0	0
Solyc_TS629_02T001028.1	0.308915	0.268781	0.269842	0.331531	0.330973	0.355114	0.219926	0.104363	0.199306	0.0850027
Solyc_TS629_02T001405.1	0	0	0	0	0	0.0229829	0	0.0164924	0	0
Solyc_TS629_02T002941.1	0.187023	0.138126	0.177565	0.169213	0.157772	0.160758	0.125984	0.15843	0.142411	0.177619
Solyc_TS629_02T003384.1	0.10879	0.284896	0.4268	0.105834	0.353823	0.482069	0.353898	0.488352	0.306223	0.426479
Solyc_TS629_04T000448.1	0.574821	0.583185	0.583179	0.632076	0.632095	0.632094	0.716694	0.440235	0.50405	0.478031
Solyc_TS629_05T001182.1	0.277436	0.406857	0.471623	0.277918	0.501989	0.536677	0.501995	0.536671	0.412743	0.463741
Solyc_TS629_06T000045.1	0.0585907	0.115907	0.219312	0.0627105	0.155024	0.280118	0.154827	0.280119	0.131357	0.219335
Solyc_TS629_06T002722.1	0.399287	0.423866	0.424403	0.404747	0.404759	0.404699	0.268961	0.32411	0.262264	0.374735
Solyc_TS629_09T000107.1	0.0911035	0.0697847	0.0856186	0.0970591	0.0968593	0.108357	0.048031	0.0608263	0.0338662	0.0460952
Solyc_TS629_10T001120.1	0.0719062	0.0596375	0.0830345	0.0817185	0.0812042	0.115104	0.0514104	0.0915187	0.0484804	0.0485349
Solyc_TS692_01T002000.1	0.530963	0.529456	0.541824	0.551733	0.64336	0.621744	0.624272	0.511924	0.505461	0.506207
Solyc_TS692_01T002389.2	0.27654	0.584455	0.649722	0.163143	0.506778	0.69044	0.506742	0.690141	0.587473	0.64974
Solyc_TS692_02T001096.1	0.033914	0.0216856	0.0239543	0.0322299	0.0361115	0.0314554	0.0280125	0.0203026	0.0167315	0
Solyc_TS692_03T001358.1	0.115123	0.108603	0.108682	0.123822	0.123822	0.129021	0.0815312	0.0753012	0.0584722	0.00648366
Solyc_TS692_03T001654.1	0	0	0	0	0	0.0738058	0	0.0738834	0	0
Solyc_TS692_03T001711.1	0.163854	0.162671	0.166153	0.178411	0.178383	0.190444	0.0785418	0.0858393	0.0545444	0.10493
Solyc_TS692_04T002091.1	0.257586	0.287396	0.390089	0.296027	0.382329	0.450175	0.382245	0.450205	0.278508	0.361784
Solyc_TS692_05T000758.1	0.61688	0.607135	0.687926	0.64656	0.664915	0.711826	0.580068	0.583727	0.540031	0.64433
Solyc_TS692_05T001337.1	0.301493	0.32169	0.341188	0.287512	0.287395	0.31903	0.232836	0.217408	0.204799	0.235163
Solyc_TS692_07T000515.1	0	0	0	0	9.92575e-05	0	0	0	0	0
Solyc_TS692_07T000702.1	0.2405	0.291946	0.29214	0.253596	0.253574	0.253714	0.0664243	0	0.0737918	0.0603902
Solyc_TS692_09T001153.1	0.172453	0.18152	0.259197	0.162089	0.320697	0.346188	0.32078	0.308474	0.203977	0.249904
Solyc_TS692_09T001320.1	0.39232	0.380085	0.392618	0.400376	0.446723	0.447064	0.401432	0.285692	0.330105	0.31876
Solyc_TS692_09T002408.1	0.378049	0.390377	0.401082	0.423615	0.42345	0.417935	0.139475	0.142251	0.155101	0.199642
Solyc_TS692_11T000276.1	0.339854	0.297716	0.475774	0.342867	0.342096	0.464439	0.256771	0.464533	0.286427	0.459876
Solyc_TS80_01T001530.1	0.403841	0.466361	0.492175	0.45346	0.556306	0.511354	0.556285	0.511082	0.4442	0.489764
Solyc_TS80_01T002577.1	0.11813	0.137748	0.195947	0.122819	0.174672	0.187081	0.174681	0.187545	0.12509	0.197671
Solyc_TS80_01T003114.1	0.261296	0.292551	0.28674	0.288269	0.331938	0.331893	0.302435	0.190769	0.173594	0.189957
Solyc_TS80_03T001514.1	0	0	0	0	9.55233e-05	0.0150765	0	0.0151161	0	0
Solyc_TS80_03T002295.1	0.0262399	0.0457102	0.26296	0.0359586	0.0425015	0.342546	0.0374948	0.338267	0.072234	0.251738
Solyc_TS80_04T000344.2	0.612114	0.616647	0.641512	0.669065	0.697451	0.721378	0.696922	0.721364	0.601794	0.64156
Solyc_TS80_04T000914.1	0.525804	0.684202	0.82264	0.483309	0.668098	0.905563	0.668062	0.90527	0.681462	0.820707
Solyc_TS80_07T000624.1	0	0	0	0	0	0	0	0	0	0
Solyc_TS80_08T001425.1	0	0.0214639	0.13463	0	0.0720723	0.202739	0.0717486	0.20269	0.0752415	0.134642
Solyc_TS80_08T002040.1	0.37436	0.41699	0.468969	0.450577	0.45011	0.479683	0.311071	0.360259	0.247872	0.414664
Solyc_TS80_09T001617.1	0	0.0289169	0.028876	0	0	9.91234e-05	0	0	0	0
Solyc_TS80_11T000148.1	0.0459025	0.0629347	0.0801602	0.058238	0.36047	0.360388	0.360433	0.123508	0.140328	0.0637263
Solyc_TS80_11T000812.1	0.100451	0.10291	0.102631	0.112392	0.112355	0.112363	0.0130759	0	0	0
Solyc_TS80_11T002200.1	0.380649	0.436794	0.516408	0.385027	0.537118	0.571359	0.544758	0.581283	0.450961	0.507756
Solyc_TS80_11T002303.1	0.5476	0.61376	0.677703	0.541381	0.755813	0.681225	0.755803	0.716702	0.594771	0.677847
Solyc_cer_TS96_01T001055.1	0	0	0	0	0	0	0	0	0	0
Solyc_cer_TS96_01T002775.1	0.157504	0.282791	0.324253	0.156781	0.333655	0.403071	0.333858	0.380819	0.280671	0.320833
Solyc_cer_TS96_02T000027.1	0.179265	0.110721	0.141528	0.214049	0.269099	0.269093	0.183326	0.107657	0.0516128	0.107505
Solyc_cer_TS96_02T000348.1	0.607241	0.629429	0.629431	0.64377	0.721925	0.711143	0.691124	0.567696	0.584269	0.621453
Solyc_cer_TS96_02T002511.1	0	0	9.56084e-05	0	0	0	0	0	0	0
Solyc_cer_TS96_02T002985.1	0.156107	0.16265	0.156721	0.166221	0.184971	0.166818	0.173251	0.148357	0.127827	0.155251
Solyc_cer_TS96_03T000783.1	0.0442135	0.0564215	0.0562867	0.0495336	0.0495179	0.0839267	0	0	0	0
Solyc_cer_TS96_03T001503.1	0.452504	0.549312	0.549903	0.491511	0.705799	0.665228	0.706274	0.591229	0.538852	0.525571
Solyc_cer_TS96_03T001751.1	0.226867	0.104737	0.188203	0.228825	0.240142	0.258548	0.189323	0.192349	0.170115	0.187993
Solyc_cer_TS96_04T002778.1	0	0	9.79427e-05	0	9.41819e-05	9.97078e-05	0	0	0	0
Solyc_cer_TS96_05T000653.1	0.496836	0.448775	0.501349	0.520973	0.500147	0.55816	0.465871	0.55816	0.416124	0.50134
Solyc_cer_TS96_05T001343.1	0	0	0	0	0	0	0	0	0	0
Solyc_cer_TS96_06T002498.1	0.142129	0.227629	0.256565	0.153604	0.33357	0.373194	0.333565	0.296017	0.240136	0.223152
Solyc_cer_TS96_07T001649.1	0.0436554	0.0549416	0.0705947	0.0443678	0.0443679	0.0443673	0	0.0102025	0.0107174	0.0101373
Solyc_cer_TS96_10T000781.1	0.0106127	0.0097753	0.0276043	0.0187564	0.0184257	0.0310903	0	0	0	0.0262917
Solyc_cer_TS96_10T001126.1	0.0536311	0.0526471	0.0527316	0.0591888	0.0594515	0.0591541	0.0418723	0	0.0212028	0
Solyc_cer_TS96_10T001358.1	0	9.79346e-05	0.0950846	0	0	0.0866034	0	0.0650541	0	0.0951434
Solyc_cer_TS96_12T000223.1	0.177474	0.180202	0.225284	0.170335	0.21158	0.213439	0.205678	0.17862	0.173748	0.220608
Solyc_TS9_01T000020.1	0.000786035	0.0253396	0.0619632	0.00768227	0.00747962	0.0133691	0	0.00948694	0	0.0571054
Solyc_TS9_01T001720.1	0.0131871	0.0357079	0.0675963	0.0155716	0.0215432	0.0544042	0.0205992	0.0544026	0.033339	0.0674876
Solyc_TS9_01T002544.1	0.605848	0.588642	0.606179	0.611451	0.621258	0.646466	0.611946	0.511038	0.542474	0.521027
Solyc_TS9_01T003137.1	0.526634	0.647521	0.655215	0.562882	0.563239	0.574215	0.415547	0.343579	0.418381	0.488442
Solyc_TS9_01T004126.1	0.217442	0.268628	0.268459	0.269573	0.328949	0.373475	0.329058	0.232137	0.251394	0.246918
Solyc_TS9_02T000224.1	0.51564	0.565317	0.560647	0.518161	0.735774	0.698291	0.733401	0.698142	0.559993	0.556201
Solyc_TS9_02T001661.1	0	0	0.0485834	0	0	0.0727508	0	0.072697	0	0.0488568
Solyc_TS9_03T000569.1	0.0283051	0.0521283	0.0521393	0.0353224	0.0353081	0.0345195	0	0	0	0
Solyc_TS9_03T002470.1	0.233565	0.382211	0.476704	0.24779	0.496075	0.499537	0.496295	0.523669	0.373871	0.465668
Solyc_TS9_03T002694.1	0	0	0.132032	0	0.0420919	0.192741	0.0423716	0.160483	0.0654172	0.132834
Solyc_TS9_04T001001.1	0.10019	0.093173	0.0933582	0.102232	0.103745	0.127516	0.121856	0.0879924	0.090285	0.0637758
Solyc_TS9_04T001244.1	0.171467	0.276332	0.291714	0.137796	0.288796	0.372895	0.28882	0.313475	0.247336	0.292433
Solyc_TS9_04T001629.1	0.664961	0.675201	0.696591	0.653242	0.870227	0.804601	0.869845	0.78371	0.661279	0.69261
Solyc_TS9_08T000128.1	0.459319	0.535884	0.536159	0.483169	0.482621	0.482944	0.297493	0.0719041	0.196351	0.206677
Solyc_TS9_09T002400.1	0.3745	0.430808	0.415774	0.376181	0.484211	0.401671	0.480325	0.389997	0.396764	0.389372
Solyc_TS9_10T000579.1	0.558758	0.571903	0.574125	0.591131	0.652683	0.582141	0.652693	0.5833	0.543176	0.558677
Solyc_TS9_10T002443.1	0	0	0	0	0	0	0	0	0	0
TomatoPan000190.1	0	0.0159271	0.0280795	0	0.00208954	0.0020894	0.00209473	0	0.0115385	0.0281655
TomatoPan002730.1	0	0	0	0	0	0	0	0	0	0
TomatoPan002860.1	0.369386	0.361193	0.360895	0.367695	0.391515	0.352374	0.338944	0.336912	0.336431	0.322255
TomatoPan002900.1	0.0536712	0.0855736	0.223705	0.059886	0.130282	0.236749	0.125986	0.227606	0.0811333	0.204464
TomatoPan005510.1	0	0	0	0	0	0	0	0	0	0
TomatoPan005910.1	0.0206885	0.0506676	0.0508145	0.0356533	0.0351369	0.0351337	0.00671167	0	0.0258855	0.0109987
TomatoPan006180.1	0.0631286	0.120535	0.119826	0.0637303	0.154752	0.170417	0.156109	0.170756	0.160404	0.090164
TomatoPan008000.1	0.0302963	0.000311072	0.000560152	0.041546	0.0417099	0.107221	0	0	0	0
TomatoPan042230.1	0.499749	0.531393	0.550044	0.528625	0.596512	0.591475	0.514993	0.575316	0.383669	0.514168
TomatoPan043150.1	0	0.0115929	0.108221	0	0.0474432	0.148812	0.047469	0.148821	0.0371454	0.108225
TomatoPan044170.1	0.500122	0.53675	0.563884	0.528206	0.528374	0.549438	0.402931	0.384192	0.369064	0.431339
TomatoPan045110.1	0	0	0	0	0	0.0224052	0	0.0223276	0	0
TomatoPan046570.1	0.152694	0.160364	0.162875	0.156764	0.156763	0.156758	0.088662	0.077357	0.0841253	0.114002
TomatoPan049340.1	0.132045	0.165848	0.207222	0.160193	0.213948	0.217229	0.204909	0.180364	0.124155	0.177439
TomatoPan015700.1	0.466506	0.484512	0.486429	0.520527	0.520792	0.507551	0.395096	0.193328	0.306911	0.241389
TomatoPan015740.1	0	0.15211	0.2664	0	0.278559	0.368489	0.277724	0.368635	0.194965	0.266453
TomatoPan017220.1	0.352819	0.37795	0.440563	0.366552	0.486316	0.463699	0.486195	0.459716	0.365574	0.440396
TomatoPan017670.1	0.617403	0.636692	0.667864	0.634801	0.746848	0.692197	0.746657	0.691199	0.628365	0.667873
TomatoPan019320.1	0.261463	0.250571	0.347662	0.291286	0.325967	0.414312	0.305992	0.414479	0.251456	0.346995
TomatoPan020920.1	0.052086	0.123576	0.158733	0.0564476	0.146585	0.177472	0.146582	0.185839	0.122352	0.17645
TomatoPan023830.1	0	0	0	0	0	0	0	0	0	0
TomatoPan056890.1	0	0	0	0	0	0	0	0	0	0
TomatoPan057170.1	0.0480902	0.0919871	0.151749	0.053063	0.0916932	0.147834	0.0917783	0.147842	0.0981908	0.151804
TomatoPan057310.1	0.420459	0.476265	0.501615	0.440933	0.440928	0.441948	0.362857	0.36602	0.324549	0.43411
TomatoPan057370.1	0	0.00257542	0.00259505	0	0.0265144	0.0678266	0.0264622	0.0679633	0.0166509	0
TomatoPan058080.1	0.0360818	0.0405077	0.0914908	0.0331934	0.0426793	0.0802591	0.0421746	0.0791962	0.0451375	0.0914931
TomatoPan059000.1	0.0402194	0.0398942	0.0396368	0.0506363	0.129981	0.130011	0.129975	0	0.0292003	0.00198066
TomatoPan059840.1	0.0118919	0.10038	0.260195	0.00958706	0.13594	0.184737	0.135436	0.139145	0.112309	0.148812
TomatoPan059940.1	0.187778	0.199173	0.20225	0.170835	0.298414	0.297866	0.296679	0.234763	0.217734	0.195825
TomatoPan061410.1	0.229132	0.229197	0.311099	0.25859	0.335042	0.347555	0.32285	0.292125	0.245158	0.315085
TomatoPan062880.1	0.518298	0.56113	0.631499	0.544513	0.638156	0.685404	0.633315	0.662546	0.50489	0.613892
TomatoPan024620.1	0.0498028	0.0528599	0.0567115	0.0515525	0.0898832	0.0747572	0.074528	0.0706365	0.0584474	0.0585176
TomatoPan028960.1	0.259016	0.219713	0.266695	0.255813	0.252655	0.289544	0.206985	0.272923	0.19455	0.264704
TomatoPan030130.1	0.00923825	0.0558762	0.0710219	0.00643177	0.0935952	0.0952323	0.0936737	0.0952508	0.076098	0.0718422
TomatoPan030150.1	0.339309	0.364178	0.38347	0.339812	0.470936	0.467378	0.47095	0.432971	0.36662	0.379078
TomatoPan030500.1	0.0368686	0.0422811	0.0936886	0.0409585	0.0570051	0.111065	0.0514758	0.109462	0.030511	0.0791071
TomatoPan064840.1	0	0	0.0310362	0	0.0858249	0.0857735	0.0858066	0	0	0.0309826
TomatoPan064980.1	0.363714	0.489283	0.464166	0.382826	0.612737	0.542622	0.612789	0.482987	0.465101	0.458977
TomatoPan065240.1	0	0	0	0	0	0	0	0	0	0
TomatoPan065510.1	0	0	0	0	0	9.61942e-05	0	0	0	0
TomatoPan067000.1	0.0499314	0.028659	0.028654	0.0588654	0.104096	0.104471	0.104194	0	0.0291746	0
TomatoPan067710.1	0	0.0558028	0.162313	0	0.0976004	0.181188	0.0976943	0.181544	0.0847011	0.16233
TomatoPan067720.1	0	0	0	0	0.0204718	0.0407362	0.0203344	0.0344233	0.0409313	0
TomatoPan030590.1	0.171621	0.178387	0.17842	0.181978	0.181891	0.1819	0.143573	0	0.0700991	0
TomatoPan031420.1	0.0658866	0.0744586	0.0744449	0.0740781	0.0740552	0.0740364	0.0304891	0	0.0103607	0
TomatoPan068570.1	0	0	0	0	0	0	0	0	0	0
Solyc00T000005.1	0	0	0	0	9.51042e-05	9.69089e-05	0	0	0	0
Solyc00T000006.1	0.169213	0.0552922	0.210191	0.174227	0.191019	0.245008	0.150532	0.245003	0.118356	0.179034
Solyc00T000014.1	0.139695	0.15123	0.151181	0.138944	0.138942	0.138944	0	0	0	0.0319379
Solyc00T000025.1	0.353105	0.450559	0.461909	0.322633	0.577431	0.50606	0.567132	0.497149	0.455457	0.438099
Solyc00T000045.1	0.0518094	0.0587727	0.101802	0.0574977	0.0777431	0.111266	0.077644	0.109235	0.0560124	0.101259
Solyc00T000046.1	0.0949518	0.190863	0.454496	0.113793	0.212957	0.456391	0.213311	0.466847	0.237276	0.397148
Solyc00T000047.1	0	0	0.158811	0	0.01167	0.11844	0.0106937	0.0515674	0	0
Solyc00T000050.1	0.275043	0.255081	0.255208	0.280504	0.280464	0.280501	0.183553	0.122944	0.157734	0.121219
Solyc00T000051.1	0	0	0	0	0	0	0	0	0	0
Solyc01T000001.1	0	0	0.138125	0	0.0819392	0.179748	0.0821244	0.180157	0.0394105	0.138095
Solyc01T000003.2	0.165001	0.180153	0.180643	0.178063	0.186443	0.199883	0.165525	0.173752	0.174673	0.217869
Solyc01T000008.1	0.688658	0.680702	0.715127	0.728851	0.804074	0.759859	0.803863	0.759753	0.637363	0.71505
Solyc01T000009.3	0.78077	0.782597	0.780082	0.838526	0.948966	0.840619	0.948767	0.840829	0.735725	0.777054
Solyc01T000011.1	0.241164	0.215711	0.296809	0.258674	0.298523	0.382329	0.278828	0.363967	0.239435	0.286528
Solyc01T000012.1	0.0442167	0.113934	0.213943	0.0432839	0.142283	0.223492	0.141809	0.214049	0.12729	0.214216
Solyc01T000013.1	0.573602	0.582498	0.607735	0.602031	0.657223	0.619916	0.592511	0.554705	0.528674	0.539101
Solyc01T000018.1	0.161961	0.134649	0.134996	0.161563	0.161757	0.165415	0.0325013	0.036658	0.0411762	0.0469642
Solyc01T000022.2	0.227642	0.374814	0.51414	0.234669	0.45363	0.544327	0.454093	0.585568	0.372226	0.517109
Solyc01T000023.3	0.217859	0.218757	0.277235	0.237943	0.237965	0.302063	0.185503	0.234077	0.160474	0.237644
Solyc01T000032.1	0.420377	0.392221	0.444269	0.436816	0.471062	0.483754	0.435549	0.424701	0.342679	0.406229
Solyc01T000033.1	0.798711	0.847952	0.842321	0.787624	0.95856	0.933919	0.958487	0.929642	0.807153	0.842326
Solyc01T000034.1	0.33613	0.303522	0.418536	0.331831	0.342803	0.433942	0.306464	0.430141	0.301502	0.418589
Solyc01T000035.1	0.0531204	0.0799678	0.0799327	0.0590768	0.0590791	0.0591321	0	0	0	0
Solyc01T000036.1	0	0.00848146	0.152709	0	0.0944031	0.286365	0.0936154	0.286452	0.0969042	0.153133
Solyc01T000037.1	0.227259	0.280894	0.339156	0.231529	0.385044	0.378642	0.385307	0.377179	0.293541	0.339159
Solyc01T000038.1	0.241627	0.250998	0.310807	0.229755	0.316188	0.32702	0.309382	0.306469	0.249835	0.293206
Solyc01T000040.1	0.12045	0.238936	0.238835	0.110389	0.317309	0.353759	0.317337	0.333056	0.267864	0.267612
Solyc01T000042.1	0.424391	0.428042	0.429291	0.436847	0.441141	0.474099	0.396951	0.415763	0.361228	0.336298
Solyc01T000047.1	0.241371	0.231545	0.270475	0.22651	0.226802	0.24486	0.0588247	0.109851	0.0860695	0.18208
Solyc01T000050.1	0.850586	0.859668	0.861397	0.876374	0.880633	0.860459	0.757834	0.649531	0.657855	0.673553
Solyc01T000060.1	0.3815	0.386245	0.431618	0.400435	0.400425	0.492959	0.282322	0.479444	0.321444	0.376979
Solyc01T000063.1	0.488391	0.510891	0.508611	0.534491	0.534544	0.585762	0.28205	0.432185	0.278422	0.314937
PRAM_267.1.p1	0.497277	0.549167	0.549231	0.53801	0.659453	0.628948	0.703979	0.59892	0.555474	0.415072
PRAM_272.1.p1	0	0.0229329	0.165323	0	0.0280429	0.267431	0.0285791	0.166558	0.0424445	0.165889
PRAM_274.1.p1	0.292151	0.337025	0.384752	0.305663	0.389425	0.441657	0.38343	0.412766	0.325727	0.392038
PRAM_281.1.p1	0	0	0	0	0	0	0	0	0	0
PRAM_283.1.p2	0.412762	0.420688	0.429729	0.454524	0.522949	0.498536	0.517154	0.428738	0.404895	0.407691
Solyc01T000068.1	0.189202	0.19177	0.271365	0.202147	0.225904	0.326007	0.176853	0.3103	0.150929	0.256012
Solyc01T000070.1	0	0	0.0361436	0	0.0331308	0.113416	0.0328928	0.0992436	0.0351371	0.036881
Solyc01T000072.1	0.26105	0.243121	0.265639	0.276915	0.276732	0.323238	0.292267	0.331179	0.256384	0.286004
Solyc01T000073.1	0.733955	0.771423	0.875438	0.793571	0.813424	0.98331	0.710794	0.968158	0.667479	0.871284
Solyc01T000074.1	0	0.00149371	0.0284979	0	0	9.9699e-05	0	0	0	0.028612
Solyc01T000080.1	0.103837	0.166788	0.307602	0.118357	0.221248	0.304899	0.22137	0.305031	0.17538	0.238062
Solyc01T000082.1	0.0590175	0.181998	0.266981	0.0788624	0.245247	0.371643	0.244971	0.335011	0.198431	0.267007
Solyc01T000083.1	0.36004	0.38804	0.387814	0.371501	0.536315	0.567536	0.536558	0.474108	0.370218	0.408704
Solyc01T000090.1	0	0	0	0	0	0	0	0	0	0
Solyc01T000093.1	0.373937	0.411245	0.440096	0.386884	0.456195	0.518034	0.439392	0.433301	0.402931	0.412008
Solyc01T000094.1	0.410698	0.439178	0.497683	0.383127	0.488839	0.661357	0.49532	0.641934	0.405055	0.468847
Solyc01T000095.1	0	0	0.278326	0	9.94461e-05	0.469576	0	0.527507	0.0331183	0.276739
Solyc01T000096.2	0.711959	0.658848	0.712615	0.776071	0.7515	0.78483	0.751836	0.784614	0.620291	0.712531
Solyc01T000098.1	0.253806	0.271942	0.389464	0.24551	0.369331	0.494762	0.369319	0.499537	0.305858	0.369415
Solyc01T000099.1	0.0235517	0	0.202207	0.00291697	0.00281496	0.482856	0	0.483812	0	0.201905
Solyc01T000105.1	0.0282694	0.0272783	0.0272613	0.0295295	0.0295378	0.0295236	0.0046311	0	0.00196832	0
Solyc01T000108.1	0	0.0851834	0.186151	0	0.0791032	0.193758	0.078907	0.194013	0.108537	0.186163
Solyc01T000115.1	0.567615	0.517301	0.703986	0.567755	0.547551	0.853654	0.495038	0.853547	0.482768	0.722625
Solyc01T000117.1	0.470974	0.634536	0.718395	0.507909	0.726405	0.79932	0.726447	0.799399	0.610968	0.718346
Solyc01T000121.1	0.104729	0.113591	0.392286	0.0853661	0.193415	0.371183	0.193697	0.371292	0.178067	0.330601
Solyc01T000123.1	0.340717	0.30011	0.346428	0.352899	0.361938	0.442027	0.267395	0.401053	0.244273	0.321469
Solyc01T000125.1	0.735049	0.66057	0.669634	0.756381	0.79256	0.756933	0.742307	0.688828	0.60135	0.616037
Solyc01T000133.1	0.224805	0.191628	0.239009	0.206134	0.213	0.272437	0.169905	0.260965	0.187756	0.230282
Solyc01T000135.2	0	0	0	0	0	0	0	0	0	0
Solyc01T000136.1	0.251875	0.226226	0.256067	0.295203	0.295555	0.381023	0.143886	0.331087	0.169604	0.211877
Solyc01T000146.1	0.24271	0.296089	0.276553	0.2336	0.382007	0.319268	0.38194	0.319217	0.290402	0.276537
Solyc01T000147.2	0.0325333	0.0124876	0.206951	0.0217632	0.0220323	0.328511	0	0.264502	0	0.20116
Solyc01T000148.4	0.232365	0.221054	0.220968	0.236036	0.236318	0.31028	0.132771	0.0951681	0.147674	0.109976
Solyc01T000149.1	0.241743	0.229826	0.229409	0.257212	0.300909	0.30992	0.287822	0.267722	0.234816	0.14536
Solyc01T000153.1	0.562882	0.631156	0.730413	0.550224	0.680676	0.80079	0.67956	0.789034	0.618782	0.72547
Solyc01T000155.1	0.11891	0.0935286	0.103842	0.125927	0.125875	0.132622	0.114693	0.0869625	0.0916239	0.0426023
Solyc01T000156.1	0.191131	0.198227	0.329022	0.194253	0.194203	0.366323	0.143119	0.383403	0.15521	0.357722
Solyc01T000157.1	0.111789	0.173964	0.228294	0.116781	0.198128	0.244327	0.198137	0.241149	0.182535	0.209039
Solyc01T000159.1	0.0237575	0.0930395	0.119817	0.0185863	0.0874353	0.112644	0.087823	0.101791	0.0932966	0.119881
Solyc01T000160.1	0.776304	0.667909	0.673995	0.811024	0.810711	0.863574	0.810721	0.774503	0.656267	0.658995
Solyc01T000161.1	0	0	0	0	0	0	0	0	0	0
Solyc01T000162.1	0.169186	0.160638	0.249414	0.160409	0.208683	0.299297	0.191583	0.293512	0.175825	0.229525
Solyc01T000164.1	0.633904	0.63861	0.686293	0.636268	0.639058	0.747152	0.639619	0.74489	0.592644	0.685286
Solyc01T000165.1	0.0976643	0.176189	0.333298	0.119043	0.206434	0.344515	0.200462	0.344533	0.176113	0.333478
Solyc01T000171.1	0.0304119	0.0662294	0.0661739	0.0331027	0.160388	0.160417	0.160441	0.0870637	0.0755081	0.0655932
Solyc01T000172.1	0.0109689	0.0056165	0.0161429	0.0180811	0.0275259	0.0368422	0.0237724	0.0368364	0.0126618	0.0108128
Solyc01T000177.1	0.390878	0.396666	0.485184	0.423944	0.470283	0.584348	0.438312	0.551513	0.398649	0.468956
Solyc01T000180.1	0.534009	0.593548	0.616153	0.541787	0.616714	0.691837	0.61667	0.69185	0.562449	0.615896
Solyc01T000181.1	0.683842	0.717513	0.782506	0.707533	0.716201	0.822517	0.716141	0.822498	0.691813	0.782691
Solyc01T000183.1	0.391869	0.3848	0.4273	0.402607	0.402248	0.421178	0.343306	0.298767	0.309308	0.359661
Solyc01T000187.1	0.273794	0.33581	0.409154	0.306948	0.526758	0.456781	0.524494	0.437909	0.318377	0.405017
Solyc01T000189.1	0.550556	0.485096	0.562328	0.585707	0.593548	0.536825	0.593167	0.579195	0.479226	0.56239
Solyc01T000193.1	0	0	0.260789	0	9.60303e-05	0.361728	0	0.293488	0	0.256304
Solyc01T000197.1	0.127293	0.16842	0.238715	0.125656	0.161349	0.293239	0.158991	0.256399	0.163586	0.238746
Solyc01T000199.2	0.516712	0.485552	0.481358	0.554434	0.614056	0.513002	0.614101	0.509778	0.477307	0.44981
Solyc01T000200.1	0.377025	0.40223	0.42115	0.400185	0.436572	0.449294	0.485284	0.352608	0.384429	0.378692
Solyc01T000201.1	0.463032	0.568291	0.639917	0.43171	0.642678	0.796751	0.641955	0.796736	0.55197	0.639869
Solyc01T000203.4	0.159139	0.140091	0.202691	0.150307	0.150232	0.222863	0.101555	0.21394	0.113243	0.197976
Solyc01T000206.1	0.127535	0.184957	0.27998	0.12106	0.256277	0.327023	0.256091	0.294436	0.206606	0.24122
Solyc01T000207.1	0.386038	0.420339	0.420341	0.399161	0.533159	0.528741	0.53319	0.445562	0.40047	0.356974
Solyc01T000208.1	0.393497	0.400265	0.438479	0.423341	0.498374	0.490036	0.495376	0.48687	0.379309	0.430442
Solyc01T000209.1	0	0	0.0199125	0	9.6335e-05	0.0582155	0	0.0583093	0	0.0200424
Solyc01T000210.1	0.614578	0.598507	0.598545	0.63992	0.753895	0.753964	0.742719	0.413246	0.547651	0.476729
Solyc01T000211.1	0	0	9.86628e-05	0	0	0	0	0	0	0
Solyc01T000212.1	0.117584	0.159532	0.365765	0.116119	0.249581	0.319638	0.249613	0.277054	0.18142	0.322504
Solyc01T000215.1	0	0.023143	0.0230106	0	0	0	0	0	0	0
Solyc01T000216.1	0.354844	0.342638	0.482713	0.350569	0.380287	0.526755	0.365877	0.528926	0.351281	0.482758
Solyc01T000217.1	0.586109	0.630122	0.647822	0.587782	0.73985	0.716498	0.739471	0.712766	0.636435	0.647757
Solyc01T000218.1	0.718281	0.685352	0.69613	0.77855	0.82665	0.762413	0.826554	0.733355	0.660539	0.692719
Solyc01T000220.1	0	0	0	0	9.45037e-05	0	0	0	0	0
Solyc01T000221.1	0.487006	0.440288	0.47133	0.426128	0.426675	0.473429	0.490785	0.407996	0.445385	0.410279
Solyc01T000225.1	0.198743	0.277382	0.296235	0.215037	0.364029	0.379672	0.36406	0.343211	0.282146	0.326147
Solyc01T000229.1	0.234514	0.386955	0.497342	0.252636	0.5264	0.481689	0.526651	0.481691	0.380382	0.50342
Solyc01T000233.2	0.49455	0.494835	0.800782	0.555973	0.538871	1	0.41205	1	0.476872	0.802335
Solyc01T000235.1	0.467481	0.46359	0.484232	0.498828	0.498202	0.46259	0.180404	0.148109	0.212862	0.192482
Solyc01T000237.1	0.227959	0.335894	0.451774	0.260011	0.471665	0.473425	0.471667	0.468638	0.330314	0.450559
Solyc01T000238.1	0.152079	0.1811	0.259788	0.167754	0.286388	0.255826	0.286391	0.249634	0.193813	0.214494
Solyc01T000241.1	0.483577	0.536029	0.536057	0.530199	0.618075	0.615023	0.615848	0.45472	0.52167	0.501317
Solyc01T000243.1	0.278083	0.327575	0.445318	0.28366	0.360773	0.49049	0.358287	0.491404	0.326629	0.444745
Solyc01T000244.1	0.297403	0.318796	0.326942	0.312184	0.312168	0.355855	0.314219	0.315192	0.305551	0.311249
Solyc01T000245.1	0.0283446	0.0190576	0.0666759	0.0263605	0.0264149	0.0793041	0.0172059	0.0783306	0.0290848	0.0630334
Solyc01T000246.1	0.0156087	0.0263067	0.0258369	0.0143368	0.0137431	0.0138141	0.00596204	0	0	0
Solyc01T000249.1	0.509829	0.496799	0.518819	0.534451	0.600487	0.610756	0.6005	0.565147	0.466588	0.518473
Solyc01T000251.1	0.693401	0.6822	0.750693	0.648876	0.744587	0.856045	0.668209	0.818216	0.660638	0.72851
Solyc01T000255.1	0.0701997	0.104933	0.21944	0.0807912	0.252748	0.255766	0.253161	0.255776	0.159174	0.219649
Solyc01T000256.1	0.721833	0.771863	0.799454	0.782092	0.781926	0.784689	0.364595	0.42384	0.448417	0.579531
Solyc01T000257.1	0.29461	0.32499	0.329393	0.308517	0.310268	0.315863	0.326885	0.280076	0.200436	0.29936
Solyc01T000258.1	0.102563	0.107211	0.107314	0.112967	0.157086	0.15707	0.157207	0.122369	0.108797	0.110185
Solyc01T000261.1	0.530698	0.603441	0.637604	0.51854	0.651418	0.664527	0.651369	0.663645	0.554409	0.637609
Solyc01T000266.1	0.149303	0.137791	0.158394	0.146384	0.146233	0.227434	0.054964	0.194969	0.0546113	0.112349
Solyc01T000268.1	0.286998	0.298589	0.298808	0.319618	0.367825	0.367574	0.359859	0.289079	0.262206	0.33785
Solyc01T000272.1	0.535532	0.532461	0.64171	0.521312	0.522023	0.679019	0.43592	0.675067	0.528112	0.639309
Solyc01T000273.1	0.160412	0.189246	0.304137	0.192253	0.230883	0.298722	0.195995	0.28488	0.169412	0.304097
Solyc01T000277.1	0.258662	0.265395	0.316096	0.264942	0.409001	0.422934	0.409157	0.400135	0.272899	0.316197
Solyc01T000279.1	0.189629	0.19518	0.21944	0.198397	0.198449	0.242855	0.140423	0.200314	0.141283	0.194206
Solyc01T000285.2	0.549445	0.578446	0.660051	0.559382	0.584056	0.701486	0.544	0.671431	0.5086	0.634276
Solyc01T000290.1	0.233989	0.206437	0.266939	0.255701	0.262097	0.289841	0.204746	0.229139	0.188626	0.259537
Solyc01T000297.1	0.0178811	0.0276221	0.0600908	0.0203517	0.0196516	0.0216977	0	0	0	0
Solyc01T000304.1	0.0890756	0.0855714	0.0865662	0.0944276	0.094362	0.0942188	0.0366655	0.0339769	0.0399937	0.0482656
Solyc01T000306.1	0.673202	0.682041	0.681286	0.700154	0.701291	0.680466	0.24768	0.185104	0.349581	0.286769
Solyc01T000309.2	0.117943	0.166999	0.238593	0.103128	0.225936	0.272887	0.225936	0.252159	0.189582	0.238617
Solyc01T000310.2	0.367721	0.345999	0.346447	0.388265	0.388252	0.391438	0.334409	0.188273	0.286751	0.185981
Solyc01T000314.1	0.469873	0.577505	0.605968	0.418237	0.542944	0.61563	0.525938	0.55068	0.530114	0.518829
Solyc01T000315.1	0.101536	0.169094	0.277387	0.0998825	0.193284	0.266808	0.193406	0.266804	0.176594	0.277436
Solyc01T000318.1	0.0832345	0.0762015	0.0935994	0.0871953	0.0871905	0.100831	0.0632022	0.0861843	0.0615197	0.0996367
Solyc01T000324.1	0.350743	0.457349	0.576108	0.415233	0.57192	0.622694	0.571549	0.615557	0.438128	0.598309
Solyc01T000328.1	0.427569	0.551238	0.590307	0.415373	0.744353	0.74759	0.744372	0.747634	0.568175	0.664125
Solyc01T000330.1	0.578988	0.637662	0.669482	0.606685	0.765292	0.796304	0.765159	0.79629	0.609462	0.690075
Solyc01T000333.1	0.388942	0.486776	0.526837	0.388933	0.616683	0.575374	0.61665	0.582066	0.474456	0.534491
Solyc01T000336.1	0	0.0577885	0.197964	0	0.09857	0.246243	0.098543	0.165861	0.0551674	0.198145
Solyc01T000339.2	0	0.00749764	0.0715571	0	0.0177937	0.0441908	0.0178504	0.0442819	0.0175577	0.0715498
Solyc01T000341.1	0.327638	0.42695	0.426394	0.348967	0.507356	0.51535	0.507017	0.455182	0.418068	0.464818
Solyc01T000350.1	0	0	0	0	0	0	0	0	0	0
Solyc01T000367.1	0	9.67168e-05	0.0418502	0	0.0345741	0.0350651	0.0347882	0.00771429	0	0
Solyc01T000370.1	0.541369	0.644262	0.659724	0.469096	0.659376	0.685989	0.65943	0.654772	0.642531	0.630305
Solyc01T000371.1	0	0	0.0462337	0	0.00773382	0.123787	0.00791508	0.124105	0.0250002	0.0467666
Solyc01T000372.1	0.639941	0.621524	0.623726	0.702373	0.701591	0.702942	0.524952	0.417114	0.471052	0.418003
Solyc01T000373.1	0.149452	0.110848	0.215571	0.145643	0.1455	0.281683	0.0920466	0.281782	0.0953795	0.215876
Solyc01T000378.1	0	0	0	0	0	9.60545e-05	0	0	0	0
Solyc01T000386.1	0.475686	0.427468	0.43727	0.446052	0.41272	0.47983	0.396036	0.449916	0.424143	0.435785
Solyc01T000403.1	0	0.00412974	0.114885	0	9.97308e-05	0.0716973	0	0.0719687	0.0147289	0.0476049
Solyc01T000404.1	0.198518	0.243345	0.245524	0.197333	0.281667	0.285327	0.281666	0.279169	0.255755	0.250104
Solyc01T000405.1	0.755738	0.823065	0.887741	0.805198	0.855442	0.982814	0.851848	0.982878	0.790001	0.887702
Solyc01T000411.1	0.173827	0.193149	0.275852	0.172323	0.212667	0.232503	0.201693	0.191373	0.179919	0.266352
Solyc01T000415.1	0.184197	0.175701	0.182587	0.200982	0.226454	0.231129	0.224948	0.223649	0.171308	0.20532
Solyc01T000426.1	0.339177	0.423219	0.446604	0.36439	0.579711	0.500106	0.579705	0.500081	0.41834	0.438552
Solyc01T000427.1	0.300596	0.408588	0.429984	0.305021	0.610147	0.579968	0.609943	0.478392	0.410847	0.429476
Solyc01T000428.1	0.237127	0.349221	0.410898	0.267043	0.432104	0.442126	0.432117	0.422608	0.323824	0.414712
Solyc01T000430.1	0.66503	0.787352	0.801599	0.724978	0.926636	0.831378	0.926646	0.831588	0.755267	0.789619
Solyc01T000432.1	0.352343	0.333709	0.33377	0.306687	0.307202	0.311009	0.156271	0.123828	0.132867	0.109724
Solyc01T000445.1	0.380383	0.3618	0.414619	0.414525	0.426736	0.467595	0.356106	0.354843	0.301146	0.314042
Solyc01T000447.1	0.716334	0.705608	0.715592	0.737796	0.832111	0.770991	0.832178	0.770907	0.670332	0.716477
Solyc01T000453.1	0.244834	0.414889	0.434513	0.257326	0.432192	0.488645	0.420033	0.480585	0.397922	0.434529
Solyc01T000454.1	0.395556	0.359895	0.401867	0.387261	0.377249	0.369252	0.325989	0.3597	0.332801	0.398267
Solyc01T000459.1	0.265854	0.256952	0.264835	0.273616	0.273882	0.27337	0.13755	0.120754	0.142947	0.148553
Solyc01T000460.1	0.533328	0.535743	0.547281	0.573836	0.715884	0.719272	0.711846	0.637613	0.512185	0.557165
Solyc01T000466.1	0.115232	0.244573	0.372215	0.109586	0.282587	0.4281	0.282478	0.394263	0.272263	0.347206
Solyc01T000470.1	0.126541	0.139848	0.139841	0.139303	0.139269	0.147498	0.0377787	0.0141597	0.0640629	0.029411
Solyc01T000473.1	0.144785	0.136231	0.136034	0.153907	0.163418	0.163406	0.111439	0.0615133	0.101208	0.0548726
Solyc01T000476.1	0.474073	0.47589	0.474455	0.493344	0.4958	0.476783	0.495792	0.455695	0.451445	0.361771
Solyc01T000481.1	0.22003	0.44071	0.514132	0.202465	0.447691	0.511392	0.44252	0.514411	0.407649	0.510557
Solyc01T000494.1	0.72209	0.732076	0.67895	0.740733	0.852014	0.833858	0.852196	0.834392	0.732651	0.672444
Solyc01T000496.1	0.442108	0.465232	0.469088	0.497528	0.58457	0.561872	0.584306	0.473663	0.43744	0.46227
Solyc01T000498.2	0.463556	0.421485	0.478098	0.44016	0.44013	0.546897	0.32824	0.500959	0.335965	0.419481
PRAM_758.1.p1	0.36776	0.472614	0.527275	0.38147	0.60147	0.557495	0.601466	0.502069	0.470877	0.525059
Solyc01T000502.1	0.00265682	0.0157087	0.0157441	0.00798981	0.0417779	0.0420639	0.041879	0.029211	0.023198	0
Solyc01T000508.1	0.231896	0.243437	0.243987	0.233797	0.234045	0.269485	0.225014	0.226392	0.23993	0.212254
Solyc01T000516.1	0.150087	0.142536	0.204765	0.143324	0.143271	0.244812	0	0	0	0
PRAM_888.1.p1	0.00871226	0.0999473	0.165495	0.00896976	0.0781859	0.211249	0.0791121	0.211329	0.107093	0.165547
Solyc01T000517.1	0.0917621	0.0968964	0.104541	0.101714	0.131016	0.138028	0.134058	0.13419	0.105216	0.109927
Solyc01T000542.1	0.357961	0.356978	0.427684	0.408336	0.411155	0.441944	0.410681	0.431884	0.329254	0.422532
Solyc01T000565.1	0.2875	0.286576	0.299901	0.308422	0.308393	0.317986	0.264476	0.149945	0.206843	0.170844
Solyc01T000575.1	0.464401	0.481717	0.504531	0.491828	0.49177	0.458482	0.404446	0.316865	0.339362	0.375937
Solyc01T000585.1	0.0921967	0.0846838	0.0846746	0.0883531	0.0883068	0.0881663	0.0506398	0.0229396	0.0518455	0.0373036
Solyc01T000636.1	0.0320747	0.024928	0.0249615	0.034533	0.0345087	0.0505668	0	0.0475906	0.00705737	0.00949453
Solyc01T000663.1	0	0	0	0	0	0	0	0	0	0
Solyc01T000666.1	0.166517	0.291562	0.391636	0.151536	0.345507	0.363799	0.345645	0.352399	0.318188	0.344794
Solyc01T000695.1	0.0115705	0.018611	0.0185948	0.0134832	0.0134502	0.0133948	0	0	0.00913882	0.00721177
Solyc01T000701.1	0.185279	0.125857	0.135849	0.210761	0.202983	0.203197	0.144294	0.126975	0.123156	0.171421
Solyc01T000703.1	0.678444	0.685488	0.694948	0.69503	0.741182	0.763679	0.673396	0.579142	0.574918	0.608011
Solyc01T000718.1	0.0754308	0.083106	0.0830762	0.0887126	0.0885597	0.100987	0.00102138	0.0420099	0	0.0534227
Solyc01T000731.1	0	0	0	0	0	0	0	0	0	0
Solyc01T000747.1	0.0523814	0.113586	0.197719	0.0582701	0.146892	0.194309	0.147334	0.19439	0.10994	0.193045
Solyc01T000809.1	0.0825537	0.0827166	0.114854	0.105718	0.10565	0.120224	0.0667441	0.09392	0.0514369	0.103573
Solyc01T000827.1	0.125622	0.138308	0.138306	0.146282	0.14622	0.206934	0.0696535	0.148058	0	0
Solyc01T000839.1	0.462212	0.436773	0.440502	0.496447	0.495946	0.516698	0.452379	0.379643	0.385942	0.318735
Solyc01T000900.1	0.407551	0.42182	0.523881	0.404744	0.499162	0.612056	0.499156	0.611979	0.43196	0.52771
Solyc01T000933.1	0	0.0064244	0.00666584	0	0.00593687	0.00539274	0.00496744	0	0	0
Solyc01T000934.1	0	0	0	0	0	9.78222e-05	0	0	0	0
Solyc01T000963.1	0.213607	0.192144	0.191734	0.223397	0.228924	0.228888	0.206294	0.185313	0.159866	0.183345
Solyc01T000986.1	0.38112	0.353804	0.354882	0.369656	0.370392	0.389136	0.253979	0.13504	0.233755	0.0903854
Solyc01T001002.1	0	0	0	0	9.42281e-05	9.37838e-05	0	0	0	0
Solyc01T001003.1	0	0.0355908	0.306678	0	0	0.334146	0	0.283009	0.0610634	0.306436
Solyc01T001011.1	0.340194	0.374458	0.374276	0.397027	0.412461	0.411166	0.378462	0	0.194006	0.0599579
Solyc01T001013.1	0.290172	0.288698	0.330391	0.311214	0.422877	0.397648	0.432919	0.379777	0.276287	0.329775
Solyc01T001014.1	0	0	0	0	9.5479e-05	9.84921e-05	0	0	0	0
PRAM_5822.1.p1	0.457061	0.43671	0.491005	0.468402	0.499821	0.566866	0.450961	0.505134	0.392695	0.451186
Solyc01T001021.2	0.380268	0.373218	0.373208	0.386335	0.386299	0.405812	0.257123	0.286958	0.315082	0.292958
Solyc01T001025.1	0.434901	0.476507	0.523032	0.461092	0.532151	0.535646	0.555254	0.456321	0.446349	0.506995
Solyc01T001038.1	0.0232927	0.0470489	0.0470004	0.0427164	0.0428483	0.042655	0	0	0	0.00435516
Solyc01T001042.1	0	0	0	0	0	0	0	0	0	0
Solyc01T001044.1	0.122658	0.142291	0.141725	0.138917	0.139067	0.138964	0	0	0	0
Solyc01T001047.1	0	0.016326	0.0164195	0	0	0.0135683	0	0.0135923	0.0151088	0
Solyc01T001070.1	0.104117	0.165092	0.165106	0.11038	0.205323	0.204808	0.205144	0.16743	0.147562	0.147036
Solyc01T001083.1	0.186678	0.200645	0.200548	0.173824	0.18376	0.188347	0.15686	0.15437	0.132911	0.126239
Solyc01T001103.1	0.0572177	0.0462743	0.146409	0.0559123	0.0848965	0.210301	0.0794049	0.2075	0.119828	0.139872
Solyc01T001112.1	0.166498	0.190969	0.200042	0.16516	0.264782	0.283407	0.264853	0.254973	0.199432	0.203835
Solyc01T001179.1	0	0.0766257	0.0765228	0	0.092709	0.0929493	0.0925478	0	0.0728084	0.039547
Solyc01T001192.1	0.103677	0.0868615	0.182374	0.0982247	0.0980141	0.199616	0.0941759	0.199819	0.0883929	0.182386
Solyc01T001199.5	0.305083	0.329803	0.386719	0.317403	0.382478	0.419825	0.346314	0.345566	0.307206	0.352883
Solyc01T001215.1	0.416116	0.502633	0.600772	0.421258	0.635489	0.63083	0.631508	0.630732	0.506432	0.633708
Solyc01T001225.1	0.19434	0.219427	0.348968	0.204878	0.223669	0.447323	0.210466	0.434861	0.238415	0.328585
Solyc01T001237.1	0.0311998	0.0140661	0.0132321	0.031591	0.0314221	0.0315258	0	0	0	0
Solyc01T001238.1	0	0	0	0	0.00664214	0.006613	0.00664417	0	0	0
Solyc01T001246.1	0.559538	0.473222	0.504925	0.595964	0.624699	0.573143	0.601008	0.539606	0.449559	0.496297
Solyc01T001249.1	0.60327	0.514503	0.5434	0.647394	0.638114	0.682521	0.574263	0.649653	0.51104	0.588535
Solyc01T001253.1	0.0457837	0.0382438	0.0754001	0.0665725	0.0662446	0.129416	0.0292799	0.126691	0.0616214	0.0718391
Solyc01T001265.2	0	0	0	0	0	0	0	0	0	0
Solyc01T001282.1	0.220169	0.380866	0.522822	0.215952	0.355866	0.483975	0.355894	0.509162	0.374124	0.518584
Solyc01T001305.2	0.346866	0.352453	0.375672	0.350833	0.399473	0.414471	0.396514	0.401549	0.35632	0.36678
Solyc01T001317.1	0	0	0	0	0	0	0	0	0	0
Solyc01T001319.1	0.060102	0.0648713	0.0648312	0.0472103	0.110882	0.110843	0.110548	0.0269347	0.06988	0.0412712
Solyc01T001321.1	0.00149104	0.00119205	0.00170399	0.00310737	0.00314914	0.00310861	0	0	0	0
Solyc01T001345.3	0.206915	0.205549	0.206006	0.203679	0.203167	0.203507	0.0625169	0.00824026	0.0664842	0.0313554
Solyc01T001349.1	0	9.9551e-05	0	0	9.91277e-05	0	0	0	0	0
Solyc01T001358.1	0.544237	0.492561	0.581516	0.589721	0.653159	0.652883	0.649094	0.584339	0.480784	0.578992
Solyc01T001365.1	0.572882	0.583176	0.572852	0.625027	0.624915	0.60439	0.520849	0.426535	0.424429	0.458433
Solyc01T001366.1	0.482015	0.467598	0.500762	0.486747	0.513844	0.547058	0.42268	0.438507	0.360535	0.408258
Solyc01T001367.1	0.0716713	0.0700088	0.073331	0.0697571	0.0697384	0.069641	0.0506654	0.010851	0.0447659	0.0616047
Solyc01T001375.1	0	0.00815028	0.0123442	0	0	0.0161921	0	0.0161816	0.0135849	0.0124243
Solyc01T001390.1	0.241774	0.336561	0.355621	0.261307	0.392212	0.372949	0.392122	0.372987	0.337104	0.35394
Solyc01T001391.2	0.670707	0.638135	0.650985	0.723759	0.687339	0.766989	0.687344	0.723076	0.616153	0.619762
Solyc01T001392.1	0.141463	0.251253	0.349798	0.152342	0.306443	0.387431	0.306309	0.345139	0.28486	0.349742
Solyc01T001395.1	0.0487323	0.0404476	0.0622245	0.0436416	0.0451191	0.0804738	0.0423595	0.079618	0.036998	0.0610301
Solyc01T001396.1	0	9.49919e-05	0	0	9.55917e-05	0	0	0	0	0
Solyc01T001414.1	0.14422	0.0917513	0.113293	0.163779	0.163759	0.20141	0.0912679	0.153519	0.0950305	0.083106
Solyc01T001416.1	0.524263	0.51929	0.521276	0.549598	0.617891	0.657368	0.617617	0.647744	0.507049	0.5716
Solyc01T001421.1	0.348986	0.379281	0.379355	0.37323	0.519692	0.533668	0.519705	0.4308	0.384335	0.383577
Solyc01T001438.3	0.216263	0.265597	0.30756	0.208427	0.332412	0.32593	0.332448	0.321096	0.260624	0.299578
Solyc01T001445.1	0.0974764	0.162128	0.190393	0.0872673	0.200526	0.222655	0.201047	0.226882	0.164939	0.196005
Solyc01T001446.1	0.388173	0.409692	0.415477	0.432887	0.501351	0.501386	0.528362	0.256157	0.335774	0.286791
Solyc01T001449.1	0.173624	0.183201	0.194418	0.16087	0.161404	0.17261	0	0.0553286	0	0.018257
Solyc01T001451.1	0.224905	0.290905	0.29054	0.227724	0.229886	0.348904	0.248441	0.354716	0.303093	0.18682
Solyc01T001466.1	0	0	0	0.00722688	0.00835472	0.00854506	0.0063459	0.00217059	0	0
Solyc01T001486.1	0	0.0431177	0.14292	0	0.0707036	0.238913	0.0710149	0.157041	0.078373	0.14306
Solyc01T001488.1	0.490679	0.608462	0.647289	0.53242	0.685401	0.667063	0.685519	0.659374	0.59081	0.63337
Solyc01T001493.1	0.533371	0.546904	0.544559	0.549286	0.549479	0.527316	0.354957	0.286981	0.345265	0.413344
Solyc01T001501.1	0.24185	0.256104	0.25576	0.249905	0.255455	0.25559	0.203364	0.112738	0.151056	0.133284
Solyc01T001503.1	0.347199	0.356092	0.409645	0.36521	0.511677	0.455014	0.511936	0.424995	0.360472	0.409315
Solyc01T001504.1	0.321727	0.292566	0.365319	0.299797	0.333022	0.365172	0.317241	0.294101	0.262011	0.316881
Solyc01T001505.2	0.15895	0.172231	0.264328	0.157732	0.184894	0.267941	0.172987	0.256794	0.165185	0.258342
Solyc01T001506.1	0.0343175	0.0529875	0.194628	0.0335857	0.0335882	0.366356	0.0268487	0.254798	0.0427723	0.195043
Solyc01T001507.1	0.558942	0.577055	0.666816	0.600829	0.635298	0.69359	0.63508	0.693487	0.55025	0.668096
Solyc01T001511.1	0	0.0398832	0.0397826	0	0.0335658	0.0478611	0.0338546	0.0480255	0.052183	0.0419537
Solyc01T001534.1	0.444424	0.448131	0.507147	0.397124	0.559665	0.582565	0.543869	0.549203	0.448297	0.493311
Solyc01T001535.1	0.570527	0.570328	0.621715	0.583764	0.767939	0.651862	0.76091	0.547025	0.562531	0.585802
Solyc01T001539.1	0.0606558	0.0232398	0.12601	0.0798249	0.106379	0.134406	0.0623726	0.124615	0	0.12514
Solyc01T001545.1	0	9.95259e-05	0.081644	0	9.75988e-05	0.180545	0	0.121583	0	0.0812115
Solyc01T001549.1	0.103015	0.122271	0.127413	0.103466	0.103429	0.134702	0	0.0966956	0.0323705	0.0555263
Solyc01T001553.1	0.605734	0.603908	0.627307	0.655246	0.71596	0.750492	0.71587	0.641335	0.600965	0.596317
Solyc01T001567.1	0.195301	0.327002	0.327596	0.19853	0.198511	0.356905	0.255206	0.355535	0.325939	0.243926
Solyc01T001568.1	0.57934	0.592949	0.593143	0.639262	0.711627	0.711506	0.688602	0.484596	0.477934	0.485556
Solyc01T001573.1	0.585428	0.601793	0.580273	0.601152	0.765462	0.664017	0.7643	0.587295	0.576438	0.537963
Solyc01T001631.1	0.116087	0.117557	0.178568	0.110716	0.110754	0.2051	0.00682049	0.181351	0.0692666	0.16908
Solyc01T001640.1	0.210299	0.223294	0.287186	0.229391	0.32079	0.335216	0.320883	0.335317	0.235818	0.287257
Solyc01T001642.1	0.58239	0.544957	0.576726	0.613986	0.627307	0.627096	0.53342	0.446965	0.454938	0.460692
Solyc01T001653.1	0.0820674	0.099441	0.0989239	0.10991	0.109705	0.14893	0.0486794	0.127272	0.0993348	0.0499452
Solyc01T001660.1	0.340969	0.342406	0.342243	0.373337	0.472284	0.472066	0.471741	0.335482	0.327595	0.312835
Solyc01T001673.1	0.429798	0.47559	0.517108	0.431154	0.554432	0.538191	0.554444	0.536075	0.458986	0.510351
Solyc01T001675.1	0	0.000379779	0.0542375	0	0	0.0792146	0	0.0792474	0.0104359	0.0542396
Solyc01T001678.1	0.35569	0.310439	0.316671	0.395528	0.406731	0.457524	0.297061	0.367413	0.240248	0.266164
Solyc01T001685.1	0.358314	0.524052	0.570588	0.410928	0.540616	0.602186	0.540626	0.660445	0.517002	0.570733
Solyc01T001690.1	0.0296367	0.095009	0.341082	0.0375347	0.193303	0.414228	0.193358	0.360924	0.115892	0.34121
Solyc01T001722.1	0.309157	0.345387	0.464189	0.292022	0.447907	0.480259	0.447311	0.480283	0.370778	0.424963
Solyc01T001723.1	0.0785047	0.0813143	0.0866307	0.0767036	0.0766584	0.077267	0.0487557	0.0209828	0.0358064	0.0529942
Solyc01T001729.1	0.00602438	0.0124035	0.0125662	0.0104346	0.0120739	0.0120764	0.0112192	0	0.00318155	0
Solyc01T001735.1	0.394005	0.420745	0.420204	0.39191	0.391945	0.388639	0.486221	0	0.364479	0.0143135
Solyc01T001737.1	0.266458	0.217287	0.217159	0.290254	0.291112	0.291167	0.28974	0.208151	0.23459	0.181734
Solyc01T001741.1	0.0822566	0.100737	0.166169	0.0919742	0.09197	0.10852	0.0599049	0.0923059	0.0753682	0.160972
Solyc01T001753.1	0	0	0.0181705	0	0	0.0139724	0	0.0145764	0	0.0183767
Solyc01T001754.1	0.444467	0.424801	0.464877	0.474593	0.473292	0.463861	0.218063	0.0147751	0.217567	0.074416
Solyc01T001763.1	0.0389972	0.0499788	0.054095	0.0416599	0.0416838	0.0416813	0.0435047	0	0.0213176	0.00669356
Solyc01T001778.1	0.179749	0.178409	0.179633	0.114592	0.113207	0.114327	0	0	0	0.0733357
Solyc01T001780.1	0.171186	0.182924	0.254482	0.175892	0.175767	0.175725	0.0833815	0.0417696	0.0786085	0.0694618
Solyc01T001823.1	0.0318965	0.0438904	0.0477729	0.0301286	0.0295767	0.0296612	0	0	0	0.0271145
Solyc01T001824.1	0	0.00420074	0.0476968	0	0	0	0	0	0	0
Solyc01T001828.1	0.826673	0.737706	0.775039	0.891949	0.831042	0.844782	0.83097	0.844768	0.68876	0.77501
Solyc01T001841.1	0.186012	0.20793	0.308571	0.16822	0.210328	0.306643	0.209958	0.300835	0.224794	0.30863
Solyc01T001842.1	0.13071	0.107282	0.23272	0.101861	0.150121	0.272823	0.15101	0.27286	0.201138	0.232514
Solyc01T001858.1	0.893452	0.886769	0.885951	0.956196	0.955541	0.942352	0.819773	0.74088	0.773796	0.779795
Solyc01T001861.1	0.119508	0.169083	0.364344	0.100007	0.217216	0.412676	0.217368	0.3803	0.212438	0.314893
Solyc01T001863.1	0.270552	0.295038	0.4284	0.289734	0.342097	0.460988	0.342034	0.457553	0.287083	0.426696
Solyc01T001873.2	0.461493	0.431031	0.44319	0.486674	0.494212	0.503102	0.435928	0.41918	0.365152	0.37895
Solyc01T001874.1	0.204973	0.206809	0.208326	0.196966	0.196962	0.205335	0.0297772	0.115419	0.0333798	0.096416
Solyc01T001875.2	0.042523	0.0615559	0.0615681	0.0437358	0.0451539	0.0449251	0.0406627	0	0.0432889	0.0200667
Solyc01T001882.1	0.428738	0.455608	0.528653	0.451298	0.545697	0.529558	0.545678	0.553481	0.432236	0.517728
Solyc01T001884.2	0	0.139702	0.275842	0	0.20739	0.365116	0.207311	0.365185	0.152657	0.27585
Solyc01T001886.1	0.0232377	0.0473514	0.0471073	0.0355955	0.0355877	0.0355842	0.00252606	0	0	0
Solyc01T001887.1	0.359768	0.39996	0.514249	0.38784	0.516324	0.531649	0.516351	0.531562	0.396697	0.508474
Solyc01T001891.1	0.0427442	0.0539296	0.0975001	0.0425887	0.042806	0.0696588	0.0247348	0.0632026	0.0417278	0.0974918
Solyc01T001895.1	0.123464	0.116002	0.173481	0.122246	0.123917	0.157906	0.109535	0.1389	0.107427	0.170329
Solyc01T001904.1	0.227989	0.314083	0.466294	0.220517	0.383572	0.489016	0.382977	0.489089	0.33986	0.466893
Solyc01T001906.1	0	0	0.00479815	0	9.75374e-05	0	0	0	0	0.00480687
Solyc01T001908.1	0.0955888	0.183876	0.288043	0.116845	0.188173	0.388225	0.188285	0.335288	0.169936	0.274095
Solyc01T001909.1	0	0.00660983	0.00657906	0.00823893	0.00823444	0.00812885	0	0	0	0
Solyc01T001910.1	0.368848	0.342749	0.343793	0.398776	0.448898	0.449917	0.487403	0.0754023	0.308592	0.127636
Solyc01T001911.1	0.0983147	0.104031	0.207426	0.102762	0.143463	0.239403	0.143334	0.238116	0.136882	0.207134
Solyc01T001920.1	0.187029	0.214644	0.21435	0.201085	0.280433	0.280555	0.279462	0.189501	0.250306	0.120865
Solyc01T001924.1	0	0	0	0	0	0.00779084	0	0.00817977	0	0
Solyc01T001925.1	0.192516	0.245385	0.273996	0.197866	0.27585	0.322701	0.275798	0.304704	0.249712	0.260358
Solyc01T001926.1	0.565323	0.526559	0.647626	0.615619	0.606933	0.76263	0.591345	0.757867	0.495993	0.629433
Solyc01T001927.1	0	0.021799	0.101542	0	0.0526434	0.251743	0.0530207	0.120815	0.0607431	0.101008
Solyc01T001930.1	0.263746	0.234441	0.269638	0.275564	0.340116	0.305072	0.340126	0.299908	0.231944	0.261747
Solyc01T001950.2	0.317229	0.436158	0.449681	0.300925	0.528856	0.558354	0.500014	0.50758	0.427191	0.430028
Solyc01T001952.1	0.198532	0.253683	0.336349	0.212794	0.263751	0.259542	0.26366	0.237883	0.244479	0.336943
Solyc01T001955.1	0.108044	0.155495	0.198959	0.1137	0.212525	0.212875	0.212883	0.173634	0.147157	0.193946
Solyc01T001958.1	0.509661	0.508733	0.545706	0.539654	0.555162	0.517288	0.555071	0.52909	0.48274	0.547411
Solyc01T001961.1	0.139854	0.317683	0.423858	0.174897	0.55095	0.468163	0.551213	0.448981	0.320982	0.39308
Solyc01T001962.1	0.0419101	0.0959238	0.195553	0.0550903	0.13953	0.256692	0.139492	0.192932	0.133285	0.195639
Solyc01T001963.1	0	0	0	0	0	0	0	0	0	0
Solyc01T001964.1	0	0.00380279	0.00374536	0	0	0	0	0	0	0
Solyc01T001970.1	0	0	0.0117831	0	0	0.00706393	0	0.00623176	0	0.0117776
Solyc01T001971.1	0.41785	0.434604	0.440525	0.463659	0.462544	0.470507	0.238823	0.243556	0.234899	0.280527
Solyc01T001972.1	0.0526061	0.109231	0.137625	0.0522147	0.172413	0.173867	0.172406	0.172761	0.148096	0.137661
Solyc01T001978.1	0.400681	0.461288	0.543213	0.450271	0.7347	0.727613	0.734737	0.566245	0.435545	0.535437
Solyc01T001985.1	0.666252	0.725204	0.688185	0.740059	0.865862	0.750122	0.865845	0.754855	0.681339	0.705335
Solyc01T001986.1	0.455312	0.561953	0.559475	0.474031	0.705029	0.679417	0.705005	0.664218	0.546558	0.560697
Solyc01T001993.1	0.142597	0.138314	0.268666	0.154697	0.230997	0.438099	0.231674	0.412331	0.203993	0.269937
Solyc01T001994.1	0	0	0	0	0	0.0229409	0	0.0229674	0	0
Solyc01T001996.1	0.215127	0.3659	0.419652	0.210055	0.430634	0.573574	0.430792	0.573314	0.409253	0.416518
Solyc01T002005.1	0.222088	0.264563	0.265978	0.211195	0.305429	0.343443	0.295676	0.307784	0.300059	0.266129
Solyc01T002006.1	0.249362	0.317524	0.329182	0.249133	0.354875	0.397908	0.318926	0.313395	0.312976	0.303169
Solyc01T002009.1	0	0	0	0	9.68577e-05	9.86201e-05	0	0	0	0
Solyc01T002011.1	0.402701	0.409125	0.468687	0.397834	0.473949	0.545063	0.459384	0.537313	0.376094	0.455476
Solyc01T002013.1	0.146603	0.321849	0.566401	0.132899	0.423548	0.628469	0.423157	0.626265	0.361654	0.565851
Solyc01T002017.2	0.578204	0.534943	0.54152	0.588517	0.612513	0.606642	0.612267	0.606119	0.515341	0.537433
Solyc01T002022.1	0.342467	0.358743	0.358944	0.352446	0.4256	0.401017	0.402824	0.283495	0.330463	0.250008
Solyc01T002023.1	0.142246	0.282961	0.434435	0.136945	0.438242	0.419389	0.438797	0.418295	0.294123	0.387716
Solyc01T002024.1	0.114744	0.0931946	0.100097	0.12573	0.125707	0.143984	0.106948	0.0851704	0.0964352	0.0779535
Solyc01T002025.1	0.273596	0.287705	0.360903	0.308411	0.329584	0.374786	0.29994	0.358718	0.262293	0.356311
Solyc01T002029.1	0.123644	0.224382	0.233438	0.151257	0.209962	0.227106	0.210252	0.210568	0.221038	0.222226
Solyc01T002035.1	0.554532	0.558065	0.548088	0.619782	0.663697	0.63437	0.650114	0.453762	0.548321	0.447413
Solyc01T002043.1	0.144711	0.376476	0.410268	0.141403	0.464577	0.430017	0.464605	0.43977	0.390663	0.415314
Solyc01T002049.1	0.00266502	0.0022717	0.0229578	0	0.0261134	0.0453979	0.0253851	0.0452963	0.0145903	0.0232692
Solyc01T002053.1	0.517395	0.529945	0.644563	0.52567	0.618084	0.652173	0.596712	0.635632	0.4854	0.631202
Solyc01T002056.2	0.120938	0.14022	0.140133	0.129969	0.129949	0.110047	0.0827491	0.0459247	0.0646617	0.0892066
Solyc01T002060.1	0	0	0.0631477	0	9.63492e-05	0.219101	0	0.136846	0	0.0600074
Solyc01T002063.1	0.336214	0.388172	0.54129	0.324657	0.573578	0.558368	0.573615	0.598914	0.398262	0.541385
Solyc01T002065.1	0.709276	0.697468	0.696934	0.763618	0.847384	0.914333	0.830002	0.852474	0.632095	0.610637
Solyc01T002067.1	0	0	0.0518439	0	0	0.0579169	0	0.0580776	0	0.0520503
Solyc01T002083.1	0.0286832	0.0336717	0.0331896	0.0323691	0.0460844	0.0459381	0.046182	0.0157698	0.0358869	0.00390845
Solyc01T002092.1	0.123666	0.373821	0.4363	0.128735	0.515765	0.487064	0.515939	0.487066	0.38657	0.417087
Solyc01T002095.1	0.283243	0.394177	0.376653	0.323103	0.52919	0.530264	0.539041	0.315235	0.37263	0.303285
Solyc01T002099.2	0	0.000168722	0.0631732	0	0.00580358	0.00577978	0.00594718	0	0.00680637	0.0078715
Solyc01T002100.1	0.149441	0.197311	0.258247	0.17609	0.228243	0.290912	0.212406	0.282391	0.175439	0.250089
Solyc01T002101.1	0.153779	0.217609	0.433251	0.139809	0.164638	0.459168	0.142373	0.446838	0.263826	0.422552
Solyc01T002103.1	0.454851	0.510503	0.55185	0.442503	0.627699	0.687929	0.627328	0.658757	0.509041	0.574184
Solyc01T002108.1	0.535377	0.479942	0.562931	0.593244	0.560593	0.64715	0.509072	0.58055	0.446353	0.535419
Solyc01T002109.1	0.370024	0.454288	0.447807	0.372046	0.49286	0.475358	0.488605	0.370513	0.442143	0.336411
Solyc01T002115.1	0.415554	0.47772	0.478256	0.36072	0.589581	0.589741	0.589588	0.396744	0.487189	0.330018
Solyc01T002119.1	0.257681	0.338469	0.43873	0.263419	0.333415	0.527091	0.326109	0.519267	0.335553	0.420394
Solyc01T002120.1	0.42114	0.421144	0.442436	0.457797	0.515539	0.518274	0.551944	0.481561	0.375835	0.463381
Solyc01T002121.1	0.0698473	0.12659	0.289947	0.0987711	0.178542	0.331003	0.178659	0.296574	0.150677	0.239594
Solyc01T002122.1	0	0	0.021381	0	0	0.0856192	0	0.0858873	0	0.0220017
Solyc01T002126.1	0.613968	0.604279	0.608702	0.632716	0.779112	0.779021	0.779069	0.622007	0.592724	0.603019
Solyc01T002127.2	0.58262	0.581435	0.585249	0.607357	0.824645	0.805164	0.824425	0.708585	0.576027	0.629354
Solyc01T002128.1	0.119263	0.183307	0.183327	0.125833	0.32578	0.325787	0.325786	0.199072	0.185783	0.153822
Solyc01T002129.1	0.591109	0.617125	0.666127	0.649738	0.749473	0.744677	0.755067	0.537499	0.490718	0.579127
Solyc01T002131.1	0	0	9.91652e-05	0	0	0	0	0	0	0
Solyc01T002139.1	0.64118	0.653597	0.65373	0.668858	0.669677	0.668852	0.698756	0.502492	0.521514	0.508696
Solyc01T002140.1	0.206694	0.309862	0.42141	0.195122	0.384194	0.488843	0.384288	0.488943	0.311859	0.421348
Solyc01T002143.1	0.348745	0.423071	0.507874	0.358515	0.634751	0.556816	0.634495	0.555979	0.430415	0.500962
Solyc01T002145.1	0.2824	0.571771	0.559814	0.287486	0.888632	0.75687	0.888667	0.729271	0.568981	0.554566
Solyc01T002147.1	0.392009	0.494292	0.494294	0.425432	0.575113	0.569853	0.575137	0.50359	0.46458	0.48866
Solyc01T002149.1	0.25059	0.379864	0.377388	0.303054	0.546281	0.534767	0.546367	0.384981	0.343472	0.352078
Solyc01T002150.1	0.477445	0.507922	0.498468	0.500789	0.511197	0.516748	0.462262	0.512941	0.495064	0.495443
Solyc01T002153.1	0.589887	0.593681	0.600309	0.648183	0.713517	0.713563	0.692635	0.560667	0.531382	0.551589
Solyc01T002158.1	0.55162	0.686403	0.686807	0.6219	0.777613	0.727221	0.777142	0.72904	0.65585	0.677101
Solyc01T002161.1	0.235342	0.189879	0.189316	0.22465	0.224262	0.223948	0.13078	0.0993011	0.189443	0.085704
Solyc01T002165.1	0.535386	0.531087	0.606687	0.565811	0.598125	0.63805	0.556162	0.58027	0.505015	0.580929
Solyc01T002166.1	0.126341	0.194935	0.195068	0.138265	0.190833	0.244905	0.19137	0.238885	0.206724	0.208057
Solyc01T002171.1	0.0218759	0.0372559	0.18771	0.0232558	0.0655835	0.145349	0.0654695	0.145325	0.0580451	0.0930415
Solyc01T002172.1	0.181126	0.173909	0.214605	0.177565	0.177474	0.211118	0.153752	0.188412	0.159948	0.195348
Solyc01T002173.1	0.155445	0.189731	0.189726	0.181114	0.365589	0.450931	0.365696	0.229921	0.187009	0.221835
Solyc01T002176.1	0.623602	0.62607	0.613639	0.63105	0.745148	0.703753	0.702009	0.632947	0.560704	0.572878
Solyc01T002183.1	0.388703	0.353013	0.393507	0.403993	0.420229	0.438065	0.380256	0.367339	0.320703	0.375378
Solyc01T002186.1	0.0670773	0.0542057	0.0537823	0.080312	0.0803146	0.0803145	0.0336198	0.0295621	0.042059	0.0406822
Solyc01T002188.1	0.208882	0.242387	0.267525	0.233817	0.240135	0.267056	0.175547	0.189224	0.164742	0.173507
Solyc01T002190.1	0.537809	0.579224	0.581039	0.570169	0.626698	0.630702	0.578433	0.546997	0.552011	0.580795
Solyc01T002196.1	0	0	0	0	0	0	0	0	0	0
Solyc01T002202.1	0.152285	0.252513	0.316876	0.137898	0.272853	0.409352	0.272711	0.382015	0.266488	0.31701
Solyc01T002204.1	0.47578	0.462031	0.535727	0.490596	0.573638	0.506356	0.570763	0.503515	0.437812	0.530157
Solyc01T002209.1	0.2747	0.237088	0.36067	0.276931	0.30576	0.359906	0.296657	0.357593	0.254246	0.34057
Solyc01T002215.1	0	0	0.00109882	0	9.87686e-05	0	0	0	0	0.000997821
Solyc01T002217.1	0.0553096	0.0649604	0.178679	0.0503466	0.0503989	0.191388	0	0.187383	0	0.171049
Solyc01T002218.1	0.390075	0.431381	0.433981	0.433676	0.537516	0.499838	0.519005	0.465143	0.422242	0.394777
Solyc01T002221.1	0.0403862	0.0418417	0.231342	0.0216409	0.0808137	0.362961	0.080799	0.288643	0.0847647	0.231398
Solyc01T002225.1	0.23533	0.282969	0.333205	0.260437	0.289328	0.319393	0.196796	0.243897	0.196559	0.287407
Solyc01T002227.1	0.182243	0.310991	0.491453	0.185637	0.278122	0.514417	0.276974	0.509243	0.329566	0.490247
Solyc01T002230.1	0	0	0.197139	0	0	0.160696	0	0.160855	0.045801	0.197303
Solyc01T002240.1	0.523778	0.67089	0.637457	0.583896	0.820351	0.721155	0.82027	0.721194	0.648644	0.637384
Solyc01T002241.1	0.619729	0.597464	0.601925	0.627223	0.723004	0.722721	0.685885	0.361639	0.480507	0.41158
Solyc01T002243.2	0.364812	0.378625	0.380499	0.36946	0.415567	0.415254	0.412621	0.373239	0.373053	0.364419
Solyc01T002247.1	0.449406	0.445448	0.493441	0.443535	0.443513	0.493513	0.286901	0.430842	0.331428	0.469628
Solyc01T002251.1	0.444009	0.525673	0.547622	0.465975	0.576059	0.568945	0.578645	0.519745	0.511118	0.544466
Solyc01T002256.1	0	0	0	0	0	0	0	0	0	0
Solyc01T002257.3	0.454739	0.509078	0.584005	0.474896	0.474832	0.554865	0.442824	0.476945	0.393241	0.556952
Solyc01T002258.1	0.0410601	0.191109	0.3757	0.00803321	0.247943	0.42466	0.248658	0.391781	0.236809	0.375806
Solyc01T002263.2	0.323275	0.45608	0.613791	0.371822	0.554471	0.592412	0.554348	0.59214	0.454087	0.613462
Solyc01T002267.1	0.138589	0.22609	0.322136	0.134014	0.29725	0.405285	0.297439	0.406047	0.239818	0.324784
Solyc01T002268.1	0.174514	0.232588	0.341378	0.202912	0.360662	0.389547	0.360728	0.366168	0.260155	0.341543
Solyc01T002270.1	0.180672	0.172538	0.220602	0.174474	0.201329	0.240333	0.202948	0.206234	0.145909	0.197625
Solyc01T002272.1	0.184655	0.199832	0.201153	0.182937	0.188223	0.188307	0.166651	0.134324	0.13862	0.171726
Solyc01T002273.1	0.884641	0.797244	0.801828	0.95268	0.901657	0.883044	0.876608	0.783561	0.754435	0.770299
Solyc01T002274.1	0.000881445	0.0141213	0.0142859	0	0.00862028	0.0482423	0.00884161	0.0355204	0.00985948	0
Solyc01T002277.2	0.35708	0.396795	0.396586	0.378866	0.378833	0.37882	0.154884	0.0404887	0.147326	0.0924818
Solyc01T002278.2	0.629642	0.726497	0.709565	0.653001	0.892767	0.87552	0.899453	0.701331	0.72451	0.620008
Solyc01T002280.1	0.856285	0.905231	0.877825	0.924498	1	0.954879	1	0.951692	0.881469	0.877391
Solyc01T002281.1	0.195536	0.173515	0.189796	0.195958	0.195958	0.234426	0	0.0162584	0	0.0961361
Solyc01T002289.1	0.186624	0.217304	0.345108	0.168197	0.259697	0.351675	0.259365	0.347881	0.240175	0.334818
Solyc01T002290.1	0.0610015	0.0827335	0.159464	0.0701775	0.158504	0.214031	0.158564	0.213876	0.0986483	0.158773
Solyc01T002292.1	0.314014	0.332536	0.439279	0.340383	0.377025	0.421243	0.358976	0.409504	0.311368	0.437904
Solyc01T002294.1	0.459602	0.454678	0.450826	0.457123	0.457005	0.456961	0.289482	0.267937	0.328311	0.290488
Solyc01T002295.1	0.2184	0.220013	0.220363	0.240742	0.240545	0.295017	0.116098	0.0901279	0.0999104	0.0868517
Solyc01T002297.1	0.351632	0.35747	0.446482	0.368009	0.41938	0.510597	0.419397	0.505524	0.364395	0.445952
Solyc01T002298.1	0.4484	0.502351	0.494078	0.46632	0.621256	0.621256	0.621206	0.498224	0.489083	0.47142
Solyc01T002300.2	0.0442739	0.0795834	0.15395	0.0471882	0.102225	0.159883	0.102244	0.153291	0.0784097	0.153948
Solyc01T002302.1	0.442268	0.520407	0.692944	0.493163	0.556104	0.784387	0.556049	0.784089	0.485267	0.70382
Solyc01T002303.1	0.20153	0.197698	0.250621	0.199365	0.254262	0.314476	0.247713	0.298698	0.20646	0.239216
Solyc01T002306.3	0.0439668	0.0993878	0.334291	0.0494942	0.101828	0.362557	0.105622	0.362303	0.124089	0.334391
Solyc01T002316.1	0.122104	0.128891	0.151718	0.133419	0.151987	0.152045	0.172163	0.121031	0.114183	0.147293
Solyc01T002318.1	0.700328	0.66752	0.683799	0.727523	0.734532	0.766335	0.684112	0.728717	0.635171	0.678005
Solyc01T002322.1	0.158108	0.158222	0.158652	0.15886	0.159313	0.228934	0.130084	0.0530088	0.10751	0.106056
Solyc01T002325.1	0.294194	0.286611	0.286699	0.332366	0.332359	0.35204	0.263719	0.271579	0.188964	0.238673
Solyc01T002330.1	0.378235	0.393655	0.49423	0.423645	0.465282	0.60063	0.456456	0.597951	0.376133	0.492934
Solyc01T002332.1	0.293579	0.346793	0.427926	0.28644	0.452895	0.465799	0.452894	0.460048	0.352061	0.410879
Solyc01T002333.1	0.171902	0.195991	0.206108	0.180382	0.248488	0.242649	0.248515	0.192643	0.194441	0.20358
Solyc01T002334.1	0.18377	0.27293	0.38059	0.188339	0.338598	0.362443	0.338354	0.36247	0.274462	0.380503
Solyc01T002337.3	0.149649	0.181673	0.18169	0.154287	0.164632	0.164598	0.137003	0.0884354	0.093058	0.0632758
Solyc01T002339.1	0.31541	0.339519	0.4032	0.299677	0.417131	0.440857	0.407225	0.431454	0.342076	0.404829
Solyc01T002353.1	0	0	0	0	0.0150095	0.0151048	0.0158385	0	0	0
Solyc01T002356.1	0.605077	0.677088	0.740807	0.613453	0.67423	0.737053	0.674085	0.737048	0.644415	0.740789
Solyc01T002365.1	0.0859264	0.128368	0.204656	0.091506	0.186785	0.251565	0.186788	0.249929	0.147636	0.205029
Solyc01T002366.1	0.249585	0.22557	0.388782	0.245248	0.25168	0.430573	0.247986	0.282941	0.199309	0.223343
Solyc01T002374.1	0	0.0195961	0.0179492	0.0102771	0.0182465	0.0150867	0.019017	0	0.0159458	0.00722414
Solyc01T002375.1	0.320774	0.226757	0.189066	0.276152	0.278516	0.266085	0.175118	0.171802	0.171897	0.150716
Solyc01T002382.1	0.357354	0.41237	0.473265	0.375835	0.515448	0.583146	0.515455	0.58304	0.421818	0.473328
Solyc01T002395.1	0.0957269	0.07955	0.176327	0.0887842	0.0955484	0.192038	0.0861861	0.190629	0.109305	0.168843
Solyc01T002396.1	0.0319461	0.0618136	0.0618873	0.0360661	0.036004	0.0743191	0	0.000429886	0	0.034026
Solyc01T002397.1	0.450648	0.574234	0.638633	0.464101	0.651056	0.644914	0.65128	0.644746	0.559449	0.638628
Solyc01T002400.1	0.807011	0.776603	0.73068	0.863647	0.900454	0.857131	0.885287	0.783603	0.742434	0.698987
Solyc01T002403.1	0.097736	0.293247	0.363559	0.0903396	0.300975	0.4527	0.301001	0.471254	0.293067	0.324836
Solyc01T002405.1	0.244844	0.292588	0.339013	0.254351	0.336419	0.418714	0.336392	0.39827	0.299824	0.339324
Solyc01T002410.1	0.283783	0.255198	0.255087	0.315153	0.338526	0.338895	0.354008	0.202271	0.22171	0.164647
Solyc01T002419.1	0.698134	0.705808	0.725237	0.710301	0.801364	0.862741	0.80133	0.862842	0.684141	0.725199
Solyc01T002421.1	0.215833	0.164489	0.153447	0.178099	0.190144	0.209119	0.132318	0.142337	0.174173	0.138846
Solyc01T002423.2	0.146937	0.4465	0.563184	0.113752	0.448206	0.555316	0.447966	0.555311	0.449083	0.563109
Solyc01T002428.1	0.260634	0.493818	0.516749	0.270593	0.556775	0.601712	0.557159	0.601273	0.487174	0.516945
Solyc01T002429.1	0	0	0	0	0	9.4277e-05	0	0	0	0
Solyc01T002432.1	0	0	0	0	0	9.57791e-05	0	0	0	0
Solyc01T002436.1	0	9.44912e-05	0	0	9.65299e-05	0	0	0	0	0
Solyc01T002441.1	0.140402	0.203099	0.222535	0.142867	0.281594	0.29738	0.281734	0.267104	0.24275	0.231042
Solyc01T002450.1	0.12704	0.187908	0.223057	0.14981	0.181529	0.276665	0.183734	0.27642	0.159437	0.222063
Solyc01T002451.1	0.0281683	0.0383142	0.0382375	0.034594	0.0347149	0.0338874	0	0	0	0
Solyc01T002455.1	0.551859	0.559933	0.584806	0.537844	0.539369	0.645235	0.539369	0.710522	0.557549	0.601647
Solyc01T002456.1	0.590815	0.68336	0.693759	0.608586	0.820028	0.768779	0.819987	0.768565	0.664486	0.692838
Solyc01T002457.1	0.304726	0.504662	0.534239	0.302628	0.583754	0.572916	0.583006	0.570466	0.50427	0.516836
Solyc01T002460.1	0.33095	0.310783	0.498934	0.372168	0.381769	0.555925	0.325292	0.546661	0.317453	0.492653
Solyc01T002477.1	0	0	0	0	0	9.10487e-05	0	0	0	0
Solyc01T002481.1	0	0.0476499	0.0662991	0	0.0993037	0.206524	0.0997378	0.2064	0.0737619	0.0662939
Solyc01T002485.1	0	0	0.0127811	0	9.64695e-05	0.00858743	0	0.00863309	0	0.0128668
Solyc01T002486.1	0	0	0.000192197	0	0	0	0	0	0	0
Solyc01T002490.1	0	0	0.0256592	0	0	0	0	0	0	0.0246868
Solyc01T002493.1	0.410004	0.514876	0.511059	0.430777	0.516231	0.573068	0.510042	0.569886	0.502177	0.494337
Solyc01T002497.1	0	9.64538e-05	0	0	0	8.99373e-05	0	0	0	0
Solyc01T002498.5	0.494662	0.4778	0.476306	0.526692	0.543594	0.562124	0.470613	0.513756	0.348066	0.372427
Solyc01T002506.1	0.236594	0.239829	0.352055	0.249535	0.327853	0.476081	0.326409	0.485985	0.265547	0.352146
Solyc01T002507.1	0.600576	0.725413	0.707438	0.632975	0.870673	0.758205	0.865477	0.736283	0.702826	0.594589
Solyc01T002509.1	0	0	9.85739e-05	0	0	0	0	0	0	0
Solyc01T002513.1	0	0	0	0	0	0	0	0	0	0
Solyc01T002516.1	0.321763	0.299171	0.30272	0.36861	0.36887	0.379514	0.184757	0.202519	0.203921	0.167108
Solyc01T002521.1	0	0	0	0	0	0	0	0	0	0
Solyc01T002524.1	0.110367	0.158945	0.163691	0.13098	0.153345	0.153211	0.14522	0.122922	0.140442	0.147223
Solyc01T002528.1	0.195609	0.177628	0.24644	0.177921	0.215206	0.303871	0.153515	0.224029	0.176557	0.18862
Solyc01T002531.1	0.168811	0.177515	0.185974	0.182567	0.182558	0.182591	0.0921285	0.0446157	0.109102	0.0912351
Solyc01T002533.1	0.015547	0.0483446	0.144379	0.0248104	0.0706635	0.250001	0.0706191	0.250031	0.0615768	0.144357
Solyc01T002538.1	0.346235	0.427732	0.521074	0.37543	0.536953	0.712611	0.536954	0.712208	0.424648	0.521088
Solyc01T002539.1	0.107796	0.158151	0.231766	0.128421	0.135539	0.270655	0.108194	0.232573	0.167941	0.200901
Solyc01T002542.1	0.061826	0.060785	0.111744	0.0553067	0.0565746	0.153392	0.0438235	0.152302	0.0439599	0.106139
Solyc01T002548.1	0.228052	0.232222	0.244107	0.243137	0.280214	0.28829	0.274014	0.240883	0.222661	0.237668
Solyc01T002550.1	0.244032	0.3071	0.32312	0.270019	0.43806	0.413921	0.438069	0.392006	0.29985	0.323033
Solyc01T002561.1	0.00229422	0.0564089	0.0858665	0.00464564	0.164156	0.130436	0.164188	0.122314	0.100394	0.0857491
Solyc01T002562.1	0.10651	0.13009	0.130089	0.115257	0.115025	0.11535	0.0019048	0	0.0473648	0.0393976
Solyc01T002564.1	0.256095	0.343652	0.362445	0.27552	0.308169	0.347909	0.33565	0.302886	0.316839	0.348966
Solyc01T002568.1	0.362841	0.340101	0.402736	0.373277	0.370719	0.416696	0.315641	0.404531	0.33803	0.372995
Solyc01T002569.1	0.00488506	0	0	0.00835233	0.0398256	0.0461417	0.0402825	0.0364145	0.0448614	0
Solyc01T002570.1	0	0	0.0429314	0	0.0273245	0.0454083	0.0198527	0.0372212	0	0.00885044
Solyc01T002571.2	0.119077	0.198507	0.325247	0.130676	0.212809	0.365268	0.21317	0.325186	0.203045	0.324301
Solyc01T002573.1	0.085188	0.0909502	0.0909524	0.0955204	0.0955223	0.0955202	0.0512086	0.0442299	0.0426629	0.0392799
Solyc01T002578.1	0.23298	0.216047	0.240148	0.22559	0.224869	0.318193	0.157466	0.293639	0.158057	0.240162
Solyc01T002579.1	0.455982	0.449174	0.449562	0.493609	0.492242	0.49571	0.374487	0.165712	0.451004	0.131562
Solyc01T002582.1	0.00618285	0.0404113	0.133965	0.00612615	0.0060274	0.189044	0	0.188605	0.0276164	0.131941
Solyc01T002584.1	0.161904	0.166314	0.16634	0.172585	0.172961	0.172515	0.10651	0.100186	0.127145	0.121424
Solyc01T002592.1	0.497859	0.484856	0.517778	0.554869	0.555584	0.556299	0.486753	0.40536	0.402103	0.417884
PRAM_15671.1.p3	0.273357	0.25254	0.280599	0.273213	0.300308	0.416718	0.270924	0.374703	0.276027	0.277243
Solyc01T002596.1	0.125319	0.125671	0.12568	0.130938	0.152265	0.176702	0.152267	0.173186	0.137781	0.115148
Solyc01T002597.1	0.0907866	0.0924781	0.0924551	0.0904431	0.0904268	0.0887482	0.00612212	0	0.0477286	0
Solyc01T002598.1	0.219596	0.326306	0.326327	0.246819	0.345715	0.346234	0.344758	0.271415	0.341501	0.126954
Solyc01T002599.1	0	0.023722	0.051076	0	0.0109054	0.0307726	0.0112905	0.0310547	0.0230987	0.051197
Solyc01T002610.1	0.117933	0.161192	0.172792	0.131556	0.181777	0.208417	0.18175	0.208066	0.151742	0.200499
Solyc01T002613.2	0.355481	0.368013	0.405216	0.346996	0.382561	0.432094	0.374714	0.406366	0.370974	0.390006
Solyc01T002615.1	0	0.078604	0.124544	0.0159426	0.194439	0.209006	0.194534	0.191167	0.120626	0.12457
Solyc01T002616.1	0.147081	0.231032	0.326343	0.123217	0.203746	0.372656	0.204028	0.361627	0.259857	0.305585
Solyc01T002620.1	0	0	9.96365e-05	0	0	0	0	0	0	0
Solyc01T002630.2	0.177332	0.234855	0.286561	0.188664	0.325436	0.365303	0.325544	0.365021	0.252493	0.286614
Solyc01T002633.1	0.150054	0.139245	0.149355	0.158759	0.15853	0.158511	0.040249	0.0645906	0.0291552	0.0560026
Solyc01T002635.1	0.0650323	0.264728	0.355171	0.0627481	0.242093	0.378395	0.241585	0.37283	0.306089	0.354545
Solyc01T002636.1	0.150936	0.31055	0.383676	0.166775	0.375964	0.454528	0.376101	0.436497	0.327129	0.381531
Solyc01T002649.2	0.118268	0.148788	0.170796	0.132513	0.286105	0.277202	0.285898	0.2008	0.145775	0.170807
Solyc01T002652.4	0	0.00184921	0.00164318	0	0	0	0	0	0	0
Solyc01T002654.1	0	0	0	0	9.70858e-05	0.0248209	0	0.0248182	0	0
Solyc01T002656.1	0.494576	0.561961	0.562101	0.507958	0.74343	0.736775	0.742844	0.649706	0.563892	0.5402
Solyc01T002658.1	0.388869	0.4095	0.410172	0.409334	0.409073	0.428332	0.270309	0.176031	0.164653	0.130916
Solyc01T002659.2	0.322093	0.353044	0.343482	0.350554	0.350297	0.350284	0.171304	0.189951	0.12701	0.203589
Solyc01T002661.4	0.236192	0.321316	0.4423	0.215394	0.47716	0.497905	0.477379	0.453113	0.390049	0.439824
Solyc01T002670.1	0.0111565	0.0283743	0.0281845	0.0107657	0.0101907	0.0101817	0	0	0	0
Solyc01T002675.1	0	0	0	0	0	0	0	0	0	0
Solyc01T002677.1	0.24503	0.34613	0.416541	0.269141	0.520873	0.470144	0.520872	0.46033	0.345298	0.40529
Solyc01T002683.1	0.307655	0.378731	0.426356	0.337836	0.47806	0.533162	0.479662	0.495045	0.367493	0.419116
Solyc01T002684.1	0.271724	0.339059	0.331816	0.290678	0.449853	0.444094	0.449864	0.355374	0.323419	0.268209
Solyc01T002686.1	0	0.063028	0.236832	0	0.246016	0.310653	0.246864	0.264868	0.137778	0.194029
Solyc01T002687.1	0.878964	0.853313	0.852955	0.933763	0.933623	0.89936	0.847553	0.608429	0.745727	0.756994
Solyc01T002691.1	0	0.0179095	0.0775657	0	0.0596182	0.267607	0.059845	0.146907	0.0551921	0.0770723
Solyc01T002692.1	0	0	0	0	9.50429e-05	0.0396762	0	0	0	0
Solyc01T002695.1	0.0647383	0.096551	0.0968677	0.0683484	0.0679084	0.0681361	0	0	0	0
Solyc01T002696.1	0.401192	0.391198	0.412537	0.422686	0.441277	0.481808	0.398183	0.405102	0.346657	0.329045
Solyc01T002704.1	0	0.0754858	0.337402	0	0.0727048	0.266801	0.072764	0.26674	0.133518	0.212739
Solyc01T002711.1	0.35717	0.412689	0.496917	0.346853	0.423297	0.636395	0.425728	0.636267	0.435113	0.490664
Solyc01T002712.1	0.147977	0.173494	0.252672	0.164964	0.216823	0.35872	0.210896	0.353804	0.193292	0.252828
Solyc01T002719.1	0	0	0.00329604	0	0	0.00197322	0	0.00243975	0	0
Solyc01T002726.1	0	0	9.89028e-05	0	9.37014e-05	0	0	0	0	0
Solyc01T002727.1	0.077372	0.0353331	0.204371	0.0644465	0.064567	0.198452	0	0.167204	0.0282176	0.177577
Solyc01T002733.1	0.180216	0.200418	0.200419	0.18432	0.255036	0.274026	0.255005	0.180009	0.192558	0.205251
Solyc01T002736.1	0.414052	0.425705	0.473765	0.437521	0.502289	0.483372	0.502274	0.476005	0.411005	0.473756
Solyc01T002738.2	0.281857	0.284017	0.317515	0.304991	0.366289	0.356217	0.378119	0.300189	0.269675	0.3167
Solyc01T002740.1	0.226668	0.242452	0.276814	0.246213	0.245938	0.34903	0.244992	0.309254	0.225573	0.249105
Solyc01T002747.1	0.296957	0.290026	0.321349	0.310487	0.310002	0.390627	0	0	0	0
Solyc01T002749.1	0.74645	0.684963	0.697833	0.783449	0.768533	0.760557	0.597441	0.639981	0.589922	0.650804
Solyc01T002750.1	0.546818	0.578289	0.586503	0.555749	0.750109	0.758634	0.749969	0.661885	0.557637	0.548431
Solyc01T002756.1	0.365284	0.298843	0.310839	0.365569	0.364757	0.431743	0.307837	0.364361	0.317598	0.27571
Solyc01T002757.1	0.117684	0.170229	0.187272	0.141899	0.141857	0.143557	0.0268043	0.126049	0.0814378	0.17951
Solyc01T002760.1	0.29181	0.347775	0.413683	0.303015	0.392469	0.42895	0.392271	0.425413	0.34175	0.415815
Solyc01T002762.1	0.687698	0.757353	0.785152	0.718966	0.91323	0.940468	0.874167	0.85362	0.724652	0.784303
Solyc01T002763.1	0	0	0	0	0	9.73654e-05	0	0	0	0
Solyc01T002764.1	0.220943	0.423305	0.612072	0.235546	0.535189	0.574114	0.543202	0.563124	0.404529	0.606344
Solyc01T002769.1	0.129486	0.179286	0.179279	0.145614	0.145614	0.295051	0	0	0	0
Solyc01T002771.1	0.099565	0.0625542	0.203128	0.100816	0.100464	0.190804	0.0537723	0.189893	0.0774761	0.20302
Solyc01T002774.1	0.210076	0.194387	0.210236	0.214354	0.238681	0.298307	0.198721	0.281186	0.166348	0.167198
Solyc01T002776.1	0.0358593	0.0444294	0.179634	0.0382154	0.122372	0.254656	0.121971	0.209104	0.108412	0.179724
Solyc01T002777.1	0.129813	0.165783	0.229989	0.137867	0.28066	0.325828	0.280972	0.288756	0.207283	0.230471
Solyc01T002780.1	0	0.0109311	0.0420577	0	0.0243104	0.044645	0.0244673	0.0434627	0.0271647	0.0420534
Solyc01T002781.1	0.162905	0.253574	0.423847	0.18216	0.247434	0.413495	0.247482	0.389591	0.288114	0.424023
Solyc01T002786.1	0.623015	0.53434	0.595854	0.660816	0.64374	0.61407	0.644007	0.635049	0.515784	0.604942
Solyc01T002788.1	0.616545	0.638925	0.659214	0.65276	0.652146	0.757156	0.653315	0.756654	0.614025	0.659246
Solyc01T002797.1	0.0207216	0.100201	0.204421	0	0.0773218	0.154153	0.0766327	0.154223	0.103203	0.148879
Solyc01T002799.2	0.507039	0.495968	0.496028	0.527974	0.527075	0.494491	0.408948	0.208624	0.391085	0.224062
Solyc01T002810.1	0.352466	0.359284	0.349914	0.382338	0.567094	0.567096	0.567105	0.406539	0.34964	0.347591
Solyc01T002811.1	0.422285	0.520879	0.620039	0.413716	0.560386	0.691226	0.560378	0.691193	0.511089	0.620173
Solyc01T002823.1	0.436686	0.492034	0.558533	0.435991	0.51221	0.622976	0.450645	0.582838	0.453264	0.545077
Solyc01T002825.3	0.42212	0.395928	0.456533	0.444868	0.517993	0.51656	0.520764	0.520921	0.413655	0.445809
Solyc01T002826.1	0	0	0	0	0	9.95818e-05	0	0	0	0
Solyc01T002828.1	0.329258	0.314612	0.411612	0.320122	0.402938	0.416523	0.393345	0.409041	0.314598	0.393843
Solyc01T002829.1	0.029292	0.0512479	0.0512942	0.0152951	0.0152259	0.0140302	0	0	0	0
Solyc01T002836.2	0.438375	0.502108	0.514402	0.480129	0.605067	0.529609	0.604849	0.515605	0.485985	0.51237
Solyc01T002841.1	0.711254	0.745534	0.741169	0.763954	0.854246	0.792945	0.854876	0.793074	0.72068	0.741161
Solyc01T002842.1	0.11258	0.0828244	0.0822782	0.111678	0.109896	0.109903	0.0853326	0.075765	0.0935987	0.0808477
Solyc01T002844.1	0.0306566	0.0383586	0.109286	0.0304243	0.177006	0.168688	0.176755	0.139956	0.0662061	0.109447
Solyc01T002848.1	0.234446	0.283655	0.37409	0.220258	0.484631	0.510744	0.484979	0.494179	0.329292	0.374598
Solyc01T002850.1	0.584096	0.604805	0.604853	0.581734	0.779425	0.806617	0.779424	0.764553	0.597199	0.577997
Solyc01T002853.1	0.405527	0.518025	0.569931	0.473029	0.533979	0.579944	0.501425	0.491393	0.480641	0.502541
Solyc01T002859.1	0.158381	0.245488	0.288236	0.163854	0.277646	0.334155	0.277939	0.334185	0.253651	0.288188
Solyc01T002865.1	0.191321	0.239561	0.236396	0.221198	0.274497	0.315898	0.267475	0.208614	0.22753	0.203619
Solyc01T002866.1	0.124655	0.146557	0.181843	0.133975	0.133952	0.147423	0.0294844	0.0953383	0.0797516	0.131696
Solyc01T002867.1	0.611581	0.626214	0.66371	0.621465	0.74766	0.728923	0.733432	0.699079	0.602325	0.643892
Solyc01T002872.1	0.691141	0.73537	0.773003	0.710668	0.821345	0.882557	0.80152	0.838319	0.709692	0.751045
Solyc01T002874.1	0.258542	0.267917	0.267908	0.300678	0.395177	0.394403	0.371354	0.0677318	0.178067	0.0819161
Solyc01T002879.1	0.344612	0.443297	0.432982	0.37522	0.618919	0.618874	0.618544	0.41991	0.425166	0.39192
Solyc01T002880.1	0	0.0168258	0.0165611	0	0.0015936	0.0107638	0.00159184	0.0109959	0.0115255	0.011686
Solyc01T002881.1	0.155573	0.222176	0.373324	0.150576	0.300521	0.397876	0.299425	0.371477	0.265475	0.308842
Solyc01T002891.3	0.445668	0.439959	0.485896	0.447941	0.494069	0.543724	0.49318	0.524773	0.41973	0.464627
Solyc01T002895.1	0.622246	0.629617	0.699806	0.647392	0.632192	0.748065	0.632277	0.748056	0.594124	0.699811
Solyc01T002904.1	0.5241	0.455754	0.499398	0.518047	0.670354	0.575419	0.670273	0.549444	0.462923	0.501472
Solyc01T002909.1	0.129579	0.156396	0.178288	0.128732	0.128732	0.189803	0	0.166378	0.0215961	0.139788
Solyc01T002911.2	0.35652	0.491823	0.494241	0.38175	0.479925	0.48791	0.480016	0.415997	0.488645	0.43143
Solyc01T002914.1	0.422153	0.487405	0.551849	0.446531	0.514358	0.699254	0.559146	0.711045	0.478398	0.551834
Solyc01T002917.1	0.4183	0.424399	0.431859	0.457015	0.508323	0.517951	0.488396	0.350375	0.308818	0.294496
Solyc01T002921.1	0.175987	0.19374	0.236896	0.16886	0.168946	0.169027	0.0174341	0.044287	0.0781601	0.158576
Solyc01T002924.1	0.488791	0.534122	0.586949	0.463342	0.56465	0.659575	0.564641	0.728844	0.51167	0.584238
Solyc01T002925.1	0.209368	0.335887	0.449695	0.199083	0.393012	0.460424	0.39216	0.459234	0.369775	0.449897
Solyc01T002927.1	0.486945	0.461239	0.457515	0.490962	0.59701	0.545492	0.566427	0.421564	0.444021	0.402349
Solyc01T002928.1	0.457461	0.450129	0.547079	0.468769	0.676609	0.680497	0.67626	0.664349	0.429979	0.547359
Solyc01T002929.1	0.252039	0.325609	0.435581	0.2446	0.337694	0.533512	0.329541	0.533461	0.322298	0.433039
Solyc01T002930.1	0.711437	0.684315	0.711792	0.746822	0.772574	0.809344	0.695049	0.747441	0.504379	0.685661
Solyc01T002934.1	0.168202	0.224936	0.24159	0.193146	0.579906	0.549866	0.579178	0.264308	0.245779	0.239581
Solyc01T002941.1	0.0950127	0.0910718	0.23583	0.084977	0.0846907	0.267294	0.0371877	0.261246	0.0752422	0.22548
Solyc01T002942.1	0.624885	0.604911	0.644113	0.665057	0.689415	0.741548	0.669332	0.718716	0.578453	0.638617
Solyc01T002954.3	0.397948	0.47362	0.485287	0.403602	0.445036	0.47168	0.409943	0.416807	0.41166	0.448493
Solyc01T002964.1	0	0	0.0784191	0	0	0.0799717	0	0.0799903	0	0.0784389
Solyc01T002967.1	0.23208	0.196578	0.43571	0.231967	0.231559	0.591815	0.1333	0.58745	0.284116	0.430902
Solyc01T002969.1	0	0	0	0	0	9.82259e-05	0	0	0	0
Solyc01T002971.1	0.717371	0.727568	0.782023	0.774425	0.803377	0.835385	0.803762	0.817506	0.676012	0.780215
Solyc01T002974.1	0.297661	0.293126	0.293122	0.329549	0.367497	0.367183	0.36673	0.25999	0.289066	0.236527
Solyc01T002979.1	0.0725888	0.079654	0.092372	0.0812128	0.0812265	0.0811958	0.0515785	0.0215477	0.0451329	0.069792
Solyc01T002996.1	0.121056	0.323763	0.426482	0.102194	0.258708	0.472402	0.258937	0.472713	0.355035	0.427319
Solyc01T003004.1	0.588465	0.642831	0.664975	0.662732	0.943947	0.881521	0.942546	0.696481	0.626455	0.627939
Solyc01T003007.1	0.496839	0.519706	0.563155	0.539115	0.547904	0.693091	0.466033	0.675346	0.527524	0.562552
Solyc01T003008.1	0.365834	0.38183	0.447212	0.382795	0.516089	0.488021	0.516103	0.491106	0.381381	0.447479
Solyc01T003009.1	0.548408	0.595047	0.610787	0.580621	0.702698	0.633767	0.702904	0.640493	0.565933	0.610851
Solyc01T003010.1	0.318735	0.283197	0.282881	0.317565	0.344972	0.344877	0.35305	0.253963	0.280854	0.213616
Solyc01T003011.1	0.657772	0.615008	0.669432	0.678646	0.702623	0.757192	0.633414	0.646815	0.566283	0.606361
Solyc01T003012.1	0.363968	0.424853	0.50532	0.359236	0.438544	0.509703	0.438162	0.516093	0.419012	0.505691
Solyc01T003014.1	0.0248497	0.0103755	0.0104144	0.0230868	0.023067	0.0230812	0	0	0	0
Solyc01T003018.3	0.998752	0.93772	0.953004	1	1	1	1	1	0.89729	0.908399
Solyc01T003019.1	0.0509137	0.0520732	0.0522174	0.0493731	0.0585774	0.0576376	0.0626382	0.0487841	0.0273289	0.0451498
Solyc01T003026.1	0.37748	0.368449	0.370041	0.403366	0.408047	0.415363	0.363445	0.372957	0.336558	0.323673
Solyc01T003037.1	0	0	0	0	0	0	0	0	0	0
Solyc01T003039.1	0.559895	0.536317	0.540659	0.609516	0.680341	0.680519	0.68047	0.479759	0.495127	0.521913
Solyc01T003048.1	0.096345	0.127333	0.181129	0.108367	0.172306	0.376984	0.172427	0.300929	0.155707	0.181359
Solyc01T003055.1	0.0111587	0.083101	0.173058	0.0155428	0.248859	0.291023	0.247685	0.264105	0.11502	0.168747
Solyc01T003061.1	0.431039	0.435433	0.435723	0.453833	0.451731	0.456267	0.398769	0.407591	0.418797	0.408027
Solyc01T003074.1	0.317219	0.329128	0.351345	0.34774	0.387325	0.382381	0.360553	0.313177	0.313477	0.332689
Solyc01T003075.1	0.910572	0.873585	0.933088	0.981689	0.945013	0.999923	0.858642	0.990793	0.829219	0.878895
Solyc01T003076.1	0.494733	0.511957	0.59842	0.528768	0.644988	0.62095	0.644989	0.619221	0.48279	0.598251
Solyc01T003077.1	0	0.0497126	0.146941	0	0.11143	0.211137	0.111495	0.211034	0.0831972	0.146951
Solyc01T003080.1	0.266746	0.276046	0.277385	0.298639	0.309364	0.308522	0.27286	0.112356	0.194673	0.112054
Solyc01T003082.3	0.338388	0.364153	0.389504	0.341506	0.407301	0.407318	0.38951	0.386317	0.342454	0.381366
Solyc01T003084.1	0.136611	0.229288	0.359648	0.127767	0.211797	0.355118	0.20934	0.342896	0.227952	0.359789
Solyc01T003085.1	0	0.0447024	0.221445	0	9.9038e-05	0.397642	0	0.305753	0.043503	0.222333
Solyc01T003086.1	0.309414	0.45187	0.517814	0.273669	0.585804	0.702551	0.58485	0.672835	0.476102	0.540017
Solyc01T003087.1	0.0539215	0.105353	0.280149	0.0674452	0.150268	0.346252	0.150619	0.345165	0.119713	0.27627
Solyc01T003088.1	0.105817	0.103007	0.111796	0.106636	0.162835	0.162442	0.15884	0.087737	0.0950047	0.0935427
Solyc01T003089.1	0.0574384	0.0576818	0.0576829	0.063998	0.063998	0.141774	0.0112292	0	0.0386407	0
Solyc01T003091.1	0.312444	0.395712	0.413144	0.384093	0.478512	0.480617	0.478253	0.378331	0.401877	0.40334
Solyc01T003092.1	0	0.0188225	0.15994	0	0	0.197541	0	0.197938	0.0224344	0.159937
Solyc01T003096.1	0.117742	0.147277	0.147391	0.12387	0.189582	0.189976	0.189998	0.168449	0.142276	0.129004
Solyc01T003097.1	0	0	0.183843	0	0.0401308	0.174215	0.0406892	0.172963	0.0678069	0.0859434
Solyc01T003098.2	0.241881	0.221736	0.350121	0.226805	0.286105	0.399176	0.247516	0.287451	0.199824	0.266353
Solyc01T003106.1	0	0.0733805	0.230665	0	0.135808	0.338681	0.135981	0.275581	0.109486	0.230661
Solyc01T003113.1	0.230036	0.23781	0.390129	0.23209	0.281117	0.333272	0.27611	0.333302	0.246041	0.332238
Solyc01T003117.1	0.222789	0.224262	0.224074	0.244632	0.245064	0.326985	0.0447001	0	0.0509057	0.022242
Solyc01T003119.2	0.285164	0.433234	0.511091	0.244259	0.32523	0.571664	0.325293	0.55538	0.435942	0.501993
Solyc01T003120.1	0.0711423	0.055254	0.0553598	0.0736396	0.0734876	0.0735669	0.0472586	0.00367684	0.0489543	0.0478714
Solyc01T003122.1	0.362296	0.419237	0.581143	0.39253	0.404426	0.671942	0.400985	0.671844	0.405293	0.599939
Solyc01T003124.1	0.398709	0.32112	0.341245	0.396489	0.395163	0.419017	0.290703	0.255934	0.226319	0.194204
Solyc01T003126.1	0.111219	0.107158	0.150916	0.110213	0.149904	0.165912	0.139428	0.139375	0.109071	0.140907
Solyc01T003128.2	0.225822	0.418664	0.624247	0.201698	0.528042	0.691123	0.529611	0.690709	0.455745	0.623709
Solyc01T003129.1	0	0	0.0988621	0	0	0.134689	0	0.135276	0	0.0990241
Solyc01T003137.1	0.739357	0.805051	0.936522	0.716298	0.789033	1	0.774622	0.998801	0.754202	0.933003
Solyc01T003139.1	0.649166	0.6156	0.618901	0.680742	0.668164	0.71127	0.635219	0.682366	0.588351	0.606025
Solyc01T003143.1	0.327658	0.365909	0.601279	0.335068	0.334019	0.601872	0.273885	0.573934	0.316626	0.608027
Solyc01T003159.1	0.0339026	0.0500357	0.0500826	0.0163401	0.0158566	0.0161161	0	0	0	0
Solyc01T003160.1	0.0321276	0.0515615	0.042882	0.0391939	0.0393001	0.0390075	0	0	0.0130155	0
Solyc01T003161.1	0	0	0.0585614	0	0	0.0608239	0	0.0611369	0	0.0578257
Solyc01T003164.1	0.0463634	0.0414227	0.149878	0.0550738	0.054716	0.161972	0.0298202	0.154813	0.038609	0.148185
Solyc01T003174.1	0	0	0	0	9.51925e-05	0	0	0	0	0
Solyc01T003176.1	0.538978	0.631908	0.642394	0.579438	0.579648	0.647386	0.128999	0.309123	0.170719	0.284011
Solyc01T003182.1	0.845814	0.761543	0.823134	0.858844	0.924417	0.862572	0.918869	0.815533	0.708679	0.823022
Solyc01T003187.1	0	0.0244043	0.0240961	0	0	0	0	0	0	0
Solyc01T003193.7	0.0553895	0.0880889	0.0881737	0.0647601	0.0647572	0.0647434	0	0	0	0
Solyc01T003196.1	0	0	0.0256682	0	0	0.145076	0	0.0774045	0	0.0257324
Solyc01T003198.2	0.168624	0.140805	0.192832	0.197005	0.196163	0.201273	0.154426	0.0954839	0.110214	0.156369
Solyc01T003200.1	0.1978	0.222348	0.304289	0.199961	0.215959	0.28264	0.164334	0.24184	0.171578	0.24807
Solyc01T003201.1	0.505935	0.482089	0.495774	0.49671	0.480279	0.4984	0.462182	0.4984	0.454598	0.49577
Solyc01T003202.1	0.517052	0.509888	0.596336	0.54291	0.548626	0.658598	0.495242	0.65569	0.481138	0.596323
Solyc01T003207.1	0.124787	0.149198	0.184089	0.14012	0.140609	0.146409	0.0618556	0.0860755	0.106088	0.182546
Solyc01T003208.1	0.436693	0.426049	0.434325	0.452844	0.45175	0.480413	0.387011	0.409963	0.380845	0.37258
Solyc01T003212.1	0.166872	0.248053	0.334344	0.165715	0.311956	0.363007	0.311544	0.363073	0.247926	0.334901
Solyc01T003215.1	0.086389	0.0814206	0.152704	0.0918229	0.123827	0.20072	0.117507	0.201099	0.113769	0.153002
Solyc01T003217.1	0.348124	0.42843	0.565118	0.403711	0.49334	0.570692	0.477707	0.562481	0.460162	0.562246
Solyc01T003218.1	0.362337	0.379555	0.511005	0.377304	0.377111	0.616344	0.344854	0.685866	0.405202	0.51756
Solyc01T003219.1	0.086743	0.141829	0.216923	0.0847183	0.19984	0.310801	0.200201	0.310642	0.157033	0.217553
Solyc01T003225.1	0.0317862	0	9.97582e-05	0.0328633	0.031895	0.0324949	0	0	0	0
Solyc01T003226.1	0.40107	0.470865	0.542441	0.394974	0.403865	0.529297	0.404506	0.523686	0.460602	0.552524
Solyc01T003229.1	0.263987	0.306082	0.311908	0.252982	0.253035	0.278818	0.0404544	0.138044	0.135291	0.213805
Solyc01T003230.2	0.320268	0.292745	0.335114	0.287335	0.286933	0.334341	0.232722	0.262122	0.2124	0.274426
Solyc01T003232.1	0.887737	0.823552	0.801797	0.922414	0.878638	0.877225	0.829907	0.877221	0.765956	0.801774
Solyc01T003233.1	0.220997	0.251109	0.274324	0.226097	0.242395	0.302128	0.175347	0.302135	0.198103	0.270744
Solyc01T003236.1	0.439757	0.492772	0.523666	0.456293	0.454838	0.573995	0.291966	0.48032	0.344076	0.355677
Solyc01T003240.1	0.176134	0.528787	0.617422	0.186396	0.592763	0.717528	0.591901	0.717529	0.551132	0.65036
Solyc01T003241.1	0.476857	0.462706	0.527142	0.50787	0.560105	0.540451	0.560073	0.54044	0.437412	0.527125
Solyc01T003249.2	0.0882396	0.0822682	0.123603	0.0828919	0.0826231	0.117961	0	0.0903698	0.0328809	0.0933014
Solyc01T003251.1	0.223109	0.380944	0.585128	0.189865	0.368203	0.628166	0.368378	0.628135	0.396727	0.584921
Solyc01T003252.1	0.333752	0.492898	0.522921	0.363121	0.609469	0.608342	0.608989	0.521476	0.496859	0.520918
Solyc01T003254.1	0.384176	0.393364	0.419736	0.405249	0.4052	0.450333	0.361037	0.368616	0.319806	0.336153
Solyc01T003260.1	0.172851	0.346816	0.462608	0.170836	0.344294	0.505013	0.344321	0.505543	0.333526	0.458287
Solyc01T003263.1	0.112978	0.0973201	0.0973188	0.123253	0.144463	0.144178	0.140086	0.0947025	0.0908787	0.0608453
Solyc01T003265.6	0.43859	0.386767	0.396946	0.467384	0.491941	0.492566	0.491932	0.452424	0.356647	0.435533
Solyc01T003268.1	0.0206962	0.033083	0.00508198	0.0250622	0.0530415	0.0542713	0.053046	0	0.00964922	0
Solyc01T003270.1	0.579569	0.663752	0.751437	0.646928	0.729527	0.770457	0.707917	0.699242	0.571045	0.735457
Solyc01T003274.1	0.287357	0.4705	0.609383	0.281643	0.517843	0.611659	0.517841	0.611651	0.48047	0.609391
Solyc01T003278.1	0.066279	0.0738881	0.09696	0.0616398	0.0772608	0.0876838	0.0772134	0.0851803	0.0721091	0.085562
Solyc01T003279.1	0.149604	0.150743	0.238898	0.140587	0.263572	0.319713	0.264014	0.319762	0.1597	0.238784
PRAM_15758.1.p1	0.385705	0.329874	0.329968	0.411553	0.43057	0.455659	0.280871	0.328596	0.301012	0.266801
PRAM_15763.1.p1	0	0	0	0	0	0	0	0	0	0
Solyc01T003287.1	0.00451287	0	0.0596387	0.000393195	0.000201975	0.130448	0	0.13531	0.00769046	0.0594718
Solyc01T003289.1	0	0	0	0	0	0	0	0	0	0
Solyc01T003293.1	0.520199	0.599808	0.600214	0.556863	0.715674	0.649133	0.712291	0.567161	0.560808	0.528746
Solyc01T003294.1	0.00456388	0.0184673	0.0547275	0.00479464	0.027881	0.0619664	0.0277934	0.0619642	0.0212407	0.0484353
Solyc01T003300.1	0.38786	0.518417	0.528569	0.390985	0.584812	0.590953	0.580059	0.571512	0.491342	0.506881
Solyc01T003302.1	0.186822	0.308331	0.419045	0.197517	0.38485	0.488273	0.385045	0.484664	0.321708	0.417795
Solyc01T003306.1	0.038612	0.0582255	0.100169	0.0392044	0.0745623	0.106738	0.0747463	0.103702	0.0460342	0.100187
Solyc01T003307.1	0.35863	0.349241	0.356459	0.3813	0.428032	0.451489	0.428015	0.451187	0.34465	0.353778
Solyc01T003313.1	0.111446	0.111228	0.213423	0.11897	0.152963	0.220574	0.152459	0.220612	0.112471	0.213569
Solyc01T003316.1	0	0.00807943	0.110791	0	0	0.152171	0	0.152327	0.0333846	0.111015
Solyc01T003318.1	0.290779	0.311747	0.39686	0.297333	0.297209	0.299087	0.292598	0.422597	0.279115	0.46702
Solyc01T003319.1	0.300727	0.284865	0.359055	0.30012	0.487815	0.493757	0.487717	0.370464	0.308692	0.342606
Solyc01T003334.1	0.111746	0.199937	0.287873	0.136062	0.258525	0.332063	0.25845	0.307608	0.217255	0.287887
Solyc01T003335.1	0.0342494	0.189052	0.347039	0.027263	0.28644	0.389865	0.28653	0.364668	0.235374	0.346649
Solyc01T003340.1	0.0155941	0.0310979	0.146889	0	0.00484837	0.13219	0	0.132241	0.0052658	0.150128
Solyc01T003346.1	0.00271409	0.12712	0.276603	0.00418397	0.165127	0.289336	0.165391	0.2895	0.153127	0.276631
Solyc01T003349.1	0.0514766	0.0603013	0.0602782	0.0608697	0.0611242	0.0606119	0	0.00285632	0.0132496	0.0286413
Solyc01T003358.1	0.154259	0.186974	0.222966	0.157431	0.257439	0.49699	0.25801	0.497936	0.21901	0.28845
Solyc01T003364.1	0.147599	0.153636	0.233455	0.168737	0.242969	0.31796	0.243386	0.290048	0.18371	0.233617
Solyc01T003368.1	0.490854	0.418019	0.593981	0.506113	0.53965	0.679879	0.517541	0.658633	0.394944	0.593878
Solyc01T003369.1	0.29153	0.300196	0.301342	0.310022	0.316447	0.316466	0.262995	0.178532	0.279552	0.186215
Solyc01T003372.1	0.180916	0.217593	0.400862	0.182909	0.242817	0.40685	0.239214	0.406609	0.208775	0.399514
Solyc01T003374.1	0.0447982	0.145578	0.26041	0.0541039	0.246813	0.374568	0.247322	0.32037	0.178511	0.260797
Solyc01T003377.1	0.438296	0.468606	0.461993	0.429713	0.592653	0.480699	0.592169	0.511094	0.454533	0.462471
Solyc01T003378.1	0.580279	0.578225	0.578633	0.585986	0.588626	0.592022	0.564558	0.592019	0.503971	0.578429
Solyc01T003381.1	0.302687	0.350916	0.429813	0.343337	0.411852	0.48107	0.398554	0.474919	0.339125	0.423076
Solyc01T003382.1	0.274188	0.27631	0.276696	0.282926	0.316666	0.3167	0.291495	0.14826	0.188899	0.176536
Solyc01T003394.1	0	0	0	0	0	0	0	0	0	0
Solyc01T003399.1	0	0.0975706	0.240516	0	0.0629761	0.250822	0.0625369	0.250878	0.116663	0.240541
Solyc01T003401.1	0.0747529	0.110904	0.165787	0.0765391	0.118924	0.171939	0.11943	0.171891	0.111362	0.164921
Solyc01T003403.1	0.359257	0.408532	0.406709	0.344081	0.484684	0.478651	0.484722	0.445626	0.387971	0.384427
Solyc01T003405.1	0.66282	0.653974	0.682753	0.722958	0.757719	0.72977	0.757721	0.729722	0.633645	0.682773
Solyc01T003406.1	0.768959	0.824025	0.840787	0.709762	0.806295	0.908047	0.80599	0.908046	0.792365	0.840788
Solyc01T003409.1	0.0687187	0.103146	0.146861	0.0579293	0.186957	0.245471	0.186904	0.245591	0.143393	0.145964
Solyc01T003411.1	0.0751128	0.147724	0.196066	0.0786154	0.129875	0.22222	0.13003	0.222227	0.129583	0.187534
Solyc01T003412.2	0.0542654	0.141485	0.279666	0.0316988	0.127995	0.349102	0.128522	0.298167	0.180615	0.279939
Solyc01T003415.1	0.320282	0.233634	0.327708	0.300934	0.300825	0.37742	0.226723	0.345166	0.286758	0.329017
Solyc01T003418.1	0.185267	0.249128	0.403389	0.177015	0.231056	0.6265	0.224665	0.630233	0.28202	0.403126
Solyc01T003420.1	0.571893	0.641569	0.740387	0.458894	0.560299	0.761633	0.560293	0.761564	0.633343	0.740578
Solyc01T003421.2	0.182979	0.243189	0.349176	0.169153	0.298479	0.397371	0.298555	0.397446	0.269432	0.349408
Solyc01T003425.1	0.355641	0.352278	0.364041	0.386717	0.391608	0.391258	0.395112	0.256449	0.314256	0.32499
Solyc01T003426.1	0.0507717	0.0501496	0.100818	0.0514529	0.0551376	0.0965958	0.041411	0.09608	0.0461116	0.100762
Solyc01T003427.1	0.194332	0.213531	0.213691	0.207463	0.207274	0.213568	0.104961	0.210921	0.127499	0.0795917
Solyc01T003431.1	0.674064	0.66627	0.653807	0.635826	0.67545	0.663555	0.643319	0.662268	0.605441	0.652687
Solyc01T003433.1	0.489121	0.507148	0.507525	0.528969	0.59817	0.598622	0.528061	0.264527	0.420423	0.250442
Solyc01T003437.1	0.00396963	0	0	0.0120204	0.011218	0.155786	0	0	0	0
Solyc01T003448.1	0	0.0013915	0.0171391	0	0	0.0615029	0	0.061599	0	0.0169232
Solyc01T003449.1	0.14893	0.225025	0.232701	0.151014	0.272017	0.410354	0.272043	0.350098	0.239477	0.236999
Solyc01T003451.2	0.103592	0.156706	0.183098	0.0797058	0.13888	0.212582	0.138805	0.212621	0.169982	0.181109
Solyc01T003453.1	0.171521	0.154204	0.204026	0.177521	0.182691	0.288375	0.163404	0.271055	0.139934	0.187124
PRAM_15848.1.p1	0.0927539	0.078704	0.094678	0.0968966	0.0969043	0.128873	0.0991351	0.114177	0.0809176	0.0881622
Solyc01T003459.1	0.0820943	0.101066	0.112166	0.0854514	0.0889424	0.0890375	0.0362154	0.0191002	0	0.0487406
Solyc01T003462.1	0.0688374	0.0813846	0.112886	0.0723117	0.0723297	0.0722885	0.00271457	0	0.00228255	0
Solyc01T003464.1	0.213038	0.229459	0.230913	0.212738	0.229094	0.355444	0.225379	0.357653	0.234319	0.288256
Solyc01T003465.1	0.280532	0.291373	0.354591	0.291572	0.314093	0.365315	0.288423	0.356079	0.245996	0.350479
Solyc01T003472.1	0.220374	0.163386	0.195083	0.194461	0.194619	0.237509	0.0765866	0.19639	0.128256	0.177758
Solyc01T003475.1	0.207671	0.237966	0.261425	0.232933	0.359589	0.359797	0.359543	0.305282	0.228402	0.28249
Solyc01T003476.1	0.137342	0.145912	0.216464	0.145324	0.224717	0.218911	0.224558	0.198081	0.142347	0.211651
Solyc01T003481.1	0.111733	0.114922	0.11496	0.113278	0.113206	0.12268	0.0444065	0.0862973	0.0475461	0.0679571
Solyc01T003488.1	0.492363	0.62989	0.691681	0.50746	0.714846	0.671493	0.715101	0.671131	0.600958	0.691684
Solyc01T003490.2	0.481623	0.508703	0.560602	0.430146	0.434916	0.533822	0.434817	0.530755	0.481599	0.560495
Solyc01T003494.1	0.52835	0.534136	0.52566	0.588229	0.645582	0.605553	0.645701	0.562139	0.507848	0.475091
Solyc01T003502.1	0.782096	0.799552	0.851068	0.833749	0.891635	0.931201	0.923725	0.861378	0.770614	0.818617
Solyc01T003513.1	0.243672	0.26993	0.368515	0.234655	0.460518	0.471976	0.460313	0.487362	0.320713	0.366639
Solyc01T003516.2	0	0.305268	0.328137	0	0.247422	0.428537	0.246173	0.380531	0.308771	0.289629
Solyc01T003519.1	0.199161	0.221449	0.222306	0.205533	0.227366	0.275396	0.219346	0.246254	0.218121	0.187816
Solyc01T003523.3	0.0809116	0.150316	0.36843	0.0862252	0.166481	0.281245	0.166488	0.281299	0.152548	0.258767
Solyc01T003526.1	0.206773	0.23027	0.298735	0.186777	0.344797	0.369054	0.337617	0.341564	0.243947	0.29849
Solyc01T003529.1	0.287678	0.244178	0.351373	0.288628	0.309044	0.352983	0.309117	0.320742	0.234408	0.31277
Solyc01T003530.1	0.349745	0.355205	0.367327	0.367092	0.474557	0.471214	0.461059	0.314602	0.337842	0.331205
Solyc01T003533.1	0	0.0182125	0.0578663	0.00121583	0.0201462	0.102927	0.0192251	0.103123	0.0156038	0.0554306
Solyc01T003534.1	0.23572	0.316038	0.415916	0.220053	0.304638	0.442298	0.304762	0.438816	0.306737	0.409934
Solyc01T003537.1	0.642984	0.644371	0.725659	0.65425	0.705585	0.732431	0.689713	0.71546	0.623531	0.725501
Solyc01T003538.1	0.200231	0.261905	0.416178	0.189321	0.297773	0.432794	0.29906	0.4156	0.284269	0.358758
Solyc01T003540.5	0.022739	0.246314	0.481464	0.00969271	0.227002	0.496268	0.227843	0.537599	0.296914	0.484352
Solyc01T003546.1	0.0119655	0.0244328	0.0465219	0.012768	0.0131847	0.0300195	0	0.0287656	0.00195769	0.044602
Solyc01T003548.4	0	9.54628e-05	0	0	0	0	0	0	0	0
Solyc01T003549.1	0.683513	0.694302	0.694329	0.690974	0.747886	0.771938	0.7477	0.734502	0.690941	0.582404
Solyc01T003553.1	0.300183	0.372094	0.385362	0.349856	0.488227	0.483167	0.460674	0.32621	0.338506	0.323837
Solyc01T003557.1	0.0648335	0.0615778	0.0947242	0.0538215	0.0575451	0.095369	0.0533623	0.0935122	0.0581021	0.0931167
Solyc01T003565.1	0.18861	0.22956	0.317824	0.183083	0.258232	0.371259	0.258487	0.371378	0.238176	0.318125
Solyc01T003572.1	0	0	0.0663599	0	0.00125865	0.161986	0.000155929	0.0852703	0.0307559	0.0660574
Solyc01T003576.3	0.373166	0.493149	0.573287	0.399887	0.525706	0.560625	0.528313	0.55481	0.47946	0.557326
Solyc01T003577.2	0.0607365	0.132789	0.133485	0.050706	0.148264	0.197711	0.148559	0.19772	0.163425	0.113587
Solyc01T003583.1	0.457348	0.469096	0.469247	0.495087	0.505803	0.581821	0.455446	0.549306	0.445345	0.517824
Solyc01T003584.1	0	0.026546	0.248721	0	0.0414831	0.233052	0.0414794	0.233769	0.0754802	0.248163
Solyc01T003585.1	0.10846	0.115442	0.130044	0.113252	0.11347	0.144397	0.0243118	0.0906143	0.0780177	0.0702145
Solyc01T003587.1	0.208377	0.235307	0.340784	0.201691	0.299306	0.383415	0.297723	0.383301	0.237582	0.3404
Solyc01T003588.2	0	0	0.19077	0	0	0.374875	0	0.363154	0	0.19097
Solyc01T003590.1	0.870648	0.896441	0.938476	0.80716	0.791173	1	0.791085	1	0.872564	0.938358
Solyc01T003591.1	0.0297315	0.0593197	0.321941	0.035781	0.104425	0.370875	0.102406	0.308067	0.119162	0.227873
Solyc01T003592.1	0.357725	0.363624	0.362636	0.389911	0.40326	0.418156	0.351525	0.215903	0.283248	0.182636
Solyc01T003596.1	0.663296	0.64204	0.695118	0.683476	0.734709	0.738467	0.720886	0.73223	0.619221	0.695092
Solyc01T003600.1	0.696575	0.698801	0.698775	0.731329	0.730241	0.722745	0.626244	0.474095	0.653559	0.572067
Solyc01T003601.2	0.488414	0.565892	0.575443	0.47866	0.67028	0.646881	0.670066	0.646878	0.539371	0.582223
Solyc01T003603.1	0.673231	0.694924	0.696153	0.729627	0.740841	0.728015	0.739917	0.720253	0.657819	0.681662
Solyc01T003604.1	0.364864	0.38728	0.387284	0.385425	0.436171	0.456859	0.436101	0.421388	0.355289	0.410942
Solyc01T003606.1	0.0168448	0.0304724	0.0304936	0.0157964	0.0285968	0.0272337	0.0273306	0	0	0.0152706
Solyc01T003607.1	0.0325059	0.044582	0.0447368	0.0244079	0.0243199	0.0243087	0	0	0	0
Solyc01T003608.1	0.0319359	0.0386832	0.0817978	0.0388113	0.053286	0.140423	0.0533179	0.140431	0.0429022	0.0818155
Solyc01T003612.1	0.570859	0.627082	0.760928	0.578211	0.537732	0.859493	0.523105	0.853267	0.623473	0.753336
Solyc01T003619.1	0.187547	0.293075	0.461346	0.19823	0.404426	0.484129	0.404707	0.484621	0.295568	0.398183
Solyc01T003621.1	0.0322568	0.0568873	0.0603247	0.0261392	0.0256058	0.0323783	0	0.0315638	0.00244413	0.0405157
Solyc01T003622.1	0.358521	0.422889	0.441379	0.403739	0.568092	0.543141	0.56749	0.539763	0.448831	0.437816
Solyc01T003623.1	0.482214	0.494298	0.574813	0.491082	0.490589	0.599541	0.44726	0.54767	0.42136	0.521419
Solyc01T003625.1	0.41941	0.436555	0.474737	0.481461	0.481389	0.529214	0.327937	0.430074	0.343089	0.444569
Solyc01T003640.1	0	0	0	0	0	0	0	0	0	0
Solyc01T003647.1	0.290611	0.399591	0.485296	0.261166	0.57626	0.444261	0.573664	0.438303	0.425995	0.485657
Solyc01T003648.1	0.0595989	0.0654537	0.0741548	0.0470492	0.0466652	0.0462564	0	0	0	0.0355362
Solyc01T003650.2	0.583477	0.627697	0.659662	0.604076	0.763527	0.737424	0.763202	0.758895	0.601393	0.673075
Solyc01T003658.1	0	0.0209031	0.069711	0	0.0649325	0.151786	0.0649934	0.15163	0.0446859	0.0696277
Solyc01T003663.1	0.00853963	0.012799	0.0127698	0.0162349	0.0162609	0.0162391	0	0	0	0
Solyc01T003670.1	0.0375291	0.0644922	0.140903	0.0323898	0.0402978	0.126043	0.0410154	0.125814	0.0569779	0.140084
Solyc01T003673.1	0.274983	0.319748	0.43113	0.19309	0.36912	0.441886	0.368218	0.433086	0.33191	0.36627
Solyc01T003674.1	0.0881957	0.265464	0.481001	0.111359	0.351714	0.570709	0.351804	0.5707	0.29465	0.481147
Solyc01T003676.1	0.34349	0.324656	0.324616	0.378954	0.394781	0.407133	0.367947	0.364745	0.326021	0.275012
Solyc01T003678.3	0.498773	0.517052	0.495354	0.533609	0.577368	0.516808	0.555414	0.516807	0.501991	0.499002
Solyc01T003679.1	0.111065	0.131699	0.143813	0.126843	0.127812	0.127833	0.0950637	0.0790373	0.0964143	0.118171
Solyc01T003688.3	0.193353	0.19355	0.245418	0.192235	0.243555	0.256118	0.24364	0.241407	0.200894	0.245404
Solyc01T003689.1	0.0641881	0.0715766	0.158761	0.0554407	0.0814709	0.152082	0.0803731	0.133664	0.0759942	0.159497
Solyc01T003696.1	0.0842272	0.0863132	0.117519	0.0930937	0.0930265	0.11031	0	0.0966465	0.0337078	0.106947
Solyc01T003701.1	0.115651	0.122398	0.122475	0.118806	0.119	0.118206	0.0181965	0	0.00792363	0
Solyc01T003705.1	0	0.0409149	0.11992	0	0.010293	0.0546366	0.0104103	0.0546412	0.0345833	0.120066
Solyc01T003711.1	0	0	9.5731e-05	0	0	0	0	0	0	0
Solyc01T003714.1	0.274372	0.249716	0.249316	0.263502	0.263063	0.268675	0.143558	0.178315	0.14897	0.126421
Solyc01T003716.1	0.130696	0.134164	0.214017	0.136345	0.136336	0.258282	0.111781	0.258211	0.108896	0.214375
Solyc01T003726.1	0.0593533	0.110009	0.208753	0.0614811	0.108268	0.225347	0.108278	0.225202	0.108927	0.2089
Solyc01T003739.1	0	0	0	0	0	0	0	0	0	0
Solyc01T003740.1	0.250942	0.326973	0.473717	0.182895	0.353702	0.466919	0.354741	0.485364	0.329788	0.458732
Solyc01T003742.1	0.414721	0.509866	0.613646	0.406244	0.548128	0.698865	0.543759	0.698805	0.503085	0.612615
Solyc01T003746.1	0.160016	0.159032	0.183455	0.158069	0.158238	0.215928	0.0820242	0.211768	0.0912715	0.182454
Solyc01T003747.1	0.0584008	0.0658307	0.0658219	0.0618862	0.0618845	0.0618862	0	0	0	0.0203511
Solyc01T003749.1	0.0454353	0.0465855	0.0469421	0.0545068	0.0545868	0.054678	0	0	0.0118364	0
Solyc01T003750.1	0.486027	0.575676	0.596774	0.510827	0.705488	0.62857	0.705432	0.632579	0.551713	0.614626
Solyc01T003752.1	0.0907864	0.0904661	0.0904665	0.110208	0.146485	0.146513	0.146641	0.0448348	0.088405	0.0322365
Solyc01T003754.1	0	0.0533797	0.153903	0	0.110787	0.179365	0.111096	0.130295	0.0663131	0.0900837
Solyc01T003756.1	0.24837	0.268797	0.285063	0.26431	0.345531	0.345498	0.332102	0.25378	0.225808	0.224039
Solyc01T003757.1	0	0	0.0174853	0	9.39876e-05	9.77035e-05	0	0	0	0.0181021
Solyc01T003759.1	0.295416	0.301434	0.30809	0.284859	0.442983	0.443484	0.442994	0.242793	0.298031	0.262437
Solyc01T003760.4	0	0	0	0	9.56514e-05	0	0	0	0	0
Solyc01T003761.1	0	0	9.66426e-05	0	0	9.55375e-05	0	0	0	0
Solyc01T003762.2	0.378936	0.417572	0.417625	0.410552	0.561419	0.562313	0.559542	0.474901	0.396805	0.424202
Solyc01T003764.1	0.4829	0.584992	0.615907	0.467147	0.640453	0.664899	0.640485	0.654006	0.574225	0.606022
Solyc01T003767.1	0.173874	0.172571	0.204962	0.16576	0.195828	0.216231	0.195971	0.216238	0.189502	0.204981
Solyc01T003768.1	0.418931	0.456499	0.554785	0.462863	0.586451	0.668383	0.579521	0.617211	0.451509	0.554779
Solyc01T003773.1	0.0336989	0.0252939	0.0250772	0.0244286	0.0240929	0.0239092	0	0	0	0
Solyc01T003777.1	0.0681324	0.061552	0.122621	0.0752228	0.0996593	0.16939	0.101423	0.159035	0.0798017	0.122641
Solyc01T003778.1	0.116379	0.109002	0.109169	0.113041	0.112499	0.145032	0.0800225	0.138015	0.0855081	0.0739433
Solyc01T003779.1	0.208887	0.218281	0.258607	0.231939	0.231917	0.248388	0.130413	0.210516	0.139575	0.223942
Solyc01T003788.1	0.314642	0.305293	0.343842	0.323537	0.323672	0.379978	0.174174	0.312037	0.271133	0.316456
Solyc01T003800.1	0.171335	0.36394	0.463331	0.181318	0.484928	0.501107	0.484927	0.519832	0.368973	0.463351
Solyc01T003807.1	0.140251	0.135853	0.13654	0.156827	0.160391	0.191957	0.104894	0.159203	0.120063	0.14107
Solyc01T003809.1	0.898591	0.820824	0.849626	0.938373	0.853604	0.844737	0.855031	0.840422	0.77674	0.849563
Solyc01T003810.1	0.769263	0.772428	0.691579	0.823673	0.824743	0.736804	0.824254	0.721166	0.734123	0.707758
Solyc01T003813.1	0.853232	0.791005	0.768411	0.890421	0.87318	0.802626	0.873434	0.804229	0.748887	0.761104
Solyc01T003815.1	0.0569523	0.0447863	0.121713	0.0658351	0.0879955	0.173117	0.079036	0.163384	0.0590195	0.121773
Solyc01T003818.1	0.0550193	0.0781088	0.116176	0.0592835	0.127896	0.127899	0.127891	0.114379	0.0872219	0.116392
Solyc01T003823.1	0.577384	0.486918	0.513359	0.578392	0.583691	0.606822	0.48449	0.490377	0.485749	0.486036
Solyc01T003827.1	0.00248393	0.0207515	0.0207086	0.000632011	0.000483925	0.000486701	0	0	0	0
Solyc01T003828.1	0.409404	0.396351	0.453829	0.387085	0.511321	0.507134	0.498879	0.439335	0.390015	0.447211
Solyc01T003829.1	0.0706087	0.0942881	0.0942308	0.0717904	0.0718034	0.0718027	0	0	0	0
Solyc01T003830.1	0.181915	0.187379	0.187844	0.214386	0.225998	0.223972	0.2402	0.158501	0.161644	0.156625
Solyc01T003831.1	0.337425	0.389724	0.434823	0.381655	0.491415	0.472843	0.485605	0.416731	0.342587	0.40715
Solyc01T003832.1	0.188047	0.338186	0.390803	0.191043	0.34018	0.416955	0.339947	0.412827	0.323779	0.38334
Solyc01T003836.1	0	0.000860351	0.0345043	0	0.0193764	0.069721	0.0191337	0.0570042	0.00908318	0.0347135
Solyc01T003842.1	0.0378665	0.0548157	0.0599557	0.0403489	0.0403598	0.0403476	0	0.00249332	0.00931757	0.0523413
Solyc01T003844.1	0.37338	0.522951	0.617057	0.334832	0.454194	0.624555	0.45348	0.667165	0.531417	0.617324
Solyc01T003845.1	0.221029	0.258639	0.277741	0.231878	0.275232	0.311977	0.245968	0.260618	0.230315	0.24716
[truncated: 4,377 more rows]

## Sheet: Extend Fig4b
Extended Data Fig. 4b Comparison of estimated heritability based on SNPs of different groups
ID	linear_overlapped	graph_overlapped	linear_uniq	graph_uniq
Sopim_BGV006775_00T000134.1	0.0213423	0.0188744	0	0
Sopim_BGV006775_02T000759.1	0.376542	0.388384	0.252064	0.215163
Sopim_BGV006775_03T001176.1	0	0	0	0
Sopim_BGV006775_03T001977.1	0.618972	0.615097	0.59866	0.791829
Sopim_BGV006775_03T002919.1	0.611432	0.616988	0.442241	0.500215
Sopim_BGV006775_04T000903.1	0	0	0	0
Sopim_BGV006775_04T002136.1	0.347038	0.33987	0.353969	0.416732
Sopim_BGV006775_04T002264.1	0.665928	0.679745	0.466143	0.543005
Sopim_BGV006775_05T000062.1	0.117085	0.113008	0.00866735	0
Sopim_BGV006775_07T000923.1	0	0	0.00149454	0.00518906
Sopim_BGV006775_08T002170.1	0.0367748	0.0476799	0	0
Sopim_BGV006775_10T001514.1	0	0	0.0333142	0.0227718
Sopim_BGV006775_11T001106.1	0.557005	0.594705	0.41857	0.538054
Sopim_BGV006775_11T001259.1	0	0	0	0
Sopim_BGV006775_11T001317.1	0.0637097	0.0572794	0	0.0116466
Sopim_BGV006775_11T001593.1	0.244407	0.251903	0.251808	0.307244
Sopim_BGV006775_11T001683.1	0.0732963	0.0747602	0.124662	0.135061
Sopim_BGV006775_11T001946.1	0.289426	0.294494	0.374946	0.466621
Sopim_BGV006775_12T001232.1	0.617058	0.628581	0.50071	0.627032
Sopim_BGV006775_12T001288.1	0	0	0.0883972	0.0623739
Sopim_BGV006775_12T001712.1	0.27245	0.226336	0.669162	0.0928143
Sopim_BGV006775_12T001853.1	0.253814	0.269966	0.070398	0.022837
Solyc_cer_BGV006865_01T000294.1	0	0	0	0
Solyc_cer_BGV006865_01T000861.1	0.272573	0.281166	0.245888	0.269783
Solyc_cer_BGV006865_01T001583.1	0.0329586	0.0347074	0.0896056	0.137354
Solyc_cer_BGV006865_01T001825.1	0.247211	0.249872	0.339015	0.360016
Solyc_cer_BGV006865_01T002048.1	0.224378	0.207413	0.358411	0.452209
Solyc_cer_BGV006865_02T000294.1	0.274929	0.291861	0.19638	0.136021
Solyc_cer_BGV006865_02T000886.1	0.0245864	0.0221559	0	0.12545
Solyc_cer_BGV006865_02T000902.1	0	0	0.0708386	0.117908
Solyc_cer_BGV006865_02T000946.1	0	0	0	0
Solyc_cer_BGV006865_02T002620.1	0	0	0.0216805	0.0282952
Solyc_cer_BGV006865_03T001152.1	0	0	0.0419861	0.108722
Solyc_cer_BGV006865_03T002574.1	0.119363	0.120454	0.14739	0.147929
Solyc_cer_BGV006865_04T001727.1	0.700537	0.71386	0.652029	0.732471
Solyc_cer_BGV006865_04T001964.1	0.45317	0.476282	0.47132	0.476188
Solyc_cer_BGV006865_04T002025.1	0	0	0	0
Solyc_cer_BGV006865_05T000131.1	0.383189	0.361098	0.430368	0.49327
Solyc_cer_BGV006865_05T001517.1	0	0	0	0
Solyc_cer_BGV006865_06T000064.1	0.510601	0.521951	0.543018	0.643576
Solyc_cer_BGV006865_06T000546.1	0.86095	0.876469	0.732787	0.829593
Solyc_cer_BGV006865_06T000988.1	0.284282	0.253381	0.405645	0.418825
Solyc_cer_BGV006865_06T001129.1	0.13888	0.153049	0.137926	0.145611
Solyc_cer_BGV006865_07T001355.1	0	0	0	0
Solyc_cer_BGV006865_08T001399.1	0	0	0	0
Solyc_cer_BGV006865_08T001656.1	0.0115389	0.0129838	0.0013301	0.0038956
Solyc_cer_BGV006865_09T001283.1	0	0	0	0
Solyc_cer_BGV006865_09T002345.1	0.088538	0.0904734	0.0684859	0.054178
Solyc_cer_BGV006865_09T002446.1	0.0632686	0.0531505	0.082631	0.127483
Solyc_cer_BGV006865_10T001713.1	0.57298	0.589548	0.53167	0.675753
Solyc_cer_BGV006865_11T000146.1	0.712913	0.720229	0.726504	0.90303
Solyc_cer_BGV006865_11T000691.1	0.128324	0.117618	0.213819	0.226358
Solyc_cer_BGV006865_11T000820.1	0.274775	0.281535	0.26554	0.30389
Solyc_cer_BGV006865_11T001655.1	0	0	0	0
Solyc_cer_BGV006865_11T002262.1	0.262426	0.23844	0.41772	0.517569
Solyc_cer_BGV006865_12T000397.1	0.0234694	0.0237229	0.00918108	0.0322525
Solyc_cer_BGV006865_12T001360.1	0.343589	0.354809	0.303813	0.346091
Solyc_cer_BGV007931_00T000091.1	0.0377122	0.0432765	0.169779	0.255813
Solyc_cer_BGV007931_01T000519.1	0.484401	0.492622	0.414643	0.557786
Solyc_cer_BGV007931_01T002323.1	0.109804	0.102099	0.139965	0.16919
Solyc_cer_BGV007931_01T002482.1	0.120807	0.123968	0.0478544	0.0437455
Solyc_cer_BGV007931_01T003797.1	0.136726	0.157478	0.205409	0.266549
Solyc_cer_BGV007931_02T002754.1	0	0	0.0622403	0
Solyc_cer_BGV007931_03T002983.1	0.131772	0.123643	0.188696	0.2443
Solyc_cer_BGV007931_04T000426.1	0.0417128	0.0402594	0.0421938	0.104094
Solyc_cer_BGV007931_04T001267.1	0.563338	0.565757	0.659598	0.837163
Solyc_cer_BGV007931_04T001975.1	0.480178	0.428821	0.555931	0.622739
Solyc_cer_BGV007931_04T002498.1	0	0	0	0
Solyc_cer_BGV007931_05T000936.1	0.152122	0.148066	0.363432	0.377982
Solyc_cer_BGV007931_06T001001.1	0.445376	0.437842	0.523713	0.667421
Solyc_cer_BGV007931_06T001041.1	0.488329	0.498393	0.454421	0.515264
Solyc_cer_BGV007931_06T001218.1	0	0	0	0
Solyc_cer_BGV007931_07T001901.1	0	0	0	0
Solyc_cer_BGV007931_07T002477.1	0.132747	0.136137	0.00868717	0
Solyc_cer_BGV007931_08T000563.1	0.031563	0.0432982	0.028576	0.0485153
Solyc_cer_BGV007931_08T000791.1	0.542599	0.512408	0.551982	0.610746
Solyc_cer_BGV007931_08T000914.1	0.0995369	0.111761	0.0389191	0.000396801
Solyc_cer_BGV007931_08T001325.1	0.340696	0.365598	0.226133	0.203664
Solyc_cer_BGV007931_08T001525.1	0.327858	0.338876	0.344598	0.355614
Solyc_cer_BGV007931_09T001061.1	0.200835	0.205309	0.147119	0.141506
Solyc_cer_BGV007931_10T000610.1	0.212177	0.218032	0.124356	0.108558
Solyc_cer_BGV007931_10T000723.1	0.0683567	0.0620276	0.14871	0.173012
Solyc_cer_BGV007931_10T000919.1	0.45778	0.466623	0.458028	0.580053
Solyc_cer_BGV007931_11T000146.1	0.0180578	0.0234233	0	0
Solyc_cer_BGV007931_11T000161.1	0.071428	0.082084	0	0
Solyc_cer_BGV007931_11T001535.1	0.206803	0.194144	0.115591	0.0986066
Solyc_cer_BGV007931_12T001315.1	0.00715003	0.00886316	0	0
Solyc_cer_BGV007989_01T001071.1	0.616883	0.648485	0.5834	0.715414
Solyc_cer_BGV007989_01T003573.1	0.452618	0.4379	0.541865	0.686641
Solyc_cer_BGV007989_02T000232.1	0.248024	0.259388	0.187838	0.293036
Solyc_cer_BGV007989_02T002727.1	0.397731	0.396453	0.499511	0.539777
Solyc_cer_BGV007989_03T000763.1	0.474394	0.473225	0.468025	0.505327
Solyc_cer_BGV007989_03T001110.1	0	0	0	0
Solyc_cer_BGV007989_03T002885.1	0.6425	0.651204	0.602045	0.689215
Solyc_cer_BGV007989_03T003066.1	0	0	0	0
Solyc_cer_BGV007989_04T001581.1	0.148447	0.156464	0.0886546	0.111053
Solyc_cer_BGV007989_04T001898.1	0.0685403	0.0721763	0.0442936	0.0410883
Solyc_cer_BGV007989_05T000475.1	0.349778	0.346903	0.407492	0.454802
Solyc_cer_BGV007989_06T001767.1	0.918018	0.939124	0.713518	0.749644
Solyc_cer_BGV007989_06T001922.1	0	0	0	0
Solyc_cer_BGV007989_08T001893.1	0.191832	0.171596	0.345225	0.348199
Solyc_cer_BGV007989_09T000461.1	0.599955	0.621231	0.575833	0.631654
Solyc_cer_BGV007989_09T001801.1	0	0	0.0778879	0.105692
Solyc_cer_BGV007989_09T001954.1	0.0762131	0.0754365	0.0838469	0.112216
Solyc_cer_BGV007989_09T002434.1	0.427043	0.439396	0.375485	0.390088
Solyc_cer_BGV007989_10T000056.1	0	0	0.0679185	0.0557359
Solyc_cer_BGV007989_11T000670.1	0.0742228	0.0776053	0.127219	0.163969
Solyc_cer_BGV007989_11T001283.1	0.569071	0.586933	0.456775	0.418265
Solyc_cer_BGV007989_11T001654.1	0.0828828	0.0790696	0.056093	0.0904003
Solyc_cer_BGV007989_11T001740.1	0.0444487	0.0465292	0.0670399	0.0696143
Solyc_cer_BGV007989_12T000346.1	0.161946	0.140917	0.567438	0.724182
Solyc_cer_BGV007989_12T002069.1	0.123226	0.077404	0.440131	0.560548
Solyc_Brandywine_00T000023.1	0.130016	0.1331	0.0151138	0.0275454
Solyc_Brandywine_00T000028.1	0.0295876	0.0272458	0.162024	0.175414
Solyc_Brandywine_00T000048.1	0.594669	0.622761	0.443545	0.553993
Solyc_Brandywine_01T000017.1	0.177518	0.170057	0.204775	0.189983
Solyc_Brandywine_01T000030.1	0	0	0.0842712	0.0509845
Solyc_Brandywine_01T000061.1	0.336918	0.338642	0.406543	0.514581
Solyc_Brandywine_01T000080.1	0.179521	0.180198	0.14293	0.108586
Solyc_Brandywine_01T000095.1	0	0	0	0
Solyc_Brandywine_01T000327.1	0.29162	0.288677	0.267739	0.243577
Solyc_Brandywine_01T000490.1	0.256809	0.213437	0.281381	0.316598
Solyc_Brandywine_01T000493.1	0.231351	0.223872	0.304365	0.319647
Solyc_Brandywine_01T000511.1	0.316374	0.324888	0.27366	0.248405
Solyc_Brandywine_01T000543.1	0	0	0.0656342	0.0271575
Solyc_Brandywine_01T000685.1	0.626334	0.649669	0.701315	0.780001
Solyc_Brandywine_01T000795.1	0.548528	0.571008	0.461744	0.56966
Solyc_Brandywine_01T001022.1	0.0965405	0.0770557	0.232822	0.317597
Solyc_Brandywine_01T001072.1	0.368916	0.377522	0.420718	0.539351
Solyc_Brandywine_01T001089.1	0.055946	0.0598275	0.136639	0.180407
Solyc_Brandywine_01T001480.1	0.204938	0.202243	0.220803	0.236819
Solyc_Brandywine_01T001482.1	0	0	0	0
Solyc_Brandywine_01T001525.1	0	0	0.00685534	0.0283401
Solyc_Brandywine_01T001620.1	0.404587	0.4079	0.411024	0.549435
Solyc_Brandywine_01T001778.1	0.521392	0.553647	0.380293	0.431205
Solyc_Brandywine_01T001845.1	0	0	0.0643564	0.0714708
Solyc_Brandywine_01T001893.1	0.0882303	0.0930009	0.120672	0.0690595
Solyc_Brandywine_01T001958.1	0.102952	0.0939035	0.0963821	0.11088
Solyc_Brandywine_01T002020.1	0.0249346	0.0259167	0.0111619	0.02489
Solyc_Brandywine_01T002041.1	0.346608	0.332561	0.417129	0.412523
Solyc_Brandywine_01T002116.1	0.071366	0.0881288	0.184337	0.272981
Solyc_Brandywine_01T002137.1	0.138844	0.145589	0.0336564	0.0225151
Solyc_Brandywine_01T002166.1	0.0754777	0.0337115	0.306637	0.349141
Solyc_Brandywine_01T002168.1	0.623075	0.64263	0.670262	0.718961
Solyc_Brandywine_01T002176.1	0.0772386	0.0790058	0.136846	0.189804
Solyc_Brandywine_01T002248.1	0.41181	0.446893	0.535223	0.599206
Solyc_Brandywine_01T002263.1	0.139233	0.133755	0.16773	0.179325
Solyc_Brandywine_01T002269.1	0.606677	0.61734	0.622325	0.698715
Solyc_Brandywine_01T002306.1	0	0	0.00831756	0.00799871
Solyc_Brandywine_01T002325.1	0.250166	0.246508	0.277156	0.355828
Solyc_Brandywine_01T002493.1	0	0	0.0952043	0.104864
Solyc_Brandywine_01T002495.1	0	0	0	0
Solyc_Brandywine_01T002589.1	0.287997	0.279494	0.396318	0.501353
Solyc_Brandywine_01T002616.1	0.000374543	0.00536139	0	0
Solyc_Brandywine_01T002620.1	0.0918636	0.0841036	0.224746	0.198904
Solyc_Brandywine_01T002689.1	0	0	0	0
Solyc_Brandywine_01T002791.1	0	0	0	0
Solyc_Brandywine_01T002811.1	0.167105	0.147536	0.28585	0.275628
Solyc_Brandywine_01T002814.1	0	0	0.106125	0.141085
Solyc_Brandywine_01T002856.1	0.724024	0.742013	0.660739	0.775313
Solyc_Brandywine_01T002964.1	0.379493	0.39078	0.173422	0.171337
Solyc_Brandywine_01T002982.1	0.515314	0.542412	0.513552	0.640448
Solyc_Brandywine_01T003099.1	0.247683	0.220478	0.395628	0.46183
Solyc_Brandywine_01T003112.1	0.175655	0.182007	0.101396	0.108162
Solyc_Brandywine_01T003132.1	0.157531	0.160066	0.215561	0.204254
Solyc_Brandywine_01T003182.1	0.166752	0.170564	0.22947	0.312894
Solyc_Brandywine_01T003284.1	0.73619	0.7419	0.68442	0.797794
Solyc_Brandywine_01T003515.1	0.102284	0.0952412	0.221603	0.276692
Solyc_Brandywine_01T003517.1	0.282858	0.297339	0.278304	0.320268
Solyc_Brandywine_01T003543.1	0.168282	0.160363	0.245637	0.34602
Solyc_Brandywine_01T003654.1	0.577665	0.528482	0.679485	0.757776
Solyc_Brandywine_01T003763.1	0.238874	0.237119	0.270517	0.404925
Solyc_Brandywine_01T003770.1	0	0	0	0
Solyc_Brandywine_01T003771.1	0.211775	0.226692	0.290842	0.461208
Solyc_Brandywine_01T003786.1	0.000835344	0	0.0495469	0.0851478
Solyc_Brandywine_01T003838.1	0.163317	0.184043	0.403468	0.45288
Solyc_Brandywine_01T004168.1	0.221121	0.21631	0.393517	0.481803
Solyc_Brandywine_01T004302.1	0.54127	0.556513	0.635074	0.783623
Solyc_Brandywine_02T000049.1	0.133692	0.153394	0.250664	0.306476
Solyc_Brandywine_02T000078.1	0.032926	0.0358182	0	0
Solyc_Brandywine_02T000100.1	0.0284568	0.0281608	0.0589604	0.066495
Solyc_Brandywine_02T000102.1	0.175348	0.177731	0.247224	0.378138
Solyc_Brandywine_02T000140.1	0.0575645	0.054113	0.0426931	0.0732716
Solyc_Brandywine_02T000256.1	0.346565	0.368871	0.378651	0.4093
Solyc_Brandywine_02T000302.1	0.184763	0.17741	0.183421	0.185359
Solyc_Brandywine_02T000316.1	0.102036	0.103272	0.185709	0.173225
Solyc_Brandywine_02T000333.1	0	0	0.12799	0.232405
Solyc_Brandywine_02T000344.1	0.0857587	0.100975	0	0
Solyc_Brandywine_02T000460.1	0	0	0	0
Solyc_Brandywine_02T000557.1	0.0819672	0.0816058	0.113708	0.0440648
Solyc_Brandywine_02T000558.1	0.11887	0.116729	0.0898121	0.0916605
Solyc_Brandywine_02T000569.1	0.799649	0.826149	0.755199	0.833985
Solyc_Brandywine_02T000616.1	0.288506	0.297325	0.240017	0.326395
Solyc_Brandywine_02T000648.1	0.459168	0.454856	0.609736	0.713628
Solyc_Brandywine_02T000689.1	0.0779577	0.0702052	0.16846	0.143088
Solyc_Brandywine_02T000739.1	0.23129	0.240566	0.214855	0.244437
Solyc_Brandywine_02T000740.1	0.464092	0.453685	0.607611	0.718496
Solyc_Brandywine_02T000742.1	0.0685904	0.0726312	0.0448644	0.0777515
Solyc_Brandywine_02T000817.1	0.283026	0.272552	0.314071	0.364443
Solyc_Brandywine_02T000901.1	0.45953	0.466157	0.445988	0.567227
Solyc_Brandywine_02T000902.1	0.219029	0.22063	0.198427	0.230013
Solyc_Brandywine_02T000906.1	0.295824	0.303705	0.277941	0.303171
Solyc_Brandywine_02T000991.1	0.181	0.202694	0.205798	0.228307
Solyc_Brandywine_02T001029.1	0.18675	0.191862	0.168239	0.156138
Solyc_Brandywine_02T001069.1	0.218226	0.227639	0.231113	0.267511
Solyc_Brandywine_02T001071.1	0	0	0.0246071	0.0197331
Solyc_Brandywine_02T001072.1	0.312646	0.281103	0.409847	0.547206
Solyc_Brandywine_02T001080.1	0.346266	0.35376	0.321613	0.350629
Solyc_Brandywine_02T001213.1	0.177296	0.180707	0.196549	0.209776
Solyc_Brandywine_02T001214.1	0.231901	0.233697	0.264227	0.284133
Solyc_Brandywine_02T001219.1	0.0245092	0.0278379	0	0
Solyc_Brandywine_02T001229.1	0.107529	0.121567	0.392622	0.440669
Solyc_Brandywine_02T001230.1	0.0571001	0.0648583	0.0772721	0.0545655
Solyc_Brandywine_02T001310.1	0	0	0	0
Solyc_Brandywine_02T001327.1	0.0596697	0.0617512	0.147588	0.170624
Solyc_Brandywine_02T001330.1	0.375629	0.359119	0.360984	0.390179
Solyc_Brandywine_02T001394.1	0.966898	0.982589	0.916404	1
Solyc_Brandywine_02T001471.1	0.170907	0.185395	0.118224	0.0989325
Solyc_Brandywine_02T001601.1	0.116172	0.134095	0.0886927	0.0246522
Solyc_Brandywine_02T001708.1	0	0	0	0
Solyc_Brandywine_02T001709.1	0	0.00635399	0.0735159	0.0883762
Solyc_Brandywine_02T001723.1	0.0412792	0.0391371	0.0249162	0.0047264
Solyc_Brandywine_02T001729.1	0.616426	0.637371	0.506115	0.613745
Solyc_Brandywine_02T001733.1	0	0	0	0
Solyc_Brandywine_02T001747.1	0.114894	0.0930488	0.175556	0.21494
Solyc_Brandywine_02T001755.1	0.547274	0.548265	0.546003	0.643986
Solyc_Brandywine_02T001793.1	0.667426	0.69586	0.683573	0.874231
Solyc_Brandywine_02T001803.1	0.856401	0.865302	0.877666	1
Solyc_Brandywine_02T001808.1	0.0403638	0.0417652	0.0479734	0.0755986
Solyc_Brandywine_02T001818.1	0.0521517	0.0605417	0.0215992	0.0105966
Solyc_Brandywine_02T001832.1	0	0	0	0
Solyc_Brandywine_02T001848.1	0.0809682	0.0864969	0.158449	0.172019
Solyc_Brandywine_02T001914.1	0.567665	0.573547	0.541982	0.593232
Solyc_Brandywine_02T001918.1	0	0	0.0887827	0.111925
Solyc_Brandywine_02T001921.1	0.419599	0.371268	0.587437	0.715744
Solyc_Brandywine_02T001983.1	0.272216	0.263386	0.510238	0.592201
Solyc_Brandywine_02T001987.1	0.331632	0.329603	0.308437	0.35146
Solyc_Brandywine_02T001988.1	0.0638994	0.067014	0.0101843	0
Solyc_Brandywine_02T002027.1	0.118205	0.12262	0.00606423	0
Solyc_Brandywine_02T002191.1	0.252752	0.25884	0.27005	0.342306
Solyc_Brandywine_02T002199.1	0	0.00033909	0.0931663	0.108959
Solyc_Brandywine_02T002201.1	0.0431572	0.014798	0.124091	0.0185438
Solyc_Brandywine_02T002211.1	0.0732457	0.0681829	0.30481	0.35257
Solyc_Brandywine_02T002224.1	0.426416	0.412268	0.473887	0.406808
Solyc_Brandywine_02T002307.1	0.300569	0.297501	0.334304	0.348442
Solyc_Brandywine_02T002311.1	0.245931	0.226044	0.243799	0.348514
Solyc_Brandywine_02T002315.1	0.0110672	0.0108137	0.00740762	0.0279601
Solyc_Brandywine_02T002408.1	0.741851	0.705897	0.888696	0.979735
Solyc_Brandywine_02T002415.1	0.146566	0.159947	0.214841	0.292632
Solyc_Brandywine_02T002421.1	0.255496	0.265754	0.22187	0.293912
Solyc_Brandywine_02T002456.1	0.304707	0.305867	0.276251	0.254545
Solyc_Brandywine_02T002473.1	0	0	0	0
Solyc_Brandywine_02T002523.1	0.20584	0.217236	0.0963236	0.0644706
Solyc_Brandywine_02T002538.1	0.433825	0.436222	0.477557	0.503258
Solyc_Brandywine_02T002557.1	0.160118	0.156586	0.152471	0.159377
Solyc_Brandywine_02T002562.1	0.159115	0.126213	0.289774	0.368177
Solyc_Brandywine_02T002589.1	0.344854	0.339353	0.450688	0.517076
Solyc_Brandywine_02T002593.1	0.310904	0.346089	0.479366	0.518224
Solyc_Brandywine_02T002640.1	0.227444	0.225068	0.232601	0.292975
Solyc_Brandywine_02T002763.1	0.389551	0.396091	0.509636	0.614865
Solyc_Brandywine_02T002789.1	0.838458	0.846357	0.851134	0.948955
Solyc_Brandywine_02T002799.1	0.117689	0.137299	0.158177	0.28936
Solyc_Brandywine_02T002802.1	0.0338204	0.0298023	0	0
Solyc_Brandywine_02T002836.1	0.575446	0.596514	0.503772	0.629969
Solyc_Brandywine_02T002894.1	0.467279	0.478602	0.477646	0.577028
Solyc_Brandywine_02T002911.1	0.307862	0.30812	0.288139	0.316866
Solyc_Brandywine_02T002925.1	0.811946	0.79933	0.732054	0.729058
Solyc_Brandywine_02T002931.1	0.1445	0.134312	0.146072	0.114043
Solyc_Brandywine_02T002936.1	0.00476286	0.00752046	0.0101039	0.0657013
Solyc_Brandywine_02T002966.1	0.18189	0.189089	0.274986	0.361333
Solyc_Brandywine_02T003005.1	0.264922	0.294617	0.353247	0.441921
Solyc_Brandywine_02T003073.1	0	0	0.0846312	0.424409
Solyc_Brandywine_02T003134.1	0	0	0	0
Solyc_Brandywine_02T003182.1	0.329891	0.324641	0.557889	0.652063
Solyc_Brandywine_02T003203.1	0.503789	0.502324	0.549593	0.59667
Solyc_Brandywine_02T003299.1	0.125461	0.133287	0.0541772	0.226263
Solyc_Brandywine_03T000321.1	0.0406243	0.0316499	0.0669073	0.139923
Solyc_Brandywine_03T000513.1	0.277316	0.276881	0.336508	0.420972
Solyc_Brandywine_03T000624.1	0	0	0	0
Solyc_Brandywine_03T000803.1	0	0	0	0
Solyc_Brandywine_03T000861.1	0	0	0	0
Solyc_Brandywine_03T000922.1	0	0	0.100161	0.105462
Solyc_Brandywine_03T000953.1	0	0.00262482	0	0
Solyc_Brandywine_03T000999.1	0	0	0	0
Solyc_Brandywine_03T001085.1	0.180003	0.220397	0.218811	0.324818
Solyc_Brandywine_03T001475.1	0.140646	0.133995	0.118736	0.174054
Solyc_Brandywine_03T001490.1	0.289655	0.291261	0.334429	0.509846
Solyc_Brandywine_03T001845.1	0	0	0.000374863	0
Solyc_Brandywine_03T002234.1	0.216862	0.198967	0.371142	0.314879
Solyc_Brandywine_03T002252.1	0.355966	0.354963	0.461407	0.505918
Solyc_Brandywine_03T002321.1	0.608645	0.623412	0.575422	0.648649
Solyc_Brandywine_03T002460.1	0.0819899	0.0677672	0.177717	0.282256
Solyc_Brandywine_03T002900.1	0.042918	0.0507777	0.0666018	0.0413125
Solyc_Brandywine_03T003183.1	0.623526	0.631188	0.608558	0.718153
Solyc_Brandywine_03T003216.1	0.121308	0.132165	0.245414	0.350323
Solyc_Brandywine_03T003379.1	0.495873	0.49644	0.529957	0.632195
Solyc_Brandywine_04T000110.1	0.235758	0.261245	0.255952	0.303218
Solyc_Brandywine_04T000225.1	0	0	0.0740337	0.0171388
Solyc_Brandywine_04T000240.1	0.139821	0.139866	0.126631	0.158226
Solyc_Brandywine_04T000247.1	0.212725	0.227432	0.184507	0.217435
Solyc_Brandywine_04T000251.1	0.24204	0.23128	0.280445	0.402281
Solyc_Brandywine_04T000353.1	0.679241	0.693918	0.664455	0.864904
Solyc_Brandywine_04T000363.1	0.191037	0.186482	0.202049	0.223653
Solyc_Brandywine_04T000367.1	0.00686536	0.00218171	0	0.0198175
Solyc_Brandywine_04T000370.1	0.420542	0.438987	0.473275	0.616172
Solyc_Brandywine_04T000423.1	0.0825309	0.0789844	0.0939865	0.0982897
Solyc_Brandywine_04T000603.1	0.498506	0.497089	0.491961	0.550739
Solyc_Brandywine_04T000713.1	0	0	0	0
Solyc_Brandywine_04T000948.1	0.00423209	0.00540684	0	0
Solyc_Brandywine_04T001414.1	0	0	0.124059	0.126301
Solyc_Brandywine_04T001537.1	0.158366	0.149964	0.238997	0.199455
Solyc_Brandywine_04T001653.1	0.0210791	0.0217368	0.0527376	0.0506242
Solyc_Brandywine_04T001708.1	0	0	0.00324526	0
Solyc_Brandywine_04T001737.1	0	0	0	0
Solyc_Brandywine_04T001741.1	0.126134	0.113388	0.134574	0.174587
Solyc_Brandywine_04T001743.1	0.0355917	0.0277882	0.183018	0.205819
Solyc_Brandywine_04T001770.1	0	0	0	0
Solyc_Brandywine_04T001771.1	0.0884602	0.0854944	0.2999	0.371128
Solyc_Brandywine_04T001772.1	0.0874205	0.0969232	0.11756	0.063454
Solyc_Brandywine_04T001773.1	0.00484165	0.00667522	0	0
Solyc_Brandywine_04T001954.1	0.353199	0.343538	0.2708	0.428377
Solyc_Brandywine_04T002070.1	0.0313952	0.0266782	0.105664	0.0854445
Solyc_Brandywine_04T002106.1	0	0	0	0
Solyc_Brandywine_04T002145.1	0.401252	0.421672	0.261161	0.417184
Solyc_Brandywine_04T002154.1	0	0	0.0301591	0.0566495
Solyc_Brandywine_04T002263.1	0.0968804	0.0905081	0.250878	0.278747
Solyc_Brandywine_04T002292.1	0.0871555	0.0858392	0.227656	0.230228
Solyc_Brandywine_04T002387.1	0	0	0	0
Solyc_Brandywine_04T002429.1	0.181344	0.146472	0.277218	0.319851
Solyc_Brandywine_04T002469.1	0.506189	0.518413	0.460949	0.557318
Solyc_Brandywine_04T002471.1	0.399084	0.397832	0.42327	0.526534
Solyc_Brandywine_04T002534.1	0.570485	0.583179	0.48488	0.418302
Solyc_Brandywine_04T002722.1	0.424	0.432526	0.389913	0.486026
Solyc_Brandywine_04T002740.1	0.704501	0.693609	0.745108	0.885711
Solyc_Brandywine_04T002758.1	0.134474	0.137527	0.163879	0.113757
Solyc_Brandywine_04T002839.1	0.333459	0.33247	0.415262	0.399454
Solyc_Brandywine_05T000030.1	0.159469	0.169105	0.0440845	0.0223259
Solyc_Brandywine_05T000408.1	0.192811	0.166972	0.402444	0.540705
Solyc_Brandywine_05T000759.1	0.365718	0.379234	0.37678	0.423185
Solyc_Brandywine_05T000762.1	0.0892245	0.0934056	0.18883	0.243401
Solyc_Brandywine_05T000807.1	0.122194	0.118384	0.117556	0.128818
Solyc_Brandywine_05T000830.1	0.414638	0.41282	0.179581	0.208979
Solyc_Brandywine_05T000878.1	0.183018	0.189824	0.321664	0.417867
Solyc_Brandywine_05T000985.1	0.267038	0.279699	0.156593	0.189219
Solyc_Brandywine_05T001051.1	0.0688721	0.0725325	0.0287521	0.0128805
Solyc_Brandywine_05T001062.1	0.00351305	0.00553231	0	0
Solyc_Brandywine_05T001171.1	0.199186	0.200736	0.210314	0.231141
Solyc_Brandywine_05T001554.1	0.294384	0.307547	0.317281	0.425341
Solyc_Brandywine_05T001870.1	0.495896	0.510466	0.386594	0.321148
Solyc_Brandywine_05T002241.1	0.448791	0.471385	0.396693	0.477111
Solyc_Brandywine_05T002533.1	0.410985	0.438858	0.4252	0.537782
Solyc_Brandywine_05T002571.1	0.158313	0.159688	0.0866068	0.104311
Solyc_Brandywine_06T000065.1	0.0325858	0.0382621	0	0
Solyc_Brandywine_06T000075.1	0.0219981	0.0207519	0.00214131	0.0131072
Solyc_Brandywine_06T000200.1	0.0196516	0.027623	0	0
Solyc_Brandywine_06T000374.1	0.114575	0.117349	0.0117552	0.00327462
Solyc_Brandywine_06T000426.1	0.235949	0.241598	0.371853	0.450852
Solyc_Brandywine_06T000676.1	0.206053	0.227827	0.199118	0.23168
Solyc_Brandywine_06T000767.1	0.117875	0.12426	0.13623	0.135643
Solyc_Brandywine_06T000783.1	0	0	0	0
Solyc_Brandywine_06T000853.1	0.224237	0.22045	0.260126	0.346113
Solyc_Brandywine_06T000896.1	0.766893	0.787328	0.732914	0.832692
Solyc_Brandywine_06T001008.1	0.526894	0.538019	0.500841	0.632564
Solyc_Brandywine_06T001291.1	0.122158	0.129142	0.267977	0.331083
Solyc_Brandywine_06T001313.1	0.601003	0.59635	0.524522	0.602846
Solyc_Brandywine_06T001414.1	0.133231	0.138544	0.118156	0.140269
Solyc_Brandywine_06T001420.1	0.733478	0.729734	0.737767	0.848436
Solyc_Brandywine_06T001459.1	0.0919999	0.09149	0.0530151	0.054737
Solyc_Brandywine_06T001764.1	0.0945568	0.0921004	0.0619079	0.0393003
Solyc_Brandywine_06T001809.1	0.246189	0.241313	0.159744	0.135605
Solyc_Brandywine_06T001982.1	0.533841	0.511092	0.627989	0.759955
Solyc_Brandywine_06T001987.1	0.209298	0.214492	0.241062	0.275049
Solyc_Brandywine_06T002063.1	0.224809	0.22659	0.222433	0.2989
Solyc_Brandywine_06T002064.1	0.618124	0.630783	0.584997	0.704125
Solyc_Brandywine_06T002294.1	0.752065	0.768061	0.683914	0.810183
Solyc_Brandywine_06T002506.1	0.640823	0.656305	0.545146	0.671125
Solyc_Brandywine_07T000186.1	0	0	0.217955	0.0901997
Solyc_Brandywine_07T000266.1	0.115667	0.116525	0.152893	0.145033
Solyc_Brandywine_07T000270.1	0.281502	0.281765	0.34012	0.384107
Solyc_Brandywine_07T000373.1	0.308463	0.302471	0.347159	0.371225
Solyc_Brandywine_07T000596.1	0	0	0	0
Solyc_Brandywine_07T000805.1	0.252688	0.270638	0.252081	0.245435
Solyc_Brandywine_07T000914.1	0.69458	0.697359	0.443191	0.443756
Solyc_Brandywine_07T001169.1	0.246781	0.256353	0.280453	0.311036
Solyc_Brandywine_07T001393.1	0	0	0	0
Solyc_Brandywine_07T001496.1	0	0	0.0558485	0.0917863
Solyc_Brandywine_07T001568.1	0.242898	0.241344	0.162108	0.157344
Solyc_Brandywine_07T001788.1	0	0	0.128694	0.3129
Solyc_Brandywine_07T001804.1	0.465128	0.448067	0.524982	0.76946
Solyc_Brandywine_07T001865.1	0	0	0	0.192121
Solyc_Brandywine_07T001907.1	0	0	0	0
Solyc_Brandywine_07T001938.1	0	0	0	0
Solyc_Brandywine_07T001976.1	0.184084	0.182153	0.184377	0.262511
Solyc_Brandywine_07T001985.1	0.235874	0.243592	0.214585	0.265657
Solyc_Brandywine_07T002050.1	0.142433	0.137876	0.178851	0.170978
Solyc_Brandywine_07T002054.1	0.31635	0.306424	0.187482	0.065892
Solyc_Brandywine_07T002149.1	0	0	0	0
Solyc_Brandywine_07T002273.1	0.520867	0.495716	0.660787	0.738776
Solyc_Brandywine_07T002386.1	0.15972	0.198621	0.305296	0.350053
Solyc_Brandywine_07T002387.1	0.391843	0.375266	0.408384	0.512486
Solyc_Brandywine_07T002415.1	0.0822777	0.0876186	0.167253	0.221914
Solyc_Brandywine_07T002486.1	0.510288	0.517322	0.460224	0.552407
Solyc_Brandywine_08T000308.1	0.203855	0.196459	0.222924	0.311863
Solyc_Brandywine_08T000486.1	0	0	0	0
Solyc_Brandywine_08T000603.1	0.594107	0.609602	0.549192	0.673075
Solyc_Brandywine_08T000608.1	0.411446	0.440639	0.258536	0.223059
Solyc_Brandywine_08T000697.1	0	0	0	0
Solyc_Brandywine_08T000707.1	0.292651	0.282517	0.384046	0.51266
Solyc_Brandywine_08T000711.1	0.291935	0.313027	0.175864	0.154169
Solyc_Brandywine_08T001256.1	0.587006	0.590535	0.572716	0.705822
Solyc_Brandywine_08T001294.1	0	0	0.0316766	0.0335888
Solyc_Brandywine_08T001336.1	0.659391	0.675038	0.609717	0.778262
Solyc_Brandywine_08T001426.1	0	0	0	0.0420739
Solyc_Brandywine_08T001539.2	0.224368	0.233244	0.155022	0.126886
Solyc_Brandywine_08T001564.1	0.323907	0.333606	0.278073	0.312754
Solyc_Brandywine_08T001605.1	0.456945	0.468973	0.395383	0.4938
Solyc_Brandywine_08T002067.1	0.0642873	0.0626445	0.230251	0.29501
Solyc_Brandywine_08T002113.1	0.356034	0.389107	0.364663	0.481905
Solyc_Brandywine_08T002448.1	0.119215	0.126651	0.114254	0.131263
Solyc_Brandywine_09T000021.1	0.00208728	0	0.0191433	0.0174296
Solyc_Brandywine_09T000063.1	0	0	0.0928319	0.09545
Solyc_Brandywine_09T000182.1	0.540572	0.530583	0.578093	0.745842
Solyc_Brandywine_09T000201.1	0.30417	0.299926	0.283539	0.356162
Solyc_Brandywine_09T000345.1	0.753467	0.769124	0.684144	0.817112
Solyc_Brandywine_09T000349.1	0.241729	0.2025	0.300556	0.347762
Solyc_Brandywine_09T000824.1	0	0	0	0
Solyc_Brandywine_09T000830.1	0.0537181	0.0573846	0.0254302	0.00631179
Solyc_Brandywine_09T000940.1	0.152917	0.159722	0.042049	0
Solyc_Brandywine_09T000954.1	0.230279	0.221877	0.377721	0.478083
Solyc_Brandywine_09T001044.1	0.133463	0.118014	0.227432	0.311566
Solyc_Brandywine_09T001145.1	0.0422905	0.0401531	0.040217	0.0809384
Solyc_Brandywine_09T001180.1	0.0690774	0.063968	0.163882	0.137493
Solyc_Brandywine_09T001207.1	0	0	0	0
Solyc_Brandywine_09T001209.1	0.147941	0.156396	0.10276	0.093205
Solyc_Brandywine_09T002084.1	0.195104	0.174595	0.220354	0.240469
Solyc_Brandywine_09T002093.1	0.111897	0.113723	0.0572048	0.0506173
Solyc_Brandywine_09T002111.1	0	0	0	0
Solyc_Brandywine_09T002190.1	0.484386	0.489677	0.498233	0.58527
Solyc_Brandywine_09T002279.1	0.0620808	0.0700322	0.0285936	0.0291372
Solyc_Brandywine_09T002573.1	0.133866	0.134203	0.180047	0.193236
Solyc_Brandywine_10T000065.1	0	0	0.0931145	0.0833409
Solyc_Brandywine_10T000154.1	0.0352698	0.0214432	0.136592	0.0862546
Solyc_Brandywine_10T000360.1	0.534504	0.537847	0.363561	0.422408
Solyc_Brandywine_10T000425.1	0.404796	0.39398	0.453928	0.599558
Solyc_Brandywine_10T000512.1	0.0642362	0.0562745	0	0
Solyc_Brandywine_10T000697.1	0.0938881	0.100086	0.23132	0.261406
Solyc_Brandywine_10T000806.1	0	0	0	0
Solyc_Brandywine_10T001057.1	0	0	0	0
Solyc_Brandywine_10T001611.1	0.155505	0.1683	0.137439	0.157224
Solyc_Brandywine_10T001698.1	0.102477	0.0813317	0.211045	0.298748
Solyc_Brandywine_10T001952.1	0	0	0.15853	0.18333
Solyc_Brandywine_10T002207.1	0.254809	0.255552	0.359593	0.427863
Solyc_Brandywine_10T002298.1	0.532208	0.521009	0.578128	0.733062
Solyc_Brandywine_10T002383.1	0.441523	0.442442	0.364699	0.397456
Solyc_Brandywine_11T000579.1	0.224094	0.198115	0.272878	0.312426
Solyc_Brandywine_11T001041.1	0	0	0	0
Solyc_Brandywine_11T001347.1	0	0	0	0
Solyc_Brandywine_11T001686.1	0.21426	0.21952	0.195218	0.238759
Solyc_Brandywine_11T001936.1	0.306159	0.321028	0.231652	0.329342
Solyc_Brandywine_11T002219.1	0.193385	0.198456	0.272507	0.178234
Solyc_Brandywine_12T000093.1	0	0	0	0
Solyc_Brandywine_12T000180.1	0	0	0.0171422	0.0320162
Solyc_Brandywine_12T000435.1	0	0	0	0
Solyc_Brandywine_12T000705.1	0.0611948	0.0551797	0.195339	0.303513
Solyc_Brandywine_12T000885.1	0	0	0	0
Solyc_Brandywine_12T001017.1	0.436211	0.438498	0.488299	0.622923
Solyc_Brandywine_12T001270.1	0	0	0	0
Solyc_Brandywine_12T001423.1	0.134258	0.115118	0.263624	0.271277
Solyc_Brandywine_12T001438.1	0.252848	0.250705	0.32225	0.359034
Solyc_Brandywine_12T001443.1	0.0301615	0.0341425	0	0
Solyc_Brandywine_12T001448.1	0.0746297	0.0747937	0.121051	0.134601
Solyc_Brandywine_12T001679.1	0.500398	0.492884	0.622603	0.704624
Solyc_Brandywine_12T001773.1	0.309962	0.308418	0.450821	0.534835
Solyc_Brandywine_12T001863.1	0.373441	0.35964	0.320031	0.315969
Solyc_Brandywine_12T002182.1	0.219118	0.215805	0.270922	0.368167
Solyc_Brandywine_12T002468.1	0.155553	0.166148	0.0836884	0.0830789
Solyc_EA00371_00T000041.1	0	0	0	0
Solyc_EA00371_00T000043.1	0	0	0	0
Solyc_EA00371_00T000118.1	0.246765	0.250315	0.119902	0.222272
Solyc_EA00371_01T001399.1	0.00443677	0.00426189	0	0.0377649
Solyc_EA00371_01T003955.1	0.0422847	0.0470145	0.0850546	0.148399
Solyc_EA00371_02T000694.1	0.292542	0.30191	0.435312	0.543921
Solyc_EA00371_03T001161.1	0	0	0	0
Solyc_EA00371_03T001945.1	0	0	0	0
Solyc_EA00371_03T002658.1	0.409395	0.405895	0.580227	0.567773
Solyc_EA00371_04T002936.1	0.0307026	0.0347567	0	0
Solyc_EA00371_05T000779.1	0.0815913	0.0833545	0.0671006	0.0272353
Solyc_EA00371_07T001962.1	0	0	0.174188	0.227675
Solyc_EA00371_08T000566.1	0.0516412	0.0547837	0.0654721	0.0406304
Solyc_EA00371_09T002588.1	0.309193	0.307374	0.235177	0.288911
Solyc_EA00371_10T001129.1	0	0	0	0
Solyc_EA00371_10T002122.1	0	0	0	0
Solyc_EA00371_11T000387.1	0.115122	0.123425	0.27541	0.284227
Solyc_EA00371_12T001052.1	0	0	0	0.0398045
Solyc_EA00371_12T001272.1	0.0240536	0.0154538	0.0325873	0.0531708
Solyc_EA00990_00T000030.1	0	0	0.0584554	0.038689
Solyc_EA00990_01T001249.1	0	0	0	0
Solyc_EA00990_02T000567.1	0	0	0	0
Solyc_EA00990_03T001111.1	0	0	0	0
Solyc_EA00990_04T001586.1	0.182778	0.18583	0.142604	0.176708
Solyc_EA00990_04T001594.1	0	0	0	0
Solyc_EA00990_05T001232.1	0.160115	0.141695	0.289664	0.302986
Solyc_EA00990_05T001815.1	0	0	0	0.000376948
Solyc_EA00990_06T000561.1	0.441059	0.431845	0.305606	0.319617
Solyc_EA00990_06T001625.1	0.232464	0.225579	0.364474	0.43066
Solyc_EA00990_06T002411.1	0.110756	0.104879	0.158812	0.170049
Solyc_EA00990_06T002443.1	0.198909	0.173919	0.338881	0.375399
Solyc_EA00990_06T002608.1	0.031308	0.0221541	0.0515357	0.072771
Solyc_EA00990_09T001132.1	0	0	0	0
Solyc_EA00990_10T001454.1	0.733309	0.749887	0.645842	0.692011
Solyc_Fla8924_01T003736.1	0.517847	0.513418	0.62333	0.779367
Solyc_Fla8924_02T000664.1	0.163034	0.165442	0.139925	0.14458
Solyc_Fla8924_03T000892.1	0	0	0	0
Solyc_Fla8924_03T001273.1	0.0980876	0.102295	0.0500559	0.0675482
Solyc_Fla8924_04T001195.1	0.0447768	0.051654	0.0542942	0.0372137
Solyc_Fla8924_04T001318.1	0.0121222	0.0133905	0	0.0175761
Solyc_Fla8924_06T000442.1	0.175232	0.200016	0.249897	0.271868
Solyc_Fla8924_08T000605.1	0.023201	0.0273101	0	0
Solyc_Fla8924_08T001293.1	0.512857	0.490173	0.62024	0.665101
Solyc_Fla8924_09T000096.1	0.0521956	0.0606581	0.0196664	0.00172586
Solyc_Fla8924_10T001336.1	0.111789	0.109505	0.100115	0.13234
Solyc_Fla8924_11T000300.1	0.481368	0.474258	0.545702	0.630507
Solyc_Fla8924_11T001380.1	0.0940244	0.0841219	0.166995	0.186962
Solyc_Fla8924_12T000426.1	0	0	0	0
Solyc_Fla8924_12T000746.1	0.272267	0.265845	0.378255	0.330444
Solyc_Floradade_00T000059.1	0	0	0	0
Solyc_Floradade_01T000072.1	0.381218	0.377082	0.286798	0.292966
Solyc_Floradade_01T002109.1	0	0	0.0228211	0.0244182
Solyc_Floradade_01T003926.1	0.217815	0.225952	0.241673	0.25798
Solyc_Floradade_03T000716.1	0	0	0.0490006	0.0616776
Solyc_Floradade_03T001818.1	0.268718	0.271793	0.195766	0.199982
Solyc_Floradade_04T000118.1	0	0.000653329	0	0
Solyc_Floradade_04T001006.1	0.461096	0.479495	0.365032	0.474972
Solyc_Floradade_07T000714.1	0	0	0	0
Solyc_Floradade_09T001062.1	0.0653455	0.0637446	0.180792	0.246966
Solyc_Floradade_09T002171.1	0.833855	0.80875	0.868624	0.981261
Solyc_Floradade_10T001709.1	0.258593	0.242696	0.294435	0.337256
Solyc_Floradade_12T001243.1	0.0998211	0.112712	0.0991883	0.161496
Solyc_Floradade_12T001614.1	0.330138	0.298184	0.378711	0.574524
Sopim_LA2093_01T000401.1	0	0	0	0
Sopim_LA2093_01T001761.1	0.0769851	0.0809231	0.0618717	0.0863626
Sopim_LA2093_01T003282.1	0.676447	0.657105	0.681441	0.853738
Sopim_LA2093_01T003352.1	0.101172	0.08957	0.112672	0.206514
Sopim_LA2093_02T002417.1	0.506305	0.487748	0.523226	0.634979
Sopim_LA2093_02T002581.1	0.336907	0.353164	0.352368	0.427301
Sopim_LA2093_03T001776.1	0.0110361	0.0138716	0	0
Sopim_LA2093_03T001907.1	0.00358163	0.00743192	0	0
Sopim_LA2093_03T002544.1	0.344753	0.296806	0.480504	0.659538
Sopim_LA2093_04T003111.1	0.0248454	0.0189709	0.163627	0.201275
Sopim_LA2093_05T001777.1	0.0546196	0.0524886	0.0877244	0.072886
Sopim_LA2093_05T002393.1	0.180105	0.179799	0.102605	0.114908
Sopim_LA2093_06T000023.1	0.221722	0.212769	0.389085	0.428826
Sopim_LA2093_06T000069.1	0.52343	0.532464	0.49179	0.61582
Sopim_LA2093_06T000361.1	0	0	0.0620154	0.0909237
Sopim_LA2093_06T001250.1	0.423456	0.416724	0.474157	0.59819
Sopim_LA2093_06T001495.1	0.241582	0.248999	0.127428	0.204922
Sopim_LA2093_06T001998.1	0	0	0	0
Sopim_LA2093_08T001375.1	0.39873	0.430869	0.26961	0.144347
Sopim_LA2093_08T001702.1	0.796888	0.815629	0.834578	0.932682
Sopim_LA2093_08T001726.1	0	0	0	0
Sopim_LA2093_08T002251.1	0.412836	0.428934	0.586341	0.706504
Sopim_LA2093_09T000413.1	0.275517	0.283127	0.354295	0.42444
Sopim_LA2093_09T000820.1	0.0621838	0.0585568	0.194085	0.217857
Sopim_LA2093_09T001161.1	0	0	0	0
Sopim_LA2093_11T000145.1	0.781015	0.799213	0.762987	0.991617
Sopim_LA2093_11T000769.1	0.196511	0.201115	0.131973	0.176371
Sopim_LA2093_11T001455.1	0.241062	0.242522	0.166555	0.19648
Sopim_LA2093_11T001669.1	0.39526	0.389177	0.383589	0.429653
Sopim_LA2093_12T000201.1	0.21924	0.21965	0.167441	0.187513
Solyc_LYC1410_02T000442.1	0	0	0	0
Solyc_LYC1410_05T000849.1	0.141617	0.148	0.196016	0.223234
Solyc_LYC1410_05T001674.1	0.173802	0.177693	0.0567597	0.0280103
Solyc_LYC1410_08T000602.1	0.208681	0.199571	0.245165	0.24196
Solyc_MM_01T001430.1	0.0774307	0.0899169	0.0429344	0.0438387
Solyc_MM_02T001244.1	0.143153	0.152674	0.237584	0.272305
Solyc_MM_03T000994.1	0	0	0.143065	0.115993
Solyc_MM_03T001000.1	0.456363	0.468627	0.392624	0.485814
Solyc_MM_04T000496.1	0.0143942	0.014584	0	0.0274779
Solyc_MM_07T000441.1	0.0528346	0.0570639	0	0.00899844
Solyc_MM_07T000690.1	0.18967	0.194217	0.269555	0.312584
Solyc_MM_08T000874.1	0.180618	0.199996	0.0876843	0.0656112
Solyc_MM_09T001096.1	0.0601586	0.0591194	0.0194642	0.0408981
Solyc_MM_09T001730.1	0	0	0	0
Solyc_MM_10T001032.1	0	0	0	0
Solyc_MM_10T001154.1	0.323183	0.331847	0.237973	0.211873
Solyc_MM_10T001317.1	0.240864	0.234642	0.274962	0.313218
Solyc_MM_12T000986.1	0.010164	0.00714851	0.0701811	0.0626625
Sopim_PAS014479_01T002253.1	0.0167703	0.0169321	0.014096	0.00987918
Sopim_PAS014479_01T002310.1	0.549648	0.541779	0.744428	0.87144
Sopim_PAS014479_02T002861.1	0.532151	0.539644	0.456818	0.490635
Sopim_PAS014479_03T001467.1	0.365198	0.378086	0.384079	0.429571
Sopim_PAS014479_04T001303.1	0	0	0	0
Sopim_PAS014479_04T002375.1	0	0	0	0
Sopim_PAS014479_04T002380.1	0.0513968	0.0500206	0.0268404	0.0184604
Sopim_PAS014479_04T002930.1	0.275797	0.278005	0.411879	0.468009
Sopim_PAS014479_05T000681.1	0.314187	0.313462	0.620302	0.638641
Sopim_PAS014479_06T000427.1	0	0	0	0
Sopim_PAS014479_06T000895.1	0.353323	0.367415	0.17321	0.176202
Sopim_PAS014479_06T001866.1	0.0837622	0.0786805	0.118917	0.131687
Sopim_PAS014479_09T000202.1	0.760197	0.779879	0.742403	0.925592
Sopim_PAS014479_10T001664.1	0.0295472	0.0321625	0	0
Sopim_PAS014479_11T000066.1	0.229179	0.235236	0.205167	0.2445
Sopim_PAS014479_11T000695.1	0.179087	0.172045	0.258841	0.2912
Sopim_PAS014479_12T001251.1	0.776466	0.786831	0.699769	0.836145
Solyc_PI169588_00T000021.1	0	0	0	0
Solyc_PI169588_00T000116.1	0.386344	0.405946	0.342968	0.402805
Solyc_PI169588_01T002888.1	0.190276	0.168527	0.306917	0.344424
Solyc_PI169588_01T003657.1	0.156396	0.146598	0.237508	0.337733
Solyc_PI169588_02T001905.1	0	0	0	0
Solyc_PI169588_03T000584.1	0	0	0	0
Solyc_PI169588_03T003062.1	0	0	0	0
Solyc_PI169588_03T003220.1	0	0	0	0
Solyc_PI169588_04T002170.1	0	0	0.0784711	0.174444
Solyc_PI169588_04T002298.1	0.220442	0.199917	0.265138	0.345975
Solyc_PI169588_05T000705.1	0.170586	0.152921	0.442757	0.514933
Solyc_PI169588_05T001642.1	0.0413174	0.0399801	0.0274266	0.0879776
Solyc_PI169588_06T001055.1	0	0	0.0877976	0.0676789
Solyc_PI169588_09T001046.1	0.046892	0.0471699	0.0559495	0.0577989
Solyc_PI169588_10T000409.1	0	0	0.0481628	0.0606364
Solyc_PI169588_10T001306.1	0	0	0	0
Solyc_PI169588_12T001350.1	0.127884	0.132629	0.0994894	0.121938
Solyc_PI169588_12T001453.1	0.309395	0.306481	0.280733	0.325295
Solyc_PI169588_12T001712.1	0.645884	0.662936	0.577312	0.679738
Solyc_PI303721_01T000482.1	0.280292	0.272759	0.44237	0.534012
Solyc_PI303721_01T001208.1	0	0	0.00497507	0.0527871
Solyc_PI303721_03T000799.1	0	0	0	0
Solyc_PI303721_04T000116.1	0.00514528	0.00748406	0	0
Solyc_PI303721_04T000768.1	0.0545205	0.049019	0.0552682	0.0501116
Solyc_PI303721_05T001093.1	0.677379	0.689446	0.622849	0.774731
Solyc_PI303721_06T000284.1	0.370577	0.393336	0.463045	0.520982
Solyc_PI303721_12T000848.1	0.15593	0.160141	0.407195	0.455603
Sopim_PP_02T000317.1	0.191316	0.195495	0.250599	0.289169
Sopim_PP_02T001875.1	0.573143	0.522964	0.843817	0.969232
Sopim_PP_03T000390.1	0.171318	0.151613	0.386906	0.428094
Sopim_PP_04T001824.1	0.196798	0.206252	0.228005	0.25625
Sopim_PP_06T000550.1	0.734568	0.760554	0.664595	0.819029
Sopim_PP_06T001168.1	0.379431	0.369948	0.595809	0.762775
Sopim_PP_06T002017.1	0.369212	0.373387	0.382921	0.426403
Sopim_PP_06T002042.1	0.936899	0.934155	0.811036	0.872117
Sopim_PP_07T001278.1	0	0	0	0
Sopim_PP_10T000036.1	0.445201	0.442777	0.529952	0.623468
Sopim_PP_12T001739.1	0.0187121	0	0.104375	0.142239
Solyc_TS112_01T000289.1	0.211774	0.21964	0.149111	0.149432
Solyc_TS112_02T000119.1	0.298326	0.306841	0.390866	0.473346
Solyc_TS112_02T000710.1	0.0051606	0	0.030162	0.0141077
Solyc_TS112_03T000555.1	0.0851054	0.0878075	0.0434584	0.0125217
Solyc_TS112_04T002956.1	0	0.000468665	0.0125637	0.0104132
Solyc_TS112_04T002963.1	0.00199977	0.00253723	0	0.0162326
Solyc_TS112_05T001459.1	0	0	0.00312133	0
Solyc_TS112_06T001417.1	0.521448	0.543026	0.389214	0.413361
Solyc_TS112_08T001601.1	0.0383651	0.0333242	0	0
Solyc_TS112_11T000067.1	0.202533	0.183692	0.32415	0.395855
Solyc_TS112_12T000827.1	0.0209761	0.0134272	0.0606438	0.0632188
Solyc_TS117_01T000011.1	0.398004	0.397868	0.413562	0.474904
Solyc_TS117_01T000292.2	0.434806	0.428502	0.47369	0.529108
Solyc_TS117_01T000571.1	0	0	0	0
Solyc_TS117_01T000943.1	0	0	0	0
Solyc_TS117_01T001223.1	0.0222456	0.0205347	0.0343417	0.0325053
Solyc_TS117_01T001361.1	0	0	0	0.0539982
Solyc_TS117_01T001532.1	0.444974	0.477978	0.492	0.573732
Solyc_TS117_01T001895.1	0.324138	0.319334	0.246423	0.169995
Solyc_TS117_01T003787.1	0.173905	0.156794	0.213178	0.297025
Solyc_TS117_02T000963.1	0.220375	0.20331	0.251721	0.359737
Solyc_TS117_02T002289.1	0.188542	0.187656	0.274457	0.313629
Solyc_TS117_02T003083.1	0.152041	0	0.500062	0.587986
Solyc_TS117_03T000432.1	0.634158	0.641797	0.609743	0.703719
Solyc_TS117_03T000526.1	0.0758921	0.0775406	0.00258613	0
Solyc_TS117_03T001451.1	0.36539	0.393613	0.216801	0.242986
Solyc_TS117_03T002832.1	0.720846	0.732721	0.738266	0.838325
Solyc_TS117_04T000767.1	0.229063	0.239916	0.217346	0.266131
Solyc_TS117_07T000364.1	0	0	0	0
Solyc_TS117_07T000636.1	0.429657	0.441697	0.415244	0.530641
Solyc_TS117_07T001356.1	0.245677	0.239985	0.323636	0.405456
Solyc_TS117_07T001683.1	0.0195636	0.0211089	0	0
Solyc_TS117_08T000767.1	0.0421675	0.00262292	0.27431	0.293877
Solyc_TS117_09T001580.1	0.236079	0.244881	0.197843	0.216822
Solyc_TS117_09T001701.1	0	0	0	0
Solyc_TS117_11T001411.1	0.460083	0.42468	0.572051	0.638529
Solyc_TS117_12T002052.1	0.265768	0.253964	0.325348	0.373558
Solyc_cer_TS118_01T000544.1	0.00625184	0.0047381	0.0264029	0.0343284
Solyc_cer_TS118_01T002634.1	0.137078	0.124634	0.231293	0.293178
Solyc_cer_TS118_01T004409.1	0.104955	0.106452	0.0900391	0.113138
Solyc_cer_TS118_01T004462.1	0.390451	0.383013	0.421553	0.509376
Solyc_cer_TS118_02T000401.1	0.779124	0.793506	0.771485	0.908217
Solyc_cer_TS118_02T001351.1	0	0	0	0
Solyc_cer_TS118_02T003010.1	0	0	0.121584	0.192644
Solyc_cer_TS118_02T003189.1	0	0	0	0.0761947
Solyc_cer_TS118_03T001016.1	0	0	0	0
Solyc_cer_TS118_03T002390.1	0.114831	0.114793	0.0455579	0.0659328
Solyc_cer_TS118_03T002778.1	0.0435743	0.0479366	0.0588701	0.0321897
Solyc_cer_TS118_03T003374.1	0.464	0.473159	0.539865	0.761912
Solyc_cer_TS118_06T000689.1	0.323345	0.338621	0.366677	0.441609
Solyc_cer_TS118_06T000793.1	0	0	0	0
Solyc_cer_TS118_06T001419.1	0.30574	0.312094	0.361298	0.409282
Solyc_cer_TS118_06T001630.1	0	0	0	0.0577616
Solyc_cer_TS118_07T000042.1	0.316367	0.313587	0.353407	0.458245
Solyc_cer_TS118_07T000291.1	0	0	0	0
Solyc_cer_TS118_07T000949.1	0.284364	0.286195	0.342148	0.408193
Solyc_cer_TS118_07T001116.1	0	0	0	0
Solyc_cer_TS118_07T001234.1	0.832254	0.857211	0.773726	0.896848
Solyc_cer_TS118_08T000249.1	0.661134	0.687466	0.604473	0.734107
Solyc_cer_TS118_08T000690.1	0	0	0	0
Solyc_cer_TS118_09T000075.1	0.307535	0.319925	0.317605	0.432342
Solyc_cer_TS118_09T000100.1	0.405368	0.417222	0.402353	0.439987
Solyc_cer_TS118_09T002066.1	0.298722	0.309152	0.364762	0.330403
Solyc_cer_TS118_10T000745.1	0.491432	0.523765	0.434705	0.532914
Solyc_cer_TS118_10T000840.1	0	0	0	0
Solyc_cer_TS118_10T001287.1	0.693397	0.659897	0.781011	0.944751
Solyc_cer_TS118_11T001802.1	0.02958	0.0333568	0.0708379	0.100914
Solyc_cer_TS118_11T002049.1	0	0	0	0
Solyc_cer_TS118_12T001306.1	0.221407	0.21066	0.376732	0.393185
Solyc_cer_TS118_12T001582.1	0	0	0	0
Solyc_cer_TS118_12T001862.1	0.365874	0.368476	0.322344	0.417683
Solyc_TS12_01T001476.1	0.739122	0.760501	0.630242	0.711076
Solyc_TS12_01T004195.1	0	0	0	0
Solyc_TS12_02T000165.1	0	0	0	0
Solyc_TS12_02T001374.1	0.0125486	0.0111141	0	0
Solyc_TS12_03T001187.1	0.182649	0.193007	0.183498	0.284032
Solyc_TS12_04T000029.1	0.121699	0.110195	0.0814865	0.102886
Solyc_TS12_05T001569.1	0.677647	0.696596	0.677179	0.898438
Solyc_TS12_06T000163.1	0.160101	0.13761	0.229399	0.269637
Solyc_TS12_06T002805.1	0	0	0	0
Solyc_TS12_07T000609.1	0.435943	0.448309	0.384581	0.473764
Solyc_TS12_08T000884.1	0.655821	0.667382	0.733266	0.943266
Solyc_TS12_08T000943.1	0.563195	0.572161	0.583306	0.73018
Solyc_TS12_11T000820.1	0.467905	0.482523	0.519799	0.590826
Solyc_TS12_11T001697.1	0.112206	0.122422	0.0232426	0.180246
Solyc_TS12_11T001711.1	0	0	0	0
Solyc_TS12_12T001278.1	0.128415	0.133771	0.179584	0.144772
Solyc_TS12_12T002184.1	0.500062	0.499135	0.512725	0.624447
Sopim_TS156_01T002777.1	0.38101	0.385288	0.471891	0.606055
Sopim_TS156_03T000924.1	0.26475	0.275116	0.272191	0.33753
Sopim_TS156_03T001141.1	0	0	0	0
Sopim_TS156_04T001520.1	0.113493	0.0944049	0.238108	0.314337
Sopim_TS156_04T001655.1	0.292693	0.305687	0.240512	0.287234
Sopim_TS156_04T002195.1	0.306625	0.33012	0.554878	0.456831
Sopim_TS156_05T000244.1	0	0	0	0
Sopim_TS156_07T000725.1	0.059748	0.0663665	0.0212435	0
Sopim_TS156_07T000794.1	0	0	0	0.00624853
Sopim_TS156_07T001241.1	0.532028	0.549386	0.271568	0.257011
Sopim_TS156_08T001689.1	0	0	0.074697	0.101244
Sopim_TS156_10T002586.1	0.406988	0.41437	0.363556	0.415916
Sopim_TS156_12T002508.1	0.0246036	0.0295575	0	0
Sopim_TS15_01T000365.1	0.263966	0.260065	0.214608	0.210521
Sopim_TS15_01T003477.1	0	0	0	0
Sopim_TS15_02T002192.1	0.160999	0.165354	0.185584	0.277527
Sopim_TS15_04T002386.1	0.512485	0.520131	0.563155	0.686841
Sopim_TS15_05T000758.1	0.504401	0.511817	0.57161	0.607314
Sopim_TS15_08T001970.1	0.323111	0.337911	0.316499	0.423963
Sopim_TS15_10T000928.1	0.103924	0.111306	0.000710056	0
Sopim_TS15_12T001478.1	0	0	0	0
Solyc_TS166_01T000243.1	0.0390946	0.0366687	0.0556039	0.117955
Solyc_TS166_01T000277.1	0.0555887	0.05467	0.125672	0.154227
Solyc_TS166_01T000563.1	0.121866	0.129049	0.035659	0
Solyc_TS166_01T001235.1	0.188072	0.19213	0.106054	0.102049
Solyc_TS166_03T001570.1	0.071223	0.0670601	0.0910464	0.153952
Solyc_TS166_04T000858.1	0.559991	0.567817	0.553402	0.704246
Solyc_TS166_04T001044.1	0.458293	0.468625	0.540356	0.774484
Solyc_TS166_05T001195.1	0.853652	0.866976	0.813809	0.951201
Solyc_TS166_06T001633.1	0.0212314	0.0314594	0	0
Solyc_TS166_08T001142.1	0.265695	0.267179	0.0835635	0.0212314
Solyc_TS166_10T000862.1	0.385441	0.341841	0.475773	0.570756
Solyc_TS171_00T000034.2	0.44159	0.459965	0.34237	0.40949
Solyc_TS171_01T000882.1	0.0744724	0.0850217	0.0760108	0.0950708
Solyc_TS171_01T003341.1	0	0	0	0
Solyc_TS171_02T001814.1	0.260914	0.257581	0.410608	0.459664
Solyc_TS171_03T001041.1	0.299476	0.311694	0.351294	0.448399
Solyc_TS171_04T001570.1	0.197249	0.165607	0.251449	0.266057
Solyc_TS171_04T001574.1	0.418076	0.390333	0.594018	0.724124
Solyc_TS171_05T000125.1	0.385585	0.406295	0.379553	0.466642
Solyc_TS171_05T001402.1	0.406212	0.377203	0.535422	0.632567
Solyc_TS171_06T000212.1	0.429237	0.396829	0.440237	0.399507
Solyc_TS171_07T000971.1	0.166361	0.166653	0.23159	0.294702
Solyc_TS171_07T001045.1	0.0303769	0.0286301	0	0
Solyc_TS171_07T002155.1	0.343432	0.368364	0.226728	0.251221
Solyc_TS171_08T000663.1	0.146994	0.147431	0.2569	0.288628
Solyc_TS171_08T000666.1	0.412202	0.43596	0.375163	0.447777
Solyc_TS171_08T001083.1	0.183188	0.189383	0.0935001	0.0886011
Solyc_TS171_09T001251.1	0.0983933	0.0982	0.13852	0.170402
Solyc_TS171_12T001089.1	0	0	0	0
Solyc_TS185_01T001341.1	0	0	0	0
Solyc_TS185_01T001407.1	0	0	0	0
Solyc_TS185_01T003966.1	0	0	0.109753	0.119578
Solyc_TS185_02T001346.1	0.0158734	0.0253367	0.289003	0.417441
Solyc_TS185_02T001547.1	0.0199926	0.0207506	0.061234	0.0838138
Solyc_TS185_02T002242.1	0.781934	0.791023	0.829381	1
Solyc_TS185_02T002287.1	0.519236	0.541578	0.539464	0.72589
Solyc_TS185_02T002597.1	0.0106554	0.018629	0.0245823	0.0549566
Solyc_TS185_02T002976.1	0.00666277	0.00892071	0	0
Solyc_TS185_03T001566.1	0.295755	0.290448	0.280734	0.402626
Solyc_TS185_03T001710.1	0	0	0	0
Solyc_TS185_03T002239.1	0.387618	0.394803	0.379827	0.392424
Solyc_TS185_04T000361.1	0.726772	0.731201	0.682554	0.684917
Solyc_TS185_04T002827.1	0.202434	0.131396	0.417272	0.554083
Solyc_TS185_06T002344.1	0.306664	0.315123	0.287742	0.315669
Solyc_TS185_08T001115.1	0.486899	0.493189	0.503392	0.542433
Solyc_TS185_08T001533.1	0.00665544	0.00138082	0	0
Solyc_TS185_08T002394.1	0.634691	0.64219	0.63292	0.718328
Solyc_TS185_09T001403.1	0.110592	0.111032	0.205096	0.223189
Solyc_TS185_09T001620.1	0.0409864	0.0409886	0.0590531	0.100361
Solyc_TS185_09T002646.1	0.18826	0.192045	0.193824	0.20583
Solyc_TS185_10T000605.1	0.0429799	0.0509965	0.107412	0.127223
Solyc_TS185_11T001648.1	0	0	0	0
Solyc_TS185_12T000132.1	0.163513	0.177989	0.125507	0.115406
Solyc_TS185_12T002046.1	0.348392	0.342423	0.433452	0.541414
Solyc_TS204_01T001673.1	0	0	0	0
Solyc_TS204_03T002225.1	0.174889	0.178566	0.22604	0.287778
Solyc_TS204_05T002160.1	0.108432	0.110896	0.0769459	0.108492
Solyc_TS204_06T000315.1	0.0920315	0.0831567	0.216956	0.214932
Solyc_TS204_09T000473.1	0.310736	0.317932	0.274451	0.336399
Solyc_TS204_10T000865.1	0.226769	0.223031	0.270093	0.331304
Solyc_TS204_10T001459.1	0.316258	0.328097	0.281825	0.350404
Solyc_TS204_10T002408.1	0.311593	0.313531	0.285687	0.292208
Solyc_TS204_11T002230.1	0.40699	0.387634	0.524951	0.58844
Sopim_TS222_01T001961.1	0.502839	0.504307	0.454998	0.56855
Sopim_TS222_02T002317.1	0	0	0	0
Sopim_TS222_03T000908.1	0.393247	0.401891	0.408298	0.534015
Sopim_TS222_06T000236.1	0.198611	0.198068	0.113549	0.0867523
Sopim_TS222_08T000598.1	0.00296309	0.00552182	0	0
Sopim_TS222_10T001819.1	0.274478	0.274944	0.290787	0.373806
Sopim_TS222_11T001811.1	0.770983	0.790896	0.76946	0.890546
Solyc_cer_TS238_01T002467.1	0.0785407	0.084662	0.0414661	0.042756
Solyc_cer_TS238_02T001582.1	0	0	0	0
Solyc_cer_TS238_04T001688.1	0	0	0.000240104	0.0045531
Solyc_cer_TS238_04T002748.1	0.0512934	0.0555659	0.0263907	0.0334618
Solyc_cer_TS238_06T000269.1	0.052455	0.0592004	0	0
Solyc_cer_TS238_06T001108.1	0.350599	0.350489	0.388286	0.456722
Solyc_cer_TS238_07T001019.1	0.617738	0.652826	0.395264	0.458036
Solyc_cer_TS238_07T001661.1	0.0216192	0.0103445	0.062803	0.0935888
Solyc_cer_TS238_09T000221.1	0.458213	0.470637	0.514349	0.608056
Solyc_cer_TS238_12T001128.1	0.0521165	0.0628391	0.0560162	0.0724478
Sopim_TS265_01T000167.1	0	0	0	0
Sopim_TS265_01T000547.1	0.131413	0.126716	0.0721222	0.0786677
Sopim_TS265_02T000816.1	0.761442	0.769439	0.725319	0.90366
Sopim_TS265_02T003145.1	0.625556	0.620468	0.732711	0.860233
Sopim_TS265_03T000618.1	0.885319	0.901451	0.820717	0.984825
Sopim_TS265_05T002619.1	0	0	0	0
Sopim_TS265_07T001842.1	0.715092	0.728562	0.66491	0.804399
Sopim_TS265_07T002229.1	0.152737	0.160178	0.0214453	0.0512866
Sopim_TS265_07T002641.1	0.146371	0.155374	0.0984032	0.130863
Sopim_TS265_10T000368.1	0.606362	0.622372	0.470003	0.597126
Sopim_TS265_10T001824.1	0.234527	0.238306	0.354629	0.408838
Sopim_TS265_12T001302.1	0.0685697	0.0742155	0.157906	0.154995
Solyc_cer_TS280_01T000814.1	0.731895	0.729367	0.746623	0.831982
Solyc_cer_TS280_01T002344.1	0	0	0	0
Solyc_cer_TS280_02T001834.1	0.0160471	0.012493	0.144226	0.162233
Solyc_cer_TS280_03T001343.1	0.0978682	0.0994275	0.119474	0.154942
Solyc_cer_TS280_04T001577.1	0.211936	0.208372	0.411737	0.436999
Solyc_cer_TS280_06T000228.1	0.438378	0.455074	0.397789	0.480381
Solyc_cer_TS280_06T000807.1	0.0296256	0.0292021	0.0642688	0.0861266
Solyc_cer_TS280_07T001097.1	0.195136	0.192232	0.236108	0.300341
Solyc_cer_TS281_01T001450.1	0.154407	0.161777	0.141539	0.139399
Solyc_cer_TS281_01T003378.1	0.383083	0.411038	0.355637	0.466043
Solyc_cer_TS281_02T001837.1	0.0290944	0.0347806	0.00455111	0
Solyc_cer_TS281_02T002447.1	0.270695	0.28209	0.192017	0.164648
Solyc_cer_TS281_02T002907.1	0.290511	0.282318	0.322796	0.424553
Solyc_cer_TS281_03T002066.1	0.173736	0.167272	0.252183	0.336061
Solyc_cer_TS281_04T000492.1	0.0326186	0.0386135	0.00410243	0.000721727
Solyc_cer_TS281_04T001602.1	0.00193015	0.00026381	0	0
Solyc_cer_TS281_04T001871.1	0	0	0	0
Solyc_cer_TS281_04T002029.1	0.0475498	0.0527061	0.0497205	0.0206308
Solyc_cer_TS281_06T001117.1	0.195707	0.19569	0.2531	0.253524
Solyc_cer_TS281_06T001830.1	0	0.00281779	0.0834301	0.128705
Solyc_cer_TS281_06T001965.1	0.205722	0.193774	0.281136	0.31266
Solyc_cer_TS281_06T002851.1	0.007254	0.00744473	0	0
Solyc_cer_TS281_07T001007.1	0.0686533	0.0587107	0.130979	0.186775
Solyc_cer_TS281_08T000973.1	0.168792	0.182392	0.266989	0.301905
Solyc_cer_TS281_08T001265.1	0.293662	0.299593	0.232109	0.275759
Solyc_cer_TS281_09T000013.1	0.00235028	0.000477418	0.0207674	0
Solyc_cer_TS281_09T000318.1	0.300021	0.294823	0.315928	0.461315
Solyc_cer_TS281_09T001062.1	0.00607074	0	0.0141334	0.0451182
Solyc_cer_TS281_09T001160.1	0.18044	0.197	0.188308	0.240051
Solyc_cer_TS281_10T000750.1	0	0.000690542	0.0501278	0.0488648
Solyc_cer_TS281_10T001062.1	0.781931	0.796542	0.801601	0.91467
Solyc_cer_TS281_10T001440.1	0	0	0.00939349	0
Solyc_cer_TS281_10T002569.1	0.238279	0.220006	0.313381	0.312923
Solyc_cer_TS281_11T000236.1	0.240751	0.252615	0.169189	0.182262
Solyc_cer_TS281_11T001749.1	0	0	0	0
Solyc_cer_TS281_11T001773.1	0.0363152	0.0152496	0.155863	0.30752
Solyc_cer_TS281_12T001529.1	0.522674	0.532999	0.511785	0.703232
Solyc_TS331_01T001134.1	0	0	0	0
Solyc_TS331_01T001475.1	0.19393	0.200273	0.110865	0.142684
Solyc_TS331_01T004365.1	0.273098	0.260665	0.333494	0.363888
Solyc_TS331_02T000380.1	0.152152	0.17402	0	0
Solyc_TS331_03T002801.1	0.139949	0.143431	0.126538	0.109257
Solyc_TS331_04T000344.1	0	0	0	0
Solyc_TS331_06T000618.1	0.0229163	0.021701	0.0400399	0.059236
Solyc_TS331_10T000704.1	0.0186162	0.0224236	0.000898871	0
Solyc_TS331_10T000738.1	0.105993	0.0996572	0.213628	0.252185
Solyc_TS331_10T001560.1	0.188625	0.174842	0.237559	0.264661
Solyc_TS331_11T002580.1	0.020817	0.022986	0	0
Solyc_TS331_12T002113.1	0.0478066	0.0547688	0	0
Solyc_cer_TS39_01T002224.2	0.110943	0.11595	0.040154	0.0250516
Solyc_cer_TS39_03T002819.1	0.0580366	0.0542296	0.106024	0.120998
Solyc_cer_TS39_07T000725.1	0	0	0	0
Solyc_cer_TS39_07T002105.1	0.141055	0.141936	0.223356	0.243421
Solyc_cer_TS39_07T002303.1	0	0	0	0
Solyc_cer_TS39_08T001807.1	0	0	0	0
Solyc_cer_TS39_10T000781.1	0.269393	0.288813	0.281882	0.422388
Solyc_cer_TS39_10T001197.1	0.160968	0.164645	0.115885	0.176208
Solyc_cer_TS39_10T001311.1	0	0	0	0
Solyc_cer_TS39_11T001582.1	0.3469	0.373011	0.386651	0.536055
Solyc_cer_TS39_12T000711.1	0.697776	0.690349	0.695743	0.772828
Solyc_cer_TS39_12T001892.1	0.0329092	0.0306709	0.00303388	0.0163351
Solyc_TS3_02T002273.1	0.00810707	0.00933506	0.0844606	0.125697
Solyc_TS3_04T001063.1	0.588233	0.599045	0.522411	0.626861
Solyc_TS3_05T001450.1	0	0	0.0247902	0.00147527
Solyc_TS3_05T001479.1	0.0204884	0.0240547	0.0641054	0.0505312
Solyc_TS3_05T001783.1	0.37696	0.367891	0.510865	0.655673
Solyc_TS3_06T000682.1	0	0	0	0
Solyc_TS3_07T001565.1	0.0992804	0.100643	0.10212	0.139474
Solyc_TS3_10T001717.1	0	0	0	0
Solyc_TS3_10T002134.1	0.000133159	0.000671041	0.0547306	0.11466
Solyc_TS3_12T000496.1	0	0	0	0
Sopim_TS413_01T000030.1	0.46236	0.460395	0.525023	0.618383
Sopim_TS413_01T003290.1	0.83402	0.844564	0.759189	0.836549
Sopim_TS413_01T003351.1	0.396304	0.374454	0.531135	0.622031
Sopim_TS413_01T003508.1	0.529431	0.530237	0.556133	0.667758
Sopim_TS413_02T001941.1	0	0	0	0
Sopim_TS413_02T002527.1	0.571339	0.57766	0.432366	0.521297
Sopim_TS413_03T001419.1	0	0	0	0
Sopim_TS413_03T002026.1	0.261892	0.249592	0.221842	0.28521
Sopim_TS413_04T000023.1	0.277114	0.279401	0.359563	0.446495
Sopim_TS413_04T000972.1	0.0347497	0.018252	0.175195	0.171618
Sopim_TS413_07T001961.1	0.429269	0.418125	0.532768	0.621574
Sopim_TS413_10T001248.1	0.248848	0.237782	0.377673	0.367907
Sopim_TS421_01T004048.1	0.0118869	0.0140341	0	0.00359227
Sopim_TS421_02T001964.1	0.509956	0.525357	0.424238	0.486333
Sopim_TS421_05T002234.1	0.140684	0.146257	0	0
Sopim_TS421_06T000296.1	0.319896	0.31315	0.376824	0.427784
Sopim_TS421_06T002586.1	0	0	0.17387	0.241462
Sopim_TS421_09T000484.1	0.4536	0.434195	0.367946	0.44548
Sopim_TS421_10T000805.1	0.11254	0.114689	0.187353	0.208914
Sopim_TS421_11T001649.1	0	0	0.00250237	0
Sopim_TS439_04T001305.1	0.381087	0.398103	0.396308	0.514817
Sopim_TS439_12T000215.1	0.230635	0.230794	0.238714	0.295571
Solyc_cer_TS545_01T000141.1	0.702392	0.703694	0.658439	0.753838
Solyc_cer_TS545_01T000387.1	0.0686286	0.0713507	0.0608176	0.0506774
Solyc_cer_TS545_01T001310.1	0.226183	0.239972	0.205433	0.207956
Solyc_cer_TS545_01T001599.1	0.202712	0.20161	0.0877279	0.0751408
Solyc_cer_TS545_02T002585.1	0.0430626	0.0449606	0.0195691	0.0401075
Solyc_cer_TS545_02T003033.1	0.0542148	0.0545567	0.00189322	0.0112614
Solyc_cer_TS545_03T000208.2	0	0	0	0
Solyc_cer_TS545_03T000377.1	0	0	0	0
Solyc_cer_TS545_04T001062.1	0.203195	0.204717	0.23912	0.211439
Solyc_cer_TS545_04T001606.1	0.000136499	0.0013455	0	0
Solyc_cer_TS545_05T000849.1	0.637545	0.643912	0.5818	0.671058
Solyc_cer_TS545_05T002361.1	0.575001	0.595922	0.398854	0.399285
Solyc_cer_TS545_09T000966.1	0.489648	0.491237	0.471448	0.550344
Solyc_cer_TS545_09T001512.1	0.307657	0.302446	0.395834	0.487729
Solyc_cer_TS545_11T000840.1	0.235309	0.250568	0.0923339	0.0634056
Solyc_cer_TS545_12T000338.1	0	0	0	0
Solyc_cer_TS545_12T001533.1	0.480903	0.494358	0.442366	0.481313
Solyc_TS60_01T000020.1	0.0353074	0.0415651	0.108805	0.153814
Solyc_TS60_01T002362.1	0.0601904	0.0539286	0.106606	0.124743
Solyc_TS60_01T003931.1	0.188304	0.197221	0.12783	0.165145
Solyc_TS60_02T000323.1	0	0	0	0.00605381
Solyc_TS60_02T002694.1	0.0615509	0.0682633	0.0140076	0.0330569
Solyc_TS60_03T000902.1	0.0954821	0.118625	0.283064	0.297022
Solyc_TS60_03T001194.1	0	0	0.0209554	0.0393303
Solyc_TS60_03T001873.1	0.246408	0.258378	0.0499044	0.034107
Solyc_TS60_03T002728.1	0.143996	0.129117	0.125006	0.194241
Solyc_TS60_04T000961.1	0	0	0	0
Solyc_TS60_05T001998.1	0	0	0	0
Solyc_TS60_06T000136.1	0	0	0.0349054	0.0340064
Solyc_TS60_06T001250.1	0.184327	0.151731	0.231152	0.25113
Solyc_TS60_06T002165.1	0	0	0	0
Solyc_TS60_07T001008.1	0.0795852	0.0788533	0.117358	0.130314
Solyc_TS60_09T000755.1	0.343836	0.350138	0.406479	0.50513
Solyc_TS60_09T001173.1	0.260857	0.264694	0.326875	0.406878
Solyc_TS60_10T000491.1	0.27906	0.278064	0.289443	0.334002
Solyc_TS60_11T000498.1	0.0572125	0.0596507	0.116145	0.119332
Solyc_TS60_11T001705.1	0.031551	0.0367963	0.0363863	0.00766373
Solyc_TS60_11T002296.1	0	0	0	0
Solyc_cer_TS623_01T000237.1	0.0594351	0.0482438	0.260103	0.272345
Solyc_cer_TS623_01T000848.1	0	0	0	0
Solyc_cer_TS623_01T003207.1	0.250659	0.233734	0.420503	0.505785
Solyc_cer_TS623_02T001461.1	0	0	0	0
Solyc_cer_TS623_02T003015.1	0.181054	0.181157	0.279803	0.323757
Solyc_cer_TS623_04T000445.1	0	0	0	0
Solyc_cer_TS623_04T001466.1	0.0394022	0.0374757	0.132914	0.211628
Solyc_cer_TS623_05T001561.1	0.336242	0.343998	0.374776	0.489614
Solyc_cer_TS623_06T000225.1	0.0228917	0.0317323	0	0
Solyc_cer_TS623_06T000920.1	0.104725	0.115409	0.105251	0.107659
Solyc_cer_TS623_06T001203.1	0	0	0	0.0339725
Solyc_cer_TS623_06T001976.1	0	0	0	0
Solyc_cer_TS623_06T002271.1	0	0	0	0
Solyc_cer_TS623_08T000441.1	0.0715168	0.0659224	0.254577	0.243151
Solyc_cer_TS623_08T000622.1	0.14641	0.150014	0.0885552	0.0889602
Solyc_cer_TS623_08T001695.1	0.27325	0.230965	0.465662	0.569642
Solyc_cer_TS623_09T000822.1	0.124034	0.129395	0.082788	0.104871
Solyc_TS629_01T001100.1	0.0627481	0.0687979	0	0
Solyc_TS629_01T003044.1	0	0	0	0
Solyc_TS629_02T001028.1	0.274367	0.283307	0.252057	0.285211
Solyc_TS629_02T001405.1	0	0	0	0
Solyc_TS629_02T002941.1	0.16224	0.153807	0.175039	0.139639
Solyc_TS629_02T003384.1	0.101306	0.0885942	0.259839	0.308071
Solyc_TS629_04T000448.1	0.562142	0.581881	0.449281	0.642826
Solyc_TS629_05T001182.1	0.242175	0.238883	0.381534	0.480159
Solyc_TS629_06T000045.1	0.0591105	0.0600538	0.116545	0.141391
Solyc_TS629_06T002722.1	0.378479	0.392179	0.302038	0.281654
Solyc_TS629_09T000107.1	0.0866236	0.0925864	0.0243145	0.0344946
Solyc_TS629_10T001120.1	0.0483472	0.0536533	0.107528	0.0952073
Solyc_TS692_01T002000.1	0.505117	0.521093	0.505648	0.603723
Solyc_TS692_01T002389.2	0.183628	0.179339	0.624821	0.611975
Solyc_TS692_02T001096.1	0.0201049	0.0215658	0.0576483	0.0645643
Solyc_TS692_03T001358.1	0.101478	0.104146	0.073937	0.0866476
Solyc_TS692_03T001654.1	0	0	0	0
Solyc_TS692_03T001711.1	0.164234	0.167028	0.0810615	0.0889347
Solyc_TS692_04T002091.1	0.245554	0.270133	0.254791	0.319928
Solyc_TS692_05T000758.1	0.594904	0.624802	0.545839	0.611156
Solyc_TS692_05T001337.1	0.264945	0.269001	0.264699	0.251326
Solyc_TS692_07T000515.1	0	0	0	0
Solyc_TS692_07T000702.1	0.240419	0.247503	0.101739	0.089829
Solyc_TS692_09T001153.1	0.133082	0.123974	0.198185	0.282232
Solyc_TS692_09T001320.1	0.353014	0.357924	0.35436	0.431529
Solyc_TS692_09T002408.1	0.368398	0.39164	0.184278	0.146678
Solyc_TS692_11T000276.1	0.297031	0.274746	0.427243	0.417584
Solyc_TS80_01T001530.1	0.39422	0.376878	0.408943	0.521595
Solyc_TS80_01T002577.1	0.105505	0.11368	0.108638	0.128528
Solyc_TS80_01T003114.1	0.237205	0.237045	0.159002	0.274969
Solyc_TS80_03T001514.1	0	0	0	0
Solyc_TS80_03T002295.1	0.028391	0.0333302	0.0710855	0.0537389
Solyc_TS80_04T000344.2	0.594004	0.607393	0.587441	0.716006
Solyc_TS80_04T000914.1	0.467529	0.423819	0.670499	0.725526
Solyc_TS80_07T000624.1	0	0	0	0
Solyc_TS80_08T001425.1	0	0	0.0668626	0.112728
Solyc_TS80_08T002040.1	0.409322	0.4209	0.310809	0.356977
Solyc_TS80_09T001617.1	0.0298407	0.0361069	0	0
Solyc_TS80_11T000148.1	0.0285803	0.0279001	0.150448	0.302004
Solyc_TS80_11T000812.1	0.0843379	0.0821256	0.0113917	0.0299606
Solyc_TS80_11T002200.1	0.315695	0.291721	0.482518	0.592335
Solyc_TS80_11T002303.1	0.473956	0.458749	0.594558	0.734069
Solyc_cer_TS96_01T001055.1	0	0	0	0
Solyc_cer_TS96_01T002775.1	0.152035	0.127106	0.258453	0.337978
Solyc_cer_TS96_02T000027.1	0.140541	0.155662	0.135914	0.19131
Solyc_cer_TS96_02T000348.1	0.565387	0.574484	0.618226	0.726389
Solyc_cer_TS96_02T002511.1	0	0	0	0
Solyc_cer_TS96_02T002985.1	0.154072	0.15952	0.111781	0.131971
Solyc_cer_TS96_03T000783.1	0.0384308	0.0414001	0	0
Solyc_cer_TS96_03T001503.1	0.414129	0.420317	0.512771	0.671921
Solyc_cer_TS96_03T001751.1	0.187725	0.188605	0.196459	0.225204
Solyc_cer_TS96_04T002778.1	0	0	0	0
Solyc_cer_TS96_05T000653.1	0.486679	0.496444	0.425762	0.47494
Solyc_cer_TS96_05T001343.1	0	0	0	0
Solyc_cer_TS96_06T002498.1	0.110203	0.110742	0.195591	0.304461
Solyc_cer_TS96_07T001649.1	0.0439715	0.0458276	0.0144648	0.00530631
Solyc_cer_TS96_10T000781.1	0.00127648	0.00867945	0	0
Solyc_cer_TS96_10T001126.1	0.0497357	0.0534901	0.0177996	0.0391935
Solyc_cer_TS96_10T001358.1	0	0	0	0
Solyc_cer_TS96_12T000223.1	0.15255	0.152525	0.170047	0.183392
Solyc_TS9_01T000020.1	0.0105697	0.0149915	0	0
Solyc_TS9_01T001720.1	0.0166391	0.0180707	0.0131804	0.011232
Solyc_TS9_01T002544.1	0.563099	0.554572	0.588888	0.647046
Solyc_TS9_01T003137.1	0.530301	0.527595	0.336123	0.408149
Solyc_TS9_01T004126.1	0.23035	0.245761	0.233488	0.314759
Solyc_TS9_02T000224.1	0.42669	0.418813	0.591941	0.722291
Solyc_TS9_02T001661.1	0	0	0.0135902	0
Solyc_TS9_03T000569.1	0.0362651	0.0429081	0	0
Solyc_TS9_03T002470.1	0.21012	0.219039	0.370933	0.459045
Solyc_TS9_03T002694.1	0	0	0.066657	0.0611131
Solyc_TS9_04T001001.1	0.0934258	0.0928236	0.0935174	0.0988591
Solyc_TS9_04T001244.1	0.13122	0.129529	0.25727	0.259893
Solyc_TS9_04T001629.1	0.591893	0.581012	0.646787	0.810811
Solyc_TS9_08T000128.1	0.435093	0.437739	0.201175	0.262293
Solyc_TS9_09T002400.1	0.331304	0.341409	0.382841	0.4657
Solyc_TS9_10T000579.1	0.548233	0.532776	0.540428	0.664401
Solyc_TS9_10T002443.1	0	0	0	0
TomatoPan000190.1	0	0	0	0
TomatoPan002730.1	0	0	0	0
TomatoPan002860.1	0.318927	0.320493	0.359743	0.368575
TomatoPan002900.1	0.0503602	0.0459895	0.0868358	0.144695
TomatoPan005510.1	0	0	0	0
TomatoPan005910.1	0.0344337	0.0464998	0.0255079	0.00488416
TomatoPan006180.1	0.0735702	0.0716884	0.152239	0.177127
TomatoPan008000.1	0.00614657	0.0262296	0	0
TomatoPan042230.1	0.477353	0.475257	0.401574	0.53896
TomatoPan043150.1	0	0	0.0367159	0.038254
TomatoPan044170.1	0.47203	0.48493	0.388204	0.404244
TomatoPan045110.1	0	0	0.0319993	0.0230635
TomatoPan046570.1	0.144802	0.148662	0.126861	0.100287
TomatoPan049340.1	0.137642	0.147436	0.109192	0.166566
TomatoPan015700.1	0.467811	0.496283	0.292467	0.371905
TomatoPan015740.1	0	0	0.156341	0.205564
TomatoPan017220.1	0.33696	0.32675	0.358904	0.441812
TomatoPan017670.1	0.59044	0.596647	0.633372	0.727906
TomatoPan019320.1	0.238369	0.251756	0.262557	0.331767
TomatoPan020920.1	0.050724	0.0518303	0.105719	0.139414
TomatoPan023830.1	0	0	0	0
TomatoPan056890.1	0	0	0	0
TomatoPan057170.1	0.0577986	0.0565153	0.0769556	0.0848737
TomatoPan057310.1	0.406072	0.412154	0.335835	0.371942
TomatoPan057370.1	0	0	0.0128129	0.0239696
TomatoPan058080.1	0.0242601	0.0271009	0.0740728	0.0482711
TomatoPan059000.1	0.0373358	0.0393869	0.0279076	0.0938793
TomatoPan059840.1	0.00107334	0.00564377	0.101569	0.126637
TomatoPan059940.1	0.159019	0.145211	0.234631	0.295113
TomatoPan061410.1	0.243739	0.232284	0.277085	0.355237
TomatoPan062880.1	0.476745	0.477734	0.508535	0.62153
TomatoPan024620.1	0.0458777	0.047489	0.0503817	0.0623666
TomatoPan028960.1	0.249022	0.247406	0.235823	0.232824
TomatoPan030130.1	0.00916577	0.0119169	0.0662637	0.0671687
TomatoPan030150.1	0.296127	0.298252	0.350471	0.438588
TomatoPan030500.1	0.0364604	0.0389195	0.0169373	0.0355749
TomatoPan064840.1	0	0	0	0.021624
TomatoPan064980.1	0.360787	0.367456	0.415747	0.548554
TomatoPan065240.1	0	0	0	0
TomatoPan065510.1	0	0	0	0
TomatoPan067000.1	0.0377359	0.0380471	0.0297688	0.0810197
TomatoPan067710.1	0	0	0.0624213	0.0854768
TomatoPan067720.1	0	0	0.0557187	0.0576458
TomatoPan030590.1	0.157691	0.160297	0.0793747	0.136215
TomatoPan031420.1	0.0529647	0.0576189	0.00211647	0.0337823
TomatoPan068570.1	0	0	0	0
Solyc00T000005.1	0	0	0	0
Solyc00T000006.1	0.157481	0.191715	0.10257	0.105763
Solyc00T000014.1	0.115545	0.125337	0	0
Solyc00T000025.1	0.259824	0.263787	0.500978	0.554934
Solyc00T000045.1	0.0523443	0.0569921	0.0507657	0.069052
Solyc00T000046.1	0.116216	0.122053	0.175529	0.194221
Solyc00T000047.1	0	0	0	0
Solyc00T000050.1	0.240876	0.233765	0.22279	0.219343
Solyc00T000051.1	0	0	0	0
Solyc01T000001.1	0	0	0.019104	0.052366
Solyc01T000003.2	0.169506	0.180341	0.151689	0.164698
Solyc01T000008.1	0.663213	0.666184	0.64309	0.767336
Solyc01T000009.3	0.752203	0.767249	0.708998	0.885912
Solyc01T000011.1	0.217195	0.215363	0.247699	0.282221
Solyc01T000012.1	0.0447824	0.0450399	0.0925353	0.108184
Solyc01T000013.1	0.536376	0.535001	0.528341	0.61794
Solyc01T000018.1	0.137234	0.133497	0.0639995	0.0684594
Solyc01T000022.2	0.193209	0.217108	0.342523	0.378123
Solyc01T000023.3	0.215385	0.219647	0.170854	0.184196
Solyc01T000032.1	0.394639	0.396272	0.365207	0.42615
Solyc01T000033.1	0.704605	0.66252	0.797349	0.932993
Solyc01T000034.1	0.300452	0.289459	0.316172	0.337394
Solyc01T000035.1	0.0526646	0.0566878	0	0
Solyc01T000036.1	0	0	0.00421946	0.00634636
Solyc01T000037.1	0.199617	0.203341	0.275697	0.35735
Solyc01T000038.1	0.219622	0.200352	0.268654	0.302387
Solyc01T000040.1	0.0994229	0.0827126	0.259857	0.314873
Solyc01T000042.1	0.387993	0.403978	0.370945	0.403137
Solyc01T000047.1	0.20381	0.20284	0.0977535	0.0918614
Solyc01T000050.1	0.817492	0.817266	0.720861	0.773443
Solyc01T000060.1	0.367157	0.378628	0.371054	0.371779
Solyc01T000063.1	0.477729	0.51423	0.325292	0.343188
PRAM_267.1.p1	0.47453	0.481362	0.567846	0.718541
PRAM_272.1.p1	0	0	0.0645268	0.038932
PRAM_274.1.p1	0.273196	0.271121	0.3356	0.395033
PRAM_281.1.p1	0	0	0	0
PRAM_283.1.p2	0.407143	0.412313	0.351492	0.457118
Solyc01T000068.1	0.174911	0.182239	0.187155	0.208444
Solyc01T000070.1	0	0	0	0.020241
Solyc01T000072.1	0.242839	0.245108	0.273865	0.313987
Solyc01T000073.1	0.685233	0.719904	0.622311	0.718449
Solyc01T000074.1	0	0	0	0
Solyc01T000080.1	0.105848	0.116735	0.159363	0.209849
Solyc01T000082.1	0.0598576	0.0639333	0.153914	0.215161
Solyc01T000083.1	0.339668	0.342729	0.374917	0.479258
Solyc01T000090.1	0	0	0	0
Solyc01T000093.1	0.355523	0.345768	0.395794	0.469028
Solyc01T000094.1	0.324606	0.286798	0.449648	0.560131
Solyc01T000095.1	0	0	0.0189348	0
Solyc01T000096.2	0.690833	0.729467	0.607318	0.712661
Solyc01T000098.1	0.176686	0.161447	0.302535	0.399164
Solyc01T000099.1	0	0	0	0
Solyc01T000105.1	0.0233521	0.0214973	0.0186882	0.0214781
Solyc01T000108.1	0.00180419	0.000812922	0.071681	0.0751742
Solyc01T000115.1	0.539915	0.537264	0.47587	0.516911
Solyc01T000117.1	0.505712	0.475345	0.593515	0.732473
Solyc01T000121.1	0.0738617	0.0501076	0.208458	0.226076
Solyc01T000123.1	0.316188	0.319586	0.265733	0.282535
Solyc01T000125.1	0.673151	0.673004	0.648834	0.766544
Solyc01T000133.1	0.171864	0.183799	0.201626	0.147718
Solyc01T000135.2	0	0	0	0
Solyc01T000136.1	0.272493	0.30164	0.189791	0.17251
Solyc01T000146.1	0.187573	0.190341	0.313133	0.368913
Solyc01T000147.2	0.00978007	0.00679868	0.044115	0.0293548
Solyc01T000148.4	0.217328	0.223099	0.163235	0.165462
Solyc01T000149.1	0.219198	0.204005	0.178462	0.321053
Solyc01T000153.1	0.494343	0.491098	0.659946	0.709352
Solyc01T000155.1	0.103613	0.102192	0.13206	0.137768
Solyc01T000156.1	0.171703	0.181305	0.167524	0.151383
Solyc01T000157.1	0.106381	0.109968	0.16929	0.187433
Solyc01T000159.1	0.028013	0.0254104	0.0801517	0.0776153
Solyc01T000160.1	0.728868	0.73448	0.668591	0.787202
Solyc01T000161.1	0	0	0	0
Solyc01T000162.1	0.153794	0.137487	0.157661	0.184934
Solyc01T000164.1	0.592846	0.587508	0.627886	0.688665
Solyc01T000165.1	0.100587	0.118413	0.167432	0.19899
Solyc01T000171.1	0.0224886	0.0211334	0.0644718	0.122199
Solyc01T000172.1	0	0	0.0329245	0.025473
Solyc01T000177.1	0.372187	0.376243	0.429699	0.465986
Solyc01T000180.1	0.48578	0.440149	0.542539	0.648383
Solyc01T000181.1	0.639282	0.646251	0.67954	0.786621
Solyc01T000183.1	0.378475	0.385117	0.305046	0.348077
Solyc01T000187.1	0.285007	0.3057	0.262716	0.362902
Solyc01T000189.1	0.497677	0.50909	0.488154	0.615284
Solyc01T000193.1	0	0	0	0
Solyc01T000197.1	0.117285	0.125534	0.155767	0.140471
Solyc01T000199.2	0.479765	0.496446	0.479912	0.575299
Solyc01T000200.1	0.347515	0.352943	0.41108	0.49146
Solyc01T000201.1	0.396661	0.368842	0.528957	0.630063
Solyc01T000203.4	0.14538	0.126156	0.140889	0.156376
Solyc01T000206.1	0.112968	0.0897109	0.236854	0.305032
Solyc01T000207.1	0.346629	0.329109	0.401852	0.501162
Solyc01T000208.1	0.383265	0.388218	0.36224	0.45766
Solyc01T000209.1	0	0	0	0
Solyc01T000210.1	0.543285	0.543842	0.567667	0.734673
Solyc01T000211.1	0	0	0	0
Solyc01T000212.1	0.0883134	0.0743322	0.172816	0.233823
Solyc01T000215.1	0.00584977	0.0072923	0	0
Solyc01T000216.1	0.335399	0.309515	0.368673	0.412372
Solyc01T000217.1	0.508751	0.513978	0.650571	0.727677
Solyc01T000218.1	0.649237	0.623056	0.659992	0.820672
Solyc01T000220.1	0	0	0	0
Solyc01T000221.1	0.380291	0.340203	0.466361	0.562843
Solyc01T000225.1	0.208085	0.218187	0.252903	0.323005
Solyc01T000229.1	0.225509	0.24187	0.355214	0.462165
Solyc01T000233.2	0.504809	0.531452	0.487834	0.513393
Solyc01T000235.1	0.42668	0.451859	0.318677	0.269426
Solyc01T000237.1	0.220793	0.226222	0.323823	0.443503
Solyc01T000238.1	0.142287	0.14904	0.179493	0.248373
Solyc01T000241.1	0.469101	0.467859	0.503358	0.631334
Solyc01T000243.1	0.265636	0.272178	0.30539	0.340783
Solyc01T000244.1	0.278577	0.283445	0.277992	0.334454
Solyc01T000245.1	0.0299681	0.029333	0.0126517	0.0136788
Solyc01T000246.1	0.0100266	0.0107523	0	0
Solyc01T000249.1	0.450558	0.451879	0.489437	0.634061
Solyc01T000251.1	0.657557	0.689707	0.703025	0.70712
Solyc01T000255.1	0.0591842	0.0514454	0.187491	0.249
Solyc01T000256.1	0.74802	0.74136	0.536564	0.478362
Solyc01T000257.1	0.266257	0.270719	0.217501	0.290173
Solyc01T000258.1	0.105002	0.108038	0.105137	0.142869
Solyc01T000261.1	0.470766	0.4638	0.544823	0.606024
Solyc01T000266.1	0.133582	0.143874	0.0886002	0.0465072
Solyc01T000268.1	0.284567	0.291793	0.270004	0.344467
Solyc01T000272.1	0.505221	0.462056	0.570491	0.572331
Solyc01T000273.1	0.170822	0.177623	0.167072	0.218536
Solyc01T000277.1	0.233097	0.223947	0.258536	0.374027
Solyc01T000279.1	0.180783	0.188158	0.1751	0.166255
Solyc01T000285.2	0.548643	0.563381	0.4456	0.502344
Solyc01T000290.1	0.225625	0.229334	0.219605	0.21689
Solyc01T000297.1	0.0150708	0.0205109	0	0
Solyc01T000304.1	0.0869717	0.0897038	0.0616577	0.0362544
Solyc01T000306.1	0.614205	0.632766	0.432479	0.364999
Solyc01T000309.2	0.106459	0.094082	0.177695	0.202688
Solyc01T000310.2	0.320841	0.319075	0.35407	0.402705
Solyc01T000314.1	0.399386	0.383384	0.581601	0.561639
Solyc01T000315.1	0.0885793	0.0935416	0.168355	0.169512
Solyc01T000318.1	0.0775987	0.0841635	0.0769804	0.0792045
Solyc01T000324.1	0.349907	0.370606	0.395223	0.554607
Solyc01T000328.1	0.36055	0.354852	0.526806	0.702572
Solyc01T000330.1	0.531876	0.532566	0.614716	0.758659
Solyc01T000333.1	0.350987	0.343043	0.455298	0.557715
Solyc01T000336.1	0	0	0.0483985	0.0733503
Solyc01T000339.2	0	0	0.00912908	0.00712604
Solyc01T000341.1	0.308405	0.307907	0.398553	0.480612
Solyc01T000350.1	0	0	0	0
Solyc01T000367.1	0	0	0	0
Solyc01T000370.1	0.405028	0.352869	0.668711	0.735825
Solyc01T000371.1	0	0	0.0420111	0.0140238
Solyc01T000372.1	0.585703	0.584804	0.484734	0.584517
Solyc01T000373.1	0.130393	0.128121	0.134289	0.114976
Solyc01T000378.1	0	0	0	0
Solyc01T000386.1	0.43215	0.408297	0.465751	0.47955
Solyc01T000403.1	0	0	0	0
Solyc01T000404.1	0.174439	0.173519	0.259799	0.285711
Solyc01T000405.1	0.7353	0.755131	0.765139	0.898089
Solyc01T000411.1	0.164855	0.174626	0.170927	0.175743
Solyc01T000415.1	0.176651	0.185738	0.162142	0.207762
Solyc01T000426.1	0.302879	0.268349	0.408725	0.575883
Solyc01T000427.1	0.263251	0.265057	0.409936	0.553669
Solyc01T000428.1	0.245793	0.258686	0.288308	0.37359
Solyc01T000430.1	0.648912	0.674599	0.724976	0.930235
Solyc01T000432.1	0.292579	0.283761	0.195659	0.133245
Solyc01T000445.1	0.344114	0.358395	0.336613	0.389839
Solyc01T000447.1	0.672907	0.669564	0.691453	0.831157
Solyc01T000453.1	0.237969	0.25143	0.348962	0.433358
Solyc01T000454.1	0.349099	0.324739	0.366548	0.392517
Solyc01T000459.1	0.260271	0.271524	0.145675	0.134338
Solyc01T000460.1	0.5211	0.524363	0.506843	0.652177
Solyc01T000466.1	0.0959042	0.088368	0.238528	0.285941
Solyc01T000470.1	0.13017	0.139745	0.0715125	0.0558487
Solyc01T000473.1	0.13672	0.139599	0.117735	0.131601
Solyc01T000476.1	0.438951	0.439516	0.439591	0.516354
Solyc01T000481.1	0.152134	0.134145	0.421111	0.448194
Solyc01T000494.1	0.652964	0.658248	0.746204	0.883731
Solyc01T000496.1	0.432405	0.437366	0.43267	0.546057
Solyc01T000498.2	0.412058	0.409541	0.370611	0.342377
PRAM_758.1.p1	0.342894	0.346281	0.461047	0.560542
Solyc01T000502.1	0.00403658	0.00584062	0.016683	0.0356126
Solyc01T000508.1	0.213526	0.212888	0.247664	0.259587
Solyc01T000516.1	0.138218	0.133654	0.0112889	0.00431027
PRAM_888.1.p1	0	0	0.111855	0.0830361
Solyc01T000517.1	0.0956842	0.0959317	0.0991104	0.14192
Solyc01T000542.1	0.366112	0.386778	0.313781	0.387147
Solyc01T000565.1	0.273037	0.284718	0.197708	0.248827
Solyc01T000575.1	0.449969	0.463919	0.361812	0.389897
Solyc01T000585.1	0.0804525	0.0867396	0.0741828	0.0608239
Solyc01T000636.1	0.0290766	0.0317852	0.0195415	0.014865
Solyc01T000663.1	0	0	0	0
Solyc01T000666.1	0.128762	0.127114	0.277928	0.316495
Solyc01T000695.1	0.0132294	0.0167669	0.00732269	0
Solyc01T000701.1	0.200667	0.217568	0.138451	0.141384
Solyc01T000703.1	0.626563	0.633951	0.606824	0.696976
Solyc01T000718.1	0.0757148	0.0762118	0.0240698	0.0160074
Solyc01T000731.1	0	0	0	0
Solyc01T000747.1	0.0528901	0.0403954	0.138261	0.176608
Solyc01T000809.1	0.0879251	0.100795	0.061322	0.0750619
Solyc01T000827.1	0.106532	0.113921	0	0.0487038
Solyc01T000839.1	0.440026	0.450644	0.364729	0.462353
Solyc01T000900.1	0.364444	0.34062	0.426456	0.498487
Solyc01T000933.1	0	0.000510508	0	0
Solyc01T000934.1	0	0	0	0
Solyc01T000963.1	0.195819	0.201994	0.179133	0.213386
Solyc01T000986.1	0.357356	0.369239	0.270223	0.241474
Solyc01T001002.1	0	0	0	0
Solyc01T001003.1	0	0	0.0797235	0
Solyc01T001011.1	0.348967	0.37095	0.217165	0.321831
Solyc01T001013.1	0.285703	0.283322	0.275059	0.365365
Solyc01T001014.1	0	0	0	0
PRAM_5822.1.p1	0.417248	0.414805	0.417661	0.471129
Solyc01T001021.2	0.352997	0.350415	0.337302	0.325932
Solyc01T001025.1	0.420726	0.413622	0.433205	0.528228
Solyc01T001038.1	0.0373697	0.0559848	0	0
Solyc01T001042.1	0	0	0	0
Solyc01T001044.1	0.130367	0.142597	0.0233969	0
Solyc01T001047.1	0	0.000662385	0.023498	0.00612072
Solyc01T001070.1	0.0895017	0.096372	0.133687	0.172436
Solyc01T001083.1	0.153526	0.143377	0.144831	0.185933
Solyc01T001103.1	0.0520925	0.0488122	0.093725	0.076097
Solyc01T001112.1	0.150508	0.141069	0.18939	0.251463
Solyc01T001179.1	0	0	0.0818894	0.0885402
Solyc01T001192.1	0.0890527	0.0924463	0.0782158	0.0564546
Solyc01T001199.5	0.264167	0.273847	0.324667	0.348388
Solyc01T001215.1	0.394615	0.381975	0.491207	0.601912
Solyc01T001225.1	0.204269	0.223068	0.220056	0.229888
Solyc01T001237.1	0.017281	0.0201863	0	0
Solyc01T001238.1	0	0	0	0
Solyc01T001246.1	0.527231	0.531254	0.493706	0.600064
Solyc01T001249.1	0.592936	0.61057	0.532665	0.627852
Solyc01T001253.1	0.0514493	0.0574759	0.0835077	0.0828934
Solyc01T001265.2	0	0	0	0
Solyc01T001282.1	0.206003	0.200864	0.357798	0.36876
Solyc01T001305.2	0.321914	0.347426	0.352977	0.375528
Solyc01T001317.1	0	0	0	0
Solyc01T001319.1	0.0469346	0.0415395	0.0608284	0.0663322
Solyc01T001321.1	0.000235735	0.00128697	0	0
Solyc01T001345.3	0.189048	0.1872	0.111068	0.0848118
Solyc01T001349.1	0	0	0	0
Solyc01T001358.1	0.525318	0.530691	0.468224	0.621093
Solyc01T001365.1	0.553274	0.556249	0.451251	0.572786
Solyc01T001366.1	0.437915	0.440943	0.376519	0.40788
Solyc01T001367.1	0.0621227	0.0683804	0.0524092	0.0483266
Solyc01T001375.1	0	0	0.0200293	0.00848327
Solyc01T001390.1	0.23046	0.227981	0.337267	0.382033
Solyc01T001391.2	0.646087	0.653019	0.602819	0.74211
Solyc01T001392.1	0.142142	0.144892	0.256378	0.271652
Solyc01T001395.1	0.0346556	0.0389774	0.0267918	0.0211161
Solyc01T001396.1	0	0	0	0
Solyc01T001414.1	0.144165	0.146422	0.0986834	0.120376
Solyc01T001416.1	0.496199	0.494829	0.470662	0.611993
Solyc01T001421.1	0.329611	0.332505	0.357326	0.47196
Solyc01T001438.3	0.197968	0.200312	0.258653	0.31591
Solyc01T001445.1	0.0863285	0.076942	0.161051	0.176131
Solyc01T001446.1	0.381168	0.397915	0.301443	0.456486
Solyc01T001449.1	0.149132	0.144105	0.0582637	0.0274387
Solyc01T001451.1	0.209765	0.210672	0.283727	0.324985
Solyc01T001466.1	0	0	0	0
Solyc01T001486.1	0	0	0.08959	0.105768
Solyc01T001488.1	0.481558	0.47791	0.551617	0.701597
Solyc01T001493.1	0.484873	0.489637	0.378898	0.371882
Solyc01T001501.1	0.226219	0.234709	0.152844	0.197451
Solyc01T001503.1	0.316276	0.312336	0.39124	0.500841
Solyc01T001504.1	0.276216	0.267309	0.320979	0.323723
Solyc01T001505.2	0.149939	0.14888	0.155412	0.154483
Solyc01T001506.1	0.0357976	0.0331905	0.0734201	0.0574473
Solyc01T001507.1	0.536791	0.546714	0.546388	0.619354
Solyc01T001511.1	0	0	0.0457498	0.042545
Solyc01T001534.1	0.345546	0.322058	0.477734	0.599332
Solyc01T001535.1	0.508229	0.515213	0.558256	0.742649
Solyc01T001539.1	0.0232259	0.0200786	0.0297557	0.0880699
Solyc01T001545.1	0	0	0	0
Solyc01T001549.1	0.0990246	0.0966268	0.0701852	0.0605083
Solyc01T001553.1	0.583388	0.585914	0.55403	0.684335
Solyc01T001567.1	0.180273	0.187417	0.280932	0.265218
Solyc01T001568.1	0.536258	0.567184	0.493241	0.639716
Solyc01T001573.1	0.540848	0.54246	0.573625	0.729497
Solyc01T001631.1	0.0993423	0.101877	0.0866181	0.0376733
Solyc01T001640.1	0.206687	0.211376	0.240845	0.315835
Solyc01T001642.1	0.560363	0.556833	0.481454	0.560538
Solyc01T001653.1	0.106543	0.119104	0.088221	0.10508
Solyc01T001660.1	0.324644	0.332798	0.331783	0.431656
Solyc01T001673.1	0.399246	0.371708	0.460624	0.535512
Solyc01T001675.1	0	0	0.0117769	0.00396072
Solyc01T001678.1	0.360733	0.362476	0.225144	0.264794
Solyc01T001685.1	0.355621	0.374983	0.482294	0.552643
Solyc01T001690.1	0.0282718	0.0351429	0.100219	0.145022
Solyc01T001722.1	0.248814	0.20397	0.37484	0.444832
Solyc01T001723.1	0.0640002	0.0619849	0.0405265	0.0645386
Solyc01T001729.1	0.0105001	0.0156649	0	0.00426889
Solyc01T001735.1	0.360227	0.359218	0.341508	0.44677
Solyc01T001737.1	0.248167	0.262735	0.270296	0.313161
Solyc01T001741.1	0.0927701	0.0965424	0.0823879	0.0982346
Solyc01T001753.1	0	0	0	0
Solyc01T001754.1	0.393771	0.401016	0.33691	0.322342
Solyc01T001763.1	0.0398205	0.0423783	0.0259838	0.0408339
Solyc01T001778.1	0.136806	0.0884206	0.0456035	0
Solyc01T001780.1	0.164585	0.173091	0.09183	0.0834482
Solyc01T001823.1	0.0260805	0.0302811	0	0
Solyc01T001824.1	0	0	0	0
Solyc01T001828.1	0.816004	0.842896	0.691521	0.818572
Solyc01T001841.1	0.127752	0.0942293	0.244162	0.278264
Solyc01T001842.1	0.048157	0.0109323	0.287619	0.325367
Solyc01T001858.1	0.872247	0.903681	0.809549	0.870586
Solyc01T001861.1	0.0920932	0.0762727	0.197834	0.234651
Solyc01T001863.1	0.263619	0.266738	0.282942	0.328156
Solyc01T001873.2	0.440518	0.449716	0.385171	0.428312
Solyc01T001874.1	0.195256	0.198068	0.0864954	0.0453149
Solyc01T001875.2	0.0493676	0.0500918	0.0483632	0.0478383
Solyc01T001882.1	0.404761	0.41234	0.399137	0.508152
Solyc01T001884.2	0	0	0.151115	0.222763
Solyc01T001886.1	0.0255775	0.0319154	0	0
Solyc01T001887.1	0.365732	0.37438	0.405877	0.478023
Solyc01T001891.1	0.0348231	0.0385313	0.0266827	0.0144961
Solyc01T001895.1	0.105947	0.105333	0.11128	0.104603
Solyc01T001904.1	0.196956	0.171868	0.35148	0.397234
Solyc01T001906.1	0	0	0	0
Solyc01T001908.1	0.103572	0.121489	0.130863	0.159266
Solyc01T001909.1	0.00497894	0.00782075	0	0
Solyc01T001910.1	0.346274	0.368793	0.29081	0.383902
Solyc01T001911.1	0.0823247	0.0783344	0.187809	0.204104
Solyc01T001920.1	0.170381	0.165571	0.262108	0.353946
Solyc01T001924.1	0	0	0	0
Solyc01T001925.1	0.166865	0.157244	0.22822	0.268114
Solyc01T001926.1	0.549336	0.565516	0.49217	0.593844
Solyc01T001927.1	0	0	0.073796	0.033994
Solyc01T001930.1	0.244755	0.244733	0.242967	0.310488
Solyc01T001950.2	0.282227	0.2545	0.468752	0.526592
Solyc01T001952.1	0.195135	0.207623	0.263267	0.265115
Solyc01T001955.1	0.10359	0.107419	0.133416	0.165861
Solyc01T001958.1	0.490329	0.473615	0.492379	0.579709
Solyc01T001961.1	0.120881	0.118185	0.298543	0.471305
Solyc01T001962.1	0.045676	0.0475876	0.121507	0.142631
Solyc01T001963.1	0	0	0	0
Solyc01T001964.1	0	0	0	0
Solyc01T001970.1	0	0	0	0
Solyc01T001971.1	0.42879	0.434164	0.300492	0.331417
Solyc01T001972.1	0.0366624	0.0382378	0.129571	0.164557
Solyc01T001978.1	0.369066	0.33002	0.436114	0.710185
Solyc01T001985.1	0.678172	0.67741	0.660082	0.847691
Solyc01T001986.1	0.417974	0.409535	0.554848	0.699615
Solyc01T001993.1	0.127948	0.126204	0.195387	0.25747
Solyc01T001994.1	0	0	0	0
Solyc01T001996.1	0.186384	0.1825	0.344132	0.413697
Solyc01T002005.1	0.184626	0.181483	0.310806	0.347906
Solyc01T002006.1	0.224925	0.208562	0.327893	0.371462
Solyc01T002009.1	0	0	0	0
Solyc01T002011.1	0.338988	0.321529	0.389037	0.445411
Solyc01T002013.1	0.121512	0.111482	0.355564	0.43693
Solyc01T002017.2	0.532332	0.50666	0.518417	0.602148
Solyc01T002022.1	0.302317	0.299654	0.343085	0.404908
Solyc01T002023.1	0.120321	0.127061	0.250024	0.341686
Solyc01T002024.1	0.114118	0.113057	0.0964907	0.121207
Solyc01T002025.1	0.300052	0.314761	0.221113	0.267962
Solyc01T002029.1	0.142498	0.1526	0.203549	0.22547
Solyc01T002035.1	0.508877	0.540883	0.522249	0.661111
Solyc01T002043.1	0.118153	0.118647	0.375501	0.424617
Solyc01T002049.1	0	0	0.0198088	0.0289764
Solyc01T002053.1	0.493009	0.467038	0.491546	0.628749
Solyc01T002056.2	0.122331	0.124232	0.0728505	0.0810109
Solyc01T002060.1	0	0	0	0
Solyc01T002063.1	0.275861	0.251428	0.422882	0.527887
Solyc01T002065.1	0.648039	0.664244	0.673435	0.854668
Solyc01T002067.1	0	0	0	0
Solyc01T002083.1	0.0338832	0.0339184	0.0389447	0.045101
Solyc01T002092.1	0.102383	0.0879403	0.377022	0.485911
Solyc01T002095.1	0.270686	0.277294	0.343444	0.484379
Solyc01T002099.2	0	0	0	0
Solyc01T002100.1	0.154797	0.157504	0.178886	0.235364
Solyc01T002101.1	0.138654	0.126919	0.223346	0.192749
Solyc01T002103.1	0.386574	0.377124	0.548048	0.64719
Solyc01T002108.1	0.525079	0.542953	0.457304	0.517391
Solyc01T002109.1	0.352341	0.348037	0.439128	0.509644
Solyc01T002115.1	0.312444	0.292328	0.481591	0.579031
Solyc01T002119.1	0.236898	0.256814	0.312431	0.346481
Solyc01T002120.1	0.391504	0.39282	0.388797	0.53273
Solyc01T002121.1	0.102797	0.0990967	0.130532	0.179348
Solyc01T002122.1	0	0	0	0
Solyc01T002126.1	0.560897	0.566016	0.568414	0.740536
Solyc01T002127.2	0.526608	0.523997	0.577704	0.735438
Solyc01T002128.1	0.0988323	0.101151	0.162854	0.260233
Solyc01T002129.1	0.577946	0.590709	0.487319	0.703461
Solyc01T002131.1	0	0	0	0
Solyc01T002139.1	0.612172	0.635438	0.569695	0.646469
Solyc01T002140.1	0.16651	0.154446	0.330969	0.387355
Solyc01T002143.1	0.286202	0.302471	0.435816	0.579715
Solyc01T002145.1	0.218372	0.230752	0.548936	0.769877
Solyc01T002147.1	0.372401	0.380544	0.449747	0.570059
Solyc01T002149.1	0.234857	0.230493	0.309177	0.487188
Solyc01T002150.1	0.452214	0.422123	0.521555	0.587006
Solyc01T002153.1	0.551644	0.576202	0.537966	0.665171
Solyc01T002158.1	0.537434	0.551471	0.638803	0.775235
Solyc01T002161.1	0.219993	0.19715	0.212463	0.214456
Solyc01T002165.1	0.512707	0.53034	0.528008	0.584937
Solyc01T002166.1	0.125467	0.131794	0.202355	0.219694
Solyc01T002171.1	0.0121093	0.000543406	0.0835858	0.116161
Solyc01T002172.1	0.172106	0.162976	0.162548	0.159578
Solyc01T002173.1	0.145773	0.146558	0.187771	0.287607
Solyc01T002176.1	0.564835	0.553423	0.587855	0.714726
Solyc01T002183.1	0.357002	0.365041	0.3346	0.379548
Solyc01T002186.1	0.0753673	0.0858689	0.0291154	0.0295413
Solyc01T002188.1	0.210298	0.220131	0.189603	0.217561
Solyc01T002190.1	0.513562	0.527175	0.530769	0.573052
Solyc01T002196.1	0	0	0	0
Solyc01T002202.1	0.135673	0.133061	0.257461	0.255578
Solyc01T002204.1	0.448238	0.442867	0.476057	0.557839
Solyc01T002209.1	0.251299	0.260642	0.261012	0.279333
Solyc01T002215.1	0	0	0	0
Solyc01T002217.1	0.0507798	0.0552522	0.0060454	0
Solyc01T002218.1	0.390795	0.414144	0.397473	0.503396
Solyc01T002221.1	0.0240119	0.00938317	0.0869661	0.0665147
Solyc01T002225.1	0.245791	0.275003	0.160135	0.163301
Solyc01T002227.1	0.175043	0.18464	0.363733	0.302363
Solyc01T002230.1	0	0	0.0210729	0.024613
Solyc01T002240.1	0.49726	0.515427	0.626769	0.810882
Solyc01T002241.1	0.567308	0.579503	0.507838	0.635694
Solyc01T002243.2	0.339098	0.344926	0.391474	0.40259
Solyc01T002247.1	0.425207	0.41317	0.417154	0.402624
Solyc01T002251.1	0.420322	0.428314	0.496504	0.577748
Solyc01T002256.1	0	0	0	0
Solyc01T002257.3	0.453944	0.454885	0.354696	0.436101
Solyc01T002258.1	0	0	0.269671	0.321963
Solyc01T002263.2	0.330904	0.344121	0.417488	0.536422
Solyc01T002267.1	0.125283	0.126941	0.214186	0.250827
Solyc01T002268.1	0.159982	0.170419	0.235897	0.296107
Solyc01T002270.1	0.156327	0.161231	0.166868	0.179133
Solyc01T002272.1	0.170227	0.172773	0.115289	0.134077
Solyc01T002273.1	0.855523	0.892034	0.746258	0.877473
Solyc01T002274.1	0	0	0.00054265	0.00589807
Solyc01T002277.2	0.340083	0.362459	0.155623	0.141013
Solyc01T002278.2	0.569896	0.561826	0.72226	0.926225
Solyc01T002280.1	0.824684	0.846744	0.84768	1
Solyc01T002281.1	0.177667	0.177354	0.0614874	0
Solyc01T002289.1	0.147289	0.133737	0.235786	0.262405
Solyc01T002290.1	0.059863	0.0594767	0.0766482	0.114568
Solyc01T002292.1	0.30085	0.298865	0.308451	0.382548
Solyc01T002294.1	0.414811	0.411405	0.401067	0.390246
Solyc01T002295.1	0.183227	0.182017	0.184983	0.202088
Solyc01T002297.1	0.3138	0.304688	0.398571	0.462509
Solyc01T002298.1	0.446363	0.435919	0.494229	0.600661
Solyc01T002300.2	0.0409594	0.0477139	0.0502674	0.0674657
Solyc01T002302.1	0.485622	0.513099	0.485143	0.622755
Solyc01T002303.1	0.175716	0.172557	0.231433	0.255235
Solyc01T002306.3	0.0454989	0.0426287	0.108105	0.14398
Solyc01T002316.1	0.116027	0.121701	0.125817	0.14844
Solyc01T002318.1	0.670332	0.688671	0.649657	0.70656
Solyc01T002322.1	0.147455	0.15124	0.11191	0.119911
Solyc01T002325.1	0.272155	0.287831	0.202025	0.235628
Solyc01T002330.1	0.362858	0.377692	0.363801	0.463563
Solyc01T002332.1	0.276419	0.269165	0.353845	0.448542
Solyc01T002333.1	0.161957	0.167681	0.189862	0.223396
Solyc01T002334.1	0.167625	0.135206	0.265113	0.330102
Solyc01T002337.3	0.146718	0.148158	0.0963366	0.133263
Solyc01T002339.1	0.266068	0.263114	0.366417	0.401068
Solyc01T002353.1	0	0	0	0
Solyc01T002356.1	0.572584	0.557153	0.604671	0.710682
Solyc01T002365.1	0.0774616	0.0735549	0.134732	0.187315
Solyc01T002366.1	0.207723	0.219623	0.252535	0.269347
Solyc01T002374.1	0.00234922	0.00558379	0.0132374	0.0256775
Solyc01T002375.1	0.256379	0.260753	0.220162	0.168906
Solyc01T002382.1	0.314503	0.347619	0.460574	0.519924
Solyc01T002395.1	0.0850471	0.0743989	0.131517	0.106835
Solyc01T002396.1	0.0409119	0.0464783	0.0134321	0.0017384
Solyc01T002397.1	0.427421	0.440451	0.524507	0.635142
Solyc01T002400.1	0.767396	0.790688	0.746157	0.918668
Solyc01T002403.1	0.0869889	0.079322	0.252557	0.290164
Solyc01T002405.1	0.240462	0.232324	0.308152	0.351228
Solyc01T002410.1	0.251593	0.263299	0.256538	0.366631
Solyc01T002419.1	0.646807	0.650175	0.694612	0.82551
Solyc01T002421.1	0.195583	0.171992	0.219347	0.183334
Solyc01T002423.2	0.0840617	0.0618897	0.422559	0.471569
Solyc01T002428.1	0.266656	0.282651	0.461602	0.510944
Solyc01T002429.1	0	0	0	0
Solyc01T002432.1	0	0	0	0
Solyc01T002436.1	0	0	0	0
Solyc01T002441.1	0.116514	0.125193	0.234242	0.268852
Solyc01T002450.1	0.120437	0.117966	0.150566	0.215875
Solyc01T002451.1	0.0281789	0.0333434	0	0
Solyc01T002455.1	0.500766	0.472097	0.610582	0.610176
Solyc01T002456.1	0.545995	0.532122	0.650546	0.785523
Solyc01T002457.1	0.23847	0.225292	0.470445	0.564566
Solyc01T002460.1	0.34161	0.353181	0.344113	0.361836
Solyc01T002477.1	0	0	0	0
Solyc01T002481.1	0	0	0.0599267	0.0940816
Solyc01T002485.1	0	0	0	0
Solyc01T002486.1	0	0	0	0
Solyc01T002490.1	0	0	0	0
Solyc01T002493.1	0.372721	0.362036	0.445143	0.542959
Solyc01T002497.1	0	0	0	0
Solyc01T002498.5	0.475446	0.48647	0.37269	0.46148
Solyc01T002506.1	0.195019	0.184659	0.310496	0.356084
Solyc01T002507.1	0.581864	0.598622	0.620966	0.777121
Solyc01T002509.1	0	0	0	0
Solyc01T002513.1	0	0	0	0
Solyc01T002516.1	0.321085	0.342191	0.299075	0.267144
Solyc01T002521.1	0	0	0	0
Solyc01T002524.1	0.120932	0.132142	0.0844779	0.106332
Solyc01T002528.1	0.169552	0.185676	0.21672	0.12995
Solyc01T002531.1	0.166557	0.175479	0.13083	0.111799
Solyc01T002533.1	0.0255495	0.033201	0.0603235	0.0770049
Solyc01T002538.1	0.328613	0.321733	0.402243	0.560982
Solyc01T002539.1	0.122689	0.139732	0.145079	0.146138
Solyc01T002542.1	0.0529676	0.0481943	0.0522464	0.0493411
Solyc01T002548.1	0.215408	0.22121	0.210322	0.251941
Solyc01T002550.1	0.219296	0.22142	0.315303	0.419853
Solyc01T002561.1	0	0	0.067069	0.108692
Solyc01T002562.1	0.106087	0.113923	0.047624	0.0222459
Solyc01T002564.1	0.259019	0.267424	0.25063	0.283113
Solyc01T002568.1	0.367554	0.359769	0.348879	0.337479
Solyc01T002569.1	0.012361	0.0245799	0.0269266	0.0213965
Solyc01T002570.1	0	0	0	0
Solyc01T002571.2	0.102537	0.104031	0.201232	0.222148
Solyc01T002573.1	0.084444	0.0926686	0.0433553	0.0470326
Solyc01T002578.1	0.214945	0.190205	0.177215	0.211219
Solyc01T002579.1	0.46093	0.486105	0.416357	0.422676
Solyc01T002582.1	0.0205572	0	0.0610256	0.0609568
Solyc01T002584.1	0.14934	0.155896	0.122959	0.115049
Solyc01T002592.1	0.479774	0.490471	0.39552	0.479164
PRAM_15671.1.p3	0.222453	0.230722	0.314085	0.330362
Solyc01T002596.1	0.124248	0.116477	0.126859	0.165648
Solyc01T002597.1	0.0863266	0.0847049	0.0722779	0.0743432
Solyc01T002598.1	0.212461	0.22395	0.327415	0.39518
Solyc01T002599.1	0	0	0.0039423	0.00233164
Solyc01T002610.1	0.118484	0.121731	0.139279	0.16659
Solyc01T002613.2	0.312141	0.282087	0.420204	0.46712
Solyc01T002615.1	0	0	0.102937	0.163192
Solyc01T002616.1	0.122793	0.108415	0.295699	0.27674
Solyc01T002620.1	0	0	0	0
Solyc01T002630.2	0.183548	0.181517	0.249794	0.309668
Solyc01T002633.1	0.139874	0.142413	0.0649446	0.0642545
Solyc01T002635.1	0.0722434	0.0693197	0.210953	0.208355
Solyc01T002636.1	0.142269	0.15652	0.306772	0.37115
Solyc01T002649.2	0.101815	0.098533	0.142323	0.229388
Solyc01T002652.4	0	0	0	0
Solyc01T002654.1	0	0	0	0
Solyc01T002656.1	0.441566	0.457315	0.556136	0.68398
Solyc01T002658.1	0.335121	0.357777	0.176267	0.213132
Solyc01T002659.2	0.303698	0.318348	0.154284	0.153934
Solyc01T002661.4	0.107628	0.0759225	0.386828	0.494811
Solyc01T002670.1	0.0116592	0.0113126	0	0
Solyc01T002675.1	0	0	0	0
Solyc01T002677.1	0.221953	0.223713	0.329991	0.459246
Solyc01T002683.1	0.289467	0.289876	0.324473	0.486458
Solyc01T002684.1	0.263469	0.254897	0.30989	0.421212
Solyc01T002686.1	0	0	0.0365262	0.078037
Solyc01T002687.1	0.855949	0.880575	0.726431	0.85815
Solyc01T002691.1	0	0	0.0409546	0.0557953
Solyc01T002692.1	0	0	0	0
Solyc01T002695.1	0.0783222	0.0864753	0	0
Solyc01T002696.1	0.384489	0.395496	0.341867	0.389146
Solyc01T002704.1	0	0	0.156664	0.162521
Solyc01T002711.1	0.326792	0.295689	0.434262	0.484469
Solyc01T002712.1	0.131695	0.126797	0.222059	0.269377
Solyc01T002719.1	0	0	0	0
Solyc01T002726.1	0	0	0	0
Solyc01T002727.1	0.0513768	0.0599648	0.0214524	0
Solyc01T002733.1	0.172636	0.17627	0.195777	0.24008
Solyc01T002736.1	0.395613	0.409852	0.431804	0.493415
Solyc01T002738.2	0.248186	0.268024	0.26107	0.349166
Solyc01T002740.1	0.216968	0.227417	0.18362	0.212723
Solyc01T002747.1	0.254663	0.271506	0.0519218	0
Solyc01T002749.1	0.723327	0.731524	0.635891	0.671223
Solyc01T002750.1	0.505248	0.503819	0.561052	0.716317
Solyc01T002756.1	0.321106	0.317851	0.351637	0.343375
Solyc01T002757.1	0.148209	0.159759	0.0810288	0.0623277
Solyc01T002760.1	0.2775	0.269875	0.330667	0.395643
Solyc01T002762.1	0.616244	0.606091	0.727277	0.925676
Solyc01T002763.1	0	0	0	0
Solyc01T002764.1	0.208072	0.219884	0.266293	0.416111
Solyc01T002769.1	0.144515	0.149446	0	0
Solyc01T002771.1	0.0850926	0.0915474	0.0975336	0.0682825
Solyc01T002774.1	0.169861	0.172776	0.189325	0.198252
Solyc01T002776.1	0.0395973	0.0437404	0.0936437	0.111934
Solyc01T002777.1	0.0998587	0.0797765	0.244689	0.311625
Solyc01T002780.1	0	0	0.0294949	0.0255167
Solyc01T002781.1	0.159643	0.164155	0.264286	0.256867
Solyc01T002786.1	0.597723	0.60772	0.535209	0.626143
Solyc01T002788.1	0.581296	0.586553	0.620614	0.691106
Solyc01T002797.1	0	0	0.0844577	0.0905448
Solyc01T002799.2	0.489416	0.480487	0.457856	0.482645
Solyc01T002810.1	0.317187	0.326824	0.358968	0.513333
Solyc01T002811.1	0.37037	0.325214	0.530456	0.61021
Solyc01T002823.1	0.373717	0.334577	0.447629	0.540813
Solyc01T002825.3	0.383129	0.389867	0.404666	0.486655
Solyc01T002826.1	0	0	0	0
Solyc01T002828.1	0.275616	0.268556	0.374345	0.43495
Solyc01T002829.1	0.0184607	0.014915	0	0
Solyc01T002836.2	0.425119	0.425511	0.470109	0.586503
Solyc01T002841.1	0.685081	0.708815	0.697675	0.836249
Solyc01T002842.1	0.107495	0.111695	0.0992362	0.0759755
Solyc01T002844.1	0.0221081	0.022082	0.0644785	0.0990524
Solyc01T002848.1	0.17141	0.149567	0.355472	0.496146
Solyc01T002850.1	0.534489	0.526855	0.590077	0.743134
Solyc01T002853.1	0.397696	0.414149	0.415486	0.566587
Solyc01T002859.1	0.133113	0.137008	0.248523	0.289616
Solyc01T002865.1	0.182082	0.202136	0.125368	0.19734
Solyc01T002866.1	0.139911	0.144325	0.0777269	0.0532524
Solyc01T002867.1	0.574501	0.553617	0.627488	0.755431
Solyc01T002872.1	0.652735	0.665914	0.714542	0.821559
Solyc01T002874.1	0.253969	0.270082	0.187299	0.328602
Solyc01T002879.1	0.324432	0.319005	0.389868	0.543675
Solyc01T002880.1	0	0	0.00843907	0.0208565
Solyc01T002881.1	0.146017	0.118957	0.287761	0.321657
Solyc01T002891.3	0.408085	0.408436	0.424864	0.483179
Solyc01T002895.1	0.5723	0.591217	0.637435	0.713826
Solyc01T002904.1	0.449627	0.422962	0.483269	0.607253
Solyc01T002909.1	0.121506	0.12982	0.0235788	0
Solyc01T002911.2	0.352399	0.344698	0.409206	0.494492
Solyc01T002914.1	0.405655	0.407447	0.466743	0.554626
Solyc01T002917.1	0.382745	0.389357	0.345411	0.5157
Solyc01T002921.1	0.169674	0.174799	0.116392	0.0659553
Solyc01T002924.1	0.434839	0.408628	0.526108	0.59193
Solyc01T002925.1	0.204862	0.180364	0.3457	0.42938
Solyc01T002927.1	0.431971	0.447674	0.441115	0.523574
Solyc01T002928.1	0.402951	0.391692	0.440848	0.581213
Solyc01T002929.1	0.221568	0.230059	0.310913	0.360351
Solyc01T002930.1	0.665109	0.640806	0.545156	0.679219
Solyc01T002934.1	0.149002	0.138155	0.241753	0.455053
Solyc01T002941.1	0.0834517	0.088488	0.0525377	0.0258245
Solyc01T002942.1	0.603931	0.609185	0.58335	0.701062
Solyc01T002954.3	0.378596	0.354628	0.412352	0.472008
Solyc01T002964.1	0	0	0	0
Solyc01T002967.1	0.199164	0.184157	0.404728	0.358811
Solyc01T002969.1	0	0	0	0
Solyc01T002971.1	0.695249	0.718797	0.670334	0.802535
Solyc01T002974.1	0.280332	0.275983	0.304006	0.374578
Solyc01T002979.1	0.0746551	0.0788822	0.0480579	0.039991
Solyc01T002996.1	0.112672	0.0756288	0.366397	0.338116
Solyc01T003004.1	0.563113	0.61271	0.635492	0.843875
Solyc01T003007.1	0.462448	0.495088	0.559852	0.599788
Solyc01T003008.1	0.316699	0.314972	0.379205	0.49326
Solyc01T003009.1	0.519862	0.530911	0.548971	0.703936
Solyc01T003010.1	0.271243	0.266441	0.306366	0.37585
Solyc01T003011.1	0.622972	0.627388	0.588362	0.664066
Solyc01T003012.1	0.336841	0.349792	0.419826	0.439007
Solyc01T003014.1	0.01693	0.0214546	0	0
Solyc01T003018.3	0.972798	0.997727	0.898764	1
Solyc01T003019.1	0.0447255	0.0435122	0.0322007	0.0559672
Solyc01T003026.1	0.364853	0.369456	0.342559	0.370244
Solyc01T003037.1	0	0	0	0
Solyc01T003039.1	0.541057	0.5451	0.456294	0.614922
Solyc01T003048.1	0.0929714	0.0973477	0.151477	0.200482
Solyc01T003055.1	0.015064	0.0168857	0.0514962	0.136452
Solyc01T003061.1	0.427152	0.413066	0.429102	0.478759
Solyc01T003074.1	0.295237	0.298854	0.31203	0.367855
Solyc01T003075.1	0.909379	0.938542	0.828881	0.955444
Solyc01T003076.1	0.453534	0.470164	0.468297	0.60692
Solyc01T003077.1	0	0	0.0510821	0.0780885
Solyc01T003080.1	0.265717	0.285694	0.219159	0.265633
Solyc01T003082.3	0.304748	0.292365	0.373392	0.424197
Solyc01T003084.1	0.12588	0.0943201	0.23318	0.259808
Solyc01T003085.1	0	0	0.0275006	0.0121024
Solyc01T003086.1	0.250607	0.18106	0.424338	0.616237
Solyc01T003087.1	0.0460119	0.0526266	0.0935487	0.144771
Solyc01T003088.1	0.0903401	0.0867905	0.100838	0.140136
Solyc01T003089.1	0.0578213	0.0593022	0.0438936	0.0474976
Solyc01T003091.1	0.258583	0.251545	0.337137	0.508548
Solyc01T003092.1	0	0	0.0184879	0
Solyc01T003096.1	0.111713	0.116289	0.14171	0.162596
Solyc01T003097.1	0	0	0.0648299	0.0972785
Solyc01T003098.2	0.195706	0.192117	0.189983	0.191343
Solyc01T003106.1	0	0	0.128827	0.148558
Solyc01T003113.1	0.205785	0.209973	0.292425	0.317505
Solyc01T003117.1	0.213953	0.221015	0.0766961	0.0680329
Solyc01T003119.2	0.26095	0.226354	0.41675	0.383459
Solyc01T003120.1	0.0691621	0.076793	0.0452349	0.0375878
Solyc01T003122.1	0.370974	0.385768	0.345668	0.416855
Solyc01T003124.1	0.331618	0.350977	0.23377	0.266836
Solyc01T003126.1	0.101055	0.100547	0.0963431	0.11797
Solyc01T003128.2	0.176291	0.212404	0.374534	0.358121
Solyc01T003129.1	0	0	0	0
Solyc01T003137.1	0.674658	0.675353	0.788157	0.804454
Solyc01T003139.1	0.620293	0.617709	0.616205	0.702068
Solyc01T003143.1	0.298228	0.312955	0.317788	0.246689
Solyc01T003159.1	0.0184267	0.00913423	0.022499	0
Solyc01T003160.1	0.0350928	0.0412497	0.0133552	0.00757649
Solyc01T003161.1	0	0	0.0214647	0
Solyc01T003164.1	0.0444765	0.0438184	0.0602607	0.0566618
Solyc01T003174.1	0	0	0	0
Solyc01T003176.1	0.592974	0.61285	0.255497	0.180459
Solyc01T003182.1	0.786018	0.797922	0.734717	0.876876
Solyc01T003187.1	0	0	0	0
Solyc01T003193.7	0.0687237	0.0762846	0	0
Solyc01T003196.1	0	0	0	0
Solyc01T003198.2	0.149921	0.168314	0.124009	0.165032
Solyc01T003200.1	0.203094	0.200467	0.184355	0.134972
Solyc01T003201.1	0.451226	0.421552	0.46671	0.504508
Solyc01T003202.1	0.498889	0.489643	0.4762	0.516917
Solyc01T003207.1	0.133833	0.135801	0.147238	0.111136
Solyc01T003208.1	0.414161	0.410309	0.394033	0.425125
Solyc01T003212.1	0.162081	0.149937	0.213546	0.273057
Solyc01T003215.1	0.068249	0.0728208	0.109358	0.116607
Solyc01T003217.1	0.391103	0.377107	0.478353	0.582528
Solyc01T003218.1	0.358702	0.333989	0.45721	0.47357
Solyc01T003219.1	0.0690947	0.0679553	0.164223	0.216642
Solyc01T003225.1	0.0453924	0.0466909	0.0262851	0
Solyc01T003226.1	0.401871	0.419899	0.406776	0.411747
Solyc01T003229.1	0.248309	0.253796	0.168356	0.115907
Solyc01T003230.2	0.240483	0.212397	0.248493	0.262835
Solyc01T003232.1	0.872842	0.886976	0.758094	0.846671
Solyc01T003233.1	0.222334	0.21886	0.22638	0.227264
Solyc01T003236.1	0.418141	0.396495	0.341211	0.391894
Solyc01T003240.1	0.152798	0.115762	0.502155	0.655951
Solyc01T003241.1	0.441416	0.462097	0.459623	0.548675
Solyc01T003249.2	0.0849759	0.0866228	0.0395062	0
Solyc01T003251.1	0.164078	0.153478	0.416531	0.403747
Solyc01T003252.1	0.324067	0.323118	0.466923	0.560026
Solyc01T003254.1	0.365666	0.372521	0.288661	0.332967
Solyc01T003260.1	0.179489	0.172997	0.260101	0.288363
Solyc01T003263.1	0.101618	0.111343	0.0841448	0.125095
Solyc01T003265.6	0.426905	0.438503	0.356917	0.438599
Solyc01T003268.1	0.0199667	0.0217858	0	0.0303661
Solyc01T003270.1	0.590619	0.608248	0.542953	0.653925
Solyc01T003274.1	0.276397	0.267649	0.441318	0.533707
Solyc01T003278.1	0.0635951	0.0612487	0.0809001	0.0891633
Solyc01T003279.1	0.128536	0.0946195	0.209855	0.299352
PRAM_15758.1.p1	0.322138	0.317008	0.405362	0.428839
PRAM_15763.1.p1	0	0	0	0
Solyc01T003287.1	0	0	0.0239783	0.0108518
Solyc01T003289.1	0	0	0	0
Solyc01T003293.1	0.455041	0.447192	0.56463	0.720619
Solyc01T003294.1	0.00672549	0.00431246	0.0244063	0.0348358
Solyc01T003300.1	0.356975	0.326007	0.474408	0.595414
Solyc01T003302.1	0.173371	0.179265	0.296742	0.34895
Solyc01T003306.1	0.0419669	0.0481409	0.045558	0.0429673
Solyc01T003307.1	0.33794	0.333356	0.337815	0.405177
Solyc01T003313.1	0.0973561	0.106399	0.110229	0.125103
Solyc01T003316.1	0	0	0.0608965	0.0187776
Solyc01T003318.1	0.276119	0.28838	0.271636	0.328068
Solyc01T003319.1	0.269345	0.247078	0.342104	0.474023
Solyc01T003334.1	0.0993905	0.07745	0.235154	0.247125
Solyc01T003335.1	0.0323694	0.0327094	0.227457	0.257721
Solyc01T003340.1	0.00635562	0	0.0248466	0
Solyc01T003346.1	0.0133968	0.00868391	0.137968	0.152546
Solyc01T003349.1	0.0549728	0.0643957	0.024839	0.010098
Solyc01T003358.1	0.113201	0.121209	0.209793	0.265694
Solyc01T003364.1	0.131126	0.110752	0.196498	0.275101
Solyc01T003368.1	0.446164	0.46839	0.40956	0.494333
Solyc01T003369.1	0.268755	0.284244	0.26722	0.31398
Solyc01T003372.1	0.165561	0.168395	0.205324	0.23655
Solyc01T003374.1	0.0414576	0.0365212	0.15973	0.209891
Solyc01T003377.1	0.404865	0.394483	0.446043	0.551254
Solyc01T003378.1	0.562151	0.535302	0.485678	0.560466
Solyc01T003381.1	0.316318	0.324009	0.291547	0.390925
Solyc01T003382.1	0.268538	0.264492	0.202724	0.263727
Solyc01T003394.1	0	0	0	0
Solyc01T003399.1	0.00406041	0.000460241	0.090439	0.0604748
Solyc01T003401.1	0.0747299	0.0806551	0.0957332	0.110767
Solyc01T003403.1	0.312048	0.302714	0.389092	0.469645
Solyc01T003405.1	0.613531	0.611768	0.643154	0.80403
Solyc01T003406.1	0.699726	0.621713	0.823001	0.893893
Solyc01T003409.1	0.0456292	0.0364502	0.153613	0.203293
Solyc01T003411.1	0.0753375	0.076765	0.0975151	0.121298
Solyc01T003412.2	0.0461645	0.0371074	0.15061	0.109287
Solyc01T003415.1	0.253394	0.228332	0.337086	0.349501
Solyc01T003418.1	0.161432	0.164428	0.321635	0.314055
Solyc01T003420.1	0.454476	0.407314	0.672916	0.640203
Solyc01T003421.2	0.145673	0.135943	0.310894	0.315882
Solyc01T003425.1	0.331835	0.342059	0.339382	0.401788
Solyc01T003426.1	0.0582672	0.0592886	0.0457667	0.0242222
Solyc01T003427.1	0.191034	0.20046	0.0998115	0.129735
Solyc01T003431.1	0.610045	0.561151	0.590934	0.658879
Solyc01T003433.1	0.477487	0.481355	0.446887	0.564882
Solyc01T003437.1	0.0155223	0.0186025	0	0
Solyc01T003448.1	0	0	0	0
Solyc01T003449.1	0.124508	0.120843	0.234923	0.26457
Solyc01T003451.2	0.0830605	0.0725982	0.186139	0.173295
Solyc01T003453.1	0.147023	0.149972	0.156448	0.166675
PRAM_15848.1.p1	0.0936231	0.0939129	0.105049	0.123884
Solyc01T003459.1	0.0777496	0.0906305	0	0
Solyc01T003462.1	0.0733529	0.078337	0.0127461	0.00322066
Solyc01T003464.1	0.178272	0.166586	0.260141	0.286027
Solyc01T003465.1	0.265322	0.262592	0.260561	0.297816
Solyc01T003472.1	0.198109	0.178219	0.191211	0.116218
Solyc01T003475.1	0.187567	0.194751	0.220785	0.348161
Solyc01T003476.1	0.123344	0.131799	0.126275	0.176202
Solyc01T003481.1	0.109084	0.104849	0.0886355	0.0827606
Solyc01T003488.1	0.506027	0.495522	0.552416	0.674747
Solyc01T003490.2	0.421026	0.396995	0.523941	0.49423
Solyc01T003494.1	0.515603	0.532388	0.485047	0.61546
Solyc01T003502.1	0.723063	0.714217	0.771087	0.956377
Solyc01T003513.1	0.174506	0.13301	0.330021	0.456993
Solyc01T003516.2	0	0	0.212252	0.267178
Solyc01T003519.1	0.18452	0.198017	0.201981	0.211238
Solyc01T003523.3	0.0815438	0.0843552	0.122382	0.132959
Solyc01T003526.1	0.160553	0.152616	0.268999	0.335292
Solyc01T003529.1	0.26459	0.271037	0.24081	0.279876
Solyc01T003530.1	0.331878	0.331234	0.410227	0.498863
Solyc01T003533.1	0.00342797	0.00499277	0	0.00604283
Solyc01T003534.1	0.206985	0.210281	0.332319	0.342362
Solyc01T003537.1	0.60206	0.589419	0.590402	0.687737
Solyc01T003538.1	0.183511	0.163433	0.26991	0.335284
Solyc01T003540.5	0.0102099	0.00813488	0.230054	0.224782
Solyc01T003546.1	0.0132497	0.014726	0	0
Solyc01T003548.4	0	0	0	0
Solyc01T003549.1	0.615577	0.607384	0.708499	0.827247
Solyc01T003553.1	0.277777	0.294576	0.30965	0.448613
Solyc01T003557.1	0.0535037	0.0519504	0.0819675	0.0568375
Solyc01T003565.1	0.177782	0.190213	0.270212	0.26498
Solyc01T003572.1	0	0	0.0436794	0.0456952
Solyc01T003576.3	0.373929	0.387497	0.427842	0.492441
Solyc01T003577.2	0.0481642	0.0397135	0.152863	0.157867
Solyc01T003583.1	0.433011	0.421049	0.487404	0.518163
Solyc01T003584.1	0	0	0.0145254	0.0188337
Solyc01T003585.1	0.115136	0.111973	0.0873805	0.056918
Solyc01T003587.1	0.180526	0.178565	0.242439	0.27135
Solyc01T003588.2	0	0	0	0
Solyc01T003590.1	0.74787	0.661509	0.923511	0.979797
Solyc01T003591.1	0.0353472	0.0364976	0.0760951	0.110508
Solyc01T003592.1	0.342416	0.359604	0.352879	0.371274
Solyc01T003596.1	0.612999	0.626784	0.611322	0.727554
Solyc01T003600.1	0.666887	0.686047	0.663763	0.697295
Solyc01T003601.2	0.413018	0.400322	0.522879	0.615535
Solyc01T003603.1	0.645465	0.671627	0.64241	0.746407
Solyc01T003604.1	0.341176	0.344885	0.318453	0.404347
Solyc01T003606.1	0.0180196	0.0148734	0	0.0179785
Solyc01T003607.1	0.0273532	0.0284953	0	0
Solyc01T003608.1	0.0331631	0.0338742	0.0403785	0.0578879
Solyc01T003612.1	0.50591	0.478885	0.633852	0.678648
Solyc01T003619.1	0.174208	0.170486	0.286848	0.36744
Solyc01T003621.1	0.0320688	0.036362	0.0027326	0
Solyc01T003622.1	0.297484	0.281401	0.530372	0.674445
Solyc01T003623.1	0.450775	0.453101	0.415369	0.456398
Solyc01T003625.1	0.455869	0.472638	0.339811	0.384614
Solyc01T003640.1	0	0	0	0
Solyc01T003647.1	0.197056	0.15796	0.387806	0.538207
Solyc01T003648.1	0.0283109	0.0345511	0.0196677	0
Solyc01T003650.2	0.536616	0.542755	0.593486	0.738151
Solyc01T003658.1	0	0	0	0.0216006
Solyc01T003663.1	0.0143947	0.0171264	0.00130881	0
Solyc01T003670.1	0.0309378	0.0313155	0.0431478	0.0400168
Solyc01T003673.1	0.166639	0.11056	0.330454	0.400321
Solyc01T003674.1	0.0847203	0.0960859	0.249084	0.317126
Solyc01T003676.1	0.318339	0.327817	0.344985	0.425933
Solyc01T003678.3	0.474713	0.478573	0.540579	0.630499
Solyc01T003679.1	0.116396	0.117798	0.104164	0.111238
Solyc01T003688.3	0.160814	0.15501	0.218852	0.250495
Solyc01T003689.1	0.0542602	0.0477041	0.100363	0.0800202
Solyc01T003696.1	0.0887891	0.0987786	0.0546842	0.0274489
Solyc01T003701.1	0.105506	0.111533	0.0187176	0.0215644
Solyc01T003705.1	0.0003072	0.00608622	0.0163965	0.00769362
Solyc01T003711.1	0	0	0	0
Solyc01T003714.1	0.23758	0.223623	0.207783	0.188214
Solyc01T003716.1	0.122394	0.125938	0.112611	0.115021
Solyc01T003726.1	0.0633627	0.0649371	0.0863222	0.104189
Solyc01T003739.1	0	0	0	0
Solyc01T003740.1	0.172617	0.140953	0.328657	0.387892
Solyc01T003742.1	0.37543	0.36211	0.521555	0.564613
Solyc01T003746.1	0.145198	0.142255	0.0797778	0.0958538
Solyc01T003747.1	0.0693904	0.0795484	0.000624646	0
Solyc01T003749.1	0.0548273	0.0611438	0.00825022	0
Solyc01T003750.1	0.464613	0.470452	0.533221	0.674013
Solyc01T003752.1	0.0785796	0.0796528	0.0865398	0.148285
Solyc01T003754.1	0	0	0.0241189	0.058745
Solyc01T003756.1	0.246696	0.251811	0.214638	0.275211
Solyc01T003757.1	0	0	0	0
Solyc01T003759.1	0.261863	0.258511	0.27868	0.369522
Solyc01T003760.4	0	0	0	0
Solyc01T003761.1	0	0	0	0
Solyc01T003762.2	0.364568	0.374456	0.373186	0.509642
Solyc01T003764.1	0.422518	0.413639	0.586218	0.670701
Solyc01T003767.1	0.152857	0.146219	0.160558	0.18371
Solyc01T003768.1	0.403245	0.408694	0.461379	0.608576
Solyc01T003773.1	0.0206694	0.019824	0	0
Solyc01T003777.1	0.0621464	0.0664585	0.0752628	0.0909718
Solyc01T003778.1	0.108295	0.100324	0.102744	0.113928
Solyc01T003779.1	0.218327	0.239958	0.124251	0.112916
Solyc01T003788.1	0.283114	0.283033	0.332752	0.279481
Solyc01T003800.1	0.161443	0.163719	0.33294	0.42659
Solyc01T003807.1	0.1582	0.165398	0.107633	0.113084
Solyc01T003809.1	0.877611	0.895221	0.791882	0.864698
Solyc01T003810.1	0.751479	0.756558	0.740676	0.875235
Solyc01T003813.1	0.812194	0.82325	0.758522	0.889961
Solyc01T003815.1	0.0552064	0.0566	0.0792453	0.0919904
Solyc01T003818.1	0.0489684	0.0539532	0.0724741	0.0901071
Solyc01T003823.1	0.515914	0.489974	0.596126	0.624207
Solyc01T003827.1	0.00415756	0.00433731	0	0
Solyc01T003828.1	0.348646	0.358311	0.373858	0.447592
Solyc01T003829.1	0.0668124	0.0745046	0	0
Solyc01T003830.1	0.171743	0.183039	0.137816	0.230386
Solyc01T003831.1	0.338388	0.338492	0.313414	0.435399
Solyc01T003832.1	0.161167	0.159826	0.315802	0.347729
Solyc01T003836.1	0	0	0	0
Solyc01T003842.1	0.032564	0.031443	0.0122433	0.0117508
Solyc01T003844.1	0.291503	0.299039	0.515823	0.552933
Solyc01T003845.1	0.20551	0.209599	0.251434	0.262468
[truncated: 4,377 more rows]
