# Supplementary material for: Graph pangenome captures missing heritability and empowers tomato breeding
Source: Nature. 2022 Jun 8;606(7914):527–34. doi: 10.1038/s41586-022-04808-9 (PMC9200638; doi:10.1038/s41586-022-04808-9)
Supplement: Supplementary file 10 — Source Data Extended Data Fig. 7 [file 41586_2022_4808_MOESM10_ESM.xlsx]

## Sheet: Extend Fig7a
Extended Data Fig. 7a Comparison of heritability estimated from leading significant variants (if present) and all genetic variants in the cis regions (within 50 kb upstream and downstream of a gene) for all expressed genes
ID	h2	type
Solyc05T002397.1	0.136945	cis_gwas
Solyc05T002398.1	0	cis_gwas
Solyc05T002399.1	0	cis_gwas
Solyc05T002400.1	0	cis_gwas
Solyc05T002402.1	0	cis_gwas
Solyc05T002403.1	0	cis_gwas
Solyc05T002404.1	0	cis_gwas
Solyc05T002405.1	0.180312	cis_gwas
Solyc05T002408.1	0	cis_gwas
Solyc05T002409.1	0	cis_gwas
Solyc_TS166_04T000858.1	0.0817213	cis_gwas
Solyc05T002410.1	0	cis_gwas
Solyc05T002411.1	0.209414	cis_gwas
Solyc05T002413.1	0	cis_gwas
Solyc05T002414.1	0	cis_gwas
Solyc05T002415.1	0	cis_gwas
Solyc05T002416.1	0	cis_gwas
Solyc05T002417.1	0	cis_gwas
Solyc05T002418.2	0	cis_gwas
Solyc05T002419.1	0	cis_gwas
Solyc05T002421.1	0	cis_gwas
Solyc_TS166_04T001044.1	0.131854	cis_gwas
Solyc05T002422.1	0	cis_gwas
Solyc05T002424.1	0.0807319	cis_gwas
Solyc05T002425.1	0	cis_gwas
Solyc05T002426.1	0	cis_gwas
Solyc05T002427.1	0.0345316	cis_gwas
Solyc05T002431.2	0	cis_gwas
Solyc05T002432.2	0	cis_gwas
Solyc05T002436.1	0	cis_gwas
Solyc05T002437.1	0	cis_gwas
Solyc05T002438.1	0	cis_gwas
Solyc_TS166_04T001309.1	0	cis_gwas
Solyc05T002439.1	0.0334813	cis_gwas
Solyc05T002440.1	0	cis_gwas
Solyc05T002441.1	0	cis_gwas
Solyc05T002443.2	0	cis_gwas
Solyc05T002444.1	0	cis_gwas
Solyc05T002445.1	0	cis_gwas
Solyc05T002446.1	0.0995977	cis_gwas
Solyc05T002448.1	0	cis_gwas
Solyc05T002449.1	0	cis_gwas
Solyc05T002450.1	0	cis_gwas
Solyc_TS166_05T001195.1	0.0582231	cis_gwas
Solyc05T002452.1	0	cis_gwas
Solyc05T002453.1	0	cis_gwas
Solyc05T002456.2	0	cis_gwas
Solyc05T002457.1	0	cis_gwas
Solyc05T002459.1	0.0772429	cis_gwas
Solyc05T002460.1	0	cis_gwas
Solyc05T002462.1	0	cis_gwas
Solyc05T002463.1	0	cis_gwas
Solyc05T002467.1	0	cis_gwas
Solyc05T002468.1	0	cis_gwas
Solyc_TS166_06T001633.1	0	cis_gwas
Solyc05T002469.1	0	cis_gwas
Solyc05T002471.1	0	cis_gwas
Solyc05T002474.1	0	cis_gwas
Solyc05T002476.1	0	cis_gwas
Solyc05T002477.1	0	cis_gwas
Solyc05T002481.1	0.125918	cis_gwas
Solyc05T002482.1	0	cis_gwas
Solyc05T002483.1	0	cis_gwas
Solyc05T002486.1	0	cis_gwas
Solyc05T002490.1	0	cis_gwas
Solyc_TS166_08T001142.1	0	cis_gwas
Solyc05T002492.2	0	cis_gwas
Solyc05T002493.1	0.0589628	cis_gwas
Solyc05T002494.1	0	cis_gwas
Solyc05T002496.1	0.1821	cis_gwas
Solyc05T002497.1	0	cis_gwas
Solyc05T002498.1	0	cis_gwas
Solyc05T002500.1	0.0369184	cis_gwas
Solyc05T002501.1	0	cis_gwas
Solyc05T002502.1	0	cis_gwas
Solyc05T002503.1	0	cis_gwas
Solyc_TS166_09T002279.1	0	cis_gwas
Solyc05T002504.1	0	cis_gwas
Solyc05T002506.1	0	cis_gwas
Solyc05T002507.1	0	cis_gwas
Solyc05T002508.1	0	cis_gwas
Solyc05T002509.1	0	cis_gwas
Solyc05T002512.1	0	cis_gwas
Solyc05T002513.1	0	cis_gwas
Solyc05T002514.1	0	cis_gwas
Solyc05T002515.1	0	cis_gwas
Solyc05T002516.3	0.0674757	cis_gwas
Solyc_TS166_10T000862.1	0	cis_gwas
Solyc05T002520.1	0.0562796	cis_gwas
Solyc05T002523.1	0	cis_gwas
Solyc05T002524.1	0	cis_gwas
Solyc05T002525.1	0	cis_gwas
Solyc05T002526.1	0	cis_gwas
Solyc05T002527.1	0	cis_gwas
Solyc05T002529.1	0	cis_gwas
Solyc05T002531.1	0	cis_gwas
Solyc05T002532.1	0	cis_gwas
Solyc05T002534.1	0	cis_gwas
Solyc_TS171_00T000034.2	0.0471797	cis_gwas
Solyc05T002535.1	0	cis_gwas
Solyc05T002536.1	0	cis_gwas
Solyc05T002537.1	0	cis_gwas
Solyc05T002538.1	0	cis_gwas
Solyc05T002539.1	0	cis_gwas
Solyc05T002540.1	0	cis_gwas
Solyc05T002541.1	0	cis_gwas
Solyc05T002542.1	0	cis_gwas
Solyc05T002543.1	0	cis_gwas
Solyc05T002544.1	0	cis_gwas
Solyc_TS171_01T000882.1	0	cis_gwas
Solyc_cer_BGV007931_11T001535.1	0	cis_gwas
Solyc05T002548.1	0.0542158	cis_gwas
Solyc05T002550.2	0	cis_gwas
Solyc05T002551.1	0.066084	cis_gwas
Solyc05T002552.1	0	cis_gwas
Solyc05T002555.1	0	cis_gwas
Solyc05T002556.1	0	cis_gwas
Solyc05T002557.1	0	cis_gwas
Solyc05T002558.1	0.0947472	cis_gwas
Solyc05T002559.1	0	cis_gwas
Solyc05T002560.1	0	cis_gwas
Solyc_TS171_01T003341.1	0	cis_gwas
Solyc05T002561.1	0	cis_gwas
Solyc05T002562.1	0	cis_gwas
Solyc05T002564.2	0	cis_gwas
Solyc05T002565.1	0	cis_gwas
Solyc05T002566.1	0	cis_gwas
Solyc05T002568.1	0	cis_gwas
Solyc05T002569.1	0	cis_gwas
Solyc05T002570.2	0	cis_gwas
Solyc05T002571.1	0	cis_gwas
Solyc05T002572.1	0	cis_gwas
Solyc_TS171_02T001814.1	0	cis_gwas
Solyc05T002573.1	0	cis_gwas
Solyc05T002574.1	0	cis_gwas
Solyc05T002575.3	0	cis_gwas
Solyc05T002576.1	0	cis_gwas
Solyc05T002577.1	0	cis_gwas
Solyc05T002578.1	0	cis_gwas
Solyc05T002579.1	0	cis_gwas
Solyc05T002580.1	0	cis_gwas
Solyc05T002581.1	0	cis_gwas
Solyc05T002583.1	0	cis_gwas
Solyc_TS171_03T001041.1	0	cis_gwas
Solyc05T002586.2	0	cis_gwas
Solyc05T002587.1	0	cis_gwas
Solyc05T002588.1	0.122914	cis_gwas
Solyc05T002589.1	0	cis_gwas
Solyc05T002590.1	0	cis_gwas
Solyc05T002592.1	0.0524038	cis_gwas
Solyc05T002593.1	0	cis_gwas
Solyc05T002595.1	0	cis_gwas
Solyc05T002596.1	0	cis_gwas
Solyc05T002597.1	0.0585812	cis_gwas
Solyc_TS171_04T001570.1	0	cis_gwas
Solyc05T002599.1	0	cis_gwas
Solyc05T002601.1	0	cis_gwas
Solyc05T002603.1	0	cis_gwas
Solyc05T002604.1	0	cis_gwas
Solyc05T002607.1	0	cis_gwas
Solyc05T002608.1	0	cis_gwas
Solyc05T002610.1	0	cis_gwas
Solyc05T002611.1	0	cis_gwas
Solyc05T002612.1	0	cis_gwas
Solyc05T002613.1	0	cis_gwas
Solyc_TS171_04T001574.1	0.0302286	cis_gwas
Solyc05T002614.3	0	cis_gwas
Solyc05T002615.1	0	cis_gwas
Solyc05T002616.1	0	cis_gwas
Solyc05T002617.3	0.0803012	cis_gwas
Solyc05T002619.1	0	cis_gwas
Solyc05T002620.1	0	cis_gwas
Solyc05T002622.1	0	cis_gwas
Solyc05T002623.1	0	cis_gwas
Solyc05T002624.1	0	cis_gwas
Solyc05T002625.1	0	cis_gwas
Solyc05T002626.1	0	cis_gwas
Solyc05T002628.1	0	cis_gwas
Solyc05T002632.1	0	cis_gwas
Solyc05T002637.1	0	cis_gwas
Solyc05T002639.1	0	cis_gwas
Solyc05T002640.1	0	cis_gwas
Solyc05T002641.1	0	cis_gwas
Solyc05T002642.1	0	cis_gwas
Solyc05T002644.1	0	cis_gwas
Solyc05T002646.1	0.0288373	cis_gwas
Solyc_TS171_04T001624.1	0.0835262	cis_gwas
Solyc05T002647.1	0	cis_gwas
Solyc05T002649.1	0	cis_gwas
Solyc05T002654.1	0	cis_gwas
Solyc05T002655.3	0	cis_gwas
Solyc05T002656.1	0	cis_gwas
Solyc05T002657.1	0	cis_gwas
Solyc05T002658.1	0	cis_gwas
Solyc05T002659.1	0	cis_gwas
Solyc05T002661.1	0	cis_gwas
Solyc05T002662.2	0	cis_gwas
Solyc_TS171_05T000125.1	0	cis_gwas
Solyc05T002663.1	0	cis_gwas
Solyc05T002664.2	0	cis_gwas
Solyc05T002666.1	0	cis_gwas
Solyc05T002669.1	0	cis_gwas
Solyc05T002670.1	0	cis_gwas
Solyc05T002672.1	0	cis_gwas
Solyc05T002678.1	0	cis_gwas
Solyc05T002679.1	0	cis_gwas
Solyc05T002680.1	0	cis_gwas
Solyc05T002681.1	0.0598511	cis_gwas
Solyc_TS171_05T000972.1	0	cis_gwas
Solyc05T002682.1	0	cis_gwas
Solyc05T002686.1	0	cis_gwas
Solyc05T002690.1	0	cis_gwas
Solyc05T002691.1	0	cis_gwas
Solyc05T002692.1	0	cis_gwas
Solyc05T002693.1	0	cis_gwas
Solyc05T002694.1	0	cis_gwas
Solyc05T002695.1	0	cis_gwas
Solyc05T002697.1	0	cis_gwas
Solyc05T002698.1	0	cis_gwas
Solyc_TS171_05T001402.1	0	cis_gwas
Solyc_cer_BGV007931_12T001315.1	0	cis_gwas
Solyc05T002699.1	0	cis_gwas
Solyc05T002701.1	0	cis_gwas
Solyc05T002702.1	0	cis_gwas
Solyc05T002703.1	0	cis_gwas
Solyc05T002705.1	0	cis_gwas
Solyc05T002707.4	0	cis_gwas
Solyc05T002710.1	0	cis_gwas
Solyc05T002712.1	0	cis_gwas
Solyc05T002713.1	0	cis_gwas
Solyc05T002714.1	0	cis_gwas
Solyc_TS171_05T001776.1	0.0512395	cis_gwas
Solyc05T002715.1	0	cis_gwas
Solyc05T002716.1	0	cis_gwas
Solyc05T002719.1	0	cis_gwas
Solyc05T002721.1	0	cis_gwas
Solyc05T002722.1	0	cis_gwas
Solyc05T002723.1	0	cis_gwas
Solyc05T002724.1	0	cis_gwas
Solyc05T002725.1	0	cis_gwas
Solyc05T002727.1	0	cis_gwas
Solyc05T002728.1	0	cis_gwas
Solyc_TS171_06T000212.1	0.1549	cis_gwas
Solyc05T002729.2	0	cis_gwas
Solyc05T002730.1	0	cis_gwas
Solyc05T002731.1	0	cis_gwas
Solyc05T002732.1	0	cis_gwas
Solyc05T002733.1	0	cis_gwas
Solyc05T002734.1	0	cis_gwas
Solyc05T002735.1	0	cis_gwas
Solyc05T002736.1	0	cis_gwas
Solyc05T002737.1	0	cis_gwas
Solyc05T002738.1	0	cis_gwas
Solyc_TS171_07T000971.1	0	cis_gwas
Solyc05T002739.1	0	cis_gwas
Solyc05T002740.2	0	cis_gwas
Solyc05T002741.1	0	cis_gwas
Solyc05T002742.1	0	cis_gwas
Solyc05T002743.3	0	cis_gwas
Solyc05T002744.1	0	cis_gwas
Solyc05T002745.1	0	cis_gwas
Solyc05T002746.2	0	cis_gwas
Solyc05T002748.1	0	cis_gwas
Solyc05T002750.1	0	cis_gwas
Solyc_TS171_07T001045.1	0	cis_gwas
Solyc05T002755.1	0	cis_gwas
Solyc05T002759.1	0	cis_gwas
Solyc05T002760.1	0	cis_gwas
Solyc05T002762.1	0	cis_gwas
Solyc05T002763.3	0	cis_gwas
Solyc05T002764.1	0	cis_gwas
Solyc05T002765.1	0	cis_gwas
Solyc05T002767.1	0	cis_gwas
Solyc05T002768.1	0	cis_gwas
Solyc05T002769.1	0	cis_gwas
Solyc_TS171_07T002155.1	0.095001	cis_gwas
Solyc05T002770.3	0	cis_gwas
Solyc06T000003.1	0	cis_gwas
Solyc06T000004.1	0	cis_gwas
Solyc06T000006.1	0	cis_gwas
Solyc06T000009.1	0.033207	cis_gwas
Solyc06T000012.2	0	cis_gwas
Solyc06T000013.1	0	cis_gwas
Solyc06T000014.1	0	cis_gwas
Solyc06T000015.1	0	cis_gwas
Solyc06T000017.1	0	cis_gwas
Solyc_TS171_08T000663.1	0	cis_gwas
Solyc06T000018.1	0	cis_gwas
Solyc06T000019.1	0	cis_gwas
Solyc06T000021.1	0	cis_gwas
Solyc06T000022.1	0	cis_gwas
Solyc06T000024.1	0	cis_gwas
Solyc06T000025.1	0	cis_gwas
Solyc06T000026.2	0	cis_gwas
Solyc06T000028.1	0	cis_gwas
Solyc06T000029.1	0	cis_gwas
Solyc06T000032.2	0.0212166	cis_gwas
Solyc_TS171_08T000666.1	0	cis_gwas
Solyc06T000033.1	0	cis_gwas
Solyc06T000034.2	0	cis_gwas
Solyc06T000035.1	0	cis_gwas
Solyc06T000037.1	0	cis_gwas
Solyc06T000039.1	0.037196	cis_gwas
Solyc06T000040.1	0	cis_gwas
Solyc06T000041.1	0	cis_gwas
Solyc06T000042.1	0	cis_gwas
Solyc06T000043.1	0	cis_gwas
Solyc06T000044.1	0	cis_gwas
Solyc_TS171_08T001083.1	0	cis_gwas
Solyc06T000045.1	0	cis_gwas
Solyc06T000046.1	0	cis_gwas
Solyc06T000048.1	0	cis_gwas
Solyc06T000049.1	0	cis_gwas
Solyc06T000052.1	0.0566857	cis_gwas
Solyc06T000053.1	0	cis_gwas
Solyc06T000055.2	0	cis_gwas
Solyc06T000056.1	0	cis_gwas
Solyc06T000059.1	0	cis_gwas
Solyc06T000060.1	0	cis_gwas
Solyc_TS171_09T001251.1	0	cis_gwas
Solyc06T000061.1	0	cis_gwas
Solyc06T000062.1	0	cis_gwas
Solyc06T000063.1	0	cis_gwas
Solyc06T000064.1	0	cis_gwas
Solyc06T000066.1	0.0428593	cis_gwas
Solyc06T000067.1	0	cis_gwas
Solyc06T000068.1	0	cis_gwas
Solyc06T000071.1	0	cis_gwas
Solyc06T000072.1	0	cis_gwas
Solyc06T000074.1	0	cis_gwas
Solyc_TS171_12T001089.1	0	cis_gwas
Solyc_cer_BGV007989_01T001071.1	0	cis_gwas
Solyc06T000075.1	0.0469352	cis_gwas
Solyc06T000076.1	0.0353818	cis_gwas
Solyc06T000078.1	0	cis_gwas
Solyc06T000079.1	0	cis_gwas
Solyc06T000080.1	0	cis_gwas
Solyc06T000081.1	0	cis_gwas
Solyc06T000083.1	0.332075	cis_gwas
Solyc06T000089.1	0	cis_gwas
Solyc06T000090.1	0	cis_gwas
Solyc06T000091.1	0.0438142	cis_gwas
Solyc_TS171_12T001536.1	0.173006	cis_gwas
Solyc06T000092.1	0.0843611	cis_gwas
Solyc06T000094.1	0	cis_gwas
Solyc06T000096.1	0	cis_gwas
Solyc06T000103.1	0	cis_gwas
Solyc06T000104.1	0	cis_gwas
Solyc06T000106.1	0	cis_gwas
Solyc06T000107.1	0.0474774	cis_gwas
Solyc06T000109.1	0	cis_gwas
Solyc06T000110.3	0	cis_gwas
Solyc06T000111.1	0	cis_gwas
Solyc_TS185_01T000869.1	0.0301779	cis_gwas
Solyc06T000114.1	0	cis_gwas
Solyc06T000115.1	0	cis_gwas
Solyc06T000116.1	0	cis_gwas
Solyc06T000117.1	0	cis_gwas
Solyc06T000118.1	0	cis_gwas
Solyc06T000121.1	0	cis_gwas
Solyc06T000122.2	0.0259539	cis_gwas
Solyc06T000123.1	0	cis_gwas
Solyc06T000124.2	0	cis_gwas
Solyc06T000125.1	0	cis_gwas
Solyc_TS185_01T001341.1	0	cis_gwas
Solyc06T000126.1	0	cis_gwas
Solyc06T000127.1	0	cis_gwas
Solyc06T000128.1	0	cis_gwas
Solyc06T000129.1	0	cis_gwas
Solyc06T000130.1	0.0493708	cis_gwas
Solyc06T000132.1	0	cis_gwas
Solyc06T000138.1	0.0339876	cis_gwas
Solyc06T000139.1	0.0413893	cis_gwas
Solyc06T000140.1	0	cis_gwas
Solyc06T000141.1	0	cis_gwas
Solyc_TS185_01T001407.1	0	cis_gwas
Solyc06T000142.1	0	cis_gwas
Solyc06T000145.1	0	cis_gwas
Solyc06T000146.1	0	cis_gwas
Solyc06T000147.1	0.21683	cis_gwas
Solyc06T000148.1	0	cis_gwas
Solyc06T000149.1	0	cis_gwas
Solyc06T000150.1	0.0718353	cis_gwas
Solyc06T000151.1	0	cis_gwas
Solyc06T000152.1	0	cis_gwas
Solyc06T000153.1	0	cis_gwas
Solyc_TS185_01T001537.1	0	cis_gwas
Solyc06T000154.1	0	cis_gwas
Solyc06T000157.1	0	cis_gwas
Solyc06T000158.1	0	cis_gwas
Solyc06T000160.1	0.076872	cis_gwas
Solyc06T000161.1	0	cis_gwas
Solyc06T000163.1	0	cis_gwas
Solyc06T000164.1	0	cis_gwas
Solyc06T000165.1	0	cis_gwas
Solyc06T000166.2	0	cis_gwas
Solyc06T000167.1	0	cis_gwas
Solyc_TS185_01T003966.1	0	cis_gwas
Solyc06T000168.1	0	cis_gwas
Solyc06T000169.1	0.048733	cis_gwas
Solyc06T000170.1	0	cis_gwas
Solyc06T000171.1	0	cis_gwas
Solyc06T000172.2	0	cis_gwas
Solyc06T000173.2	0	cis_gwas
Solyc06T000176.1	0	cis_gwas
Solyc06T000178.1	0	cis_gwas
Solyc06T000179.1	0	cis_gwas
Solyc06T000180.1	0	cis_gwas
Solyc_TS185_02T000580.1	0	cis_gwas
Solyc06T000182.1	0	cis_gwas
Solyc06T000183.1	0	cis_gwas
Solyc06T000184.1	0	cis_gwas
Solyc06T000185.1	0.0493608	cis_gwas
Solyc06T000186.1	0.0707965	cis_gwas
Solyc06T000187.1	0.0682184	cis_gwas
Solyc06T000188.1	0	cis_gwas
Solyc06T000189.1	0	cis_gwas
Solyc06T000192.1	0	cis_gwas
Solyc06T000193.1	0	cis_gwas
Solyc_TS185_02T001346.1	0	cis_gwas
Solyc06T000194.1	0	cis_gwas
Solyc06T000195.1	0.0656485	cis_gwas
Solyc06T000196.1	0	cis_gwas
Solyc06T000197.1	0	cis_gwas
Solyc06T000198.1	0	cis_gwas
Solyc06T000199.1	0.045176	cis_gwas
Solyc06T000200.1	0	cis_gwas
Solyc06T000201.1	0	cis_gwas
Solyc06T000202.1	0	cis_gwas
Solyc06T000203.1	0	cis_gwas
Solyc_TS185_02T001547.1	0	cis_gwas
Solyc06T000204.1	0	cis_gwas
Solyc06T000205.1	0	cis_gwas
Solyc06T000207.1	0	cis_gwas
Solyc06T000208.1	0	cis_gwas
Solyc06T000209.1	0.0575359	cis_gwas
Solyc06T000210.1	0.0159603	cis_gwas
Solyc06T000211.2	0.0347427	cis_gwas
Solyc06T000212.1	0	cis_gwas
Solyc06T000213.1	0.261183	cis_gwas
Solyc06T000214.1	0.0602869	cis_gwas
Solyc_TS185_02T002037.1	0	cis_gwas
Solyc_cer_BGV007989_01T003573.1	0	cis_gwas
Solyc06T000216.1	0	cis_gwas
Solyc06T000217.2	0	cis_gwas
Solyc06T000218.1	0	cis_gwas
Solyc06T000219.1	0	cis_gwas
Solyc06T000221.1	0	cis_gwas
Solyc06T000227.1	0.0899153	cis_gwas
Solyc06T000230.1	0	cis_gwas
Solyc06T000232.1	0	cis_gwas
Solyc06T000233.3	0	cis_gwas
Solyc06T000242.1	0	cis_gwas
Solyc_TS185_02T002242.1	0	cis_gwas
Solyc06T000243.1	0	cis_gwas
Solyc06T000244.1	0	cis_gwas
Solyc06T000251.1	0	cis_gwas
Solyc06T000252.1	0	cis_gwas
Solyc06T000255.1	0	cis_gwas
Solyc06T000256.1	0	cis_gwas
Solyc06T000257.1	0	cis_gwas
Solyc06T000261.1	0	cis_gwas
Solyc06T000262.1	0	cis_gwas
Solyc06T000265.1	0.0295154	cis_gwas
Solyc_TS185_02T002287.1	0	cis_gwas
Solyc06T000266.1	0.0785951	cis_gwas
Solyc06T000267.1	0	cis_gwas
Solyc06T000268.1	0	cis_gwas
Solyc06T000269.1	0	cis_gwas
Solyc06T000270.1	0	cis_gwas
Solyc06T000271.1	0.0510538	cis_gwas
Solyc06T000272.1	0.113019	cis_gwas
Solyc06T000274.1	0	cis_gwas
Solyc06T000275.1	0	cis_gwas
Solyc06T000279.1	0	cis_gwas
Solyc_TS185_02T002349.1	0	cis_gwas
Solyc06T000280.1	0	cis_gwas
Solyc06T000282.1	0	cis_gwas
Solyc06T000283.1	0	cis_gwas
Solyc06T000284.1	0	cis_gwas
Solyc06T000287.1	0	cis_gwas
Solyc06T000288.1	0.0253056	cis_gwas
Solyc06T000289.3	0	cis_gwas
Solyc06T000290.1	0	cis_gwas
Solyc06T000291.1	0.126222	cis_gwas
Solyc06T000292.1	0	cis_gwas
Solyc_TS185_02T002597.1	0	cis_gwas
Solyc06T000295.1	0	cis_gwas
Solyc06T000296.1	0.0482917	cis_gwas
Solyc06T000299.1	0.0664971	cis_gwas
Solyc06T000300.2	0	cis_gwas
Solyc06T000301.2	0	cis_gwas
Solyc06T000303.1	0	cis_gwas
Solyc06T000304.1	0	cis_gwas
Solyc06T000305.1	0.220441	cis_gwas
Solyc06T000306.1	0	cis_gwas
Solyc06T000307.1	0.0420079	cis_gwas
Solyc_TS185_02T002976.1	0	cis_gwas
Solyc06T000308.1	0	cis_gwas
Solyc06T000309.1	0	cis_gwas
Solyc06T000313.2	0	cis_gwas
Solyc06T000315.1	0	cis_gwas
Solyc06T000317.1	0.0479874	cis_gwas
Solyc06T000318.1	0	cis_gwas
Solyc06T000326.1	0	cis_gwas
Solyc06T000327.1	0	cis_gwas
Solyc06T000328.1	0	cis_gwas
Solyc06T000329.1	0	cis_gwas
Solyc_TS185_03T000435.1	0	cis_gwas
Solyc06T000332.1	0	cis_gwas
Solyc06T000334.1	0	cis_gwas
Solyc06T000337.1	0	cis_gwas
Solyc06T000338.1	0.0258234	cis_gwas
Solyc06T000339.1	0	cis_gwas
Solyc06T000342.1	0	cis_gwas
Solyc06T000343.1	0.0899493	cis_gwas
Solyc06T000346.1	0	cis_gwas
Solyc06T000350.1	0	cis_gwas
Solyc06T000360.1	0	cis_gwas
Solyc_TS185_03T000751.1	0	cis_gwas
Solyc06T000362.1	0	cis_gwas
Solyc06T000364.1	0	cis_gwas
Solyc06T000368.1	0	cis_gwas
Solyc06T000369.1	0	cis_gwas
Solyc06T000370.1	0	cis_gwas
Solyc06T000374.1	0	cis_gwas
Solyc06T000376.1	0	cis_gwas
Solyc06T000377.1	0	cis_gwas
Solyc06T000381.1	0	cis_gwas
Solyc06T000391.1	0	cis_gwas
Solyc_TS185_03T001566.1	0	cis_gwas
Solyc06T000393.1	0	cis_gwas
Solyc06T000394.1	0	cis_gwas
Solyc06T000395.1	0	cis_gwas
Solyc06T000399.1	0.0634402	cis_gwas
Solyc06T000400.1	0	cis_gwas
Solyc06T000404.1	0	cis_gwas
Solyc06T000407.1	0	cis_gwas
Solyc06T000411.1	0.109921	cis_gwas
Solyc06T000414.1	0.0415278	cis_gwas
Solyc06T000415.1	0	cis_gwas
Solyc_TS185_03T001710.1	0	cis_gwas
Solyc06T000416.1	0	cis_gwas
PRAM_61223.1.p1	0	cis_gwas
Solyc06T000427.1	0	cis_gwas
Solyc06T000432.1	0	cis_gwas
Solyc06T000433.6	0	cis_gwas
Solyc06T000442.1	0	cis_gwas
Solyc06T000453.1	0	cis_gwas
Solyc06T000474.1	0	cis_gwas
Solyc06T000479.1	0	cis_gwas
Solyc06T000483.1	0	cis_gwas
Solyc_TS185_03T002239.1	0	cis_gwas
Solyc_cer_BGV007989_02T000232.1	0	cis_gwas
Solyc06T000485.1	0	cis_gwas
Solyc06T000488.1	0	cis_gwas
Solyc06T000490.1	0	cis_gwas
Solyc06T000491.1	0	cis_gwas
Solyc06T000498.1	0.117847	cis_gwas
Solyc06T000506.1	0.0533728	cis_gwas
PRAM_62885.1.p1	0.110596	cis_gwas
Solyc06T000513.1	0	cis_gwas
Solyc06T000516.1	0	cis_gwas
Solyc06T000517.1	0	cis_gwas
Solyc_TS185_03T002355.1	0	cis_gwas
Solyc06T000518.1	0	cis_gwas
Solyc06T000525.1	0	cis_gwas
Solyc06T000532.1	0	cis_gwas
Solyc06T000534.1	0	cis_gwas
Solyc06T000535.1	0	cis_gwas
Solyc06T000539.1	0	cis_gwas
Solyc06T000540.1	0	cis_gwas
Solyc06T000542.1	0	cis_gwas
Solyc06T000547.1	0	cis_gwas
Solyc06T000550.1	0.0416572	cis_gwas
Solyc_TS185_04T000361.1	0.0618971	cis_gwas
Solyc06T000564.2	0	cis_gwas
Solyc06T000565.1	0	cis_gwas
Solyc06T000580.1	0	cis_gwas
Solyc06T000585.1	0	cis_gwas
Solyc06T000594.1	0.157815	cis_gwas
Solyc06T000600.1	0	cis_gwas
Solyc06T000601.1	0	cis_gwas
Solyc06T000603.1	0	cis_gwas
Solyc06T000604.1	0	cis_gwas
Solyc06T000605.1	0.0449576	cis_gwas
Solyc_TS185_04T000625.1	0	cis_gwas
Solyc06T000606.1	0	cis_gwas
Solyc06T000608.1	0	cis_gwas
Solyc06T000609.1	0.0294108	cis_gwas
Solyc06T000610.1	0.133718	cis_gwas
Solyc06T000614.1	0	cis_gwas
Solyc06T000615.1	0	cis_gwas
Solyc06T000620.1	0	cis_gwas
Solyc06T000621.1	0	cis_gwas
Solyc06T000623.1	0	cis_gwas
Solyc06T000624.1	0.128492	cis_gwas
Solyc_TS185_04T002827.1	0.0715292	cis_gwas
Solyc06T000627.1	0	cis_gwas
Solyc06T000637.1	0	cis_gwas
Solyc06T000639.1	0	cis_gwas
Solyc06T000648.1	0	cis_gwas
Solyc06T000651.1	0	cis_gwas
Solyc06T000652.1	0	cis_gwas
Solyc06T000653.1	0	cis_gwas
Solyc06T000655.1	0.0679697	cis_gwas
Solyc06T000656.1	0	cis_gwas
Solyc06T000658.1	0	cis_gwas
Solyc_TS185_05T000482.1	0	cis_gwas
Solyc06T000667.1	0.115123	cis_gwas
Solyc06T000668.1	0	cis_gwas
Solyc06T000670.1	0	cis_gwas
Solyc06T000673.1	0	cis_gwas
Solyc06T000674.1	0	cis_gwas
Solyc06T000685.1	0	cis_gwas
Solyc06T000686.1	0	cis_gwas
Solyc06T000687.1	0	cis_gwas
Solyc06T000688.1	0	cis_gwas
Solyc06T000690.1	0	cis_gwas
Solyc_TS185_06T001044.1	0.199973	cis_gwas
Solyc06T000691.1	0.051244	cis_gwas
Solyc06T000693.1	0.0488448	cis_gwas
Solyc06T000694.1	0.109689	cis_gwas
Solyc06T000695.1	0.0285458	cis_gwas
Solyc06T000697.1	0.0684723	cis_gwas
Solyc06T000698.1	0	cis_gwas
Solyc06T000700.1	0	cis_gwas
Solyc06T000701.1	0	cis_gwas
Solyc06T000703.1	0	cis_gwas
Solyc06T000704.1	0	cis_gwas
Solyc_TS185_06T002252.1	0	cis_gwas
Solyc06T000705.1	0	cis_gwas
Solyc06T000710.1	0.0636359	cis_gwas
Solyc06T000713.1	0	cis_gwas
Solyc06T000719.1	0	cis_gwas
Solyc06T000720.1	0	cis_gwas
Solyc06T000721.2	0	cis_gwas
Solyc06T000722.1	0	cis_gwas
Solyc06T000723.1	0	cis_gwas
Solyc06T000724.1	0	cis_gwas
Solyc06T000727.1	0	cis_gwas
Solyc_TS185_06T002344.1	0	cis_gwas
Solyc06T000728.1	0	cis_gwas
Solyc06T000729.1	0	cis_gwas
Solyc06T000732.1	0	cis_gwas
Solyc06T000733.1	0	cis_gwas
Solyc06T000734.1	0.0608053	cis_gwas
Solyc06T000735.1	0.0168892	cis_gwas
Solyc06T000739.1	0.0556813	cis_gwas
Solyc06T000740.1	0	cis_gwas
Solyc06T000747.1	0	cis_gwas
Solyc06T000753.1	0	cis_gwas
Solyc_TS185_08T000912.1	0	cis_gwas
Solyc06T000755.1	0	cis_gwas
Solyc06T000757.1	0	cis_gwas
Solyc06T000760.5	0.0515906	cis_gwas
Solyc06T000764.1	0	cis_gwas
Solyc06T000765.1	0	cis_gwas
Solyc06T000767.2	0.250827	cis_gwas
Solyc06T000770.1	0	cis_gwas
Solyc06T000780.1	0.0336055	cis_gwas
Solyc06T000786.3	0.105399	cis_gwas
Solyc06T000788.1	0	cis_gwas
Solyc_TS185_08T001115.1	0	cis_gwas
Solyc_cer_BGV007989_02T002727.1	0	cis_gwas
Solyc06T000795.2	0	cis_gwas
Solyc06T000807.1	0	cis_gwas
Solyc06T000808.1	0	cis_gwas
Solyc06T000811.1	0	cis_gwas
Solyc06T000812.2	0.0496182	cis_gwas
Solyc06T000813.1	0	cis_gwas
Solyc06T000814.1	0.036618	cis_gwas
Solyc06T000815.1	0	cis_gwas
Solyc06T000817.1	0	cis_gwas
Solyc06T000818.1	0	cis_gwas
Solyc_TS185_08T001533.1	0	cis_gwas
Solyc06T000820.1	0.0206928	cis_gwas
Solyc06T000822.1	0	cis_gwas
Solyc06T000824.1	0	cis_gwas
Solyc06T000825.3	0	cis_gwas
Solyc06T000826.1	0	cis_gwas
Solyc06T000829.1	0	cis_gwas
Solyc06T000832.1	0	cis_gwas
Solyc06T000838.1	0	cis_gwas
Solyc06T000839.1	0	cis_gwas
Solyc06T000841.1	0	cis_gwas
Solyc_TS185_08T002394.1	0	cis_gwas
Solyc06T000846.2	0	cis_gwas
Solyc06T000850.1	0	cis_gwas
Solyc06T000851.1	0	cis_gwas
Solyc06T000852.1	0	cis_gwas
Solyc06T000854.1	0	cis_gwas
Solyc06T000855.1	0	cis_gwas
Solyc06T000857.1	0	cis_gwas
Solyc06T000859.1	0	cis_gwas
Solyc06T000862.1	0	cis_gwas
Solyc06T000863.1	0	cis_gwas
Solyc_TS185_09T001403.1	0	cis_gwas
Solyc06T000864.2	0	cis_gwas
Solyc06T000865.1	0	cis_gwas
Solyc06T000866.1	0.0901606	cis_gwas
Solyc06T000867.1	0	cis_gwas
Solyc06T000872.2	0.0625354	cis_gwas
Solyc06T000873.1	0	cis_gwas
Solyc06T000874.1	0	cis_gwas
Solyc06T000877.1	0	cis_gwas
Solyc06T000878.1	0	cis_gwas
Solyc06T000879.1	0	cis_gwas
Solyc_TS185_09T001620.1	0	cis_gwas
Solyc06T000880.2	0	cis_gwas
Solyc06T000881.1	0	cis_gwas
Solyc06T000882.1	0	cis_gwas
Solyc06T000883.1	0	cis_gwas
Solyc06T000884.1	0	cis_gwas
Solyc06T000887.1	0	cis_gwas
Solyc06T000888.1	0	cis_gwas
Solyc06T000889.1	0	cis_gwas
Solyc06T000890.1	0	cis_gwas
Solyc06T000891.1	0	cis_gwas
Solyc_TS185_09T002646.1	0	cis_gwas
Solyc06T000892.1	0	cis_gwas
Solyc06T000893.1	0	cis_gwas
Solyc06T000894.4	0.0796855	cis_gwas
Solyc06T000895.1	0.0468428	cis_gwas
Solyc06T000896.1	0.0529317	cis_gwas
Solyc06T000897.1	0	cis_gwas
Solyc06T000901.1	0	cis_gwas
Solyc06T000909.1	0	cis_gwas
Solyc06T000910.1	0	cis_gwas
Solyc06T000911.1	0	cis_gwas
Solyc_TS185_10T000605.1	0	cis_gwas
Solyc06T000913.1	0	cis_gwas
Solyc06T000916.1	0.110608	cis_gwas
Solyc06T000917.1	0	cis_gwas
Solyc06T000918.2	0	cis_gwas
Solyc06T000920.1	0	cis_gwas
Solyc06T000921.1	0	cis_gwas
Solyc06T000928.1	0	cis_gwas
Solyc06T000929.1	0	cis_gwas
Solyc06T000930.2	0	cis_gwas
Solyc06T000931.1	0	cis_gwas
Solyc_TS185_10T001400.1	0	cis_gwas
Solyc06T000936.1	0	cis_gwas
Solyc06T000937.1	0	cis_gwas
Solyc06T000940.1	0	cis_gwas
Solyc06T000941.1	0	cis_gwas
Solyc06T000942.2	0	cis_gwas
Solyc06T000944.1	0	cis_gwas
Solyc06T000945.1	0	cis_gwas
Solyc06T000947.1	0	cis_gwas
Solyc06T000949.1	0	cis_gwas
Solyc06T000950.2	0.100983	cis_gwas
Solyc_TS185_11T001529.1	0	cis_gwas
Solyc06T000951.1	0	cis_gwas
Solyc06T000953.1	0	cis_gwas
Solyc06T000957.1	0	cis_gwas
Solyc06T000963.1	0	cis_gwas
Solyc06T000964.1	0	cis_gwas
Solyc06T000966.1	0	cis_gwas
Solyc06T000967.1	0	cis_gwas
Solyc06T000968.2	0	cis_gwas
Solyc06T000972.1	0	cis_gwas
Solyc06T000974.1	0	cis_gwas
Solyc_TS185_11T001637.1	0	cis_gwas
Solyc06T000975.1	0	cis_gwas
Solyc06T000979.1	0.277916	cis_gwas
Solyc06T000980.1	0	cis_gwas
Solyc06T000981.1	0	cis_gwas
Solyc06T000982.1	0	cis_gwas
Solyc06T000984.1	0	cis_gwas
Solyc06T000985.1	0	cis_gwas
Solyc06T000986.1	0	cis_gwas
Solyc06T000987.2	0	cis_gwas
Solyc06T000989.1	0	cis_gwas
Solyc_cer_BGV007989_03T000763.1	0	cis_gwas
Solyc06T000990.1	0	cis_gwas
Solyc06T000992.1	0.125933	cis_gwas
Solyc06T000995.1	0	cis_gwas
Solyc06T000997.1	0.18665	cis_gwas
Solyc06T000998.1	0.0341674	cis_gwas
Solyc06T000999.1	0	cis_gwas
Solyc06T001000.1	0	cis_gwas
Solyc06T001001.1	0	cis_gwas
Solyc06T001002.1	0	cis_gwas
Solyc06T001003.1	0	cis_gwas
Solyc_TS185_12T000132.1	0	cis_gwas
Solyc06T001007.4	0	cis_gwas
Solyc06T001008.1	0	cis_gwas
Solyc06T001010.1	0	cis_gwas
Solyc06T001013.1	0	cis_gwas
Solyc06T001014.1	0	cis_gwas
Solyc06T001019.3	0	cis_gwas
Solyc06T001020.1	0.0953658	cis_gwas
Solyc06T001021.1	0	cis_gwas
Solyc06T001022.1	0	cis_gwas
Solyc06T001023.1	0	cis_gwas
Solyc_TS185_12T002046.1	0	cis_gwas
Solyc06T001024.2	0	cis_gwas
Solyc06T001025.1	0	cis_gwas
Solyc06T001026.1	0	cis_gwas
Solyc06T001027.1	0	cis_gwas
Solyc06T001029.1	0	cis_gwas
Solyc06T001030.1	0	cis_gwas
Solyc06T001031.1	0	cis_gwas
Solyc06T001032.1	0	cis_gwas
Solyc06T001034.1	0	cis_gwas
Solyc06T001035.1	0	cis_gwas
Solyc_TS204_01T001673.1	0	cis_gwas
Solyc06T001036.1	0	cis_gwas
Solyc06T001037.5	0	cis_gwas
Solyc06T001040.1	0.158619	cis_gwas
Solyc06T001042.1	0	cis_gwas
Solyc06T001045.3	0	cis_gwas
Solyc06T001046.1	0	cis_gwas
Solyc06T001051.1	0	cis_gwas
Solyc06T001052.1	0	cis_gwas
Solyc06T001054.1	0	cis_gwas
Solyc06T001055.1	0	cis_gwas
Solyc_TS204_01T003046.1	0	cis_gwas
Solyc06T001056.1	0	cis_gwas
Solyc06T001057.1	0	cis_gwas
Solyc06T001058.1	0	cis_gwas
Solyc06T001059.1	0	cis_gwas
Solyc06T001061.1	0	cis_gwas
Solyc06T001068.1	0	cis_gwas
Solyc06T001069.1	0	cis_gwas
Solyc06T001071.2	0	cis_gwas
Solyc06T001072.1	0	cis_gwas
Solyc06T001073.1	0	cis_gwas
Solyc_TS204_02T002627.1	0	cis_gwas
Solyc06T001074.1	0	cis_gwas
Solyc06T001075.1	0.0284188	cis_gwas
Solyc06T001076.1	0	cis_gwas
Solyc06T001077.1	0.0988515	cis_gwas
Solyc06T001079.1	0	cis_gwas
Solyc06T001083.1	0	cis_gwas
Solyc06T001084.1	0	cis_gwas
Solyc06T001085.1	0	cis_gwas
Solyc06T001086.1	0	cis_gwas
Solyc06T001087.1	0	cis_gwas
Solyc_TS204_03T000982.1	0	cis_gwas
Solyc06T001088.1	0	cis_gwas
Solyc06T001089.1	0	cis_gwas
Solyc06T001090.1	0	cis_gwas
Solyc06T001091.1	0	cis_gwas
Solyc06T001092.1	0	cis_gwas
Solyc06T001093.1	0	cis_gwas
Solyc06T001094.1	0	cis_gwas
Solyc06T001095.1	0	cis_gwas
Solyc06T001098.1	0	cis_gwas
Solyc06T001100.1	0	cis_gwas
Solyc_TS204_03T002225.1	0	cis_gwas
Solyc06T001101.1	0	cis_gwas
Solyc06T001104.1	0	cis_gwas
Solyc06T001107.1	0	cis_gwas
Solyc06T001108.1	0	cis_gwas
Solyc06T001109.1	0	cis_gwas
Solyc06T001110.1	0	cis_gwas
Solyc06T001111.1	0	cis_gwas
Solyc06T001112.1	0	cis_gwas
Solyc06T001115.2	0	cis_gwas
Solyc06T001116.1	0	cis_gwas
Solyc_TS204_05T002160.1	0	cis_gwas
Solyc06T001117.2	0	cis_gwas
Solyc06T001118.1	0	cis_gwas
Solyc06T001119.1	0	cis_gwas
Solyc06T001120.1	0	cis_gwas
Solyc06T001121.1	0	cis_gwas
Solyc06T001122.2	0	cis_gwas
Solyc06T001125.1	0	cis_gwas
Solyc06T001126.1	0	cis_gwas
Solyc06T001129.1	0	cis_gwas
Solyc06T001130.1	0	cis_gwas
Solyc_TS204_06T000315.1	0	cis_gwas
Solyc06T001134.1	0	cis_gwas
Solyc06T001133.1	0	cis_gwas
Solyc06T001137.1	0	cis_gwas
Solyc06T001138.1	0	cis_gwas
Solyc06T001139.1	0	cis_gwas
Solyc06T001140.1	0	cis_gwas
Solyc06T001141.1	0	cis_gwas
Solyc06T001143.1	0	cis_gwas
Solyc06T001145.1	0	cis_gwas
Solyc06T001146.1	0.050261	cis_gwas
Solyc_TS204_09T000473.1	0.0684773	cis_gwas
Solyc_cer_BGV007989_03T001110.1	0	cis_gwas
Solyc06T001152.1	0.155497	cis_gwas
Solyc06T001153.1	0.182555	cis_gwas
Solyc06T001154.1	0	cis_gwas
Solyc06T001156.1	0	cis_gwas
Solyc06T001157.2	0	cis_gwas
Solyc06T001158.1	0	cis_gwas
Solyc06T001159.1	0	cis_gwas
Solyc06T001160.1	0.0402709	cis_gwas
Solyc06T001163.2	0.0400434	cis_gwas
Solyc06T001164.1	0.171431	cis_gwas
Solyc_TS204_10T000865.1	0	cis_gwas
Solyc06T001166.1	0.151464	cis_gwas
Solyc06T001168.1	0	cis_gwas
Solyc06T001169.1	0.0576578	cis_gwas
Solyc06T001171.1	0	cis_gwas
Solyc06T001180.1	0	cis_gwas
Solyc06T001182.1	0	cis_gwas
Solyc06T001184.1	0.131909	cis_gwas
Solyc06T001187.1	0	cis_gwas
Solyc06T001190.1	0	cis_gwas
Solyc06T001191.1	0	cis_gwas
Solyc_TS204_10T001459.1	0	cis_gwas
Solyc06T001195.1	0	cis_gwas
Solyc06T001196.1	0	cis_gwas
Solyc06T001197.1	0	cis_gwas
Solyc06T001198.1	0	cis_gwas
Solyc06T001200.1	0	cis_gwas
Solyc06T001202.1	0	cis_gwas
Solyc06T001205.1	0	cis_gwas
Solyc06T001206.1	0	cis_gwas
Solyc06T001207.1	0	cis_gwas
Solyc06T001208.1	0.129414	cis_gwas
Solyc_TS204_10T002408.1	0	cis_gwas
Solyc06T001209.1	0	cis_gwas
Solyc06T001213.1	0	cis_gwas
Solyc06T001214.1	0	cis_gwas
Solyc06T001215.1	0	cis_gwas
Solyc06T001217.1	0	cis_gwas
Solyc06T001219.1	0.200005	cis_gwas
Solyc06T001221.1	0	cis_gwas
Solyc06T001222.1	0	cis_gwas
Solyc06T001224.1	0	cis_gwas
Solyc06T001226.1	0	cis_gwas
Solyc_TS204_11T002230.1	0	cis_gwas
Solyc06T001227.2	0	cis_gwas
Solyc06T001228.1	0	cis_gwas
Solyc06T001231.1	0	cis_gwas
Solyc06T001232.1	0	cis_gwas
Solyc06T001233.1	0	cis_gwas
Solyc06T001237.1	0	cis_gwas
Solyc06T001239.1	0.0940575	cis_gwas
Solyc06T001240.2	0	cis_gwas
Solyc06T001243.2	0	cis_gwas
Solyc06T001246.1	0	cis_gwas
Sopim_TS222_01T001961.1	0	cis_gwas
Solyc06T001251.1	0	cis_gwas
Solyc06T001254.1	0.0154772	cis_gwas
Solyc06T001257.1	0	cis_gwas
Solyc06T001259.1	0	cis_gwas
Solyc06T001264.1	0	cis_gwas
Solyc06T001265.1	0	cis_gwas
Solyc06T001266.1	0	cis_gwas
Solyc06T001269.1	0	cis_gwas
Solyc06T001270.1	0	cis_gwas
Solyc06T001272.1	0	cis_gwas
Sopim_TS222_02T002317.1	0	cis_gwas
Solyc06T001273.1	0	cis_gwas
Solyc06T001274.1	0	cis_gwas
Solyc06T001275.1	0	cis_gwas
Solyc06T001276.2	0	cis_gwas
Solyc06T001277.1	0	cis_gwas
Solyc06T001279.1	0	cis_gwas
Solyc06T001282.1	0	cis_gwas
Solyc06T001284.1	0	cis_gwas
Solyc06T001286.1	0	cis_gwas
Solyc06T001287.1	0	cis_gwas
Sopim_TS222_03T000340.1	0.109997	cis_gwas
Solyc06T001288.1	0	cis_gwas
Solyc06T001289.2	0	cis_gwas
Solyc06T001290.1	0	cis_gwas
Solyc06T001293.1	0	cis_gwas
Solyc06T001294.1	0	cis_gwas
Solyc06T001295.1	0	cis_gwas
Solyc06T001297.1	0	cis_gwas
Solyc06T001298.1	0	cis_gwas
Solyc06T001299.1	0	cis_gwas
Solyc06T001300.2	0	cis_gwas
Sopim_TS222_03T000908.1	0	cis_gwas
Solyc06T001301.1	0	cis_gwas
Solyc06T001303.1	0	cis_gwas
Solyc06T001306.1	0	cis_gwas
Solyc06T001307.1	0	cis_gwas
Solyc06T001310.1	0.0740492	cis_gwas
Solyc06T001311.1	0	cis_gwas
Solyc06T001312.1	0	cis_gwas
Solyc06T001314.1	0	cis_gwas
Solyc06T001318.1	0	cis_gwas
Solyc06T001325.3	0	cis_gwas
Sopim_TS222_06T000236.1	0.0462493	cis_gwas
Solyc06T001326.1	0	cis_gwas
Solyc06T001327.1	0	cis_gwas
Solyc06T001329.1	0	cis_gwas
Solyc06T001331.1	0.0433865	cis_gwas
Solyc06T001332.1	0.0657018	cis_gwas
Solyc06T001333.1	0	cis_gwas
Solyc06T001334.1	0	cis_gwas
Solyc06T001335.1	0	cis_gwas
Solyc06T001338.3	0	cis_gwas
Solyc06T001340.1	0	cis_gwas
Sopim_TS222_06T000568.1	0	cis_gwas
Solyc_cer_BGV007989_03T002885.1	0.0431361	cis_gwas
Solyc06T001341.1	0.200703	cis_gwas
Solyc06T001342.1	0	cis_gwas
Solyc06T001343.1	0	cis_gwas
Solyc06T001344.1	0	cis_gwas
Solyc06T001345.1	0	cis_gwas
Solyc06T001346.1	0	cis_gwas
Solyc06T001350.2	0	cis_gwas
Solyc06T001352.1	0	cis_gwas
Solyc06T001353.1	0	cis_gwas
Solyc06T001354.1	0	cis_gwas
Sopim_TS222_08T000598.1	0	cis_gwas
Solyc06T001355.1	0	cis_gwas
Solyc06T001356.1	0	cis_gwas
Solyc06T001357.1	0	cis_gwas
Solyc06T001360.1	0	cis_gwas
Solyc06T001362.1	0	cis_gwas
Solyc06T001364.1	0	cis_gwas
Solyc06T001366.1	0.182261	cis_gwas
Solyc06T001369.1	0	cis_gwas
Solyc06T001371.1	0	cis_gwas
Solyc06T001372.1	0	cis_gwas
Sopim_TS222_10T001819.1	0	cis_gwas
Solyc06T001373.1	0	cis_gwas
Solyc06T001374.1	0	cis_gwas
Solyc06T001375.1	0	cis_gwas
Solyc06T001378.1	0	cis_gwas
Solyc06T001379.1	0	cis_gwas
Solyc06T001380.1	0	cis_gwas
Solyc06T001382.1	0	cis_gwas
Solyc06T001383.1	0	cis_gwas
Solyc06T001385.1	0	cis_gwas
Solyc06T001387.1	0	cis_gwas
Sopim_TS222_11T001811.1	0.0499878	cis_gwas
Solyc06T001391.1	0	cis_gwas
Solyc06T001392.1	0	cis_gwas
Solyc06T001393.1	0	cis_gwas
Solyc06T001395.1	0	cis_gwas
Solyc06T001396.2	0.0542733	cis_gwas
Solyc06T001398.1	0	cis_gwas
Solyc06T001400.1	0	cis_gwas
Solyc06T001401.1	0	cis_gwas
PRAM_67527.1.p2	0	cis_gwas
PRAM_67540.1.p1	0	cis_gwas
Solyc_cer_TS238_01T002467.1	0	cis_gwas
PRAM_67549.1.p1	0	cis_gwas
Solyc06T001402.1	0	cis_gwas
Solyc06T001403.1	0	cis_gwas
Solyc06T001404.1	0	cis_gwas
Solyc06T001405.1	0	cis_gwas
Solyc06T001406.1	0	cis_gwas
Solyc06T001411.3	0	cis_gwas
Solyc06T001412.1	0	cis_gwas
Solyc06T001414.7	0	cis_gwas
Solyc06T001415.1	0	cis_gwas
Solyc_cer_TS238_02T001582.1	0	cis_gwas
Solyc06T001416.2	0	cis_gwas
Solyc06T001417.1	0	cis_gwas
Solyc06T001419.1	0.0927328	cis_gwas
Solyc06T001420.1	0	cis_gwas
Solyc06T001421.1	0.193254	cis_gwas
Solyc06T001422.1	0	cis_gwas
Solyc06T001423.1	0	cis_gwas
Solyc06T001425.1	0	cis_gwas
Solyc06T001427.1	0	cis_gwas
Solyc06T001428.1	0.0990504	cis_gwas
Solyc_cer_TS238_04T001688.1	0	cis_gwas
Solyc06T001429.1	0.185536	cis_gwas
Solyc06T001432.1	0	cis_gwas
Solyc06T001433.1	0	cis_gwas
Solyc06T001434.1	0	cis_gwas
Solyc06T001435.1	0	cis_gwas
Solyc06T001436.1	0	cis_gwas
Solyc06T001437.1	0	cis_gwas
Solyc06T001438.1	0	cis_gwas
Solyc06T001439.1	0	cis_gwas
Solyc06T001440.1	0	cis_gwas
Solyc_cer_TS238_04T002748.1	0	cis_gwas
Solyc06T001441.1	0	cis_gwas
Solyc06T001442.1	0	cis_gwas
Solyc06T001443.1	0	cis_gwas
Solyc06T001444.1	0	cis_gwas
Solyc06T001445.1	0	cis_gwas
Solyc06T001446.1	0.162438	cis_gwas
Solyc06T001447.1	0.0365069	cis_gwas
Solyc06T001448.1	0.0422059	cis_gwas
Solyc06T001452.1	0	cis_gwas
Solyc06T001453.2	0	cis_gwas
Solyc_cer_TS238_05T001685.1	0.291609	cis_gwas
Solyc06T001455.1	0	cis_gwas
Solyc06T001456.1	0	cis_gwas
Solyc06T001457.1	0	cis_gwas
Solyc06T001458.2	0	cis_gwas
Solyc06T001461.1	0	cis_gwas
Solyc06T001462.1	0	cis_gwas
Solyc06T001463.1	0	cis_gwas
Solyc06T001464.1	0	cis_gwas
Solyc06T001465.1	0	cis_gwas
Solyc06T001467.2	0	cis_gwas
Solyc_cer_TS238_06T000269.1	0	cis_gwas
Solyc06T001468.1	0	cis_gwas
Solyc06T001469.1	0	cis_gwas
Solyc06T001470.1	0	cis_gwas
Solyc06T001471.1	0	cis_gwas
Solyc06T001472.1	0	cis_gwas
Solyc06T001474.1	0	cis_gwas
Solyc06T001476.3	0	cis_gwas
Solyc06T001477.1	0.147081	cis_gwas
Solyc06T001478.1	0	cis_gwas
Solyc06T001480.1	0	cis_gwas
Solyc_cer_TS238_06T001049.1	0	cis_gwas
Solyc_cer_BGV007989_03T003066.1	0	cis_gwas
Sopim_BGV006775_04T002136.1	0	cis_gwas
Solyc06T001482.1	0	cis_gwas
Solyc06T001483.2	0	cis_gwas
Solyc06T001485.1	0	cis_gwas
Solyc06T001486.1	0	cis_gwas
Solyc06T001487.1	0	cis_gwas
Solyc06T001488.1	0	cis_gwas
Solyc06T001489.1	0	cis_gwas
Solyc06T001492.1	0	cis_gwas
Solyc06T001494.1	0	cis_gwas
Solyc06T001500.1	0	cis_gwas
Solyc_cer_TS238_06T001108.1	0	cis_gwas
Solyc06T001501.1	0	cis_gwas
Solyc06T001502.1	0	cis_gwas
Solyc06T001504.1	0	cis_gwas
Solyc06T001505.1	0	cis_gwas
Solyc06T001506.1	0	cis_gwas
Solyc06T001507.2	0	cis_gwas
Solyc06T001517.1	0.0959741	cis_gwas
Solyc06T001519.1	0	cis_gwas
Solyc06T001521.1	0	cis_gwas
Solyc06T001524.1	0	cis_gwas
Solyc_cer_TS238_07T001019.1	0	cis_gwas
Solyc06T001526.1	0	cis_gwas
Solyc06T001527.1	0	cis_gwas
Solyc06T001528.1	0.0704445	cis_gwas
Solyc06T001530.1	0	cis_gwas
Solyc06T001535.2	0	cis_gwas
Solyc06T001536.1	0	cis_gwas
Solyc06T001541.1	0	cis_gwas
Solyc06T001545.1	0	cis_gwas
Solyc06T001546.1	0	cis_gwas
Solyc06T001547.1	0	cis_gwas
Solyc_cer_TS238_07T001661.1	0	cis_gwas
Solyc06T001548.1	0	cis_gwas
Solyc06T001550.1	0	cis_gwas
Solyc06T001552.1	0	cis_gwas
Solyc06T001553.1	0	cis_gwas
Solyc06T001554.2	0	cis_gwas
Solyc06T001555.1	0	cis_gwas
Solyc06T001556.1	0	cis_gwas
Solyc06T001557.1	0	cis_gwas
Solyc06T001558.1	0	cis_gwas
Solyc06T001560.1	0.0557617	cis_gwas
Solyc_cer_TS238_07T001853.1	0	cis_gwas
Solyc06T001561.1	0	cis_gwas
Solyc06T001562.1	0	cis_gwas
Solyc06T001564.1	0.0255831	cis_gwas
Solyc06T001565.1	0	cis_gwas
Solyc06T001567.1	0	cis_gwas
Solyc06T001568.1	0	cis_gwas
Solyc06T001572.1	0	cis_gwas
Solyc06T001574.1	0	cis_gwas
Solyc06T001575.1	0	cis_gwas
Solyc06T001576.1	0	cis_gwas
Solyc_cer_TS238_09T000221.1	0	cis_gwas
Solyc06T001577.1	0	cis_gwas
Solyc06T001578.1	0	cis_gwas
Solyc06T001579.1	0	cis_gwas
Solyc06T001580.1	0	cis_gwas
Solyc06T001582.1	0	cis_gwas
Solyc06T001583.1	0	cis_gwas
Solyc06T001584.1	0	cis_gwas
Solyc06T001585.1	0	cis_gwas
Solyc06T001586.1	0	cis_gwas
Solyc06T001587.1	0	cis_gwas
Solyc_cer_TS238_11T000781.1	0	cis_gwas
Solyc06T001589.1	0	cis_gwas
Solyc06T001592.2	0	cis_gwas
Solyc06T001593.1	0	cis_gwas
Solyc06T001597.1	0.1042	cis_gwas
Solyc06T001598.1	0	cis_gwas
Solyc06T001599.1	0	cis_gwas
Solyc06T001600.1	0	cis_gwas
Solyc06T001601.1	0	cis_gwas
Solyc06T001602.1	0	cis_gwas
Solyc06T001606.1	0	cis_gwas
Solyc06T001607.1	0	cis_gwas
Solyc06T001608.1	0.0465107	cis_gwas
Solyc06T001609.1	0	cis_gwas
Solyc06T001612.1	0	cis_gwas
Solyc06T001614.1	0	cis_gwas
Solyc06T001615.1	0.107975	cis_gwas
Solyc06T001616.1	0	cis_gwas
Solyc06T001617.1	0	cis_gwas
Solyc06T001618.1	0.180611	cis_gwas
Solyc06T001619.1	0	cis_gwas
Solyc_cer_TS238_12T000008.1	0.0300182	cis_gwas
Solyc06T001621.1	0	cis_gwas
Solyc06T001622.2	0.0828142	cis_gwas
Solyc06T001623.1	0	cis_gwas
Solyc06T001624.1	0	cis_gwas
Solyc06T001625.1	0	cis_gwas
Solyc06T001628.1	0	cis_gwas
Solyc06T001629.1	0	cis_gwas
Solyc06T001631.1	0	cis_gwas
Solyc06T001632.1	0	cis_gwas
Solyc06T001633.1	0	cis_gwas
Solyc_cer_TS238_12T001128.1	0	cis_gwas
Solyc06T001641.1	0.0487612	cis_gwas
Solyc06T001642.1	0	cis_gwas
Solyc06T001645.1	0	cis_gwas
Solyc06T001646.1	0	cis_gwas
Solyc06T001647.1	0	cis_gwas
Solyc06T001648.1	0	cis_gwas
Solyc06T001654.1	0	cis_gwas
Solyc06T001655.1	0	cis_gwas
Solyc06T001657.1	0.152201	cis_gwas
Solyc06T001659.1	0	cis_gwas
Solyc_cer_BGV007989_04T001581.1	0	cis_gwas
Solyc06T001660.1	0	cis_gwas
Solyc06T001661.1	0	cis_gwas
Solyc06T001663.1	0	cis_gwas
Solyc06T001664.1	0	cis_gwas
Solyc06T001665.1	0	cis_gwas
Solyc06T001667.1	0	cis_gwas
Solyc06T001668.1	0.100316	cis_gwas
Solyc06T001669.1	0	cis_gwas
Solyc06T001670.1	0	cis_gwas
Solyc06T001671.1	0	cis_gwas
Sopim_TS265_01T000167.1	0	cis_gwas
Solyc06T001673.10	0	cis_gwas
Solyc06T001676.1	0	cis_gwas
Solyc06T001678.1	0	cis_gwas
Solyc06T001680.1	0	cis_gwas
Solyc06T001681.1	0	cis_gwas
Solyc06T001683.2	0.0825005	cis_gwas
Solyc06T001685.1	0	cis_gwas
Solyc06T001687.1	0	cis_gwas
Solyc06T001688.1	0	cis_gwas
Solyc06T001689.1	0.042147	cis_gwas
Sopim_TS265_01T000547.1	0	cis_gwas
Solyc06T001690.1	0	cis_gwas
Solyc06T001691.1	0	cis_gwas
Solyc06T001693.1	0	cis_gwas
Solyc06T001695.1	0	cis_gwas
Solyc06T001699.1	0	cis_gwas
Solyc06T001700.1	0	cis_gwas
Solyc06T001702.1	0	cis_gwas
Solyc06T001703.1	0	cis_gwas
Solyc06T001704.1	0	cis_gwas
Solyc06T001706.1	0.130979	cis_gwas
Sopim_TS265_02T000816.1	0.0977747	cis_gwas
Solyc06T001707.1	0.0370037	cis_gwas
Solyc06T001708.1	0.051618	cis_gwas
Solyc06T001715.1	0	cis_gwas
Solyc06T001716.1	0	cis_gwas
Solyc06T001719.1	0	cis_gwas
Solyc06T001722.1	0.161392	cis_gwas
Solyc06T001723.1	0	cis_gwas
Solyc06T001724.2	0	cis_gwas
Solyc06T001725.1	0	cis_gwas
Solyc06T001726.1	0	cis_gwas
Sopim_TS265_02T003145.1	0	cis_gwas
Solyc06T001727.1	0	cis_gwas
Solyc06T001730.1	0	cis_gwas
Solyc06T001731.1	0.0524285	cis_gwas
Solyc06T001733.1	0.133764	cis_gwas
Solyc06T001734.1	0.0950553	cis_gwas
Solyc06T001735.1	0.0539483	cis_gwas
Solyc06T001736.2	0	cis_gwas
Solyc06T001738.1	0.0330826	cis_gwas
Solyc06T001740.1	0	cis_gwas
Solyc06T001742.1	0	cis_gwas
Sopim_TS265_03T000618.1	0.258952	cis_gwas
Solyc06T001743.1	0	cis_gwas
Solyc06T001744.2	0.122553	cis_gwas
Solyc06T001745.1	0	cis_gwas
Solyc06T001746.1	0	cis_gwas
Solyc06T001747.1	0.121883	cis_gwas
Solyc06T001748.1	0	cis_gwas
Solyc06T001749.1	0.0882842	cis_gwas
Solyc06T001750.1	0	cis_gwas
Solyc06T001751.1	0	cis_gwas
Solyc06T001752.1	0	cis_gwas
Sopim_TS265_04T000646.1	0	cis_gwas
Solyc06T001755.1	0	cis_gwas
Solyc06T001759.1	0	cis_gwas
Solyc06T001760.1	0	cis_gwas
Solyc06T001762.1	0.0325972	cis_gwas
Solyc06T001763.1	0	cis_gwas
Solyc06T001765.1	0.0872119	cis_gwas
Solyc06T001766.1	0	cis_gwas
Solyc06T001767.1	0	cis_gwas
Solyc06T001768.1	0	cis_gwas
Solyc06T001769.1	0	cis_gwas
Sopim_TS265_05T002619.1	0	cis_gwas
Solyc06T001770.1	0	cis_gwas
Solyc06T001771.1	0	cis_gwas
Solyc06T001772.1	0	cis_gwas
Solyc06T001773.1	0	cis_gwas
Solyc06T001774.1	0	cis_gwas
Solyc06T001776.1	0	cis_gwas
Solyc06T001778.1	0	cis_gwas
Solyc06T001781.1	0	cis_gwas
Solyc06T001782.1	0.198901	cis_gwas
Solyc06T001783.1	0	cis_gwas
Sopim_TS265_07T001842.1	0.0725303	cis_gwas
Solyc06T001785.1	0	cis_gwas
Solyc06T001787.2	0	cis_gwas
Solyc06T001791.1	0	cis_gwas
Solyc06T001795.1	0	cis_gwas
Solyc06T001796.1	0	cis_gwas
Solyc06T001799.1	0	cis_gwas
Solyc06T001800.1	0	cis_gwas
Solyc06T001801.1	0	cis_gwas
Solyc06T001802.1	0	cis_gwas
Solyc06T001803.1	0	cis_gwas
Sopim_TS265_07T002229.1	0	cis_gwas
Solyc06T001804.3	0	cis_gwas
Solyc06T001805.1	0	cis_gwas
Solyc06T001807.1	0	cis_gwas
Solyc06T001808.1	0	cis_gwas
Solyc06T001810.1	0	cis_gwas
Solyc06T001811.1	0	cis_gwas
Solyc06T001812.1	0	cis_gwas
Solyc06T001813.2	0	cis_gwas
Solyc06T001814.1	0	cis_gwas
Solyc06T001815.1	0	cis_gwas
Sopim_TS265_07T002641.1	0	cis_gwas
Solyc_cer_BGV007989_04T001898.1	0	cis_gwas
Solyc06T001816.1	0	cis_gwas
Solyc06T001817.1	0	cis_gwas
Solyc06T001819.1	0	cis_gwas
Solyc06T001823.1	0	cis_gwas
Solyc06T001824.1	0.0613066	cis_gwas
Solyc06T001825.1	0	cis_gwas
Solyc06T001826.2	0	cis_gwas
Solyc06T001828.1	0	cis_gwas
Solyc06T001831.1	0	cis_gwas
Solyc06T001832.1	0	cis_gwas
Sopim_TS265_08T000889.1	0	cis_gwas
Solyc06T001833.1	0	cis_gwas
Solyc06T001835.1	0	cis_gwas
Solyc06T001836.1	0	cis_gwas
Solyc06T001837.1	0	cis_gwas
Solyc06T001838.1	0	cis_gwas
Solyc06T001840.1	0	cis_gwas
Solyc06T001848.1	0	cis_gwas
Solyc06T001849.1	0	cis_gwas
Solyc06T001850.1	0	cis_gwas
Solyc06T001851.1	0	cis_gwas
Sopim_TS265_08T001129.1	0	cis_gwas
Solyc06T001854.1	0	cis_gwas
Solyc06T001855.1	0.0392497	cis_gwas
Solyc06T001856.1	0	cis_gwas
Solyc06T001860.1	0	cis_gwas
Solyc06T001863.1	0	cis_gwas
Solyc06T001865.1	0	cis_gwas
Solyc06T001867.1	0.0515417	cis_gwas
Solyc06T001869.1	0	cis_gwas
Solyc06T001870.1	0	cis_gwas
Solyc06T001871.1	0	cis_gwas
Sopim_TS265_08T001648.1	0.0380964	cis_gwas
Solyc06T001872.1	0	cis_gwas
Solyc06T001873.1	0	cis_gwas
Solyc06T001874.1	0	cis_gwas
Solyc06T001877.1	0	cis_gwas
Solyc06T001878.1	0	cis_gwas
Solyc06T001879.1	0	cis_gwas
Solyc06T001880.1	0	cis_gwas
Solyc06T001881.1	0	cis_gwas
Solyc06T001883.1	0	cis_gwas
Solyc06T001885.1	0	cis_gwas
Sopim_TS265_09T001819.1	0	cis_gwas
Solyc06T001886.1	0	cis_gwas
Solyc06T001887.1	0	cis_gwas
Solyc06T001888.1	0	cis_gwas
Solyc06T001889.1	0.0618589	cis_gwas
Solyc06T001890.1	0	cis_gwas
Solyc06T001893.1	0	cis_gwas
Solyc06T001894.1	0.0367066	cis_gwas
Solyc06T001895.1	0	cis_gwas
Solyc06T001896.1	0.15025	cis_gwas
Solyc06T001901.1	0	cis_gwas
Sopim_TS265_10T000368.1	0.0371803	cis_gwas
Solyc06T001903.1	0.103437	cis_gwas
Solyc06T001906.2	0	cis_gwas
Solyc06T001909.2	0	cis_gwas
Solyc06T001910.1	0	cis_gwas
Solyc06T001911.1	0	cis_gwas
Solyc06T001912.1	0	cis_gwas
Solyc06T001913.1	0.0548331	cis_gwas
Solyc06T001915.1	0	cis_gwas
Solyc06T001917.1	0	cis_gwas
Solyc06T001919.1	0	cis_gwas
Sopim_TS265_10T001824.1	0	cis_gwas
Solyc06T001921.2	0	cis_gwas
Solyc06T001925.2	0	cis_gwas
Solyc06T001926.1	0	cis_gwas
Solyc06T001927.1	0	cis_gwas
Solyc06T001930.1	0	cis_gwas
Solyc06T001938.1	0	cis_gwas
Solyc06T001940.1	0	cis_gwas
Solyc06T001941.1	0	cis_gwas
Solyc06T001943.1	0	cis_gwas
Solyc06T001944.1	0	cis_gwas
Sopim_TS265_11T002493.1	0	cis_gwas
Solyc06T001945.1	0	cis_gwas
Solyc06T001946.1	0	cis_gwas
Solyc06T001947.1	0	cis_gwas
Solyc06T001948.1	0	cis_gwas
Solyc06T001949.1	0	cis_gwas
Solyc06T001951.1	0	cis_gwas
Solyc06T001953.1	0	cis_gwas
Solyc06T001954.1	0	cis_gwas
Solyc06T001955.1	0.0604339	cis_gwas
Solyc06T001957.1	0	cis_gwas
Sopim_TS265_12T001302.1	0.0934806	cis_gwas
Solyc06T001958.1	0	cis_gwas
Solyc06T001959.1	0	cis_gwas
Solyc06T001961.1	0	cis_gwas
Solyc06T001962.1	0	cis_gwas
Solyc06T001963.1	0	cis_gwas
Solyc06T001964.1	0	cis_gwas
Solyc06T001965.1	0	cis_gwas
Solyc06T001968.1	0	cis_gwas
Solyc06T001969.1	0	cis_gwas
Solyc06T001971.5	0	cis_gwas
Sopim_TS265_12T002759.1	0	cis_gwas
Solyc06T001972.4	0	cis_gwas
Solyc06T001973.1	0	cis_gwas
Solyc06T001974.1	0	cis_gwas
Solyc06T001975.1	0	cis_gwas
Solyc06T001976.1	0	cis_gwas
Solyc06T001977.1	0	cis_gwas
Solyc06T001978.1	0.0456632	cis_gwas
Solyc06T001979.1	0	cis_gwas
Solyc06T001980.1	0	cis_gwas
Solyc06T001981.1	0	cis_gwas
Solyc_cer_TS280_01T000814.1	0.0475727	cis_gwas
Solyc_cer_BGV007989_05T000475.1	0	cis_gwas
Solyc06T001982.1	0	cis_gwas
Solyc06T001983.1	0	cis_gwas
Solyc06T001984.1	0	cis_gwas
Solyc06T001985.1	0.0874078	cis_gwas
Solyc06T001986.3	0	cis_gwas
Solyc06T001987.1	0	cis_gwas
Solyc06T001989.1	0	cis_gwas
Solyc06T001990.1	0	cis_gwas
Solyc06T001991.1	0	cis_gwas
Solyc06T001993.1	0	cis_gwas
Solyc_cer_TS280_01T002344.1	0	cis_gwas
Solyc06T001995.1	0	cis_gwas
Solyc06T001998.1	0	cis_gwas
Solyc06T002001.1	0	cis_gwas
Solyc06T002003.1	0	cis_gwas
Solyc06T002004.1	0	cis_gwas
Solyc06T002005.1	0	cis_gwas
Solyc06T002009.1	0	cis_gwas
Solyc06T002011.1	0	cis_gwas
Solyc06T002015.1	0	cis_gwas
Solyc06T002016.1	0	cis_gwas
Solyc_cer_TS280_02T001834.1	0	cis_gwas
Solyc06T002017.1	0	cis_gwas
Solyc06T002018.1	0	cis_gwas
Solyc06T002020.1	0	cis_gwas
Solyc06T002021.1	0	cis_gwas
Solyc06T002022.1	0	cis_gwas
Solyc06T002023.1	0	cis_gwas
Solyc06T002025.1	0	cis_gwas
Solyc06T002026.1	0	cis_gwas
Solyc06T002028.1	0	cis_gwas
Solyc06T002029.5	0	cis_gwas
Solyc_cer_TS280_03T001343.1	0	cis_gwas
Solyc06T002030.1	0	cis_gwas
Solyc06T002031.3	0.135683	cis_gwas
Solyc06T002032.1	0	cis_gwas
Solyc06T002033.1	0	cis_gwas
Solyc06T002034.1	0	cis_gwas
Solyc06T002035.1	0	cis_gwas
Solyc06T002036.1	0	cis_gwas
Solyc06T002039.1	0	cis_gwas
Solyc06T002040.1	0	cis_gwas
Solyc06T002041.1	0	cis_gwas
Solyc_cer_TS280_04T001577.1	0	cis_gwas
Solyc06T002043.1	0	cis_gwas
Solyc06T002044.1	0	cis_gwas
Solyc06T002046.3	0	cis_gwas
Solyc06T002047.1	0	cis_gwas
Solyc06T002048.1	0	cis_gwas
Solyc06T002049.1	0	cis_gwas
Solyc06T002051.1	0	cis_gwas
Solyc06T002053.1	0	cis_gwas
Solyc06T002056.1	0.0270589	cis_gwas
Solyc06T002057.1	0	cis_gwas
Solyc_cer_TS280_06T000228.1	0	cis_gwas
Solyc06T002059.1	0	cis_gwas
Solyc06T002060.1	0	cis_gwas
Solyc06T002061.1	0	cis_gwas
Solyc06T002062.1	0	cis_gwas
Solyc06T002063.1	0	cis_gwas
Solyc06T002067.1	0	cis_gwas
Solyc06T002068.1	0.0636244	cis_gwas
Solyc06T002077.1	0	cis_gwas
Solyc06T002078.1	0	cis_gwas
Solyc06T002079.1	0	cis_gwas
Solyc_cer_TS280_06T000807.1	0.105974	cis_gwas
Solyc06T002082.1	0	cis_gwas
Solyc06T002083.1	0	cis_gwas
Solyc06T002086.1	0	cis_gwas
Solyc06T002087.1	0	cis_gwas
Solyc06T002091.1	0	cis_gwas
Solyc06T002095.1	0	cis_gwas
Solyc06T002096.1	0	cis_gwas
Solyc06T002098.2	0.027159	cis_gwas
Solyc06T002099.3	0	cis_gwas
Solyc06T002102.1	0	cis_gwas
Solyc_cer_TS280_07T000033.1	0	cis_gwas
Solyc06T002103.1	0	cis_gwas
Solyc06T002107.1	0.352956	cis_gwas
Solyc06T002108.2	0.100174	cis_gwas
Solyc06T002110.1	0	cis_gwas
Solyc06T002111.1	0	cis_gwas
Solyc06T002114.1	0.0516046	cis_gwas
Solyc06T002115.1	0	cis_gwas
Solyc06T002116.1	0	cis_gwas
Solyc06T002117.1	0	cis_gwas
Solyc06T002119.1	0	cis_gwas
Solyc_cer_TS280_07T000843.1	0	cis_gwas
Solyc06T002120.1	0	cis_gwas
Solyc06T002121.1	0	cis_gwas
Solyc06T002122.1	0	cis_gwas
Solyc06T002124.1	0	cis_gwas
Solyc06T002125.1	0	cis_gwas
Solyc06T002127.1	0	cis_gwas
Solyc06T002129.1	0	cis_gwas
Solyc06T002130.1	0	cis_gwas
Solyc06T002131.1	0	cis_gwas
Solyc06T002132.1	0.0187814	cis_gwas
Solyc_cer_TS280_07T001097.1	0	cis_gwas
Solyc06T002134.1	0	cis_gwas
Solyc06T002135.1	0	cis_gwas
Solyc06T002137.1	0.0882602	cis_gwas
Solyc06T002138.1	0.122057	cis_gwas
Solyc06T002144.1	0	cis_gwas
Solyc06T002149.1	0	cis_gwas
Solyc06T002150.1	0	cis_gwas
Solyc06T002151.1	0	cis_gwas
Solyc06T002154.1	0	cis_gwas
Solyc06T002155.1	0	cis_gwas
Solyc_cer_TS280_07T001236.1	0	cis_gwas
Solyc_cer_BGV007989_06T001767.1	0.194044	cis_gwas
Solyc06T002156.1	0	cis_gwas
Solyc06T002157.1	0	cis_gwas
Solyc06T002159.1	0	cis_gwas
Solyc06T002160.1	0	cis_gwas
Solyc06T002162.1	0.0728572	cis_gwas
Solyc06T002163.1	0	cis_gwas
Solyc06T002164.4	0.0596481	cis_gwas
Solyc06T002166.1	0	cis_gwas
Solyc06T002168.1	0	cis_gwas
Solyc06T002169.1	0	cis_gwas
Solyc_cer_TS280_07T001818.1	0	cis_gwas
Solyc06T002170.1	0	cis_gwas
Solyc06T002171.1	0	cis_gwas
Solyc06T002172.1	0	cis_gwas
Solyc06T002173.1	0	cis_gwas
Solyc06T002174.1	0	cis_gwas
Solyc06T002175.5	0	cis_gwas
Solyc06T002176.1	0.0659938	cis_gwas
Solyc06T002177.2	0	cis_gwas
Solyc06T002178.1	0	cis_gwas
Solyc06T002179.1	0	cis_gwas
Solyc_cer_TS281_01T001450.1	0	cis_gwas
Solyc06T002180.1	0	cis_gwas
Solyc06T002181.1	0	cis_gwas
Solyc06T002182.1	0	cis_gwas
Solyc06T002183.1	0	cis_gwas
Solyc06T002184.1	0.0601702	cis_gwas
Solyc06T002185.1	0.137389	cis_gwas
Solyc06T002186.1	0	cis_gwas
Solyc06T002188.1	0	cis_gwas
Solyc06T002189.1	0	cis_gwas
Solyc06T002190.1	0	cis_gwas
Solyc_cer_TS281_01T001850.1	0	cis_gwas
Solyc06T002191.2	0	cis_gwas
Solyc06T002192.1	0	cis_gwas
Solyc06T002193.1	0	cis_gwas
Solyc06T002194.1	0.0813738	cis_gwas
Solyc06T002195.1	0	cis_gwas
Solyc06T002196.1	0	cis_gwas
Solyc06T002197.1	0	cis_gwas
Solyc06T002202.1	0.0636589	cis_gwas
Solyc06T002203.1	0.0517649	cis_gwas
Solyc06T002205.1	0	cis_gwas
Solyc_cer_TS281_01T001919.1	0	cis_gwas
Solyc06T002206.2	0	cis_gwas
Solyc06T002207.1	0	cis_gwas
Solyc06T002208.1	0	cis_gwas
Solyc06T002215.1	0	cis_gwas
Solyc06T002216.1	0	cis_gwas
Solyc06T002219.1	0	cis_gwas
Solyc06T002220.1	0	cis_gwas
Solyc06T002221.1	0	cis_gwas
Solyc06T002223.1	0	cis_gwas
Solyc06T002224.1	0	cis_gwas
Solyc_cer_TS281_01T003378.1	0.100338	cis_gwas
Solyc06T002225.1	0	cis_gwas
Solyc06T002226.1	0	cis_gwas
Solyc06T002229.1	0	cis_gwas
Solyc06T002232.1	0	cis_gwas
Solyc06T002233.1	0	cis_gwas
Solyc06T002235.1	0	cis_gwas
Solyc06T002237.5	0	cis_gwas
Solyc06T002238.1	0	cis_gwas
Solyc06T002239.1	0	cis_gwas
Solyc06T002241.1	0	cis_gwas
Solyc_cer_TS281_02T000312.1	0	cis_gwas
Solyc06T002242.1	0	cis_gwas
Solyc06T002244.1	0	cis_gwas
Solyc06T002245.1	0	cis_gwas
Solyc06T002246.1	0	cis_gwas
Solyc06T002247.1	0	cis_gwas
Solyc06T002248.1	0	cis_gwas
Solyc06T002249.1	0	cis_gwas
Solyc06T002251.1	0	cis_gwas
Solyc06T002252.1	0	cis_gwas
Solyc06T002253.1	0	cis_gwas
Solyc_cer_TS281_02T001800.1	0	cis_gwas
Solyc06T002254.1	0	cis_gwas
Solyc06T002256.1	0	cis_gwas
Solyc06T002257.1	0.0644844	cis_gwas
Solyc06T002258.1	0	cis_gwas
Solyc06T002260.1	0	cis_gwas
Solyc06T002262.1	0	cis_gwas
Solyc06T002264.1	0	cis_gwas
Solyc06T002265.1	0	cis_gwas
Solyc06T002268.2	0	cis_gwas
Solyc06T002269.1	0	cis_gwas
Solyc_cer_TS281_02T001837.1	0	cis_gwas
Solyc06T002271.1	0	cis_gwas
Solyc06T002272.1	0	cis_gwas
Solyc06T002273.2	0	cis_gwas
Solyc06T002277.1	0	cis_gwas
Solyc06T002279.1	0	cis_gwas
Solyc06T002280.1	0	cis_gwas
Solyc06T002281.1	0	cis_gwas
Solyc06T002283.1	0	cis_gwas
Solyc06T002285.1	0	cis_gwas
Solyc06T002286.2	0	cis_gwas
Solyc_cer_TS281_02T002447.1	0	cis_gwas
Solyc06T002287.1	0	cis_gwas
Solyc06T002288.1	0	cis_gwas
Solyc06T002289.1	0	cis_gwas
Solyc06T002292.1	0	cis_gwas
Solyc06T002293.1	0	cis_gwas
Solyc06T002294.1	0	cis_gwas
Solyc06T002297.1	0	cis_gwas
Solyc06T002301.1	0	cis_gwas
Solyc06T002302.1	0	cis_gwas
Solyc06T002303.1	0	cis_gwas
Solyc_cer_TS281_02T002907.1	0	cis_gwas
Solyc_cer_BGV007989_06T001922.1	0	cis_gwas
Solyc06T002304.1	0	cis_gwas
Solyc06T002307.1	0	cis_gwas
Solyc06T002308.1	0	cis_gwas
Solyc06T002309.2	0	cis_gwas
Solyc06T002310.1	0	cis_gwas
Solyc06T002311.1	0	cis_gwas
Solyc06T002312.1	0	cis_gwas
Solyc06T002314.1	0	cis_gwas
Solyc06T002315.1	0	cis_gwas
Solyc06T002317.1	0	cis_gwas
Solyc_cer_TS281_03T001507.1	0	cis_gwas
Solyc06T002318.1	0	cis_gwas
Solyc06T002319.1	0	cis_gwas
Solyc06T002320.1	0	cis_gwas
Solyc06T002322.1	0	cis_gwas
Solyc06T002323.1	0	cis_gwas
Solyc06T002324.2	0	cis_gwas
Solyc06T002326.1	0	cis_gwas
Solyc06T002327.1	0	cis_gwas
Solyc06T002328.1	0	cis_gwas
Solyc06T002329.1	0	cis_gwas
Solyc_cer_TS281_03T002066.1	0	cis_gwas
Solyc06T002330.1	0	cis_gwas
Solyc06T002331.1	0	cis_gwas
Solyc06T002332.1	0	cis_gwas
Solyc06T002335.1	0	cis_gwas
Solyc06T002336.1	0	cis_gwas
Solyc06T002337.1	0	cis_gwas
Solyc06T002339.1	0	cis_gwas
Solyc06T002340.1	0	cis_gwas
Solyc06T002343.1	0	cis_gwas
Solyc06T002344.1	0.0666822	cis_gwas
Solyc_cer_TS281_04T000492.1	0	cis_gwas
Solyc06T002347.1	0	cis_gwas
Solyc06T002349.1	0	cis_gwas
Solyc06T002350.1	0	cis_gwas
Solyc06T002354.1	0	cis_gwas
Solyc06T002355.1	0	cis_gwas
Solyc06T002357.1	0	cis_gwas
Solyc06T002361.1	0	cis_gwas
Solyc06T002364.1	0	cis_gwas
Solyc06T002367.1	0	cis_gwas
Solyc06T002368.1	0	cis_gwas
Solyc_cer_TS281_04T001122.1	0	cis_gwas
Solyc06T002369.1	0	cis_gwas
Solyc06T002370.1	0	cis_gwas
Solyc06T002371.1	0	cis_gwas
Solyc06T002375.1	0	cis_gwas
Solyc06T002379.1	0	cis_gwas
Solyc06T002382.1	0	cis_gwas
Solyc06T002384.1	0	cis_gwas
Solyc06T002385.1	0	cis_gwas
Solyc06T002386.1	0	cis_gwas
Solyc06T002387.1	0	cis_gwas
Solyc_cer_TS281_04T001602.1	0	cis_gwas
Solyc06T002393.2	0	cis_gwas
Solyc06T002394.1	0	cis_gwas
Solyc06T002395.2	0	cis_gwas
Solyc06T002396.1	0	cis_gwas
Solyc06T002401.1	0	cis_gwas
Solyc06T002402.2	0	cis_gwas
Solyc06T002404.2	0.069058	cis_gwas
Solyc06T002405.1	0	cis_gwas
Solyc06T002408.1	0	cis_gwas
Solyc06T002409.1	0	cis_gwas
Solyc_cer_TS281_04T001871.1	0	cis_gwas
Solyc06T002410.1	0	cis_gwas
Solyc06T002411.1	0	cis_gwas
Solyc06T002419.1	0	cis_gwas
Solyc06T002420.1	0	cis_gwas
Solyc06T002421.2	0	cis_gwas
Solyc06T002422.1	0.0551999	cis_gwas
Solyc06T002423.1	0	cis_gwas
Solyc06T002429.2	0	cis_gwas
Solyc06T002435.1	0.0834917	cis_gwas
Solyc06T002438.1	0.0644955	cis_gwas
Solyc_cer_TS281_04T002029.1	0	cis_gwas
Solyc06T002439.1	0	cis_gwas
Solyc06T002440.1	0	cis_gwas
Solyc06T002441.1	0	cis_gwas
Solyc06T002442.3	0	cis_gwas
Solyc06T002443.1	0	cis_gwas
Solyc06T002445.1	0	cis_gwas
Solyc06T002447.1	0	cis_gwas
Solyc06T002448.1	0	cis_gwas
Solyc06T002449.2	0	cis_gwas
Solyc06T002450.1	0	cis_gwas
Solyc_cer_TS281_05T001058.1	0	cis_gwas
Solyc06T002451.1	0	cis_gwas
Solyc06T002460.1	0	cis_gwas
Solyc06T002461.1	0	cis_gwas
Solyc06T002462.1	0	cis_gwas
Solyc06T002463.1	0	cis_gwas
Solyc06T002464.1	0	cis_gwas
Solyc06T002465.1	0	cis_gwas
Solyc06T002466.4	0	cis_gwas
Solyc06T002467.1	0	cis_gwas
Solyc06T002468.1	0	cis_gwas
Solyc_cer_TS281_06T001117.1	0	cis_gwas
Solyc06T002469.1	0	cis_gwas
Solyc06T002470.1	0	cis_gwas
Solyc06T002471.1	0	cis_gwas
Solyc06T002473.1	0	cis_gwas
Solyc06T002474.1	0	cis_gwas
Solyc06T002475.1	0	cis_gwas
Solyc06T002478.1	0	cis_gwas
Solyc06T002479.1	0	cis_gwas
Solyc06T002480.2	0	cis_gwas
Solyc06T002482.1	0	cis_gwas
Solyc_cer_TS281_06T001830.1	0	cis_gwas
Solyc06T002483.1	0	cis_gwas
Solyc06T002484.1	0.053532	cis_gwas
Solyc06T002485.1	0	cis_gwas
Solyc06T002486.2	0	cis_gwas
Solyc06T002487.1	0	cis_gwas
Solyc06T002488.1	0	cis_gwas
Solyc06T002489.1	0	cis_gwas
Solyc06T002490.1	0.146976	cis_gwas
Solyc06T002491.1	0	cis_gwas
Solyc06T002493.1	0	cis_gwas
Solyc_cer_TS281_06T001965.1	0	cis_gwas
Solyc06T002494.2	0	cis_gwas
Solyc06T002497.1	0	cis_gwas
Solyc06T002498.1	0	cis_gwas
Solyc06T002499.1	0	cis_gwas
Solyc06T002500.1	0	cis_gwas
Solyc06T002501.1	0	cis_gwas
Solyc06T002502.3	0	cis_gwas
Solyc06T002503.1	0	cis_gwas
Solyc06T002504.1	0	cis_gwas
Solyc06T002505.1	0	cis_gwas
Solyc_cer_TS281_06T002851.1	0	cis_gwas
Solyc06T002507.1	0.0331159	cis_gwas
Solyc06T002509.1	0	cis_gwas
Solyc06T002510.1	0	cis_gwas
Solyc06T002511.1	0	cis_gwas
Solyc06T002512.1	0	cis_gwas
Solyc06T002514.1	0	cis_gwas
Solyc06T002517.1	0	cis_gwas
Solyc06T002520.1	0	cis_gwas
Solyc06T002521.1	0	cis_gwas
Solyc06T002523.1	0	cis_gwas
Solyc_cer_TS281_07T001007.1	0	cis_gwas
Solyc06T002526.1	0	cis_gwas
Solyc06T002527.1	0	cis_gwas
Solyc06T002528.1	0.0724571	cis_gwas
Solyc06T002529.1	0.12591	cis_gwas
Solyc06T002530.1	0	cis_gwas
Solyc06T002532.3	0	cis_gwas
Solyc06T002533.1	0	cis_gwas
Solyc06T002536.1	0	cis_gwas
Solyc06T002537.1	0.032385	cis_gwas
Solyc06T002538.1	0	cis_gwas
Solyc_cer_TS281_08T000973.1	0	cis_gwas
Solyc06T002539.1	0	cis_gwas
Solyc06T002541.2	0	cis_gwas
Solyc06T002542.1	0	cis_gwas
Solyc06T002543.1	0	cis_gwas
Solyc06T002544.1	0	cis_gwas
Solyc06T002546.1	0	cis_gwas
Solyc06T002547.3	0	cis_gwas
Solyc06T002549.2	0.0333102	cis_gwas
Solyc06T002551.1	0	cis_gwas
Solyc06T002552.1	0	cis_gwas
Solyc_cer_TS281_08T001265.1	0	cis_gwas
Solyc06T002553.1	0	cis_gwas
Solyc06T002554.1	0.0331576	cis_gwas
Solyc06T002555.1	0	cis_gwas
Solyc06T002559.1	0	cis_gwas
Solyc06T002560.1	0	cis_gwas
Solyc06T002561.1	0	cis_gwas
Solyc06T002564.1	0	cis_gwas
Solyc06T002568.1	0	cis_gwas
Solyc06T002569.1	0	cis_gwas
Solyc06T002570.1	0	cis_gwas
Solyc_cer_TS281_08T001525.1	0	cis_gwas
Solyc06T002571.1	0	cis_gwas
Solyc06T002573.1	0	cis_gwas
Solyc06T002576.1	0.0828118	cis_gwas
Solyc06T002579.1	0.0537961	cis_gwas
Solyc06T002580.1	0	cis_gwas
Solyc06T002581.1	0	cis_gwas
Solyc06T002582.1	0	cis_gwas
Solyc06T002583.1	0	cis_gwas
Solyc06T002584.1	0	cis_gwas
Solyc06T002586.1	0.0354923	cis_gwas
Solyc_cer_TS281_08T001991.1	0	cis_gwas
Solyc06T002587.1	0.0392325	cis_gwas
Solyc06T002588.1	0	cis_gwas
Solyc06T002590.1	0.0471635	cis_gwas
Solyc06T002591.1	0	cis_gwas
Solyc06T002592.1	0	cis_gwas
Solyc06T002593.2	0	cis_gwas
Solyc06T002594.1	0.0231303	cis_gwas
Solyc06T002595.1	0	cis_gwas
Solyc06T002596.1	0	cis_gwas
Solyc06T002597.2	0	cis_gwas
Solyc_cer_TS281_09T000013.1	0	cis_gwas
Solyc06T002598.1	0	cis_gwas
Solyc06T002599.1	0	cis_gwas
Solyc06T002600.1	0.0837394	cis_gwas
Solyc06T002601.1	0	cis_gwas
Solyc06T002602.1	0	cis_gwas
Solyc06T002603.2	0	cis_gwas
Solyc06T002606.3	0	cis_gwas
Solyc06T002608.1	0.191232	cis_gwas
Solyc06T002610.1	0.114313	cis_gwas
Solyc06T002611.1	0	cis_gwas
Solyc_cer_TS281_09T000318.1	0	cis_gwas
Solyc06T002612.1	0	cis_gwas
Solyc06T002614.1	0	cis_gwas
Solyc06T002615.1	0	cis_gwas
Solyc06T002618.1	0	cis_gwas
Solyc06T002619.1	0.032874	cis_gwas
Solyc06T002620.3	0	cis_gwas
Solyc06T002621.1	0	cis_gwas
Solyc06T002622.2	0	cis_gwas
Solyc06T002623.1	0	cis_gwas
Solyc06T002624.1	0	cis_gwas
Solyc_cer_TS281_09T001062.1	0	cis_gwas
Solyc_cer_BGV007989_08T001893.1	0	cis_gwas
Solyc06T002625.1	0	cis_gwas
Solyc06T002627.1	0	cis_gwas
Solyc06T002626.1	0	cis_gwas
Solyc06T002628.1	0	cis_gwas
Solyc06T002631.2	0	cis_gwas
Solyc06T002633.1	0	cis_gwas
Solyc06T002634.1	0	cis_gwas
Solyc06T002636.1	0.121561	cis_gwas
Solyc06T002638.1	0.127092	cis_gwas
Solyc06T002639.1	0	cis_gwas
Solyc_cer_TS281_09T001149.1	0	cis_gwas
Solyc06T002640.1	0	cis_gwas
Solyc06T002641.1	0	cis_gwas
Solyc06T002644.1	0	cis_gwas
Solyc06T002645.1	0	cis_gwas
Solyc06T002646.1	0	cis_gwas
Solyc06T002647.1	0	cis_gwas
Solyc06T002648.1	0	cis_gwas
Solyc06T002649.1	0	cis_gwas
Solyc06T002650.1	0	cis_gwas
Solyc06T002651.1	0	cis_gwas
Solyc_cer_TS281_09T001160.1	0	cis_gwas
Solyc06T002652.1	0	cis_gwas
Solyc06T002654.1	0	cis_gwas
Solyc06T002655.1	0	cis_gwas
Solyc06T002657.1	0	cis_gwas
Solyc06T002658.1	0	cis_gwas
Solyc06T002659.1	0	cis_gwas
Solyc06T002660.1	0	cis_gwas
Solyc06T002662.1	0	cis_gwas
Solyc06T002663.2	0	cis_gwas
Solyc06T002665.1	0	cis_gwas
Solyc_cer_TS281_10T000750.1	0	cis_gwas
Solyc06T002667.1	0	cis_gwas
Solyc06T002668.1	0	cis_gwas
Solyc06T002669.1	0	cis_gwas
Solyc06T002670.1	0	cis_gwas
Solyc06T002672.1	0	cis_gwas
Solyc06T002673.7	0	cis_gwas
Solyc06T002674.2	0.088268	cis_gwas
Solyc06T002675.1	0	cis_gwas
Solyc06T002676.1	0	cis_gwas
Solyc06T002677.1	0	cis_gwas
Solyc_cer_TS281_10T001062.1	0.159546	cis_gwas
Solyc06T002678.1	0	cis_gwas
Solyc06T002679.1	0	cis_gwas
Solyc06T002680.1	0	cis_gwas
Solyc06T002685.1	0	cis_gwas
Solyc06T002686.1	0	cis_gwas
Solyc06T002687.1	0	cis_gwas
Solyc06T002689.1	0	cis_gwas
Solyc06T002690.1	0	cis_gwas
Solyc06T002691.1	0	cis_gwas
Solyc06T002692.1	0	cis_gwas
Solyc_cer_TS281_10T001200.1	0	cis_gwas
Solyc06T002696.1	0	cis_gwas
Solyc06T002697.1	0	cis_gwas
Solyc06T002698.1	0	cis_gwas
Solyc06T002699.1	0	cis_gwas
Solyc06T002700.1	0	cis_gwas
Solyc06T002701.1	0	cis_gwas
Solyc06T002702.1	0	cis_gwas
Solyc06T002703.2	0	cis_gwas
Solyc06T002704.1	0	cis_gwas
Solyc06T002705.1	0	cis_gwas
Solyc_cer_TS281_10T001440.1	0	cis_gwas
Solyc06T002706.1	0	cis_gwas
Solyc06T002707.1	0	cis_gwas
Solyc06T002708.1	0	cis_gwas
Solyc06T002710.1	0	cis_gwas
Solyc06T002713.1	0	cis_gwas
Solyc06T002721.1	0	cis_gwas
Solyc06T002722.1	0	cis_gwas
Solyc06T002723.1	0	cis_gwas
Solyc06T002724.1	0	cis_gwas
Solyc06T002725.2	0	cis_gwas
Solyc_cer_TS281_10T002569.1	0	cis_gwas
Solyc06T002726.1	0	cis_gwas
Solyc06T002727.1	0	cis_gwas
Solyc06T002728.3	0	cis_gwas
Solyc06T002731.1	0	cis_gwas
Solyc06T002732.3	0	cis_gwas
Solyc06T002733.1	0.0954509	cis_gwas
Solyc06T002735.1	0	cis_gwas
Solyc06T002736.1	0	cis_gwas
Solyc06T002737.1	0	cis_gwas
Solyc06T002740.1	0	cis_gwas
Solyc_cer_TS281_11T000236.1	0	cis_gwas
Solyc06T002741.1	0	cis_gwas
Solyc06T002743.1	0	cis_gwas
Solyc06T002744.2	0	cis_gwas
Solyc06T002747.1	0	cis_gwas
Solyc06T002748.2	0	cis_gwas
Solyc06T002749.1	0	cis_gwas
Solyc06T002750.1	0	cis_gwas
Solyc06T002751.1	0	cis_gwas
Solyc06T002752.1	0	cis_gwas
Solyc06T002753.1	0	cis_gwas
Solyc06T002754.1	0	cis_gwas
Solyc06T002755.2	0	cis_gwas
Solyc06T002756.1	0	cis_gwas
Solyc06T002757.1	0	cis_gwas
Solyc06T002759.1	0	cis_gwas
Solyc06T002760.1	0	cis_gwas
Solyc06T002761.1	0	cis_gwas
Solyc06T002763.1	0	cis_gwas
Solyc06T002764.1	0	cis_gwas
Solyc06T002766.1	0	cis_gwas
Solyc_cer_TS281_11T001773.1	0	cis_gwas
Solyc06T002767.1	0	cis_gwas
Solyc06T002768.1	0	cis_gwas
Solyc06T002770.1	0	cis_gwas
Solyc06T002771.2	0	cis_gwas
Solyc06T002772.1	0	cis_gwas
Solyc06T002773.1	0	cis_gwas
[truncated: 36,306 more rows]

## Sheet: Extend Fig7b
Extended Data Fig. 7b Box plots of best linear unbiased prediction (BLUP) for the expression of Solyc03G001472 in different genotypes of the two significant SVs
Sample	BLUP	SV3_42936717	SV3_42954617
SL001	2.18128	0	0
SL007	43.5168	2	0
SL008	-10.8781	0	0
SL010	12.0806	0	0
SL015	-16.6771	0	0
SL016	-27.5772	0	0
SL018	9.32124	0	1
SL019	9.52822	0	2
SL026	49.9426	0	2
SL027	-19.5526	0	0
SL028	-0.966603	0	0
SL029	-18.2227	0	0
SL034	21.9794	0	0
SL035	8.35801	1	0
SL036	-2.70544	0	0
SL037	1.04816	0	2
SL039	-14.0971	0	0
SL040	33.2092	0	0
SL042	15.5178	0	0
SL043	5.53713	0	0
SL047	5.38019	0	0
SL048	-8.05002	0	0
SL049	-4.47916	0	0
SL050	17.7489	0	0
SL051	-1.81284	0	0
SL053	-13.4121	0	0
SL055	1.36874	0	0
SL056	-3.72349	0	0
SL057	-9.54953	0	0
SL058	-6.72582	0	0
SL059	4.85263	0	1
SL060	7.78611	0	0
SL061	3.21884	0	0
SL063	4.73051	0	0
SL064	3.22618	0	0
SL065	0.101507	0	0
SL066	-11.8152	0	0
SL069	-0.095167	0	0
SL070	-1.09305	0	0
SL071	-2.13802	0	0
SL072	-2.1642	0	0
SL073	-0.390017	0	0
SL074	-12.8203	0	0
SL075	11.2943	0	0
SL076	-11.0502	0	0
SL077	16.4949	0	2
SL078	-8.73459	0	0
SL082	-4.79962	0	0
SL086	-8.24799	0	0
SL088	1.69186	0	0
SL089	-5.29375	0	0
SL090	2.25876	0	0
SL091	-6.46866	0	0
SL094	21.1264	0	0
SL095	2.17717	0	0
SL096	-19.4585	0	0
SL099	3.00057	0	0
SL100	-7.69169	0	0
SL103	-4.50564	0	0
SL104	3.97862	0	0
SL105	-18.0609	0	0
SL106	-18.6774	0	0
SL109	0.155554	0	0
SL110	2.59557	0	0
SL111	5.6752	0	0
SL112	-16.2236	0	0
SL115	-3.59316	0	0
SL117	6.98	0	0
SL118	6.30721	0	0
SL119	25.0462	0	2
SL120	3.74099	0	0
SL121	-11.9557	0	0
SL123	21.2477	0	2
SL126	4.25943	0	0
SL128	-6.09149	0	0
SL129	-12.3245	0	0
SL130	3.49709	0	0
SL131	1.32793	0	0
SL132	7.06592	0	0
SL133	-3.30852	0	0
SL134	25.4944	0	0
SL135	-2.11411	0	0
SL136	2.04656	0	0
SL137	-1.49395	0	0
SL138	-2.42814	0	0
SL141	15.0919	0	0
SL142	17.5204	0	0
SL144	-9.09421	0	1
SL145	-34.0289	0	0
SL147	0.397829	0	0
SL148	-2.64839	0	0
SL151	-1.49952	0	0
SL152	0.027697	0	0
SL153	-1.38759	0	0
SL154	16.1513	0	0
SL156	5.10963	0	0
SL157	-24.4861	0	0
SL158	31.9587	0	0
SL159	3.30167	0	0
SL161	5.75059	0	0
SL162	8.63062	0	0
SL163	11.858	0	1
SL164	32.2389	0	0
SL165	-2.62105	0	0
SL166	1.83117	0	0
SL167	2.75666	0	0
SL168	1.32523	0	0
SL170	-4.54211	0	0
SL171	-9.12877	0	0
SL173	20.1424	0	0
SL174	-7.95498	0	0
SL175	-0.298227	0	0
SL176	-2.02957	0	0
SL177	-11.7325	0	0
SL178	-5.48571	0	0
SL179	1.91178	0	0
SL180	38.7614	2	0
SL182	4.09544	0	0
SL184	-2.07469	0	0
SL185	1.20511	0	0
SL186	-4.88301	0	0
SL187	1.20789	0	0
SL188	-5.04022	0	0
SL190	19.104	0	0
SL191	-5.45451	0	0
SL192	-5.07537	0	0
SL193	4.87846	0	0
SL194	19.3487	0	0
SL195	-6.88621	0	0
SL196	-2.00999	0	0
SL198	12.2724	0	0
SL199	-11.015	0	0
SL200	-4.07017	0	0
SL201	-2.21301	0	0
SL207	-14.2261	0	0
SL208	-17.2232	0	0
SL209	-12.9095	0	0
SL210	-11.5411	0	0
SL213	12.3173	0	0
SL214	12.9996	0	0
SL217	2.35137	0	0
SL218	-1.09281	0	0
SL219	-9.88909	0	0
SL220	19.0213	2	0
SL224	40.0555	2	0
SL225	11.9555	0	0
SL226	-10.0598	0	0
SL227	-14.4745	0	0
SL230	-0.689083	0	0
SL231	7.2353	0	0
SL237	4.94853	0	0
SL239	8.53136	0	0
SL241	-3.60987	0	0
SL243	-10.1576	0	0
SL244	-1.00904	0	0
SL245	-9.68904	0	0
SL246	-6.64034	0	0
SL247	1.35915	0	0
SL248	-2.80672	0	0
SL250	-12.7379	0	0
SL251	9.41668	0	0
SL252	-2.24558	0	0
SL253	-4.83239	0	0
SL254	-13.31	0	0
SL255	2.04424	0	0
SL256	2.99799	0	0
SL257	0.660277	0	0
SL259	-8.74254	0	0
SL261	-8.02159	0	0
SL262	1.52548	0	0
SL264	-12.3973	0	0
SL266	2.71384	0	0
SL267	2.8948	0	0
SL268	11.0282	0	0
SL269	-3.82549	0	0
SL271	-16.3118	0	0
SL274	11.8629	0	0
SL275	-14.1757	0	0
SL277	-12.3704	0	0
SL278	42.7069	0	0
SL280	5.35731	0	0
SL281	-2.33656	0	0
SL282	7.34306	0	0
SL283	-5.54067	0	0
SL285	-5.9492	0	0
SL287	-1.55057	0	0
SL289	-6.58698	0	0
SL291	-3.76597	0	0
SL293	17.584	0	0
SL294	1.40778	0	0
SL295	-13.8177	0	0
SL296	-10.4369	0	0
SL297	11.8626	0	2
SL298	-23.1873	0	0
SL299	-6.2685	0	0
SL300	-3.90253	0	0
SL319	-7.42187	0	0
SL320	10.1867	0	0
SL332	-4.52872	0	0
SL336	0.534684	0	0
SL341	37.0794	0	2
SL348	18.8096	2	0
SL349	12.7719	0	1
SL358	2.56267	0	0
SL359	0.108036	0	0
SL361	-7.6158	0	0
SL363	-8.62413	0	0
SL364	-1.10601	0	0
SL365	-2.45215	0	0
SL366	-10.0675	0	0
SL367	-5.17777	0	0
SL369	-2.85766	0	0
SL370	4.27824	0	0
SL371	-2.36518	0	0
SL372	-0.881967	0	0
SL373	0.216005	0	0
SL374	-9.54938	0	0
SL375	3.47929	0	0
SL378	5.15953	0	0
SL379	-1.03716	0	0
SL380	-2.63009	0	0
SL381	-8.84849	0	0
SL382	-0.554988	0	0
SL383	-0.748936	0	0
SL384	-14.2924	0	0
SL385	1.64715	0	0
SL386	-4.3759	0	0
SL387	-8.20298	0	0
SL388	-10.0885	0	0
SL389	-7.45447	0	0
SL390	-7.52068	0	0
SL392	-7.47988	0	0
SL393	-2.41528	0	0
SL394	-7.54765	0	0
SL395	22.866	0	0
SL396	-5.97008	0	0
SL397	-12.1566	0	0
SL398	-16.8386	0	0
SL400	-1.21966	0	0
SL401	2.1983	0	0
SL403	-6.25917	0	0
SL404	-1.37794	0	0
SL406	-11.8174	0	0
SL409	1.694	0	0
SL412	10.864	0	0
SL414	11.6125	0	0
SL415	0.787748	0	0
SL416	5.10588	0	0
SL418	-2.68716	0	0
SL419	3.75245	0	0
SL420	-2.46868	0	0
SL421	13.7489	0	0
SL422	-11.7281	0	0
SL423	1.95487	0	0
SL425	9.70381	0	0
SL426	-1.6465	0	0
SL427	3.34112	0	0
SL428	13.9537	0	0
SL430	-9.92053	0	0
SL431	-0.651924	0	0
SL432	6.6078	0	0
SL433	-3.10164	0	0
SL434	-9.98112	0	0
SL435	-4.83593	0	0
SL436	-3.57247	0	0
SL437	-16.1897	0	0
SL438	-4.63631	0	0
SL439	-11.4992	0	0
SL440	-2.55131	0	0
SL441	23.4254	0	0
SL442	2.44349	0	0
SL443	-7.07144	0	0
SL444	-1.22327	0	0
SL445	18.8743	0	0
SL446	-1.97336	0	0
SL447	-2.14811	0	0
SL448	-0.814485	0	0
SL449	-10.9292	0	0
SL450	1.84738	0	0
SL451	-7.78152	0	0
SL452	6.12798	0	0
SL453	3.02168	0	0
SL454	-4.90677	0	0
SL455	-19.7584	0	0
SL456	-3.08762	0	0
SL457	11.7542	0	0
SL458	-4.47818	0	0
SL460	11.5995	0	0
SL462	-0.495398	0	0
SL463	-13.3992	0	0
SL464	-6.01013	0	0
SL465	5.17194	0	0
SL467	13.554	0	0
SL468	-4.066	0	0
SL469	-0.672187	0	0
SL470	1.15526	0	0
SL471	-13.3091	0	0
SL472	-23.392	0	0
SL473	-14.3023	0	0
SL475	-5.3987	0	0
SL476	2.05298	0	0
SL478	-10.8059	0	0
SL479	-1.88388	0	0
SL480	13.0957	0	0
SL481	3.12357	0	0
SL482	-3.48159	0	0
SL483	8.52495	0	0
SL485	-7.77344	0	0
SL487	7.10391	0	0
SL488	-2.00715	0	0
SL489	-9.95781	0	0
SL490	1.6941	0	0
SL491	-9.59384	0	0
SL493	0.059172	0	0
SL494	3.13273	0	0
SL495	-0.016369	0	0
SL496	10.5985	0	0
SL498	2.50075	0	0
SL500	-3.98163	0	0
SL501	-5.3918	0	0
SL502	4.85428	0	0
SL504	-3.01636	0	0
SL505	14.9957	0	0
SL506	2.28744	0	0
SL508	-0.869475	0	0
SL510	-6.36753	0	0
SL511	4.91162	0	0
SL512	-6.81937	0	0
SL513	-9.04685	0	0
SL514	1.67117	0	0
SL515	10.3167	0	0
SL516	-3.43239	0	0
